# Supplementary material for: Isolation of N-Fixing Bacteria from Warm-Season Pasture Grasses and the Evaluation of Nitrogen Effects on the Bacterial Communities Present in Cenchrus clandestinus
Source: Microorganisms. 2026 Mar 30;14(4):786. doi: 10.3390/microorganisms14040786 (PMC13118717; doi:10.3390/microorganisms14040786)
Supplement: Supplementary file 1 [file microorganisms-14-00786-s001.zip]

Archive with 6 entries (5 files):
- SupplementaryData/
- SupplementaryData/ASV_table.xlsx
- SupplementaryData/Kosakonia_sp_Genome.fasta
- SupplementaryData/P_diazotrophicus_Strain1_Genome.fasta
- SupplementaryData/P_diazotrophicus_Strain2_Genome.fasta
- SupplementaryData/TYGS_job_results.pdf
