# Supplementary material for: Isolation of N-Fixing Bacteria from Warm-Season Pasture Grasses and the Evaluation of Nitrogen Effects on the Bacterial Communities Present in Cenchrus clandestinus
Source: Microorganisms. 2026 Mar 30;14(4):786. doi: 10.3390/microorganisms14040786 (PMC13118717; doi:10.3390/microorganisms14040786)
Supplement: Supplementary file 1 [file microorganisms-14-00786-s001.zip › SupplementaryData/Kosakonia_sp_Genome.fasta]

>cluster_001_consensus
GTGTCACTTTCGCTTTGGCAGCAGTGTCTTGCCCGATTGCAGGATGAGTTACCAGCCACAGAATTTAGTATGTGGATACG
CCCATTGCAGGCGGAACTGAGCGATAACACGCTGGCACTGTACGCGCCAAACCGTTTTGTGCTCGATTGGGTAAGAGATA
AATATCTTAACAATATCAATGGGCTGCTGAATGAGTTCTGCGGCCCGGATGCCCCACAGCTGCGTTTTGAGGTAGGTTCC
CGTCCGGTCAGCCAGTCGCTGAAAGAACCTGCGACAGTCTCTGCGCCCGCACAGGCGGCGCAGGTCGTCGTTCAGCGCGC
AGCGCCAGCGGTGCGTCCAGGCTGGGACAATGTTCCTGCGCCGGCAGAGCCGACCTACCGATCTAACGTTAATGTGAAAC
ATACCTTTGATAACTTCGTCGAAGGTAAATCTAACCAGCTGGCCCGCGCGGCGGCTCGCCAGGTTGCGGATAACCCCGGT
GGCGCCTATAACCCCCTGTTTTTATATGGCGGTACAGGTCTGGGTAAAACGCACTTGCTGCATGCGGTGGGCAACGGCAT
TGTGGCGCGAAAGCCGAATGCCAAAGTGGTGTATATGCACTCCGAGCGCTTTGTCCAGGACATGGTAAAAGCCCTGCAAA
ACAATGCGATCGAAGAGTTTAAACGCTACTACCGCTCCGTTGATGCCCTGCTGATTGACGATATTCAATTCTTTGCCAAT
AAAGAACGATCCCAGGAAGAGTTTTTCCACACCTTTAACGCGCTGCTGGAAGGCAATCAGCAGATCATCCTCACATCGGA
TCGCTATCCGAAAGAGATCAACGGCGTTGAGGATCGTTTAAAATCCCGCTTTGGCTGGGGCTTAACGGTAGCGATCGAGC
CGCCGGAACTGGAAACTCGCGTCGCGATCCTGATGAAAAAAGCAGATGAAAACGATATTCGTCTGCCGGGCGAAGTGGCT
TTCTTTATTGCCAAGCGCCTGCGCTCGAACGTGCGTGAGCTGGAAGGGGCGCTGAACCGCGTGATTGCCAATGCCAACTT
CACCGGCCGCGCGATCACCATCGATTTTGTCCGTGAAGCGTTGCGCGATCTGCTGGCGCTACAGGAAAAACTGGTCACCA
TCGACAATATTCAAAAGACAGTGGCCGAGTACTACAAGATCAAGGTTGCGGATCTTCTCTCCAAGCGTCGATCCCGTTCG
GTAGCCCGTCCGCGCCAGATGGCGATGGCGCTGGCAAAGGAGTTGACTAACCATAGCCTGCCGGAAATCGGTGATGCTTT
TGGTGGTCGCGACCATACTACCGTGCTGCATGCCTGCCGTAAGATTGAGCAGTTGCGTGAAGAAAGCCATGATATCAAAG
AAGATTTTTCCAATTTAATCAGAACATTATCTTCGTGACGCTATGAAATTTACCGTTGAACGTGAACATTTATTAAAGCC
GCTGCAACAGGTTAGCGGCCCATTGGGTGGTCGCCCGACGTTGCCTATTCTCGGTAATCTGCTGCTTCAGGTTACTGAAG
GCGCACTGTCGCTGACCGGCACCGATCTTGAAATGGAGATGGTGGCGCGCGTTGCGCTGGTTCAGCCGCATGAACAGGGC
GCAACCACGGTGCCGGCGCGTAAATTCTTCGACATCTGTCGCGGTCTGCCGGAAGGTGCGGAAATCGCCGTGCAGCTGGA
AGGCGAGCGTATGCTGATCCGTTCCGGGCGCAGCCGTTTCTCGTTATCCACGCTGCCCGCTGCGGATTTCCCGAATCTGG
ACGACTGGCAAAGCGAAGTGGAGTTCACGCTGCCGCAGGCCACCATGAAGCGCCTGATCGAAGCGACACAGTTCTCCATG
GCGCATCAGGATGTACGTTACTACTTAAACGGCATGCTGTTTGAAACCGAAGGCGAAGAGTTGCGTACCGTGGCCACTGA
CGGCCACCGTCTGGCGGTCTGTTCAATGCCGATTGGCGAATCGCTGCCGAACCATTCGGTGATCGTGCCGCGTAAAGGCG
TGATTGAGTTGATGCGTATGCTCGATGGTGGCGATACGCCGCTGCGCGTGCAAATTGGCAGCAACAATATTCGTGCGCAC
GTCGGTGATTTCATCTTCACTTCCAAATTGGTTGATGGACGTTTTCCGGATTATCGTCGCGTATTGCCGAAGAATCCGGA
CAAAACGCTGGAAGCGGGTTGCGATTCGCTCAAGCAGGCGTTTGCCCGCGCGGCGATCCTCTCCAACGAGAAATTCCGGG
GTGTGCGTCTGTATGTCAGTGAGAACCAGATCAAAATCACCGCCAATAACCCGGAGCAGGAAGAGGCCGAAGAGTTTCTC
GATGTCACCTACGCTGGCAGCGAAATGGAAATCGGCTTTAACGTCAGCTATGTGCTGGACGTACTGAATGCGCTGAAGTG
TGAGAACGTGCGTATTCTGCTGACGGATTCAGTTTCCAGCGTGCAGATTGAAGATGCGGCCAGTCAAAGCGCGGCCTATG
TCGTCATGCCAATGCGTTTGTAGAAAAGTATCGGGCTATCTTACTTGTTATTCTGGCTCCGGGCAGTGCTCGCAATCCTC
ACGTACTTCAGTACGCTCCGGTTGCTGTGCGCTGGCCGTAACCAGACTAACTGCGACGATAACGCCCTGGTGATGAGTAA
ATCATGTCGCTAACCCGATTACTGATCAAAGATTTCCGTAACATCGAGAATGCAGATCTCGCGTTATCTCCCGGCTTTAA
TTTCCTCGTCGGCGCCAACGGCAGCGGTAAAACCAGCGTGCTGGAAGCCATTTACACGCTCGGTCATGGCCGGGCGTTTC
GCAGTTTGCAAATAGGCCGCGTGATTCGCCATGAGCAGGAATCCTTTGTTTTACATGGACGATTGCAGGGCGAAGAGCGC
GAAACCTCGATTGGTTTGACCAAAGATAAGCTCGGCGACAGCAAGGTGCGCATTGACGGCACCGATGGTCACAAAGTGGC
TGAACTGGCCCTGCTGATGCCGATGCAGCTCATCACCCCTGAGGGGTTTACTTTGCTCAACGGCGGCCCCAAATATCGAA
GAGCGTTCCTCGACTGGGGTTGTTTTCACAATGAGAGCGGATTTTTTACCGCCTGGAGCAATCTCAAGCGCCTGCTGAAG
CAGCGCAACGCCGCATTGCGCCAGGTGAGTCACTATGCGCAGCTTCGTCCGTGGGACAAAGAGCTGATCCCGCTGGCGGA
GCAGCTAAGCCGCTGGCGTGCCGAATACAGCGCCGCCATTGCGGAAGATATGGCAGATACTTGCCGCCAGTTTTTACCGG
AGTTCTCCCTCACCTTTTCATTTCAGCGCGGGTGGGAAAAGGAGACTGATTACAGTGAGGTGCTGGAGCGCAATTTTGAG
CGCGACCGCATGCTGACTTACACCGCTCACGGTCCGCATAAAGCGGATTTCCGCATCAGGGCGGACGGTGCGCCGGTTGA
AGATACGCTGTCGCGCGGGCAGTTAAAACTCCTGATGTGCGCGCTGCGTCTGGCGCAGGGTGAGTTTTTAACGCGTGAAA
GCGGACGACGCTGTTTATACCTGATAGATGATTTTGCCTCCGAACTTGATGACGAGAAGCGTGGTCTGCTAGCCAGCCGG
TTAAAAGCCACGCAGTCGCAGGTTTTTGTCAGCGCGATCAGCGCCGAGCACGTAATGGACATGTCGGACAAAAATTCGAA
GATGTTCACCGTGGAAAAGGGTAAAATAACGGATTAACCCAAGATTAAATGAGCGAGAAACGTTGATGTCGAATTCTTAT
GACTCCTCCAGTATCAAAGTCCTGAAAGGGCTGGATGCGGTGCGTAAGCGCCCGGGTATGTATATCGGCGATACGGATGA
CGGCACCGGTCTGCACCATATGGTATTCGAGGTGGTAGATAACGCTATCGACGAAGCGCTCGCAGGGTACTGTAAAGACA
TTGTCGTCACCATCCACAGCGATAACTCTGTCTCTGTACAGGATGACGGCCGTGGTATCCCGACCGGTATTCACCCGGAA
GAGGGCGTTTCCGCAGCGGAAGTGATCATGACCGTTCTGCACGCAGGCGGTAAGTTCGATGATAACTCCTATAAAGTTTC
CGGCGGTCTGCACGGCGTAGGTGTTTCCGTGGTTAACGCCCTGTCGCAGAAACTGGAGCTGGTCATCCAGCGTGACAATA
AAGTCCACCGTCAGATTTATGAGCACGGCGTGCCGCAGGCTCCGCTGGCGGTCACCGGTGAAACCGAATCGACCGGTACG
ATGGTGCGTTTCTGGCCAAGCTATGAAACCTTCACCAACGTCACCGAATTCGAATATGAAATTCTGGCGAAACGCCTGCG
TGAGTTGTCCTTCCTCAACTCTGGCGTTTCTATTCGTCTGCGCGACAAGCGCGACGGCAAAGAAGACCATTTCCACTACG
AAGGCGGTATCAAGGCGTTTGTTGAGTATCTCAACAAGAATAAAACGCCGATCCACCCGAACATTTTCTACTTCTCCACG
GAAAAAGACGGTATCGGTGTGGAAGTGGCACTGCAGTGGAACGACGGCTTCCAGGAAAATATCTACTGCTTTACCAACAA
CATTCCGCAGCGCGACGGCGGTACTCACCTTGCAGGCTTCCGCGCGGCGATGACCCGTACGCTGAACGCCTACATGGATA
AAGAAGGCTACAGCAAGAAAGCTAAAGTCAGCGCCACCGGCGACGATGCCCGCGAAGGCCTGATCGCTGTGGTTTCAGTA
AAAGTGCCGGACCCGAAATTCTCCTCGCAGACCAAAGATAAACTGGTCTCCTCTGAGGTGAAAACGGCGGTTGAACAGCA
GATGAACGAACTGCTGGCTGAATACCTGCTGGAAAACCCGTCCGACGCGAAAATCGTGGTCGGCAAGATTATTGATGCGG
CGCGCGCCCGTGAAGCTGCGCGTAAAGCCCGTGAAATGACCCGCCGTAAAGGCGCGCTGGATCTGGCCGGTCTGCCGGGC
AAACTGGCGGATTGCCAGGAGCGTGACCCGGCGCTGTCCGAACTCTACTTAGTGGAAGGGGACTCGGCGGGCGGTTCTGC
GAAACAGGGCCGTAACCGTAAGAACCAGGCGATTCTGCCGCTGAAAGGTAAGATCCTCAACGTTGAGAAAGCACGCTTCG
ACAAGATGCTCTCTTCGCAGGAAGTGGCGACGCTTATCACCGCGCTGGGCTGCGGTATTGGTCGCGACGAGTACAACCCG
GACAAACTGCGCTATCACAGCATCATCATCATGACCGATGCGGACGTCGATGGCTCGCACATCCGTACGCTGCTGTTGAC
CTTCTTCTACCGTCAGATGCCGGAAATCGTTGAGCGTGGTCACGTCTACATCGCTCAGCCGCCGCTGTACAAAGTGAAGA
AAGGAAAGCAGGAACAATACATTAAAGATGACGATGCGATGGATCAGTATCAAATCGCCATCGCGCTGGACGGCGCAACG
CTGCATGCCAACGCCAGTGCGCCAGCTCTGGCGGGGGAGCCGCTGGAAAAACTGGTTGCCGAGTATAATACGGTACAGAA
AATGATTGGCCGAATGGAGCGCCGTTTCCCGCGTACGCTGCTGAAAGAGCTGGTCTATCAGCCGACGCTGACGGAAGCCG
ATCTTTCCGACGAACAGAAAGTGACCCGCTGGGTGAACGCGCTGGTTACCGAGCTGAATGAGAACGAACAGCACGGCAGT
CAGTGGAAGTTTGATGTGCGTGAAAACAGCGCGCTGAGTCACTTCGAGCCGATCATTCGCGTGCGTACGCACGGCGTCGA
TACCGACTATCCGCTGGATCACGAGTTTGTTACTGGTGGTGAATACCGTCGTCTGTGCACGCTGGGTGAAAAACTGCGCG
GCCTGATTGAAGATGACGCCTTTATCGAACGCGGTGAGCGCCGTCAGCCGGTCGCCAGCTTTGAGCAGGCGCTGGACTGG
CTGGTGAAAGAGTCCCGTCGCGGTCTCGCTATCCAGCGTTATAAAGGTCTGGGCGAAATGAACCCGGATCAGCTGTGGGA
AACCACCATGGATCCGGAAAGCCGTCGCATGCTGCGCGTCACGGTGAAAGATGCCATCGCGGCTGACCAGCTGTTCACTA
CGCTGATGGGCGATGCCGTTGAGCCGCGTCGTGCGTTTATCGAAGAGAACGCCCTGAAAGCGGCAAATATCGATATTTAA
CGGCTCGCGGGCCGAATTGTAGGCCGGGTAAACGCAGATCCACCCGGCGAAAAGCGCCTGATGGCGCTGTGCTTATCAGG
CCTGGAGGCTGAATCCTCCGTTTTATGACGCAAAAGGGGAATCCCGGTTCCCCTTTCAATCCCCCTTTTCACCCCGTCGC
GCTGCTGTTTTTTGAGCGGAATCGCGTTAGCATGGGTCCTGAAAAATCTCATCTGGGGATCTCATGGCTATAAAACTTAT
TGCAATCGATATGGACGGCACGCTGCTGCTGCCGGATCACACCATCTCTCCCGCCGTTAAAAATGCTATCGCCGCTGCGC
GCGAGCGCGGTATTAACGTGGTGCTGACCACGGGCCGACCGTATGCAGGCGTTCACAACTACATGAAAGAGCTGCATATG
GAGCGGGAAGGTGATTATTGCATCACCTACAACGGCGCTCTGGTACAGAACGCCAGCGACGGCAGTACGGTGGCGCAAAC
GACGTTGAGCTATGATGATTACCGCTACCTGGAGAAACTCTCCCGCGAAGTCGGTTCTCATTTCCATGCCCTTGATCGCA
ATACGCTTTACACCGCAAACCGGGACATCAGCTACTACACCGTGCACGAATCTTATGTGGCAACGATTCCGCTGGTGTTC
TGCGAGGCGGAAAAAATGGATCCTGCAACGCAGTTCCTCAAAGTGATGATGATTGATGATCCGGTTATTCTCGATCAGGC
TATTGCCCGCATCCCGCAGGAAGTGAAAGAGAAGTATACCGTGCTGAAAAGTGCGCCGTACTTCCTCGAAATTCTGGATA
AACGCGTCAATAAAGGCACAGGTGTGAAATCCCTTGCCGAAGCGCTGAATATCAAGCAGGACGAGATCATGGCGATTGGC
GATCAGGAAAACGACATTGCAATGATCGAATATGCCGGAGTGGGTGTGGCGATGGATAACGCCATTCCGTCGGTGAAAGA
CGTCGCGAACTTTGTCACCAAATCCAACCTTGAAGATGGCGTTGCTTACGCCATCGAGAAATTTGCCCTGAACTAAGCGA
TTCTCGCAGGCAGGAGCGCATTGCTCTTGCCTGTGAGTCTTCCTGAATCGTAGTCATTTCCCCACGGATCCATTACTCTG
AAGCGCTTATTCCGCTTCCGGGTTTATCCGCTAATGAAACAACTCACCTTCGCTGCGCGTCACCATCAATTGACCAATAT
TCATAGCTGGACACCGGACAGCCAGTGGCTGGTTTTCGATGTTCGTCCTTCCGGCGCGTCGTTTACCGGGAAAACCATTG
AGCGTGTCAATGTGCACAGCGGTAAGGTTGAAGTGCTGTATACCGCAAGGGATGACGCGCATGTCGGCGTGGTGACGGTC
AGCCCACAGGCGGAAAAATATGTTTTTATCCATGGCCCGGAAAATCCTGACGACAACTGGCAGTATGATTTTCACCATCG
CCGGGGCGTTATTACGGAAAAGGGCGTGACGCGAAATCTGGATGCGCTGGATATCACCGCGCCCTACACGCCGGGCGCGC
TGCGCGGCGGTACGCACGTGCATGTGTTCAGCCCGAACGGTGAAAACGTCAGCTTTACCTATAACGATCACGTTATGCAT
GCGCTTTCTCCGGCAAAAGATCTCCGTAATGTCGGCGTTGCGGTGCCGTTTGGCCCGGTAACACCACCCTGCACCCATCC
GCGTGAATATGGCGGCAGCCACTGGTGCGTACTGATCAGCCGCACAACATCCACGCCGCTGCCAGGCAGCAACGATATCA
ATCGTGCTTACGAAGAGGGATGGGTCGGCAACGACAGGCTGGCGTTTATCGGCGATACGCTTTTGGCTGGCGGTGAAAAA
GTGCCAGAGTTGTTTATCGTTGCGCTGCCCGGCGATGAACAAGGCTGGAAAACCGCAGGTGATGCGCCGCTGGCAGGCAG
CGAACAAACCCTGCCTGCGCCGCCGAAAGGCGTGGTGCAAAAACGTCTGACATTCACGCATCAACGCCGTTATCCTGGCT
TAGTGAACGTGCCGCGCCACTGGGTACGCAGCAATCCGCAGGCCACGCAGATTGCATTTCTGATGCGTGATGAGCGCGGT
ATCGTGCAGTTGTGGTTGATAAGCCCGGACGGCGGTGAACCGCGCCAGTTAACCTTTACCGCCAGCGGTATCCAGTCGGC
ATTTAACTGGCATCCCTCTGGCAGTGCGCTGGGATTTGTACTGGAAAACCGCATTGCGCTCTGCGATGCCGGGCGCGGCG
ACATCACCTTTTTGACATCCGATCACGCAAATCCGCCTTCTGCCGATGCCGTGGTGTTTTCACCGGACGGGAAGTTGATC
GCCTGGATGGAAGAGGTGGAGGGTTTCCGCCAGTTGTGGATGACAGAAACCGGACTGTAAATCAGGGAGCAGGCATGGGC
GCTGGCGGGATCACCGAGTTGGTCGCCAGGTTTGCCTGTTCGCTCTTTTCAACCCGTGATTTGATGGAATCATCCTTGCG
GAAGAGATCCCACGGCAGCAGCAAGGTATCCATGACGGCGGTAAAAGGCATATCCAGCACCACCAGCGATTTGGTGCCAA
TACCGGTATCATCGTCGGAAAGCATGGCCGAACTGGCGCGCGTTCCAGGATAAACCCCTTCTTTGCCGCCCGTATGCGAC
ATGACGCTTGAGCAACCTGACAACATCATTCCGTAGAGCAAAGCAGAAACTATAAGCGTTGTTTTCATCATCGATTAATC
ATCGTTGTTTGTAGTTTGAATGCTACTCAGGCGGTTATAGCCTGCCTTTTGGGAAAGGGATAGCATTCGGGTTCCGCTCT
GTGGCGGTACTCGCACTTTGTCCTTTTGTGCTGTGATCCCAGTCTATGCATTGCGCCAGAAAGTGCAAAAAAAAGTCGGT
GTTCTGCCCTTGAAATCTGACTCGTCAGCCCTATTTTAGGAATGTAACCAAGAAAACACGCCGGAAGGGTGTTGGGTTAC
GGTAACGGCCTGTCCCTTGTGGAAGGCATGGAAAAATCTCGCTGATTTCAGGAGCTTTTAAGTATGCGTAATTTCGATCT
CTCCCCGCTTTATCGTTCAGCTATTGGTTTTGACCGCCTGTTTAATCTGCTGGAAAACAACCAGAACCAGAGCAATGGCG
GTTACCCTCCGTACAACGTTGAATTAGTGGATGAAAACCACTACCGCATCGCCATTGCTGTGGCCGGTTTCGCTGAGAGC
GAACTGGAAATCACCGCGCAGGACAACCTGCTGGTGGTGAAAGGCTCCCACAGTGACGAGCAAAAAGAGCGTACTTACCT
CTACCAGGGCATTGCCGAGCGTAACTTCGAACGCAAATTCCAGCTGGCGGAAAATATTCACGTCAATGGTGCCAACCTGG
TGAACGGCCTGCTCTATATCGATCTGGAACGCGTGATCCCGGAAGAGAAAAAACCGCGTCGCATCGAAATTAACTAATTG
TTTCGGGTCGCCGCTGGCGACCCGGTCCCAACATGCTCGCCGACAGGGGGCATATGTGAGCCATTGTGCTCGCAGGTACT
CACTCGCTTCTTAGAAGGAGAAACACTCATGCGTAACTATGATTTATCCCCGATTCTTCGTCAGTGGATTGGCTTTGACA
AACTGGCTAACGCCCTGCAAAGCACCACTGAACAACAGTCTTTCCCTCCTTACAACATTGAGAAAGGCGACGATAACCAC
TACCGCATCACCCTTGCGCTGGCCGGTTTCCGCCAGGAAGAGCTGGATATTCAGCTGGAAAATAGCCGCCTGACCATTAA
AGGCACGCCGGAAAAACCGGCCAACGAGCCGAAATGGTTACATCAGGGGCTGGTAATACAGCCGTTCAGCCTGAGCTTTA
CGCTGGCCGACTTCATGGAAGTCTCCGGCGCGACCTTTACCAACGGTTTGTTGCATATCGATCTGCTGCGAAACGTGCCG
GAAAGCGCAGCGCCGCAACGCATTGCCATCAGCAATCGCCCGGCGTTAAATAGCTAACGGCTACAGAACAAAAGGCTCCG
CATGCGGAGCCTTTATTGTTTATGCGCGCACGCGCTGCAAAAAACGCTGCCGCCAGGGTTTGAGCACGAAAAAGGCCAGC
AGCGCGCAGAGAATATCAAGCGTGATGGCGCAGCCAAACACCAGATTCCAGCTTCCCGTTTGCTGATACATCAGCGCCGC
CAGCGGTCCGCCAAAGATGGAACCAATCCCCTGCGAAATATAAAGCCAGCCGTAGTTCGCTGTTGCATGCTGCGTGCCGA
ACGTGTCGGTGAGCGTGGCGGGGAAAAGTGAAAAAATCTCGCCCCAGCCGAAAAACACCACCCCGGAAAGCAGAACAAAC
AGCAGCGGATCGTCTTTACACAATAACCACAGCGCCATCGCGCAGCCTTCCAGACCAAAAGCGATAAACATCATATTTTC
GCGACCGATGCAGTCAGAAATATAACCGCACACCGGGCGCGTCAGCCCGTTCATAAAGCGGTCGATGGTCATTGCCAGCG
GCAGTGCCGCCACGCCCATTACGGTCACCGCAGTAATGCCGAAATCTTCGGCGAAAATCGCCATCTGTGAAGTGACCATC
AGGCCGGATGTGGACATCATGGTCATCATGACAAACATCAGCCAGAACAGCGGCTTGCGTAGCATCTCGCCAGGAGTAAA
ACTCTTATCACTCATCGCCAGGGGGCTGTTGATCTCCTGCGTGCTGAGCGTCTGCGGCGCGCGTAGCCCCTGGCTGGCAA
TAAAACCAATGATCGCCATTACCAGCCCGAACTGCCAGAGCGTGTTTTCCAGCCCTTTCGCGGCCAGCGATTGTGTGACC
GGAAACGTGGTCAGAATCGCGCCCATGCCATAGCCCGCCGCCACCATCCCTGTGGCAAATCCGCGTTTTTCCGGGAACCA
GCGCACCATCAGACCCACCACGCCGATATACACAATCCCGGTGCCAAGGCCGCCCAGTACGCCGTAATAAAGATAAAGTT
CGCTCAGGCTGCTGATGGTTGAGGTCAGCATCCAGCTTACGCCGCTCAGCACAGTACCCACGGCAATTAACCTGCGCGGG
CCAAACTTATCGATCAATCGCCCCTGAAAAGGCGAGAAGAAGGTTTGCAAAATGATCAACAGGGAAAAAGTGAGCTGAAT
TTCCGCCAGCGGAACGTTCAACTTTGCCATAAAGGGGCGTGTAAACAGCGCCCAGACATATTGCGGGCTGGAAATGGAGA
TCATACACAGCAAACCCAGTGCTAACTGGCTCCACTTCTTCTGGCTGGTAACCACTACGTGAGTCAGTGTTGTATTCGTC
ATGCCGCCCCCCTGATTTTAACAAAAGTGGGCTACTGCATTAACTATGCCATAACCTTTTGTTGTCGCTGACATTCCCGG
AATGCTTAGCAGGCGCACGGTTTTTCCCGTCTGTGTCGGTAAAAAGGTTGTGCTTTTGTTCAGGGCAACAGTTTTCTGCT
GGTGCAATCTTCGCCACATTCTGAAGCAAAGAAATTCCATACACTTTATAGGGTGTAACCTATACAGCTATTACGTGTTC
TGCCAAACTTCCTTGCAGTCATCATGTACAGGGAAAAGATCATGAGTGATATTGCGTTAACAGTAAGCGTACTGGCGCTG
GTAGCCGTTGTCGGGTTGTGGATTGGCAACGTGAAGATACGCGGCGTGGGTTTTGGTATTGGCGGTGTGCTGTTTGGAGG
GATAATTGTCGGCCACCTTATAGATAAATTGGGTATCGCTATAAGCGGTCAGATACTGCTTTTTGTGCAGGAATTTGGCC
TGATCCTGTTTGTTTATACCATCGGCATCCAGGTGGGGCCGGGGTTCTTCGCTTCTTTACGCGTTTCTGGCCTGCGCCTG
AATCTGTTCGCTGTTTTAATCGTTGTTCTCGGCGGTCTTGTCACCACCATTCTGTATAAACTTTTTGCCATTCCGCTGCC
GGTGGTGCTGGGGATTTTTTCCGGTGCGGTCACCAATACGCCAGCGCTTGGCGCAGGGCAGCAAATCCTGCGTGATTTAG
GCATTCCAGGCCCACTGCTCGACCAGATGGGGATGAGCTACGCCATGGCATATCCGTTTGGTATTTGCGGCATTTTGTTC
AGTATGTGGCTGTTGCGCGTGTTGTTTCGCGTTAATGTCGATGAAGAGGCACGACAGCACGACGCAACGCTCAGCCATGG
CACTTCACTGATCCGCACCATCAATATCCGCGTGGAAAATCCGAATCTCAACAATATGGCGATTCAGGACGTCCCCATTC
TTAACAGCGACAAAATCATCTGCTCGCGTCTCAAACGGAATGATTTACTGATGGTGCCCTCGCCCGGCACGCTGATTCAG
TCCGGGGATTTGTTGCATCTGGTAGGGCTTCCGAAGGATTTGCATAACGCGCAATTGGTGATCGGCAAAGAAGTTGATAC
CTCTTTGTCGACGCGCGGCACAGATTTGCGCGTCGAACGCGTGGTGGTGACCAACGAAAAAGTGCTGGGGAAAAAAATAC
GCGATCTGCACTTCAAAGAGCGCTACGACGTGGTGATTTCCCGTCTGAACCGTGCCGGTGTGGAGCTGGTAGCCAGCAGC
GATGCCAGCCTGCAATTCGGCGATATCCTTAATCTTGTCGGGCGTCCGGCGGCAATCGAAGCGGTGACTAACGAGGTCGG
CAATGCGCAGCACAAGTTGCAGCAGGTACAAATGCTGCCAGTGTTTATTGGCATTGGGCTTGGCGTTCTGCTGGGATCGT
TGCCGTTGTATATACCCGGCTTTCCGGCGGCGCTGAAGCTGGGGCTTGCGGGCGGGCCGCTGATTATGGCGCTGATCCTT
GGGCGAATTGGTACGATCGGCAAGCTGTACTGGTTTATGCCGCCCAGTGCGAACCTGGCGCTGCGCGAGCTGGGAATTGT
GCTGTTCCTGTCGGTGGTGGGGCTGAAATCCGGCGGCGACTTTATCGCTACGCTGACCCAGGGCGATGGCGTGAAATGGA
TGTGTTATGGCATCTTTATCACCGCCATTCCACTGATCACCGTCGGTTTGCTGGCGCGAATGCTGGCGAAGATGAACTAT
TTGACCCTCTGCGGCATGCTGGCCGGGTCGATGACCGATCCGCCAGCGCTGGCGTTTGCCAACGGCCTGCATGCCACCAG
CGGCGCGGCGGCACTCTCGTATGCGACGGTTTATCCGCTGGTGATGTTTTTACGTATTATCACCCCACAGCTCCTGGCCG
TACTGTTCTGGGGAATGGGTTAATAGCGTGCCGGTATGAATACGGTGCAGGTGGTAATCCACCTGATACTCGCTGGTGTT
GCGGAACATCACTGAGTAGTTAAGAAATTCGCCGCTGTCGCTGTAGGAGAGTGACGTAATACGCAGCAGCGGCGTTTGTT
CCGCCACGTTCAGCAAGCTGGCCACCTGTTTATCGGCAAGCACCGGTGTCAGGCTCTCGTAGTTACCACTGATGGTGATG
CCGCATTCCTTCTCGATATAATCGAATTTCGACCCCTCCAGATGCCCCAGCGAAAGCGAACGGAACAGCTTCACCGGCAT
ATAGCTGTCTTCCAGCATCAGCGGTTTTCCTTCCACGTAACGAACCCTGCGCGAGAAGTAGATCCGTTCGTTAATTTGTA
TGCGTAACTGGCTGGCTATCGCAGGTGGTGCGGGCATCACTTCGAACTGCAAAACCTGGCTCTGCACCTCTTTGCCCTGT
CGGCGCAGCACTTCTACCAGCCCGGTCAGATTGGTGGTTTCATGATGAACATCTTTGCGTGCGACAAATGTCCCGCTGCC
GTGACGGCGTACCACTAATCCCCAGCCCACCAGCAGATCAAGCGCCTTGCGAATCGTCATTCGCGCCACGCCAAACTCCA
GCGCCAGCGCCTTTTCGCCCGGTAACGGGCTGCCGATATTGTAATCCGATGAATTGAGCCGCAGGCGTAATCGCTCGGCA
ATAGATTTGTAGATCACCCGTAGACCTCTGCGCCCCCGTCAGCAAGAACATTGCCTCTGAATATGTCCATGTTTTGTCTG
AAAAGTAGACCTGAGCACGTGAAATAAAACCATGAAAGCGATCACGAATCGCAGCGGCGCGCCATGTTGGCGCGGCGGCG
GCTTCTTATGCTGCTCACAGGCCCACAAAAAACCAACAAGGCCTCTACCCCCTACAAGTTGTTACATGAGGATTCTACGA
TGCTCAGTCAAATACAACGTTTCGGCGGCGCCATGTTCACTCCGGTGCTGCTCTTCCCGTTTGCCGGTATGGTGGTGGGT
ATCGCCATCATGCTGAGTAATCCCCTGTTTGTCGGCGCAACATTAACCGCACCTGACAATCTGTTTGCGCAATGTGTGCA
TATCATCGAAGAGGGCGGCTGGGCGGTGTTTCGCAATATGCCGCTCATTTTCGCCGTCGGTTTACCGATTGGTCTGGCAA
AACAGGCGCAAGGGCGAGCCTGCCTGGCGGTGCTGATCAGTTTTCTGACCTGGAATTACTTCATTAACGCCATGGGAATG
ACCTGGGGTCACTTTTTTGGCGTCGATTTCAGCATTGAACCCACGGCGGGCAGCGGTTTAGCGCTGATTGCCGGAATCAA
AACCCTCGACACCAGCATTATCGGGGCGATTGCGATTTCCGGCATTGTTACCGCCATCCATAACCGCTTTTTCGACAAAC
CGTTGCCCGTATTTCTCGGCATCTTCCAGGGCACCTCGTTTGTGGTGATTATCGCCTTCCTGGTGATGATCCCCTGTGCC
TGGCTGACGCTGTTGGGCTGGCCGAAAGTGCAGCTTGGCATTGAATCATTGCAGGCTTTTCTGCGCTCAGCCGGGGCGCT
GGGCGTATGGATTTACACTTTCCTGGAACGCATCCTGATCCCCACCGGGCTGCACCACTTTGTTTACGGTCCCTTTATTT
TCGGCCCGGCGGCGGTGGAAGGCGGTATTCAGATGTACTGGGCGCAACATCTACAGGCATTCAGCCAGAGTACCGAACCG
CTGAAAGTTCTGTTTCCGGAAGGCGGCTTTGCGCTGCACGGTAACGGAAAAGTGTTCGGCTCCATCGGCATCGCGCTGGC
GATGTGGTATACCGCCGCGCCGGAAAACCGCGTCAAAGTCGCGGGTCTGCTGATCCCCGCCACGCTGACGGCCATACTGG
TGGGGATCACCGAACCGCTGGAATTTACCTTCCTGTTTATCTCCCCGCTGCTGTTTGCCGTTCACGCTGTACTGGCAGCG
ACGATGGCGACGGTGATGTATAGCTTCGGCGTGGTGGGCAATATGGGCGGCGGGCTGCTCGACCAGTTTCTGCCGCAAAA
CTGGATCCCGATGTTCCATAACCATGCCGCGACGGTCTTCACCCAGATTGCCATCGGCCTCTGCTTTACCGCGATCTATT
TCGTTGTTTTCCGCACGCTGATCGCCGTCTTAAACCTGAAAACTCCCGGCCGGGAAGAGAGTGAAGTCAAACTCTACAGC
AAGGCCGATTACAACGCGGCGCGCGGACAAACCTCGGCGGCAGCGAAAGATTCGCTGGGTCAGGCCGCCGGATTTTTGCA
GGCGCTGGGCGGTGCGGCAAACATCGAAAGCGTCAATAACTGCGCGACGCGGCTGCGCATCACACTGGTCGATACGGCGA
AAACCCAAAGCGACGACGTCTTTAAAGCGCTGGGCGCACACGGTGTCGTGCGACGCGGCAACGCCATCCAGGTGATTGTC
GGCCTGCATGTTCCCCTGCTGCGCGACCAGCTTGAATCCCTGATGAAAACCCCTTTGACCAATGAACCATCCACCATGAC
GGAGGCAGTATCATGAAACAGTTTTCAGTGGTTATCGCCGGCGGCGGCAGCACCTTTACTCCCGGTATCGTTTTGATGTT
GCTGGCTAACCGCGATCGCTTCCCACTGCGGGCGCTGAAATTCTATGACAACGATGGCGCGCGCCAGGAAACTATCGCCG
AAGCCTGCAAAATTATCCTGCAGGAGCAGGCACCGGAGATTGAATTCAGCTACACCACCGACCCACAAAAAGCCTTTACC
GACGTCGATTTTGTGATGGCGCATATCCGCGTCGGCAAATACCCGATGCGTGAAAAAGATGAAAAAATCCCGCTGCGTCA
CGGTGTATTAGGCCAGGAAACCTGTGGACCTGGCGGTATCGCCTACGGCATGCGTTCTATCGGCGGCGTGCTGGAGCTGG
TTGATTATATGGAAAAATATTCACCCAATGCGTGGATGCTTAACTACTCCAACCCGGCAGCGATTGTCGCGGAAGCCACG
CGTCGCCTGCGCCCGCAGGCCAAAATTCTTAACATCTGCGATATGCCTATCGGCATTGAAGGCCGGATGGCGCAAATCGT
CGGCCTGAAAGACCGCAAAGAGATGCGGGTACGCTACTACGGGCTTAACCACTTCGGCTGGTGGACATCGATTGAAGATC
TGAACGGTAACGATCTGATGCCGAAATTGCGCGAATATGTGGCGAAACACGGCTATGTTCCACCTGCGGATAACGCGCAC
ACTGAAGCAAGCTGGAACGATACGTTCGCCAAAGCGAAAGATGTGCAGGCGCTCGACCCGGATACCATGCCAAACACTTA
TCTGAAGTATTACCTCTTCCCGGATTACGTGGTTGCTCACAGCAACCCGGAACGCACGCGTGCCAACGAGGTGATGGATC
ATCGTGAGAAGCAGGTGTTTGGCGCCTGTCGGGCGATTATTGCTGCGGGGAAATCTTCCGCCGGTGAGCTGGAAATCGAC
GAACATGCTTCTTACATTGTCGATCTGGCTACTGCCATTGCCTTCAACACCCAGGCCCGCATGCTGCTGATCGTGCCGAA
CAACGGCGCTATTCATAATTTTGATGCCGATGCGATGGTGGAAATTCCTTGTCTGGTGGGGAAAAACGGCCCGGAACCGC
TGACGGTCGGTGATATTCCGCACTTCCAGAAAGGGTTGATGAGCCAGCAGGTGGCGGTTGAAAAACTGGTGGTCGATGCC
TGGGAACAGCGCTCCTACCAGAAGTTGTGGCAGGCGATCACGCTGTCGAAAACCGTGCCCAGCGCGACGGTGGCGAAAGC
GATTCTCGACGATCTGCTGGAAGCGAACAAAGCGTACTGGCCGCCGCTGCATTAATTCTCCTTCCGGCACCGTCAGGGTG
CCGGCTTTCCATTGCGTGAAAGAGTCGAAAAGCGTCAGTTTATCCGCTACTTTGAAGGCCTGGCCGGATCGGTTTTCCCT
TTACTGCTGCAAGAAGGGGCAACGCCGGCAGGGTTATCAACGTGGAAGGAGAACAGATGAAAATTTCCCGCGTCGGTGAA
GCGCCGGATTACCGCTTCTCGCTGGCGAATGAGCGCACTTTTCTTGCCTGGATCCGCACCGCGCTGGGGTTTCTCGCGGC
GGGCGTAGGGCTGGACCAGTTAGCGCCGCAGTTCGCCACGCCGCTGATCCGTGAAGTGCTGGCGCTGTTGCTGTGTCTCT
TCTCCGGCGCGCTGGCGCTCTATGGCTATCTGCGCTGGCTGCGCAATGAAAAAGCGATGCGCCTGAAAGAAGATCTGCCC
TATACCCGCGTGCTGATGGTGATAAGCGTGGCGCTGCTGGCGGTTGCGCTGGTGGTGATGGTGCTGGTGTTCTATGCCGG
ATAACCGCAAAACCCGGCGCGAAACGGATCCTGGCCTGCAACCGGAACGGACATCGCTGGCATGGTTGCGCACGCTGTTC
GGCTACGGCGCGCTGATGGCGCTGGCGGTCAGGCATAACTGGCAACATTCGGGCATGCCTTTCTGGATCTCGCTCATCAT
TCTGGCGCTGGCCGCATTACTGCTCTGGCGCTATACCCATAAGCGTATCTTAATGGACGTCAATAAAAGCGATTTCGCCT
TGCCCGGGGCAATACGTGACAAATTATTGATCTCCCTCGCGGTGCTTTCCCTCGCATTACTGTTTGCTGTAACGCATATC
CGTCAGCTTATTCTTATCTTGTGAGGACGTTTGCATGCCAGGCTGCCACGTTATGGCTAAGCCCGCCAGTTCACGCTGCA
ACCTTAACTGCCGCTACTGTTTTTACCTCGAAAAACCGCAGCAAAATGTTATGGATGACACCACGCTGGAGGCGTTTATT
CTCCAGCAAATCGATGCCCAGCCCGGCGAAAGCGTGCCGTTTGCCTGGCAGGGCGGCGAACCGACACTCTGCGGGCTGGA
ATTCTTTCAGCGCGTTGCCGAGCTGCAAAAAAAGCATGCCAACGGCAAACGTATTGAAAACGCCTTCCAGACGAATGGCA
TTCTGCTGAATGAGGAGTGGTGCCGCTTTTTTCACGACAACGGCTGGCTGGTGGGCGTTTCCATTGATGGCCCGGCAGAT
CTGCACGATGCTTACCGTGTGAACCGCAGCGGTAAACCATCACATGCGAAAGTGCTGAAGGCCATTGCGACGCTGGCGAA
ACACCAGGTCGAGTACAACCTGCTGTGCGTCGTCAATAATCTTAATAGCCAGCAGCCGCAGCGCCTGTATCGCTATTTAC
GCGCGCTCGGAACGCCGTTTTTGCAGTTTATTCCGCTGGTGGAACAGGACGCGCAGGGGCGTTTGTCTGCCGAATCGGTC
AGCGGCGAAGCCTGGGGAAACTTTCTTAGCGCAGTATTCGACATGTGGGCGCGGGAAGATATTGGCCGCGTTTACGTGCA
GTTATTTGACTCCACGCTCGGCGTCTGGAGCGGCTATCCGGCGCAAATGTGCAGCTTTGGCGAAACCTGCGGCCACGCTT
TTGCGCTGGAGGCGAACGGCGATCTCTACCAGTGCGATCACTATGTCTCGCCGGATTACCGGCTGGGCAATCTGCATCAG
ATCCCGATTAAAACCCTCAACGCCAGCCACGAAGCCGCCGCTTTCGGGCAGAGTAAAAAAGCCAGCCTCAGCGAAGTTTG
CCTGCGTTGCGACGTGCTGCGTTTTTGCCGGGGTGACTGCCCGAAGCACCGCATCGTCGAGGGAAGAAGCGCGCTGTGCC
ATGGCTATCATCACTTTTTCAACCACAGCGCGCCGCATATGCGCGTGATGCGCGATCTGCTGCGCCAACGGCGCTCCCCT
GTCGAACTGATGGTCTGGCTACGCCAGAGCGGCTGATTTAGCGAGCTTTCGCCAGATAGTGCGCCATCTCATCGGCGGGC
ACCATTCCGCCGCCGGTGGCCCATACCAGATGGGTGGCCTGCGCCAGTTGTTGCGGGCTAAAGCCGTGCAGTTGATGATA
GCCGCTGTCGCTGCAAATCCGCTGTGGCCCGGGCATTCCCGCCAGCGCCGATGGCTCCAGTTGAATGCCCTCTTCCTGCG
CCAGCCAGCCGAGCTGCTGGTAAAGCGTGTTGTCATCAACGGTATAGAAGCCGTCCAGCAGGCGCTCCATTGCCCGTCCG
ACAAAGCCGGAAGCGCGCCCGACCGCCAGACCATCGGCCGCCGTCTGGTTATCAATCCCCAGATCCTGCACCGCAATGCC
GTCATGCAGCCCGGTATACACGCCCAGCAACATACAAGGCGAATGCGTCGGTTCGGCAAAAATGCAGTGTACCGCGTCGC
CGAACGCCAGCTTCAGACCAAAGGCGACACCGCCAGGCCCGCCGCCCACGCCGCACGGCAGATAGACAAACAGCGGGTGC
GCGTTATCCACCACTTTGCCAAGCCGTGTGAACTGCTCTTTCAAGCGCTGTCCGGCAACGGCATAGCCCAGAAAGAGGGT
GCGGGAGTTCTCATCATCAATGAAAAAGCAGTTCGCATCCGCTGCTGCCGCCTTGCGCCCCTGCTCAACGGCCACGCCGT
AATCTTCGGCATACTCCACCACGTTTACGCCGTGGCTGCGCAGCAGCGCTTTTTTCCATGCACGGGCATCGGCCGACATA
TGCACCGTGACGCGAAAACCAAGCCGCGCGCTGATAATCCCGATCGATAACCCCAGATTTCCCGTCGAGCCAACGGCGAT
GCTGTACTGGCTGAAGAAACGGGCAAATTCAGGCGACAGCAACTTGCTGTAATCGTCTTCCGGCGTCAGTAATCCGGCAG
CGCAAGCCAGTTTTTCCGCGTGAGTCAGCACTTCATAAATGCCGCCGCGCGCTTTAATAGAACCGGCAATCGGCAAATGG
CTGTCTTTTTTCAGCCATAGCTCGCCGGTGATATCCGGGCCAAGGCGGTGCTGCATTGCCGGAATCGGAACCACGTCAGA
TTCAATGATGCCGCGGCTTGCCGCCGTTTCCGGGAAAGCCTGCGCGATAAACGGCGCGAAGCGGGTAAGCCGCGCGTGGG
CTTCGCTAACATCCTGTTGTGTCAGGCCAACATGCGGCAAAGCCCTTGCAACGGAGGTACTATTAGGGTTAAACCACTGC
GTTTCTTTCAGCGCGATCAACTGCTCTATAAGCGGAAACTGCTGGATGAGTTTCTGAATGTCGGCGTTTTTCATCGGTTC
GTTTTCGTAAGAATCGGAGCGTTAAAGAAAACAGGAATCGGCCAACGGTGCAAGTGGGCCGCGGTTTTGAGAATTTATTA
CGTTTTGCTGCTACACGTGTAAACGCAAGCATGCTAAATACATGTATTCATCCCTGATTTTCACAAGGTCAACTGTGTTA
AAGCCACTGATTACAGTTGTTATGCTGTTGGCGGGAACCTCTGCGTTTGCCGCTGATACTCCGCTGACGGCGGCGCAATA
TGCGCAAAAGCTGGGGGTGGGGATGGATGTCGACTGGGCGCGTACCGATCGGGGTATCCGCGAGTTCGACCCGCTGATTG
TGCGTGATTTCTACGACGCCGGTATCCGTCATGTGCGCATTCGCGTTGCCGATAACATGACGGAAGCGCGGCTGATCCAC
CTGCGTAAACTGGTGGAGGCCTGCGAACAGTATGGGGTGATCCCGGTGATTGCCTATCAGGCAGACAGCTTCAAAGCCGA
TCCGGACGCCAAAAACGAAGCGCAGCTGGTGGCGTGGTGGTCAACGGTAGCGAACTTTTTCGGGACCGGGCACCCAACGC
TCGGTTTTGATGTGATTTATGAACCGGCTGACAAACTTAACCGCGATTTGCCCGCACTTAATCGTGCTTATGAAAATGTC
GTGCGCACCCTGCATGATATCGACGCGCAACGCATGATTTTTATTGCTCCGCGTATGCGCGCCGCGCCGGAAGATCTCTC
CTCGTTGAAACTGCCGCCGCACAGCCAGAACTATTTGTTGGCCGAGTGGCACATTTTTCCGTGGGGGCCGCTGAAAAATA
ACGGTAAATATCCGTGGACATCGGGTACATCGGCGGAAAAAGCCGCCATCCGCGCGCGGATTAATACGGCGGTGCGCTGG
CAGCAGAAATCCGGGCATGCCAGCTGGGTTGGCGGCTGGGCGGTAGGCGAATCCATTAAAAACGCGCCCACCGAATCGCA
AATGGCTTTTGCCCGTTTTATGGCCTGCGAACTGAATAAGGTGAAAATTCCCTATGCTATCAATACCGATACGCAATTTT
ATGACGGGGAAGAGGGCGCATGGCGGCCAGGGCCGGAGCCATTACTGAAAATGATGATTGCGCCGGAGTGCGACAAGCCC
GACGCGAGGCCGGGCCATCATGAGGTTAAATCACCGGTTCATGGCGAGAAAAACGCGTCGCCAGCGGCAGCCAGCACAAC
AGAATTAAAAGCCCAGCCAGCGTCATCAGCATCCCAAGGCTAAACTGGCCGTTCTGCGGCAGTTGTGAAGAGAGCCACGC
CAGGCCGCCGGATCCGATGTTCTGCAACCCGCCAACCAGCGCGCCCGCGGTGCCCGCCAGAAACGGGAATGGCTCCATCG
CGCCGCTGGTCGCCAGCGGGAACAGCATCCCGGCGCCGAAGAAAAACAGCGCGGCGGGCACGATCAGCGTCCAGATATTC
ATCACCCCGACAATGCCCGGGATCCACATCATCAGACCGGCCGCCAGGCAGCAGATCACCGACTGCCACATCAACGAGGT
AAAGCGCTTGTTCTGCCGACCGGCAAACCACGCGCCAAAAAAGGCCGCTGGCACCGGCAGAATAAACAGGACGCTGACCG
TCATGCTGTTCAGGCCCAGTACGCCGCCCATCAACACACCCGAGCTGGCTTCAAAGACCGCAATTCCGGCCAGACCGCCA
ATCAACATCAGCAGATAACAATTAAATGCGCCATTGCCGAACAGGGTTTTGTAGCTGGCCAGCAGGCGGATGCGCGGCGC
GTCTTTGGGCTGGGTTTCCGGCATCCAGCGCGCCATACTCCAGGTGACAACCAGGCACAGCACCAGCAAAAAGATAAAAC
AGGCGCGCCAGTTAAACAGCGTATTCAGCACGCCGCCGATCAGCGGCGCAAGCAGCGGGCTAACCAAAATCCCCATATTC
AACAAACTGTTGGCGTGACGCAGTTCCGTACCGGCATACAGATCGCGCGGCAGCGTTCGCGCCATCACACCGCCCACGCC
GGTGCCGATGCCCTGTAAGGCGCTGGCCAGAATTAACATCGACAGGCTGTGCGTGGTAATGGCGATCAGCGTCGCCAGCA
AAAAGATGCTCATTCCGGCAAGGATCACCGGGCGGCGACCAACTCTGTCCGCCAGCGGGCCATAGAAGAGCTGGGAGACG
CCGTAAGTCAGCAGATACGCTGCCATAACGCTTTGCACCGCGCCTTCGCGAACATTCAGGGTGAGCGCCATATCCGCTAT
CGCCGGGATATAGATGGTTTGCGCCATCTGCCCGACAGCCACCAGAAGCACCAGCATCAATAACAAATTGACGTTTCTCT
GCCTTTTCATGTCGATGATTACTTTTAAAAAATGGAAGATTAAAGAATATATGGCTGCAATAAAGCCTTAATGCCGAAGA
AATCTAGCACAGCCAGATGACAGAACCACAATCACCCGGTGCAAAGAGAGGAAGGAGAGAGGCAGGTTTTATAGACAACA
TTCGGCAACTTTTGTTGCCAGTAAGTTTCAGGAAAGGCGCAGCAGTATCGCGCCAGCGGCAATGCCACAGGCGGCAACAA
TCCGCAGCCCGGCAACCTGCTCTTTTAGAAGAACAAACGCAATCAGCGCGCCGAACAGAATTGAGGTTTCGCGCAGCGCA
GCGACGACCGCCAGCGGCGCTTGCGTCATCGCCCACAGCGCCAGGCCGTAAGAACCCATGGTGCCGATGCCGCCGGGAAT
GCCCTTTTTCCAGTTGGCGAGCAGATAACGCGTTACCTCTTGCCGCCGCGCCAGCATCGCCCAGAACAACAGGCAAAAAC
CGTTAAGGAAGAAGGTCCATAATGTGTAGCCCAGCGCAGAACCAGCAAGACGAACGCCGGTGCCATCGACCAGCGTGTAA
CCCGCGATAAACCCCGAATTGATAAGCGCCAGCCAGATCCCTTTGCGGGACTGCGTGCGTCCGTTAAATGCCATCGCCAG
TATCGACAGGCAGATCACGGCAATACCGCTCCACGCCACGGCAGAAAGTGAATCGCCAAGGATTAGCACGCTGACAAGCG
CCACCAGCAGCGGCGCGGTGCCACGCATCAGCGGATAGGTCTGGCTCATATCCGAAACCTGGTAGGTTTTCGCCACCAGC
ACTGTGTAAACCACCTGTAACGCGCACGAGGCGGCGAGATAAGGCACGCTGGCGAGCGTCGGCTGTGGCGAGAACGGTAA
CAAAATCAGCGCAATCAGCGCGGCGGAACCGCTGACGGCAATCGCCGAATAGAGTTTGTCGCTGCCGGATTTCACGATGG
CATTCCAGCTGGCATGAAGCAGAGCGGCAAACAGCAAAATGCAGAAAACGGAGAGTGTCATGGTGGCCCAGGCGAGTGAA
TTGTCAACAAAATGTAACATATCGACCGCAGCGGATACCAGATTAGCGGTGTTAAAGAGGGGCGGTTGCCCGCCCCTCTT
TGGTGCGGCTTGAACCTGAATTAACGCAGGAATTTCAGGACAGCTTCAAGCAGTTGCAACAAAGCAACAATGAGTTTCAG
GATCAGAATAAACAGTTCCATTCCGCTCATACGCGTCTCCTCTGGTTCAGGAGCACCGGCTGGCTTACCTTTCCGCTGCC
TGTTGTCAGCCGTGTTGTTGGCGTAACGCAGTGTGCTCGCTTAGGGGTTAAGGCGCTGACGGCACCACCCGTTTCAGCCA
GGACTTCTTTGCGCCGTAGAGTTGCGGCCCCTGCACACTGATTAGCAAGGTCAGTATATATTAACACTGTTTATATATAC
AGTATTTATTGGACGAAATTTTGACCTTGATCCATACTCAATGCGGGAAAAAACGCCTGAAAATTGCACGGCTGCCTGTT
TCCGCGTATAGTTCCACTGTTGACGTAACGCAGTGTGTTTGCGGCCACCAACCGCAAAAAACTGTATAAAAACCTCGCTC
CGGCGGGGTTTTTTGTTTTCAGCGGCTGCATAACCAAACGTGATCCGCCGCGCAGTTTTCTGCGGGTGCGTAAAAAGCAG
TTGTCGGCGACGAAATCCTGTGTTTGTATAAATCCTGTTAATTACATGACAGACAGGTCCCTAATGAACGCTTCCACAAT
GTCGATGAACCTACTAAAAACCGCGCATAACGCCGCGGTGGTCGTCGTGCGTGTGGTGGTGGTCGTCGGCAATGCGCCGT
AGGGTCCGGAACAACACACGATTCCAAAACCCCGCCGGCGCAAACCGGCGGGGTTTTTCGTTCAACACCCTCCGGAAAGC
TGGCCCAGAAGAAAAGGACTGGAGCATGGCAAGTTCGGGCAGCACTTCACAACCCACGCGCTACACTGGCGCGCAACTGA
TTGTTCATTTACTGGAACGACAGGGCATCACCACGGTAACCGGCATTCCTGGCGGTACGGTTCTGCCGCTTTACGACGCG
CTCAGCCAGAGCAAACAGATTCGCCACGTGCTGGCGCGCCACGAGCAGGGCGCAGGTTTTATTGCGCAGGGCATGGCGCG
TACGCAGGGTAAACCGGCGGTCTGTCTGGCCTGTAGCGGGCCGGGTGCGACCAACCTGGTGACCGCCATCGCCGATGCGC
GCCTCGACTCCATCCCGCTGGTTTGCATTACCGGCCAGGTCCCCGCCTCGATGATCGGCACCGATGCGTTCCAGGAAGTG
GATACTTACGGCATCTCTATCCCCATCACTAAACACAACTACCTGGTGCGTGACATCGCCGAACTGCCGCAGGTGATCTG
CGATGCGTTTCGCATTGCGCAGTCCGGCCGCCCCGGCCCGGTGTGGATAGATATTCCTAAAGATGTGCAGACGGCGGAAA
TCACCCTCAGCGAGCTGCCGGAACCTGGCTACAAAGCCCCTGCCCCGGCCTGGAATGCGCAGGCGGTGCGCGAAGCCGCA
GAGATGATCAATGCCGCGCAGCGCCCGGTGCTCTATCTCGGTGGCGGGGTAATCAATGCGCCGCAGCAAGTTCGTCATCT
GGCGGAGAAAGCCAATCTGCCGACCACCATGACGCTGATGGCGCTCGGCATGCTGCCGAAGCAACACCCGCTGTCACTGG
GCATGCTGGGGATGCACGGCGCACGCAGCACCAATTTTATTCTGCAAGAGGCGGATTTACTGGTGGTTCTGGGGGCGCGT
TTTGATGACCGGGCGATTGGCAAAACGGAGCAGTTCTGCCCGAATGCCAAAATTATCCATGTCGATATCGACCGCGCGGA
GCTGGGCAAAGTGAAGCAGGCGCATGTGGCGATCCAGGGCGATGTCGGCGAAGTGCTTGACGCGCTGCTCCCGCACGTTG
AGGCGCACTCCCGCCACGCCTGGCGTAACACGGTTGAGCAACTGCAACGTGAGTTCCCGGGCGCCATTCCGCAGGATGGC
GATCCGCTGAGCCATTACGGTTTGATCAACGCCGTTGCGGCTTGCGTTGACGATGACGCCATTATTACGACCGATGTGGG
CCAGCACCAGATGTGGACGGCACAGGCTTATCCGCTTAACCGTCCGCGTCAGTGGCTGACTTCCGGCGGGCTGGGCACCA
TGGGTTTTGGTCTTCCTGCCGCCATTGGCGCCGCGCTGGTGAACCCGGATCGCAAAGTTATCTGCTTCTCCGGCGACGGC
AGCCTGATGATGAATATTCAGGAAATGGCCACTGCCGCAGAGAATAACCTCGATGTGAAAATCGTGTTGATGAACAACGA
AGCGCTGGGGCTGGTTCACCAGCAGCAGAGCCTGTTCTATAAATCGGGCGTATTTGCGGCAACCTATCCGGGGATGATTA
ATTTTATGCAGATCGCCGCGGGTTTCGGCCTGCAAACGTGTGATTTAAACGCCGCCGCCGATCCGCAGGCCGCGTTGCAG
GAGATCATCGCCCGTCCTGGCCCGGCGTTGATCCATGTTCGTATCGACCCGCAAGAGAAAGTTTATCCGATGGTTCCGCC
GGGTGCGGCAAATACAGAAATGGTGGGGGAATAAGCCATGCAAACAACTGATAACGTCATTCTCGAACTCACCGTGCGTA
ACCATCCGGGCGTCATGACGCATGTTTGCGGGCTGTTCGCGCGCCGGGCATTCAACGTGGAAGGCATTCTCTGTTTACCG
CTACAAAATGGCGAACAGAGCCGCATCTGGCTACAGGTTGCCAACGACCAGCGGCTGGAGCAGATGATAAGCCAGATCGA
CAAACTGGAAGACGTGGTGCAAATCATCCGTCACCAGAGCGATCCGGGCGTGTTTAACAAACTGGGGCAGTTCTTCGAGT
AATCGCGCTATTTATGCGAAGCGCCCGGTAAGCCGATAATTAACTGTCGGCTTACAGCTATCTTTACGGCTGTGCGTCAG
AGGGGATTTCCCCGTATGATGAGCCTCTTTTACGCACCGGGAGCAGGTATGATTTGGTTGATGTTGGCAACGCTGGTGGT
TGTTTTTGTGATTGGCTTCAGAGTGTTAACCTCTGATTCCCGGCGAGCGATCCGCCGTCTCACCGACCGGCTTAACATTC
AACCTGTTCCGGTGGAATCAATGATGGATCAGATGGGCAAAACGGCGGGCAACGAGTACTTAAGTTACCTGGCGCGCCCG
GATGAAGCTCATCTGCAAAATGCGGCGCAGGTGCTGCTGATCTGGCAGGTTTCCATCGTCGATAGCAGCGAACAGAACCT
GCAATACTGGCACCGGCTGATGCAAAAAGCGCGGCTTGCCGCGCCGATAACCGATGCGCAGGTGCGGCTGGCGCTCGGGT
TTTTACGCGAGCTGGAGCCGGATACCATCGAACTGAACAACTTCCAGTTGCGTTATAACGCCCAGTTTATCCCGCAAGAG
GGCGTCCACTGGCTGCACTGATCCCCATCATAAAATGAGTTGCCGAATTGTTAATTGCGTCACAGAAGATGAATGTTACA
CTGCGCGACCTTCACGACGAATAACTGAGCAGGTGACAAATGAGCGAGCAAACTGTGGCGCAATCTCCGCTGGATGCGGT
AACCCGTCCTAACTGGTCAGCCGTTTTCGCGGTGGCTTTTTGCGTTGCCTGTCTGATCACCGTGGAGTTTTTACCGGTGA
GCCTGCTGACGCCAATGGCGCTGGATTTAGGCGTTTCCGAAGGTGTTGCCGGGCAAACCGTCACGGTAACCGCGTTTGTG
GCTATGTTTGCCAGCCTGTTTATTACGACGGTGATCCGCGCTGCCGACAGGCGCTATGTGGTGATCGCCTTTGCGGTGCT
GCTGACCCTCTCCTGCCTGCTGGTCTCCTTTGCCACTAACTTTACGCTGCTGCTGGCAGGCCGCGCTTGCCTGGGGCTGG
CGCTCGGCGGTTTCTGGGCGATGTCGGCTTCGCTGACCATACGTCTGGTGCCGATGCGTACCGTGCCGAAAGCGTTGTCG
GTGATTTTTGGCGCGGTGTCGATTGCATTAGTGATCGCCGCGCCGCTGGGCAGTTTCCTCGGCGGCATTATCGGCTGGCG
CAATGTCTTTAACGGCGCGGCGTTGATGGGGGCGATCTGCATTCTCTGGGTATGGCGAGCGCTGCCGTCGCTGCCAGGTA
AAACCGAACATCACGAGAACATGTTTGGCCTGCTGAAACGCCCCGGTGTGCTGGCGGGAATGATCGCCATCTTTATGGTC
TTCGCCGGGCAGTTCTCGTTCTTTACCTATATTCGTCCGGTGTATATGAACCTGGCCGGGTTTAGCGTCGACGGCTTAAC
GCTGGTGCTGCTGAGCTTTGGTATCGCCAGCTTTGTCGGAACGTCCTTCTCTTCCATGGTGATGAAGCGTTCGGTCAAAA
TGGCGCTCGCCCTTGCGCCTCTGACGCTGGCTGTCAGCGCGCTGGTGCTGATTTTGTGGGGCAGCGATAAAGTTGTTGCC
GCAGGGATCGCCATCATTTGGGGGCTGGGTTTTGCGCTGGTGCCGGTGGGTTGGTCAACCTGGATCACCCGTACGCTTGC
CGATCAGGCGGAAAAAGCCGGTTCCATTCAGGTGGCGGTGATTCAGCTTGCCAATACCTGCGGCGCGGCGATTGGCGGTT
TCGCACTGGATCATTATGGCTTGCTGTCGCCGCTGGTGCTCTCCGGCAGCCTGATGCTGCTGACGGCGCTGCTGGTGGCG
GCGAAAGTGCGGGTAAAAGCGTGATGCAGACATGTACGGCGAGAGCGGCCGCGTTGAAGAGTTCGTTGGCGGTGTACTGA
ATTCTCAGCCGTGTGGCCGCGTAAGGAGAGGTCGCTGCAGGCGACCTCTTGCTGATAGAGCAGTAAATTGCGTGTGAGTC
GGTTATTTTACGAGAGGATTTTTCTGCAGATTTAGCGCCTTCATAAACGTATCATCAAGTTGCAGGTGTTGCTTCACTAA
CTCCGGCGGTGTGTTTGCCAGCCACTGATTGAGTGAAATATCGGCATAGTAATCGCTTTTAAACAGCTCAAGAAAACGCA
GCGGCGAATCCCCGGTATTTTCGACGTAATGCCCCATCGCAAAAGGAACATAGCCCACATCTCCGGCCCGATAGTCAAAC
GTTCTGGCCTGGCCTGACGACGCGAAAACGCCCATTCTTCCTTCGCCTTCGAGATAGTATTGCCATTCGTCATTATTCGG
ATGCCAGTGGAGTTCTCGCATCCCGCCGGGTTGGACTTCAACTAAGGCTGCGGAAATGGTTTTAGAGACCGGGAAATTAG
AGGAGTCCGTTATTCTGACCGTTCCTCCCGGTGCTTTTATAGGGTCCTGACCGAGCATGTGATGGGTGAAGGCGATACTT
GATTTCGTTGACCCTTTAATACTGTCCGATGAAAGTGAACCGGGTACATTACCCGCAAACATATATTCGTTCGCGGGCGA
GGGGAGATTAGCGAAGGTTGCCACAGGAACCTGAAAGTTTTTCGCTAATATTTCCGGTGGAATATGTTTAAACCAGTCAG
AGAGCAGGAATGTACTGTCCTCATCAAATCCGCCACTATCAAACGCTAAAAGAAATTCACAACCATCGGGGCCGAGACCT
TGAATGGAATGCGGAATACCTGACGGGAAATACCATATATCGCCAGGACCAATATCATCGACAAACCATCCTCCTTGAGT
ATCAAACGCAGTAACTCGTGCGTTTCCATAGAGCATATATGCCCATTCAGCTTCCTTATGCCAGTGAAGTTCCCTGATTC
CGCCCGCGTTCAGTCGCATATCCACACCAGCAATAGTCGTGGATATTCCTAATTCGCGCTGGGTAACTTGCCGGGTCCAG
CCTCCGCTTCCTTTGCGGATATGTGAATCACTGAAGGAATAACGCAGATTCGGTAATGTACCACTATCCGTTGCGGGTGG
ATTTACGATATCCGGGTTTTCTCCTTCACGAATAGGATCGTGTGGTCCGGGATCGCGTTGTCCAACGGGATAAGTTTTTA
CGGTGTTATCATGCGCAAGCGCTTGTCCCGCAGCTAACACGACCGTACTGCCCGCAGCAAAAGCCATGAAGCCTCTTCGG
GATATTTTTTGCATAAGAGAAATTCCTCCAACCATTATTAGTTCGGTGATTTTATTAAGTGGCAATTTGGTTATAGATAA
ACGGGTATGGTATGGAGGGATGTTTTTGTAACAGGAACAATTCGCATTGAAGCGAAGCGCTCTTTGGAAGCAATGACTAA
CTAATTAAATTAAATAGTTTGCTAATTATTTTTACTGCCGTTTTTAGCAGTAATAAAAAATGAAAAGAGAAAGTTATTGC
TACACCTTAAGGTAAATTCTGTGGCATTTTTACGTTAAGTAACATTGGATAAAAAAGATATTTATCTTCTCGCGAAGAAT
ATATTTTCCGCATGAGAAACGGAGACGGCAGCTTCGCCGCCTCCGGCGTATCATCAGAACCAGGCTTCCCACATTGCGCC
AACGTTAAACGAATCGAGCGTGCTGTCGTCGGTGCCATTGACCCGCGCAGTACGTTTGTTATCCACTTCGCCGCCGGTCA
CGTAGAAGCGCAGCATCGGGCGGAATTCCGGCCCCATCGCAATCGAGATATTCTGCGACAGCGTCAATTTCCAGCCGTGG
TTATCGCCGCCATTGTCATAATCCACGCGCTGATAACCGGCTTCCAGCCAGGTTGAATGGACATCATTCCACCAGTGCAT
CGGGCGAATAATCGCGCCATAGTTGCGGCGGTTATCGGCTTTGTTGGCACTGTTATCGTAATCGTGGAAGGCCAGCAGGT
ATTCCACCTGGGTTTGCTGGCTGAACTTGTAGTTGCCTTCGAAGCTGGCGTAAATCGCCGTCAGATCGTCGGTTTTGTTG
AATACGCTGTTGTCCGCGTTATCGGAATAACGGGCGATCACTTTGTTCACGCCGTGGTCATTGGTGTGGCTCAGTACCAC
GCCGCCCTGCCAGGCGCGCTGGCGGTCTTCGCTTTCGATCGCTTTGGAGTCAAAGCCGTAGTTGGCATAGATCTCCAGAT
CGAGCGGGCCGACCTTCATGCCGTGAATTTTCGAGGTGACGGCATAGTTACCCTTATCACCCACGTTTGAACCGCCTGTA
CAGGTGATGCGTGATGGGTTGGCTTCATCCTCCAGCACTTCCGGGCTACAGGATTGCACGGCCGCCACGGCGGCGACGTC
AAACTGCACGCCGCCAATATCGAAGTTTTTCACCCCAGCGCCCTGACCATCATGGTTCATCCAGAAGTAGTCGTTGATGC
CCTGTTGCGGACGCTGGTGGAAGTCGCGTCCCGCCCAGAAGTAAGCATTCGGGTTCGAGGCCAGCAGATTGGTTACCCCG
GCATAGGCTTTTTTCAGGTTAACTTCGTCGCCCCAGTGATCGAACATCACGTTAACGTCCCAGATCGCGCCGTTATCGCC
TTTAAATGCCTTGGAGAGCTGGAATTCGCCGCCGTTGCCTTCGTTACCCAGACGGCCAATGGCGGAGGCGCCATTATAGG
AACCATCGACGCCGACATATTTCTGATCGCCAGACTGGAAGTGCGCGCCGTAGCGGGCATAACCGCTGAATTTCACGCCG
TAAGGAATGGCTTTATCCGGTTCCTGGGCGGTGGTTTGTGGTTCAACAATGACATCTGCTTTTTTATTGATGGCGGCATC
CATTTTGGCCTGCCGTTCCGCCAGCGCTTTATCGACCGCTTTGGCGACAATGGCATCGATTTGCTCTTGCGTAAATTCTT
GTGCGAAGACGGAGCCAGAGCAAAGGGTGGCCGCAACCGCCAGCGCCACTGGAAGTATTTTATTTATTCTCATGGTTATC
TCAATTTAGTAAGTTATTCGCAGACAATAGTTACCCTGCGCTGGCAGGGTAAAAAATATTGCCATCACCAAAAACTAATA
TTTATTTTGTAGAGTCGGGTACAGATTAATTAAGATTTACCGTAATCAATTCTCCATTTATTACTGTCGATATAATGAAT
GCAGTTGAATGATTTCTTCAGATAATTCGCGGGCCAGTAATGATGTCATTAAATGATCCTGGGCATGTACCATAATTAAC
GTCATTGGCTGACGGGCTTCACCGGCATCCTGTTCAATCAATTGCGTCTGCATTTTGTGCGCCTGGCGTGAATAACCATC
GGCCTCGCGCAGCAGGCTGCGGGCTTCTTCAATATTGCCCTCCCTCGCCGAGCGCAGCGCCTCAAAGCACAGGCTACGCG
ATTGTCCGGCGTTGACGATAATTTCCATTACCGCTTCTTCAAGTGCGACCATAATCATTATTCCTGAGTAAAACCATTAA
GCGCGGCGGTGGCGGCAAACCACTCGCCACTTTTCTTAATAGTGCGTTGCTGAGTTGCCAGATCTAATTGCACAAAACCG
TAGCGGTTCTTATATGCGTTACACCATGACCAGTTATCAATAAATGTCCACATATGGTAGCCGAGACAATTACAGCCTTC
GCTGATTCCTTTATGTAGCCATTTCAGATGATCGCGAACAAAGGTAATGCGATAACTATCATTAATTTGTCCGTTTTCAA
TAAAGCGTTCTTCATTCTCGACGCCCATACCGTTTTCAGAAATAAAACAGCGTGGGTTGCCATAATTCAGACGCAGGTTG
GTGAGAATATCGTAAATACCGGGCTCGTAAATTTCCCACCCGCGATACGGGTTCATTTTACGGCCTGGCATTTCGTAATA
ATCAAACAACCACTCCGGCATAAATGGCGCATCGGGATTGACCGCGCTGTCCCGGCACTTTACCCGCCGTGGCTGGTAAT
AGTTGATGCCGAGCAGGTCGATTTTCCCTTCTGCAATCAGCGAGATATCTTCCGGCTGGCAGGCGGGGAGCTGATCGTAC
TCTTTGAGCAGCGCCACCAGGTCAGCGGGATACTCGCCGCGCAGTACCGGGTCGAGAAAACTGCGGTTAAACAGCAAATC
CGCGTGGTGGGCCGCTTTCACATCCGCAGGATGTTGCGAGCGCGGATAAGATGGCGTCAGGTTCAGCACAATGCCGATGT
CGCCGGAGTGGTGCCCGGCGCGAAACGCTCTGACCGCGCTGGCATGAGCCAGTACCGTGTGGTACGCCACCGTCGCCGCG
CATTTGAAATCCACCACGTTCGGATAATGGAAATCGTACAGATAGCCGCCTTCAACCGGCACAATCGGCTCGTTAAAGGT
AAACCAGTGCTGCACCCGATCGCCGAACAGTTCAAAACAGATTTGCGCATAGCGACTAAAAGCCTCAACCACTTCGCGGC
TTTCCCAGCCGCCTTTTTCCTGCATCACCATCGGCATGTCGAAGTGAAACAGCGTAATAAACGGCGTAATTCCCTGCGCC
AGCAGTTCGTTGATGACGTCGTTATACCAGGCGACAGCCTGCGGGTTCACTTCACCGGTTCCATCCGGGATCAGGCGCGA
CCAGCTCAGCGAAGTACGAAAACTGTTGTGATTAAGCTGCTTCAACAGCGCGATATCTTGCCGCCAGTGGCGGTAAAACG
TCGAGGTCTCCTGCGGCCCAACCTGCTGATGAAAACGCCACGGTTCGCGGGCAAACCACGCATCCCAGGTGGTGGCGCTT
TTACCGCCTTGCTGGCTTTCCCCTTCGGTTTGCAGTGCCGAGCAGGCGCTGCCCCACCAGAAGTTTGCGGGAAAAACGTA
TTTCATTACCGACTCCTTTTAATTACTGCGGACGGTTTCCGTCATCGGTGCGCTGGTCTGCGTTTTTTGTTCTTCCGCTT
TCATCAGCGAGTGTTCATACGCCCGCAGGAACGGCAGATACATCAGGGCAGACATCACCATACAAATCAGGCACATCACC
ACCGGGCTAAAGGCCCAGTTCGCCGCCCATGAGGCACCGATTGGCGCGGGAGTTGTCCACGGCGTCAGCGAAACCACCTG
TGCCAGCAGGCCCATTTTGGTCGCGGTGTAAGCCAGCACGGCGTTAACCAGCGGCACGCAGACAAACGGCACAAACAGCA
TCGGGTTCATGATGATGGGTGCACCGAAAAGAATCGGTTCGTTGATGTTGAAGAAGCTTGGCACCACGCCCATTTTGCCA
ATGGTACGCAGATGCGCGACGCGGCTGCGCAGCAGCAGGAATGCCAGCGGTAAGGTCGAACCCACGCCGCCAATCAGCAG
ATAGTGATCCCAGAAGCCTTGCAGATAGACGTGCGGCAGCGCAGCGCCTGCCGCCAGCGCGGCCTGGTTGGCGGAGAGGT
TGGCCATCCAGAACGGGTTCATGATGCCGGTGACAATCAGCGAACCGTGAATACCGGCGAACCAGAAGATTTGGCACAGC
AGCACGGAGAGCAGAATGGCGGGCAGGGAATCAGAGGCAGAAACCAGCGGCTCCAGCAGATGCATAATCGCCTGCGGCAG
GATCATCCCGGTTTGCGCTTCGATAAACAGGTTCAGCGGGTGCAGCGTACCAATGATCACCACCACCGGAATCAAAATCT
CAAACGAACGCGCCACGCCGGTTGGTACTTCTTTCGGCAGACGGATGGTGATGTTGTGCTGTTTGAGCCAGGCGTAAACG
CGCGACGAGTAGATGGCGGTCAGCAAGGCGGTAAAAATGCCCTGGCCGGAAAGATACTGGGTGGAGATTTTGCCGTCCGC
ATACGGCGCGGCAACCAGCAGAAACGCCATAAACGCCAGCAGGCCGGTCATCACCGGGTCGAGGTTAAACTGGCGACCGA
GGCTGGCGCCAACCCCGACGGAGATAAAAAACGTCATCACCCCCATGCTGAGGTTAAACGGCAGCATCAGTTGCGCGCGG
TATTCGGTAGAGAAATCGAGCCAGGCGCGGGCGAAACCGACGGTGGTGTCGGCGGAAAACGGTGGGAAGATAAACACCAG
CATAAAGGAGCCGATGATCATAAACGGCAGCGCAGCGGTAAAACCGTCGCGGATGGCGATGACGTACTTCTGCTGTCCAA
GACGACCGGCCAGCGGCGTAATGGATTGCTCAATAACCGTAATCATTGATTGATATAAGGAACTCATAAGAACACCTTTT
TAATGCGCCGCTTCAATCAGCGACAAAGCGTAGTCCAGTACCTCATTACCGCGTTGCATGCCGTAATCCATCGGATTGAT
GGGTTGAACCGGAATGCCGTGTGCGGCGGCCTTTTCTGACAGCGTATTTAACATGTACTTAACTTGCGGTCCGAGAAGCA
CGACCTGATAACGCGGAAATTGCGTGTCGAATTCCGCGACGCCGTACGCGTCGATCTCCACTTCCAGCGCCCGTTCCTTC
GCCGCCTCAAGCATTTTCCTCACCAACAAGCTGGTGGACATCCCGGCAGAGCAGCACAACATAATCCTGAACATCGTTAA
CCATCCTCGAAGTGTAAAAAGTTATTGCGGGAGTGATTGGATATCATATGGAAACCGGTTTCCATTTTTTCTCCACAGAA
GTGTGATAGCTATCAATATCTATGGGACATAAGGCATTTTTATTGGATTTACATCACGGAATTTTGCGCTTCGTTGATAG
CAAAAGAGGTGAAATGGAAAATCGGTTTCCATCAAAAAGGGAAACCGCTATACTGCGAGTGGTTATAGATTGAACCGATT
TTGCAGGACGAATTTTCAGGCGCAGGAAACGCGCCGCTCAGGGGAGAAAGATGTCTACAATCAACGATGTATCACGTTTA
GCTGGGGTCTCCAAAGCCACAGTCTCACGGGTGTTGAGTGGTTCGCGCGGCGTTAAGGAAGCCAGTCGCCTCGCGGTACT
GAAAGCGGTCGAAGAGCTGAATTATCGGCCCAATGTTATCGCCCAGTCATTGCTCAGCCAGTCGACAGGCTGCATCGGGG
TGATTTGCGCCCAGGAGAATATTAACCAGACCACCGGTTACCTGTATGCGCTGGAGAAACATCTCAGCCAGAGTCAGAAA
CATTTGCTGTTACGATTCGCCCATACCAAAGCCGGGGTGATGAGCGCGCTGGATGAACTGACCTGCGGGCTGTGCGACGA
TGTATTGATTATCGGCGCGCGTTTCCCTCTGAAAATTGAAGATGAAAATGTGATTCTGGTGGATTGTGAAGAGTCCATCA
ATTCCACACCGAACAGCATTCAGTTTGATCACGCTTTTGCGGCGGAAACCGCCTGCAATTACCTGATTAGCCAGAGCCGC
CGACAGATTGCGCTTATCCATCCCGATACCGCTGCGGCCGAGCAGGTGCTGCACGGCTACAAGCTGGCGCTGGAAAACAA
TTTCCTGCCGTTTAACCGCAACCTGGTCTTTATGGATGACACCAGTTCATCGGTGGCGTTGCAGGTGCTGCTCAATAACG
CTACCACGCTGAATTTTAACGCGTTGCTGGTGGCTGATGAGCAGGAAGCGCAGCGCGTGATCCCGCAGTTGCAAGCGTTT
AATAAATCCGTGCCGGGCGACATTATGGTCTTCAGCCTTGCTGGTTCCTTGCATTTACCGGGGATCCCAACCATCCCGGC
GATTGAATATTCAATGGATGCGATGGCGGCGCGCATTGTGGCGTGGCTGAATGAGAAAACGCAGAGCGTGCTGGGTTCGT
ACCGCGTGCGCGGCGATTTAATTATTCCTGAAGTCGGTAAGCGCTAATAAATAAAAAGCCTCCATGCGGAGGCTTTTTTA
GTGGCATCTCAGACGTTACGCAAGGCTATATTCTTTAACCAGCGTGTTAATATCCAGCTCATCCGAATAATCCACACCCG
CCATGCCAAAGCCGTTCAGTTCATGAAACTCCTGCAAATAACCGGCAAAATCGCCGATGACTTTAAAGTTATCCGCAGTC
ACCTGTTTTCTGAGTAATTCCACCGCGTTTTGCACATCCGGGCGAAGTTCATAATCATCCATACGAATCAACCGTTGGGC
ATCGGTAGTCACGTTGCCAAGAGGGGGATAAAGATGATCCAGCATTAGCCGGTGCATTTGCTCAATACAGGTTTCATGTA
ACCGTTTCTGTTTCATAACCTTATACAGCAGGGTGATATACAGCGGAAATACAGGAATAAACGCACTGGCCTTGGTGACC
AGCGCTTTACAAATAACCGCATAAGCATTACCGCTGATACGTTGCAACTGCGCATTAATTTCATCGGCGGTGCTATGTAA
ATGCGCTTTTGCAGCACCCAAAGAGCCATCTTTATAAAGCGGCCAGGTTGATTCCGGGCCAATATACGAATAGGCAACCG
TTTTAAACCCGGTGGCTAATACATCGGCGTGTTCCAGCATGGTGATCCAGCGCTGCCAGTCTTCGCCGCCCATCACTTTT
ACCGTATCGGCAAGCTGCTGTTCGGTAACCGGCTCCAGCGTCTGTTCTACCATGCGCTGACTTTCCAGTTCAAAGCCAGG
GCCGGAGAAAGCCTGGCCGCGAACGCCCAGCGTTGAGTTATAACGCGTACCGTCAGGATGAAGACGTATACCAGACGCAA
CGGAATACACCACCAAATCAATTTTCCCGCCAAATTCTTGCTGGATAAAATCAATCACCTTTTGCCGCGTGGTATCGGAA
AACGCATCGGCAATAAAGTTTTTCGCGATCAGCCCTTTCTCACTCGCCCGTCGCTGAAACAGAATGTTGTTATACCAACC
CGCGCTGCCTGCGCCTTTTTCACCAGGACCTTTTTCAAACGAGACGCCAATGGTGTCGGCTCCGCCACCAAATGCCAGCG
CAATACGTGAAGCCAGCCCATAACCGGAGGATGCGCCAATCACCAGAACCTTTTTAGGCCCGTAGATCTCGCCGTGTGAT
TCGACATAAGCAATCTGTTTATCAATGGCTTTCAGCAGCCCTTCCGGGTGGCAATTTTTAGCCACATTACCCTGAATAAT
CGGTTTCATAATGTGTTATCTCCGGTTAGTGTTTTACGGCGGGAGATAACACAAGTGCTTCTCCTTTAATGACGACATCA
CCATGCTGGTTTGTGCAGGTGGTTTTTAGACTGACTCGTTTTCTCTCCGTATCAATAGCAATAATTTCCACCGTTGCTGT
CACCGTATCGCCAATAAAAGTGGGTTTGGTAAATTTAAGATCTTGCGCCAAATAAATAGAGCCTTTTCCGGGCAGTTTAT
TTGCAATAACCGCGGAGATTAACCCGCTTACCAAAATTCCGTGAACGACACGTTGACCAAATATACTTTTTCTACCCGCA
TTATCATCAAGATGAACGGGGTTCATGTCACCTGAGGCCTCTGCAAAATTTATCACATCCTCTTCAGTGAGTTTTTTTGT
GAATTGCGCTGTTTGCCCTGTTTGTAAACATTCGGCTCTTTCTGTCATTTTTTAAAAACCTCCATTTAAATATATCATGT
GAACATCCTTTGTGTGCGGCGATAAGAATTATCAAATTTAAATACTATCAATCTTGAAAACGCCGCATTTATATAAAATT
CATAGTGAAGATTGAATAAATTGTATGGGTCAGCTTTTACTCAAACATTGACATTAATCAAAGTACCCTTTCACCTAATT
AGGATAAAAATTCTCGTAGTTTAATTAAGCGAAAGGCTAAAATAATGAAGGACACTGATATTGTTATACTTGGTGCAGCA
AGGACAGCTATTGGCTCGCTTAATGGTTCCCTTGCCAATATATCCTCACCTAAACTGGGATCTATAGTGATTAAATCGCT
TCTTGAAAAATCTCATATTTCAGAGAAAGAAGTGGATGAGGTAATCATTGGTCAAGTTTTAACGGCGGGGTGTGGGCAAA
ATCCAGCGCGACAAACATTAATTCATTCCGGTATTTCACAGGATGTTCCCGCGCTGACAATCAATAAAGTTTGTGGCTCA
GGAATGAAAGCATTACAGCTTGCATATCAATCATTAAAGTGCGGTGAAGCTGAGCTGATTATTGCGGGCGGGCAAGAGAA
TATGAGTCAGTCGCCGCATATTCTTCCTCACTCCCGTAATGGAATGAAAATGGGCAACTGGCAAATGCAGGACAGCATGG
TTAATGATGGATTATGGGACGCATTCCATGATTATCACATGGGGATGACGGCGGAAAATATCGCGGAGAAATATGGCATT
ACGCGTGAAGAGCAAGATGAATTTGCGCTTGCCTCACAGTGTAAAGCCGCTGCGGCTCTTGAGGCTTCCCGTTTTGCCAG
CGAGATTGCGCCGGTGGTTATTATCAAACCCGGTAAAGAAAACATCGTAGTTGAAAAAGATGAATTTCCGCGTCCGCAAA
CCACGCTTGAAGGGCTGGCAAAATTACGCCCGGCTTTCAAGAAAGAGGGAACCGTAACCGCCGGCAATGCTTCCGGGGTA
AATGATGGCGCGGCGATGGTTATTTTGGCGACTGCGAAAAAAGCCAGAGAACTGGGTATTACACCGCTTGGCCGGGTCGT
TGAATTTGCGACCTCAGGCGTCGCACCGGAAATAATGGGAACCGGGCCGATTGAAGCTTCCCGAAATGTACTTAAAAAAT
CAAACTGGCAGGTCAGCAGCCTTGATCTTATTGAAGCCAATGAAGCGTTTGCGGCGCAGGCTATCGCGGTTAACCGCGAA
ATGGGCTGGGATTTGAAGAAAGTGAATGTCAATGGCGGTGCCATTGCTCTCGGTCACCCTATTGGCGCGTCTGGCGCCCG
TATTTTTGTGTCGTTAATTCATGAAATGCAACGCCGGAAAAGTAAAAAAGGTCTGGCGACATTATGCATTGGCGGCGGCA
TGGGTATTGCTGTCACGGTTGAAATGGATTAACGCTGCGATCCGAAATTTTATTTGATACAGGAAACAGGTCATGGAAGA
AAAAGTTGCACTGGTAACGGGCGGAATTCGGGGCATTGGTGAAAAAATTAGCCTGCGGTTTCTTAAAGAAGGTTACCAGG
TCGTTGCCTTTGATAATGATGCCGGTCGGCTGAACGACTGGGCGGAAACGCAAAAAGCCGCAGGCTTTGAAAAAATTGAT
ACGGTGGTTTGTGATGTCAGTGATTATGAACAATGCCAGGCTGCCGTTGCCTCGGTATTGAATAAATACGATCACATTGA
TGTACTGGTTAATAATGCAGGCATCACCCGGGATGCCACATTTAAGAAAATGGATAAATCCCAGTGGGATGCGGTGATTC
AGGTTAACCTGAATAGCATGTTTAATATGACCAAACCGGTGCTTGATAATATGTTAACCAATCAACGCGGTCGCATAATT
AACATGTCATCCATTAACGGTCAGAAAGGGCAATTCGGCCAGGCTAATTACTCTGCGGCGAAAGCTGGCGTTCACGGTTT
TACCAAAGCGCTGGCACAGGAAGTCGCGCGTAAAAATATTACCGTAAACACCATTTCTCCAGGATATATCAATACGGAAA
TGATGCAGGCGATTCCGGATGATGTGCTGGAAAGTATTAAAGCGCAAATTCCGGTTGGCCGTCTTGGCGAAGCCGATGAA
ATCGCAGAGCTTGTGTTATATCTCTGCGGTGATAAATCAGGTTATATCACCGGCTCTAACATTGCCATTAATGGCGGCCA
GCATATGTGTTAACAGGCAAGTGATTGCCGAATTTCAGCAGGTATGATGGCTCATACCTGCTGAGCTTTTAGTGAGTATT
CAGGATATTCCATTATGCTAAAGCAGCTAGATTCATTTTTAGAGTTAGCCAAAAGAAAAAGTCAGAAAACCATTGCAGTA
GCTGCTGCGGAGGATGCTTTTGCGCTCGATGCGATCAGAATGATCATGGTGCAGGGGTTAGGTCGCGCTATTTTAGTCGG
TTGCCGCGAAAAGATCGTCACCATTGCCGGGCGACTGGATTTTGATATCAGAGAAGTCGAAATTATTGATCTTCCCGATA
AAACGCAAGCGTGTAATAAAGCCGTGGAGCTGGTGAAGTCAGGAAAAGCCGATATTTTAATGAAGGGCCTGGTCGACAGC
CCTGTTTATCTGCGGGCAATTCTCAATAAGACCTTCGGGATTGCTGAATCCAGCCTGGTCACGCAGATGGCTTTTATTCA
GAGTCCTTTTTATAGAAAATTATTCGCTATTACTGATGCCGGAATTAATATTTCCCCCACAAAAGAGGATAAAAAAATCA
TGGTTACGCAGTCGGTGGATTTACTCCATCGGCTGGACATCAGCAATCCGAAAGTTGCCCTCATCGCCGCTGTGGAACAT
GCCACGCCTGCTATCCAGGCAACGATAGATGCCGCGGAATTAAGCGAAGAACGTTTCGATAATTGCATCGTTGAAGGGCC
GCTCTCTGTCGATCTGGCGTTTAGCCACGATTCCTGCCGGCATAAAGGCCTGGATACGCAGGTCGGCGGCGACGTTGATT
TAATCGTGCTGCCCGATGTTAACAGCGCGAATGTCTTCTATAAAACCGTGATGCAGCTCGGCAGCGCTTCAAGCGCCAGT
GTCCTGACAGGCACTTCCGCTCCCGTGGTATTTACTTCGCGCTCAGACACGGCCACCACGAAGTATTTTTCTATTGCTTG
TGCGATAGCGCAGTGTAAGGACTAGTTATGTATATTCTGGTCATTAATCCTGGATCAACCTCAACCAAGCTGGCGATTTA
TAACGACAGAACGCAACTGATTTGCCGGACATATAGCCATAATGAAGCTGAGTTAGGCCCGTATTCAAATATCCTGGAAC
AAAAACAATTCCGCAAAGAAATCATTCTTGGCATGTTGCATGAGCATGGTTTCAGAACCAAAGATATGGATCTGTTTGTC
GGGCGCGGCGGGCTGGTTCGCTATCTTGAAAGTGGTGTTTACCGTATTAACGATGCCTATTTACACGATGCAAGCGTGGG
TCTTAACGGTGAGCATGCTTCAAATCTCGGCGCCATTCTGGCCTGGGAACTGGCAAAAGACGCTGATAAAGAGAATATGG
CTTATACCGTCGATCCGGTGGTGGTCGATGAGTGTGATCCCATCGCTAAAATCTCCGGCATGCCGGAAATATCGCGGGTC
GGCGCTTTTCATGCCCTTAACCAGAAAGCGGTTGCCCATCGTTACGCCATTCAGGTGGAAAAACCCTATGCCAGCCTGAA
TTTAATCGTTGCGCACCTGGGTGGTGGTATCAGCGTCGGCGCTCACCGCGATGGACGGATTGTTGATGTGAATTCCGCAT
TAGGCGGCGACGGACCGTTCTCGCCGGAACGCGTGGGTCGTCTCCCTTGCCTGGCTTTATTAAATCTCTGTTTTTCTGGT
GAATATACCTATGATTCGCTGAAGAAAAAGCTCGTTGGTGAAGGCGGTGTGTTTGGCTATTTAGGCACGAAAGACATTCG
CGATGTTGAGCAGCTAATCAGCGATGGCAATCAAAAAGCGTTAGAGGTGCTTGAGGCGATGGCTTACCAGGTCGCAAAAG
AGATCGCCTCATGCGCGGCCGTTCTCGCGGGCCGCGTCGATGCCATTATCCTCACCGGAGGCGTTGCCTGGAGCGGCAGA
GTGATTAATGACATTCGTAAACGCATCAGCTTTATTACCCCAGAAATTATCGTTTACCCCGGCGAGGATGAATTGTTTGC
TCTGGTTGACGGAGCACTGTCGGCAATAGAAGGCCGAAGAGAATTACTGGAATATTAATGGAGAATATTATGTTAGATAA
AAGCAATACAACGCTGACTCCTGACAGAACAACACTGATCGAGTCAAATGGTAATATTTATCTTTCTCTCGCATTTAATG
ATAAGAGAGGTAATGTTTTAATTAAACTTGGTATGTTTGAAGTGAATTATCTTGCTGATGAGTTTGATGACTTAAATCAG
CGGATCCTTATTAGCTCTGAATACAATTAGCCAACACGCTAATCGCAAAGTTCTGTGCTACGGACGTTATTCCTCAGTAA
CGTAATTAACCAGGCATGCAGCCACAGGCAAACAGGAAGCGCTTCTTTCTGTTTGCCTGTTTTTTTCACTGCGATAAAAC
GACCGGAGCCATGAAAATCACGCATGAAAGAGTTTACGACCGGGGAGGGTTTTGACCCGGTTCTGTGGGTTCCTCAACGC
GTCGATACAATGCGATTTGTCCGCCGCTTAGCAAATTTGTGGCATTGATTTGCCATAAATTTACTAATGACAATTTGCTA
TAAGCCAGATTTTTTCGTTGTTAGACAGGGTGCGGTGCGGCTTTTATCGTTCGTCATGATTTGTAAATTCCACGCAATCA
TTTGATGAGGGAGCAATTTTGTCCAGCTTACTGAATAGCTTAAAAACAAAACCCACGCGCTTTACTCTGGCGCTGAAAAT
CGCGTTACTCAGCAGCCTGGTGGCTTTCTCTTCAGCCTCTTTCGCCGATGAACCCTTAAAAGAGGGCATTACGCCAGCCA
CGGATGCCAGCCAAATTCCGGCGGCGGCTAAGCTGCGTAAAGACACAGTGGTGGCAGGCATCTCTGAACCGCAGGGTATT
TTTAACCCTTATTTCTTTGTTAACGGCTGGGACGAAAACGTCACCAACGTGATTTTCTCACGCCTGATCGACTGGGACAG
CCACGGCAATCTGGTGCCTGGCCTGGCGGAAAGCTGGAGCGTCAGCCCGGACAACAAGGTCTATACCATTAAGCTGCGCC
CGAACCTGACTTTCAGCGACGGCTCGCCGCTGACCGCCGAAGACGTGGCGTTTACCCTGACCGTGCTGTATGACCCGAAA
TACGATGGCGATACCGATATCACCCTCGCCAATATTGCGGGCGGCGCGGAGTATAAAGCCGGGAAAGCCGATAGCGTCAG
CGGCCTGAAAGTGATCGACCCGCTGACCTTACAGGTCACCACCACGCAGCCAGGCGCGACAACGCTGGCGAAAATCGGCG
GCCCGGTGCTGTCAAAAGCGTATTACGGTAAAGGGTATCAGCGCGGCAACCTCGATTATCTGCGTACGCTGCACGGCAAA
CCGCTGGGCAACGGGCCGTATGTCTATGAAAAATATATTCCGGGCCAGGAGATTCGTTTCCACGCCAACACCCATTTCTA
CCGTGGGACACCGCCGACGCCGCGCTTTATCTACCGCGTGACCAATCCGTCCACCAACTTCCAGTTGTTCCAGACCGGCG
AAACCGATTATGACGCGTTCACTTCGCGCCCGGATGATATTGAACAACTGAAAATGTTGGGCTTCGCCAATATCAACCTG
TACGGCTCCAGCGACTACAGCAAAGTGGAATTCAACGTGCGTCGCCCGGCATTGCAGGACGTGAAAGTGCGCCAGGCGCT
GATTTACGGCCTCGACCGCCAGAAGCTGATTGATGTGGTTTATCAGGGCTACGGCAAAGTGGCGATTGAACCTATCGCCC
CGATTTCATGGGCCTATAACACCGACGGCGTGAACCCGTACAAATTCGACCCGGCGCAGGCGAAGAAACTGCTCGATGAA
GCGGGCTGGAAACCGGGGCAGGACGGCATTCGCGTGAAGGACGGTAAACGTCTGGAGTTGACGCTGCTGGTGAGCAAGAA
AGTGCTGAACGATGCGCTGATCCCCATCGCCAAAGAGAACTGGCAGCAGATTGGCGTGCTGCTGAAACCGCAGGTGGTGG
ATTTCAACGCCCTGATGGCGCAACGCAAAGCGGGCAATTATGACCTGGCCTCTTTCAGCACCAGCACGCTCAACGATCCG
CATGATGGCGTGTGGGATTACTACAGCACAGAAGCGAAAGAGTCCGGCTATAACAATCCGCAGGTTGATAAGCTGATCAA
CGAAGGCAATGCGGTGCTGGACGTGGAAAAACGCAAACCGATTTATCACCAACTCTATAAAGTGCTGGCGGACGATCCAC
CGGCGATTCTGCTGGGTAACCGCGAGATTTTGTCGGCCAGCAGCGCCCGCGTCACCGGCTTTAAGCCGGATATCTACAAC
GGGCTGACCGGTAGCCTGCCGGATGTGAAAATCGTCAAGTAACGCTAACAACTGCCGGGGCTTCCCGGCAGTTGTCATGA
GAAAGCTATGCGAAATTTTATCCTCAGGCGACTGCTGCAAACCCTGCCAATGCTGCTGCTCGCATCACTGATTATTTTTA
TGCTGTTCGCGAAAACGCCGGGCGACTTTATCGACGGTAATATTACCCTCACCGCCGCCCGCGCCGCCGAACTGAAAGCC
ATTTATGGACTCGATCAACCGCTCTTCAGCCGTTATCTGCACTGGCTCGGCCAGTTGCTGCGCGGCGATTTGGGGTTCTC
GCTGCAATACCAAATCCCGGTGAGTCAGTTGCTTAACCAGTACATCTGGAACTCGTTCCTGCTGGCAAGCGTTGCGCTGG
TGTTTTACTGGGGTATCGGGCTGGCGGTGGGCATTGCCTCGGCGCTGAAACCCAATTCGCTGTTCGATCATCTGGTGAGC
GTGGTGGTGTTCGCCGCCATGTCATTCCCGACCTTTTTCCTCTGTCTGTTGCTGATTAAGTGGTTCGCGGTCGATCTGCA
CTGGTTGCCGGTGGGCGGCATGACCAACACCGGCAGCGACGACAGCGGCTGGGCGTGGGTGATGCAGGTTGCGGCGCATC
TGGTGTTGCCGGTCATGGCGCTGGTGATGTTGCAGGCGGGCAGCCTGACGCGCTACTTCCGCGCCAGCATGCTGGACGTG
GTGAAGATGGATTTTATCCGCACCGCGCGCGCCAAAGGGCTGCGCGAACGTACGGTGATCCTCAAACACGCGCTGCGCAA
TGCGCTGCTGCCGATCATCACCCTGCTCGGTTTTGAACTGCCTGGGCTGTTTTCCGGCGCGATCATCACCGAAAAGGTGT
TTAACTGGCCGGGCGCGGGGCATATCCATATTGATTCGCTGGCCGCCCGCGATTACCCGGTGCTGATGGGGTTCACCCTG
TTTCTGGCGGTATTAACCATTGTTGGCAATCTGATTGCCGATGTGCTGTACGCGTGGGCCGACCCGCGTATTCGCGTGAG
GTCGTGATGTTCGGTTCCCTTTTCTCAACGAATCGCCGCCTGCGCAAGGCGGAAATTCCGGCGCTGGCGCAGGCCACGCC
CTCTCCGTGGCGTCAGGCGTGGAAAGCGCTGCGCCACAATCATCTGGCGATGTTGTGCCTGGTTCTGCTGGTGGTCATGA
CCATCTGGTGCGTGCTGGGGCCGGTGTGGTCGCCGTGGAAAGATGACGCCACCGACGCGCTGATGATCAATAAACCGCCT
GGCGCAGAGCACTGGCTGGGTACCGATTTTCTTGGCCGCGATATTTATACCCGCCTGCTGCTTGCCGGGCGTATCTCGCT
GATTATTGGTCTGCTGACCATGCTGCTGTCGGTGGCGCTGGGCTACCTGCTGGGCGCGATCTCCGGTTATGCCGGCGGCT
GGACGGACAAACTGATTATGCGCTTGGCGGATCTGGTGATGACGATCCCCAGCCTGCCGCTGCTGATTGTCGCCGGGGCG
ATGTTGTCAGAGCTCGATTTCTCATCCGATTCGCGCATCTACATGGTGGTGGTGATGCTCAGCCTGCTGGAGTGGCCAAA
GCTGGCGCGGCTGGTGCGCGGGCAAATCCTCTCGCTGCGCGAACGCGATTTTATGCTGGCGACGCAGGTATTGGGCCTCT
CTTCGCGCCGCCGCCTGTTCGGCCATCTGTTGCCAAACACCATTCCCATTCTCGTGGTGATGGCGACGATGGCGGTGGCC
AACGCCATTCTGATGGAATCCGCGCTTAGCTATCTCGGCCTTGGCGTCGTACCGCCAACACCGTCGTGGGGCAATATGAT
GGACGCGGCCAACAGCCTGATCGATTTTCAGCGTCGCCCGTGGCTGTGGATGCCGCCGGGTATCGCCATTTTTCTGACCG
TCATCGCCATTAACGTACTGGGCGATGGCCTGCGCGATGCGCTGGATCCGAAGATGAAACGGAGCCTGAAATGAGCGAGC
CGCTAATTACCTTTAACAACGTATCCATCTCCTTCGCCAGCGAGCAGGGGCGCGTGCGTGCTGTGCAGGATGTTTCATTT
GCCATTCAGGCCGGGCAAACCATTGGCGTGGTGGGTGAATCCGGCTGCGGCAAAAGCGTGACCGCCATGTCGCTGATGGG
GCTGTTACCGCCGCAGGTTGCGCGTATCGACGGCGGAGAAATCCGCTTTCAGGGCACCGATTTGCTGCGCCTGAAACCAT
CGAAAATGGCCGATCTGCGTGGTAACCAGTTAGCGATGATTTTTCAGGAGCCGATGACGGCGCTCAACCCGGTGCTGACC
ATCGGCGAGCAGCTCTGCGAACCGCTGATTCGCCATCGCGGTGAAACACCAAAAGCGGCCTGGGCGCATGCCACGCAACT
GATCGCCGATGTCGGGCTGGCGCGGGCGGAGAGCCTGATGAGCAGCTATCCGCACCAGCTTTCCGGCGGCATGTTGCAGC
GCATCATGATTGCCATGGCGCTAAGCTGCCAGCCAAAACTGCTGATTGCCGACGAGCCAACCACGGCGCTGGATGTCACC
GTGCAGGCGCAAATCCTGCGCTTACTGCGTGACCAGGCGCGGGCGCAACAGATGGCGCTGATGCTGATCACCCATGATTT
GGGCGTAATCGCGCAGATGGCGGAACACGTCGTGGTGATGTACGCCGGGCGCATCGTTGAGCAAGGTCCGACCGCCGATG
TGCTGCGCAACCCGCTGCACCCTTATACCAAAGGGCTGATCGCGTCGCGCCCTGTTCCGGGCGAGCGCCGACGCCGCCTC
TATTCGATTCCCGGCCAGGTGCCGGATCTGGCTGAACTGCCGCCGTACTGCGCGTTCTACGATCGCTGCGAACGCGCCAC
AGAGCAGTGCCGCGCAGGCGTTCCGCCGCTGATCGGGCAAACGCGGCAAGCCGCATGTATTCACAGTGAGTTAGCGGAGC
CGGTTGCATGAGCCAGCAATATGTCATTGAAGTGGACGGTCTGAAAAAGCACTTCCCGCTGCGCGACGGGCTGTTTGGTC
AGGAAACCGGACAGCTACGCGCCGTGGACGGCGTCAGTTTTAACATTCGACCCGGCACCATTTTTGGCCTGGTGGGCGAA
TCCGGCAGCGGTAAAACCACCGTCGGACGCACGCTGCTGGGGCTGTATGACAAAACGGCGGGTAGCGTGAAGTATCGCGG
GCAAGAGTTGCAGGATCTGACGCCGAAACAGATGCGCGCGCTGCGCCCGAAAATCCAGCTGGTGTTTCAGGATCCTTACA
GCTCGCTGAACCCGCGCATTCGCATTGGCGATGCGATCGGCGAAGCGATGCTGGAACACAAGCTGTGCAGCAAAGCGGAA
CTGCGCGACAAAGTGCTGGAGGTGATGAAAATCTGTGGCCTGGCGCCGCAGCATTACAATCGCTTTCCCCATGAGTTCTC
CGGCGGCCAGCGCCAGCGTATTGGCATTGCCCGCGCGCTGATCCTCAACCCGGATTTTATTATCGCCGACGAACCCATCT
CGGCGCTGGATGTCTCCATTCAGGCGCAAATCATTAATCTGTTTTCCGATCTGCGCGATGACCACGGCGTCACCTTCCTG
TTTATCTCTCACGATCTTGGTGTCGTGGAACATTTGTGTGATGACGTGGCGGTGATGTATCTGGGGAAACTGGTGGAAAC
CGCCAGCCGCGATGCGCTGTTCAGCCAGCCGCTGCATCCTTACACGCAGGCGCTGCTGGCAGCGGTGCCGACGCTTGACC
CGGAAAGCGAACCTGTGGCGGTGGTACAGGGGGAAATCCCCGATCCGTCGCGCCCGCCCCCCGGCTGTCGCTTCTCTTCC
CGCTGCCCGCAGGCAACGGAACGCTGCCGCAGCGAAATCCCGGAACTGCGTGAAGTGCGGCCCGGCCATCAGGTGGCGTG
CCATTGGGTGGAATCGGGGCAATAAAAAGGGAGGCTTGCGCCTCCCGGGTTGATCAATTCACTTTCGGGAAATCCACCAC
CGTATCATTGACGCGGTTAATCATATTGGTGAACAGAATCGCGCTGACGGCGCTGATGGTTTCCACCACCTGGCGATCGT
CGAAACCGGCATGGCGAAAGGCGGCAACGGTATCGTCAGCCAGTGTGCCGCGCGTGGTGACCAGCGTTTGCACGAATTTC
ACCAGCGCATCAATGTGCGCATCCTGCGGGTATTCCCCGCGACGCAACTGCCGGGTCTGCTCTTCGCTGTAGCCCGCGCC
TTTTGCTGCCAGCGTGTGGGCGGCCAGACAGTAATCACAGCCGCTTGCTTCGCTGACGGCAAGGTTAATCGCTTCACGTT
CTTTAGCGCTCAGGCTGCTTTTCGTCAGCATGGCGTTATGTTGCAGCGCCTGGCCCAGCGCCTCCGGCGAATGGCTGCCG
ATGGTCAGATAAGCATTCGGCACTTTGCCCATTGCGCGTTTGATGGCAGCAAATAATTCTGCGGCTTTACCCGTGGCTTC
TTCAGTCTGAATGTGGGTTAAACGGCTCATGATTCTCTCCTGTTCAGTTTTAAATGTGGGCCGCTGTGGCGGCGTTGGGC
TTATGTTAGGCTGCGTGGACGGTGTAGAATGCGCCAAATCGTCTCTGTTTTTTGTCTTATCGTCTCAGGAGAAAGATGGA
TACTCTTAGCCAGATGCTGACTCTGCTTGCGCCCGTCTGCGCGGTGAATCTTCACTGCCGTTTCGCCGGGCGCTGGCAGG
CCGATCACGTTCAGCTCGCGCCCGGCGCGGTGCCCTGGCATGTGATCCTGAAAGGGGAAGCGCGGCTGAATGTGGCGGGG
AAAATCTATGATGTGCGCGCGGGAGATGTGCTGCTGCTGCCGCACGGTTCGCCGCATCTGTTGCAGGGACTGATTGACTG
GGGACACCTTGCGCCGGTGGCCAGCCAGCACAACGGCACCCTGACGGAAGTTGTCGCGGAAGGGGAAGGCAGCGCGGTGG
AAGTGTTATGCGGCGAGTTCCATTTTGGCCCGCACAGCGGCTGGCTGTTTGCCCATGAAGTCGAAGTTGTCCATTTGCAT
ACCGACGGGCAGCAGGATTTCCCGGAGCTGCAAACCCTGCTGGCGATGCTGGTGCGTGAAAGCCTGAGCAACCAGCCCGG
CGGGGCGAAGATGGTACAAAGCCTGGCGATGTCGTTTTTAACGATGCTGTTGCGCATTTTACTGGCCGCGCAGGAGCCGC
CAGCCGGGCTGTTGCGATTGATGGGCGATCCGCGCCTCGCGCCTGCGGTACTGGCAGTGCTGGCCGATCCGGCGCAGCCG
TGGACGCTGGAGATGCTGGCACAGCGCTGCTTTCTCTCCCGCGCAACCTTCGCCCGCCATTTTTCCCGCTGTTATCACCT
GACGCCACAAGGCTGGCTGACGCAAATCCGTCTTGCGCAGGCCGCGCGTTTGCTGCACCAGCAGCGTGGTCTGACGGTTG
ATGCCATTGCAGAGCGTTGCGGGTTTCTCTCCCTCTCTTCGTTTTCCCGCGCGTTTAAGCAACATTACCAGCAAACACCT
GCACAATACCGGCGAACATAGCCTGGTTTGTGGTCACAGATTCACGGTAGAAAAAGGGGATTTGATAAAAATCGTCATGG
ATGAGCGGCCGGTGATTTCCGGGTTGTAGTAAACCCGGTTTACGTTGCAGGCCCGGTAAGCGTTGCGCTACCGGGCATAT
CGGGATTAGATAAAGGTGAAAATTTCGTCGCGCGGCAGGCGGGATTTCGGCAGGGCGGCGTTGAAGTCTTTATCGCTGCG
TACGCCGAGCGAGACCAGTACCACGCTGGTCAGCCCTTTTTCACGCAGGCCCAGCGACAGATCCAGCGCGCGCTGGTCAA
AACCTTCCATTGGCGTGGCGTCAATGCCAAGCATTGCCGCGCCCAGCAGCAGGCCGCCTAATGCCAGGTACACCTGTTTC
TCCATCCACTGCGGCAGATCGCGCTGTTCATAGCGATGCATATCGACGTAAGAACGGCGGCTCTTATCCTGGCCCGCCTG
TGCGCCTTCTGCGACAAAGCGGCCATCTTTCTGCTCCTGCGCGAGGACGTTTTGCAGGTGTTTGTCGTCAAGGTCGCTGC
GCATGCACAGCGCAATCACATGAGAAGCGTTCAGGACTTTCGGCTCGTTATAGGAAAAAGCGCCGGTGGTAGATTTAGCA
ATGGCTTCGCGCCCCTGCGCCGTAGCGGCAACGACAAAATGCCACGGCTGCGAGTTAACGGAAGAGGGGCTGTTTTGCAG
TACGTTCAGCAGCGTTTCGATTTTATCCTGCGGCACGGTCTGGCCAGGTTCGAACGCTTTTACGGTATGGCGGGCAATGA
CGGCATCATCAAGGGTCATTTTTTATCTCCGGTGAAAATATAAACAAATCAGGGACGGTACTATTGATTGCAGCGAGCAT
AAACGCAAAACATAACCAGATAAATCAGTGTAAAAAGGCAGCACTTTCACTCGTGGAGTGAAAATAACATTTCCCGCCAC
AGGGTTTTCTGGCAAAACAGAAGGGTTTTTGCGCTACGGGAGCCACCATGATTCGCCTGGAAGATGTCACGCTGTTTGTT
CGCTCGGCCATGCTGGGCAGTTTTTCCAATGCCGCGCGGGAAGCCGGATTACTGCCGGGCCAGGTCAGCGCCGCCGTCAA
CCGGCTGGAGCGCGATCTGGATAAGCGCCTGTTTGTGCGCTCGACGCGCAGCCTGCGTCTGACCGCTGAAGGCGAGAAAT
ATCTGCCCTTCGCCCAGGAGATGCTGGAAGTGGTGCAGGCGGGCGCTGAGAGCCTGCACAGCGGCGATAACGAGATCCGT
GGCGAGCTGCGCGTTGCCGTGCCTTCGGATATTGGCCGCAATGTCTTGCTGCCGCTGATCACCCGTTTTTGCCAGCAGTA
CCCGAAAATTTCGCTGCGCCTGTCGCTTTCCGATCAGGTAAGCGATGTCTTTCGCGATCCGGTAGACATTGCCATTCGCT
ACGGCGTGCTGGATAACAGCAGCTATGTCGCGCTGCCGGTGGCCGAGGATAATCGCCGGGTGCTGGCCGCTTCCCCTGAT
TATCTGGCACAACACGGCCGCCCAAAAACGCTGGATGAAGTCGTGAATCATCACTGTCTGTTATTCACCATGAATAACCA
GGTGTATGACAAATGGAGCTTTCCGGAAAACGGCATGCGGCGTCAGCTTATTGTTAAAAGCCGTATGTTGTGTGATGACG
CGGATATTGCCCGCCGCTGGGCGCTGGACGGAATGGGCATCGTCTATAAATCCTGGATCGACATCAGCGCGGATGTGCTG
GCAGGCCGGCTGGAAGTGCTGCTGCCACAGCATGCTGGCGAAGCCGCGCCGCTGAATCTGGTGTGCCCGCACCGCAAACA
ATTCAACCCGGCCATCCGCCACCTGCATAGTGTACTGCGCGAGAATCTGCGGCCGATCACCGCGCTGTTGCAGACGCATC
CGGTGTTTAAACCGCACGGATGACCAAAAAATGTACGGCTCAGCAGACCAGGATTAAAGTCTTTGCGTAAACAGATACGC
TATTTCACGGAGGTAGGAGCAAATGGCTTTACGTTCACTGGGTACGACTGGCTTGCAGATCCCCGCACTGGTTTTTGGCG
GCAATGTTTTTGGCTGGACGGTAGATGAAAAGCAGAGCTTCAGCCTGCTGGACGCGCTTTTCGAACGCGGCTTTACCGCG
ATTGATACCGCCGATGTCTATTCGGCATGGGCGCCGGGCAACAAAGGCGGCGAATCAGAAACCATTATCGGCAAATGGCT
GGCAGCGCATCCGGGCGCGCGCGACAAAGTGACGCTCTTTACCAAAGTGGGAGCCGATCTGCGCGAACCGGGTAAAAAAG
GGCTTTCCGCCCGCTGGATAGCGCAGGCGGTTGAGGATTCACTGCGCCGTCTGCAAACCGACTATATCGATCTCTACTTT
TCCCACTGGCCGGATAACGACACGCCGTATGAGGAAACCCTTGGCGCGTATGAGAAGCTGCTGAAGGCGGGGAAAATCCG
CGCCGTCGGCGCGTCGAACCTCAATGCGGAGCAACTGGCGGAATCGCTAAAAGTGGCGGATGCGAAAGGGCTGCCGCGCT
ACCAGGTGCTGCAACCGGAATACAACCTTTACGATCGTTCTGGTTTTGAAGGCGCGTTGCAAAACTTAACGGTGCGGGAG
AATATCGGCGTGGTGACGTACTACAGCCTCGCTTCCGGTTTCCTCTCCGGGAAATACCGCAGCGAAAAGGATCTCAGCCA
GAGCCAGCGCGGGCAGGGCATTGCCAAATATCTGAATCCACGCGGTTTCGCCATTATTGATGCGCTGGAAGCTATTGCCG
CAAAACACAACGTAAAACCGGCCGAAGTCGCGCTCGCGTGGCTGATTAACCAGCCGGGCGTCACCGCGCCGATCGCCAGC
GCCACCAACGTTGCCCACGTTGAAAGCTTTGTCACTGCCGTCGCGTTAAACCTCTCTGCTGATGAACTGGCAACCCTGAC
CAAAGCGGGTGATTGACCCTCAGAGGCCCGGCGATGGAAAGCATGCCGGGCCGTGGCCTCTTATCTCAAAGCTGATTCAC
CTGCGCCCGTCTGCCCAGCGCCATACAGATCATCGGTAGCGGCAGCGTGACGATCAGCAGCAGCCACAGCAGGGTATAAA
CGGAATCGACGCCGTCGTTTTGCAGGTTAGTGTAGAGTTTGACCGGAATCCCCTGCGGAAAGTACGCGAAGATCATCACA
ATGCCGAACTCGCCAACCGCCCGCACCCAGGCGAGTGCGATAGCCGAAGCCAGCCCTGGCATCGCCATTGGCAGCGCCAG
ATAGCGAAAGCGCTGCCAGCCGCCTGCGCCAAGCGTTTGCCCGGCTTCAAGAATCGTTTTCGGTACGGTACTAAAAGCGC
TACGTGCCACCACAATAAAGTAGGGAAGCGCGCCGTAAAGCTGTGCCAGCACAAAGGCGGCAGGATTATTGACCAGCGTC
ATGCCGATCTGCGACAACCACTGACCAAACAGGCCGTACGGCCCCCATGCGGAAACCAGCAAAATACCCATCGACAGCGG
CGGCGTCAGCAACGGAACCATCACCAGCAGTTCGGCGATCAGACGTTTGCGCCCGCTGGCCCGCGCCAGCCACCAGGCCA
CCGGCAGGCCGATCAGGATAATCAGGCACAGCGCCAGCAGGCCAAGGCCGAGCGACACGGCAATCGCATTGTTATCCCGC
CAGGCAAGCCGAAAGTGGCCCCACGGCGTTTCATGCAGCAGGGTAACAAACGGAATGCACAACAGCAGTAATGCGGGAAG
CGACAACCAGCCCGCCATACGCCCGGCCTGGCGCATCAGCGATACAGCGCGTCGCCTTTCGGCGCGGCGTAACCATATTG
ATTAAAGATCTGCTGCCCCTGCGCGCTTTGCATAAATTCAACGAATTTCTTCGCCTGATCGCTGCCGTTTGGCGCGTTCT
TCAGCACTGCCGCGTAGAACACCATCGGTTGCGTGTGCAGGGTTTGGTCTTTGCCAGCGCTATCTTTAATGGTGAAACTG
ACGGTGTCATACCACTGTTTCGCCAGCGCCGGGTTGCTGAGGTTGATCTCATCCGGCAGCGCAACATACGGCAGATGGGC
GGAACGTACTTCGCTTTCGTAACCGGCTGCGGCGTCAATCTGGCCGCTTTCGAGGCGCGCCAGCAGGCCGCCTTCCTGGT
GAGTCTGTTCCGGGTTTTGCAGGTCGCCCAGCACTTTCTGCGCTATGCCCGGCTGGTGGTAATATTTTTCCGCCAGCAGC
AGGGTAAAGACAATGTTCTGCCCTTTCGGATCGGCATACGGATCGGTGCGGCCGAAGTGAATATCTTTCTGCGCCAGCAG
TTTCAGCCAGCCGGCATCATGATGTTGACTGGATGCGGCAAACTGCGCGGCATATTTCCCTTTCGGGCTGTACGCGATCA
CCATGCTGGTGCTGGCGACCGGGACGGCATCATCGATTAAGCCGGCATCTTTCAGGATCTGCATCGGGCCTGGGTTGATG
GAGACAAACACGTCCGCCGTCAGTTTATGGCTCGCCAACAAACGCGCCATACCGTAAGCGCCCTGTCCCTGGCCCTGCCA
GGCACCGTTTTCCGCTTTCGCAAACACCGGCCCCAGCCCCTGATCCATCACTTTGCCCATCGAACCGGCATAAGTGACGC
GAATATCTTTTGCCAGAACGGGCGTAGCGCTAAACACCGCCAGCGCCATCACTGCTGCACACTTGCCTGCCATCGTTTTC
ATCATGCTTCTCGTTATATATCAAAGTAAATAACGATTATCTTTTCCGCACGGGGAATGAACAACGTAAGTGGCCGATTC
GTTGATGTTTTGTTGAAGTTAGCGAAACGGCAGACGGCAATTACCGCGCACTGACATCACCTGTCAGCGAGGACGTTTAT
CTTTCCCTTAATAGAATCAGGGAATTGCATAGCACGCGGAAATTTCATTTTAGTTTTCCTGTTTTCTGCCGTTAATCCCT
ATGAACAAAAACAAGGTTTTACCTGAAACTTCGGGCCGTAGCGCGATGGTCAGGCTGTACTTTAACGTCTTGTGAGACTT
TATTCCGGAACCCGCAGCAATGAAGGAAAGTCACGACAGAAAACACGACCCGTTGATTGAGCGGCTGTGCGAAATTTTCG
CTGCGCTCTATCAGGGCAAAACCATCGATAAGGCGTGGCTGTGCGATAAATTCGGCATAACGGAACGCACGGCTTACCGC
GACCTTGCGCGGCTGGGGCATATCCTCGATCAGGTTTCGCCAGGGCGCTATAAACTCAGCGCCCACCTTCTTCCGACATT
ACACAGCGGCCATCTGGCGGAATTCGCTGACTTTACCGGCGTGGCGCATCTCTTCCCGCGCCAGGACGGACAATCGCTGC
GTAACAGCATGAAACAGCGCAGCAATATTGCCTTTCACGCACCGAGCAGCCGGCAAAACCAGCAGCTTGAGCCGTTGCTT
AACCAGTTAAATCAGGCCATTAGCCAGCGTACAGAAGTGGAGTATTGCTACCGCGATAAAGCCCGGCGCGCGCAGCCTTA
CCGGCTGATTAACCAGTACGGCTTGTGGTACCTGGCGGCGATAGAAAAAGGGCAGTTAAAGGCGTTCGAAGTGGCGCGTA
TTGAGCGGTTAACCAGCACCGACCAGCGCTTTGAGCTGCTCGCTGAGGTGGTCGCCGAGCTGGAAAATCATGTCGGTATT
CGCTTTGGCTCGCGGGTGGAGACGGTACTGCGCGTATCGGCGCATGCCGCAGAATATGTCACCCGCCGGGCGCTGTTCCC
CGCGCAACGCATTATTGAACACCACGACGATGGCAGCCTGACGCTCTCCACGGCGATCAGCGATCCGCATACGCTGTTTC
GCTGGCTGCGTTACTGGCTACCGGACATCGGCATTCTTTCGCCCGCCTCGCTGCGCGAGCAATTTGAACAGGATTTACAT
ACCCGTTTTCACGCCGTATAGCGGCCGCGACGTTATCAAGGACAGGGGCTTTATATGTTTGGTTCGCGTAAACCGAAACC
GTTAACACAGAGAGACGACAGTATGACATCCGGACGCATCAGCCCGCAGTTCGCCCGGCAGCGGGAAAAAGCCGATGACG
AAGAGAAATCACTTTTCGCCCCAGCGATTGCGCCGCGTTTTACGCTGGAAAGCGATGTTGCCCTGACGGCGGAAGTGGTT
GAACAACTGGATGAAGCGAAAGCCAAAATCGAGCACTACCAGCAGATCTACCTCGACTGGGGGTTCTCTGCCGTTGACCC
GCAAGGAAAAGGCATTGTCCTTAATTTTTACGGCCCGCCAGGCACCGGAAAAACCCTGACTGCCGAGGCGCTGGCCGGTT
CGCTGGCGCGCAATATCATGCTGGTGAGCATTAACGATCTGGAAAGCAAATTCATGGGCGAAACGGCGAAGAATATTGCC
GCGCTCTTTCGCCAGGCCGAACGCGAAAATGCCGTATTGTTCTTTGACGAAGCCGACACGCTACTCGGTAAACGCCTCTC
TTCTGTCACGCAGGGCATTGATAATGAGGTCAATGCCATGCGTTCCACCTTGCTTATCGAGCTGGAAAAACACGCCGGTA
TTGTGATTTTCGCCACCAACTTTGTGAAAAATTACGATAGCGCCTTCCTGAGCCGCATCACCCACCATATCGGCTTCACC
CTGCCGGGAGAGCCTGAGCGCCAGCGCATCTGGGAAAAATTGCTGGTGGCGGCCATTCCACTGGCGGATGACCGCGAAAC
CCTGATCGCGCAGGCGGTTGCCCTTTCCGATGGCCTTTCCGGGCGCGATATGCGCAATGCGATGCGCCTGGCATTGCCGA
AAGCCGTTCGCAGCCCGCAACAACAACTGGCGCTGGCGCACATTGAAAGCGCGCTGGCGCAGATCCGCGAAGCGTATCGC
GCGATCGCCTCTTCTGCATCACACATACCTCCACACATTGACACAGCAAGAAAAATGCTCGGCGTGAGCTAAGGGATTAA
AAAAATGGGTTTTTTCAGTTCGGTATGCAGTTTTGCTTCCTCTGTGGTTTCCTCGGTTGGCAGCTTTGTTTCATCGACGG
TGAGCAAGGCGAAAGAGTACGTCAGCAGCGCCATTGGCTGGATGGCGGAAAAAGCGGAAGGTTTTGTCGGTAAAGTCAGC
CAGATGTGGACGCGCATTAAACCGCACATCAGCAAAGGCCGCACCTTCCTGAAGATGGTGGGTACATATTTTACGCATCC
GTGGGTCGCGACAGCGCTGACATGGCTGGACAAGGGGCTGGCGTGGCTGGAAAAAGCTGATAAACACCCGCTGGTGCGTC
GCGCGCAGAAAGCGATTCAATGGGTGATTGAATGGTGCAAAGGCGTGCGTCAGCAGCAGCTCGATAAAGCCGCGCTGGAA
GAGGCTCGCCGCCATGCAGAAGCGCTGGCCGAAGCGGAACGTGAACTGCACGGCGAGGAGAAATCCGCCGTTTCCGCCAT
TGCCATGCTGAACAACTACATGATTGCCAAAGCGGAAGTGGACATCGCCCTTGAGCGCGACGATTTGCAGGACTTTGAAT
ACTACCTGCGCCTGCGCGCGGTGCAGAAACTGCTGGCGTTTTACGAAAGCCGTATGGAATCCATTACCCGCGTGGAAGAG
ATTGATGATGACCTGCTGTTTATCATTTTCGCCGCTAACCGTCTGATTCAACAGGATGCGGAGTTCAGCGAAGCGCACAC
ACTGCAACTGGATGCGCTGACGACGCGTCAGTTCGGTAAGCCGATCATTCCGTTTATCTTCGAAGAGATGATCATCGCCT
GGGAGAAAAGCCGCCAGTTACTGGATGCGGACTGGGAACGCGATAGCAAGGCGCTCTCCCGCAGCCGCATGCTGCGCGAT
CGCCTGTTGCGTGCTCAGAACAATGAAACGTTGAGCGCGGAAGATATGGCCATGCTCAATGATTTGCAGATTTCCCTGCC
GCGCGAAGAACAAGAACTGAATGCGCTGGAAGATATCTTGCAGGCGCGTCGCTGTTACGTGAATGCGGCCGAAGGCTTCC
TGCAAATGCTGGAAAAAGACGACCAGCAACTGATTGATGAAGGAAATGAATTTCTGCTGGAGCGCGGCGCGGAAGTGGGG
CGTCTGCTGATTCAGTGTTCGCAGGACAACCGCCCGTGGTCGGCGCTGTCGACGGAAGAACAGTATCTGATCAACGACTT
TGCGATCATCTTTGCTAACGATTGCGAGCAACGTACCGAAAAAGGGCTGATGGTTGAGGTGATGGCATGAACCTGCTGGC
AGAGGTCGGCCATTTTCTGATTCCCGGTCTGGATGTGTTACAGCTTTTCTTCTTTTTGGCGATGGTAGCTGGCGTGACGC
TGACCATTCGCAGCGTGAAGCGCCGGGCGAAAGAGGCGAACTGGCAAACATTATGGGATGGTCAGACGCAGGGAAAAATG
AATTCCGGGCTGGGTTCCGCCGCTGAACTTAGCCAGTCGGTGGCGACGAAAGCGGAGAAGATCGCCGCCATTATGCCGGG
GATGCTGTTAATTGTCGGCCTGTTGGGCACGTTTCTTGGCCTCGGGCTGGCGCTGGATAAAGCCTCTGGCATTTTGCATA
ACACCGGCAACAGCATTGGCGCGATGGACAGCGCCATGGGCGATCTGATGAATATGATGCAGGGGCTGGGGGTGAAATTT
AAAACCTCCACCTGGGGGATTATCGCCTTTATTGCGCTGAAGTGGTGGGAAACCCATAACGGCTATGAAGAGCGCCGCTT
AAGCTGGTGCATGGCCCGGTTGCAGCAGGCGATTGATGAGAACCGCGAAGCGGAAGAGGCCACGCGTCGCCAGCAACTTC
AACAACAGCAGCAGGCGCAGATAACGGCCACCGAAAGTCTCGTCGCGGCGCTGGCGCAGCAAACTCAGACATTACGCGAT
GAGTTTGTTCAGCAGGCAAAACGCGCCGAAGAGTACGAAGCGCAACGCCATACGCATCAACTGGCGACATTGACGGAAAT
TGCCGAGATCAACGGGCAATCCCGCAGCCTGCTGGAGAGCTATACGCGCAGCAGCCAGCAGAACCTGGAGGCGCTGCAGC
AGGCGGCTGGCGCGATGAGTCATGCTTCGCAGAAAGTGGCCGATTCCGCTGAAAGCCTGCAAGGGGTTGTTTCCACGCTG
GGCGAGGATTTAAGCAGCGTGATGAACGGTATCCGCAGCGAGCTTTCTGCTGTCGTGACAGAGATGAACAGCGACTTTAC
CCGCAACGTACAGCAGATGAGCGAGATGCTGTCTGCTTCCACCCGCCAGTTAAGCGCCACCATGGAAACCATCGAACGCT
CTCTCAACGCGGCGATTGGCGAGATGGGCGATGCCTTCAGCAGCAACATGACGGAGATGGCCAGCCAGCTTACCTCGGCG
ACCTCGGTGATCAGCCAGTCGGTCGATACCATGTCGGCGCGTATTGATAGCACCATGACGGAGCTGAGCGAGAAAACCAA
TGAGGCGGCGAAAGTACAGAGCCGGGTGATGAACGACTTCTCCATCACCAGTGAAAACCTCAACGTTGAAGTGCAGGAGA
TGACGCAGTACATCAAGCGGGTCACCAAAGAGATCCAGACCAGCCTGATGGCCGTCTCCGTCAGCAACCAGCGGCTGGAG
TCGCTGCCGAAGCGCTTTAATGACTCGCAAGCCGCGCTGGAAAACGCCTGCAAGGTCATCGTCACGCTGCACGAGAAGCT
GGAAGATCTGTGCGCCGTTACGGCGAAACAGCTCGCCAGCCAGTTGCCATCGGCAGAAAAAGAGGCGCTGATTGCGGCGG
TGATGGATATGCAGCGTAAGCTCGCGACATTGCTGAGCGAAGCGCAACACTACAGGCTGAATCCGCTGCCTGAAAGCGCA
GAGGCGTAAATCAGCCGATGAAAGATAAACCAAATGAGTGGGTCTCTATCTCGGATCTGATGGCGGGCGTGATGGCCGTG
GTCATGCTGATGCTGGTGTTATCGGTGCTGCAAAATAAAGTGGCGGAAGTGAAGCGCGAGCAGGAAAAAAACAGCGGCCT
GGCGGCAGCGCAGCAGAAGCTGAATACCCTGATGCACAGCATGCAAAAGGAGATGGCCGATCGCGGGGAAGAGATGCTGG
TGGGGTTTGATATGGCCAGCGGCAAAATCACCCTGCGGGACAAAATCTTCGCCAAAGGCAGCGCCTGTATTACCGATCAG
GCTAAAGATGCGCTGGCGCGCCTGGCCCCGCGAATTGCTGAGTTTGTTGGCAGCGCGGCAAATACCCAGGTGTTTGTTGA
AGGACATACCGACAACTTGCAGGTCAGTAACCCGGTCACCGATATTTCCCGTTTTTGTACCGTTTATGACGACAACTACA
CGCTCTCCGCCGCCCGTGCGCGGGAAGCGCGCAAGCTGCTGGTCACTTCGCTGGATGAACAACAATCGCGGCGCGTGATT
GTCGCCGGTTTTGGCGATTCACAGCCGCTTAGCGGCATTTCGCCTGATGATGAGCGTAACCGCCGCGTTGAAGTGCAATT
TCTCACCCATGCTGCCGCACGTCAGGACAGCGCTACCACAGAGTCAACAACCTATGGCAAATAACTACAGGCAAGATAAA
GATCTGGAGCTTCTGCGCTATGCAGACCCGGAGATGCTGGGCGTACTGGTGAACTATTTAACCACCGACAAAGACGGTTC
CACGCGTTATACCGAGTCGTTAACCGGTGATGAAGCATTCAAGGCTGCAAATGGCGATTTTCGCCAGATTTGGCAGCTTA
TCGGTGCGGAATTACAGCATTTTGGCGGCGATTCGCTGATGAATTTCATTCGCCGCAACGGCGTGCCGTACAAAGAGATC
CTGACCGATGTGTGTAAAAAAATCGATGTGAAAATGGATTTCTCTGCCGACACGGTGGAGATCGAGAAAGCGATGCTGGC
GAAGTTGTTTGAGGACTCCTGGGAACAAATGAGTGAGGTCGAGCGCGCCAGCGTACGTGCACAGTTGAAAATCAACGGCA
ATCTGGCGAGTGGCGCGGCATTGTCCGCCATTATCGCGGCGATTCGCCTTGGCGGATTTATGTCTTACCAGGTGTCGTTG
ATTGTGGCCAATGCTGTCGCCAGAGCGCTGCTGGGACGCGGGCTGGCGCTGGCTGCCAATGCGGGGCTGGTGCGGGCGAT
CGGTATTTTCGCCGGGCCAGTGGGGATGGCGATCTCCGCGCTGCTCACGCTACCCGCGCTGACCGGCCCGGCTTATCGCG
TTACGTTACCGGCGGTGGTGCAAATTGCGGCGATGCGCCAGCAGCTTCTGAAACCTGAAGAGGACATTTTTTGATGGATA
CGATATTCACGTTTGACTGGCTTAAGGTCTATCCGGACGTGCTGGAAGCGCTGCAAAACGGGAAAGCGGTGCTGCGCGAC
GGCGTGGCGTACTGGACGGATCTGGCGGAAAAATCAGGGATTGCGCAGCATATGCCGCTCAAACAGATCCCTTTTAACCC
GGAATCCATCACCGAACTGAAGCAACTGGTGCAGATGGCGCAAGCCACGCAACTGGCGGCGATCGGCCTTTCGACGGGTA
TTATTGTCGGCGCAATTGTGGTGCAAACCCTGTATCTGGCGAAAAAAATCGACAAGCTACAACAGAGCATTGACGTGATT
TCTGCCGATATTCATGCGCAGAACGTCATCTTTTATATGGAAAAACTGTCGCGCTATTTTGGCGTGGTGGAATCGGCCCG
CGTACTGCTGCTGGATAAAGCGCTGGTGGAAGAGACCAAAGACGTAGCGGCAAGCCTGCTGGCGCAGTTAGCTTGCGAGC
GCAATGAAGTGTTGTCGCTGATTGATAATCTGCTCTCGTTCGCCGATGAGCTGACCGATCGCCACCTTGAGCAGGTGCTG
GATTTTATCACCCTGATGATGGATATCCTGCCGAAAGCGATCTACATCGAAAGCCAGCTTTGCGACCGCTACGGCAAATT
CCGGCTGGCCGAACACTTAATGCGTGAGAATGCACAGCGCTACCGCGCCACGCTGGAAGAGTACCGCCAATGGTGTAACC
GCAAAGCGAAACAGGCGATCAGCGGTAAAGCAAACCCGGAAGCGCTGGCCTTCCATAACAAAAAAACGGAACTTAGCGAG
CTGTTTAACTCGCCGGATAACCCGCTGTTGCTGAGTGAGTTGCAGCGCTTTACGCCGGAATTGTTGCCGCGTTAAACCGG
CGCAGGCACGCCCTGCGCCACGGTTTTACAGCTCTTGTCGCGTCGGGCGAAAGAGGATTTCATTGATATCCACGTCGTCC
GGCTGGCTGATGGCAAACAGTACCGTGCTGGCGAAGGATTCCGCAGAGATAGCGAATTCGTCGTAGAACTTTTTGATGCC
CGCCGCCATCTCTGGTTCGGTCACGCTGGCGGCCAGCTCGCTCTCGACAGCGCCCGGCGAGATGATGGTGGTGCGGATGT
TGTACGGCTTCACTTCCTGGCGCAGCCCTTCACTGATTACCCGCACCGCTGTTTTGGTGGCGGCATACACTGCGCTGCCA
GGGCGCACTTTATGTCCGGCCACCGAAGAGGTGTTGATGATATGCCCGGATTGCTGCTTCTGCATATACGGCAGCGCGGC
GGCGATCCCGTATAACACACCCTTCAGGTTGACATCGATCATCGCATTCCAGTCTGCAAGGCGGCGTTTTTCCAGCAGCG
AATGCGGCATTAACCCGGCGTTGTTGACCATCACATCAATGCGGCCATGCAGTTTCACTGCGTAATCGACCAGCGCCTGC
ACCTGCGCCGGATCGGTTACATCGGTCTGTACGGCGGCGTTGTCTGGCAGACCAAGCGCTTGCGTTAGTTCATGCAGACG
GTCAAGGCGACGCGCGCCGAGCACCACTTTCGCGCCCTCTTCTGTCAAGCGACGCGCCAGCGTTGCGCCAAGGCCGCTGC
TGGCTCCGGTAATCACGACAACTTTGTTTTCAACGTTCTTCATGCTCTCTCCTTAACCGCGATATTGCTCATCGGTAACC
TGTTCAAGCCAGGTTACCGGACTGCCATTTAACGACTCGGCGATGGCGATATGGGTCATGGCGGTATCTGCCGTCGCGCC
GTGCCAGTGTTTTACATCCTCAGGGATCCAGACGATATCGCCCTGGTTCATCTCCTGAATGGCTTCGCCTTCGCACTGGA
TCCAACCTTTGCCGTGGGTGACGATCAGCGTCTGGCCGAGCGGATGGGTATGCCATGCGGTACGCGCGCCCGGTTCAAAC
GTTACGGTTGCGCCGCCCACGCGGGCAGGTTCTTCGGCCTTAAACGGCGCGTCGATCCGCACGCGGCCAGTGAAATATTC
CTGTGGGCCTTGCGCGGAAGGAACGGAAGCATTGCGGGTGATCTTCATGGTTTTCTCCAGTGTGGGTCTTATCGTTAAGT
TTACTCACCGGACGGAAAAGCAGTGGCGGCTGGCATGACCGATGCCCCGCACGGTTTCCGGGAACAGCGATCATAGCCCT
GCCAATTACCTGAGACTATTGGGGGAAATCGGCATGAGCTTATGAGCCTGAATCATGAATGGCGGCGCAATACCATCACC
GCGCTGGCGAGCGTGAAGAGCGCCATGACCCATGCCATTGTCCACGGCGTGCCGTCGCGAAACCACGTCAGCAACAGTGA
GGAAATGATGCCGCTGCCGTACTGTAAGGAACCCATTAACGCGGCGGCCGACCCGGCAATGGTTGGCACGGCATCAAGCG
CTGCAGCGGTGGATGTTGCGGCGATGATGCCGTTCATCGAGAAGAACAGGAAGACGCAGATAACGACCGCAGCAATGCCG
CCCAGTTGCAGCTTCACCACCAGCGCCAGAGCGACGGCTGCAACAGCCGCGCCCGCCACAGCGATTTTCAGCAGCCGTTC
CAGCGGATGGCGCTGCACCAGCCGCCGGTTCACCACGCTCATCCCCATCAGCCCCACAATATTGATGGCGAACAGCCAGC
CGTAATATTGCGGATCGATACCGTAATAGCGGATATAGACGAACGGCGAGCCGGTAATAAACGCGTAGGCGGAAACGTAG
AAAAAAGTCAGGCACAGCGTAAAACGCATAAAGGCGCGATTGCGCAGCAGCGAGAAATAGTTGGTAAACGCGCCCGCCAG
CGAGGTGTTGACCCGTTTTTCCGGCGGCAGGGTTTCCGGCAGCGCATAGAGGGAGAGGAACATCAACCCGCCAATCACCG
CCAGCAGCCAGAAAATGGCGTGCCAACTGGTGATCTTAATGATTTGCCCGCCCGCCAGCGGCCCGATAATCGGGGCGATA
GCCATAATGATGGTCAGCGTAGAGAGCATCTGCGCGGCGCGGGTGCGGGCGAACAGATCGCGGATCATCGCCCGCGCCAG
CATCGGCCCGGTACAGGCGCCAAAGGCCTGGAACACGCGCCAGAAGACAATTTGCTGAATATCCGTCGACAGGGCGCAGC
CAGCGGAACCGATAATAAACAGCAGCATACCGATAAACAGCGGCCGACGGCGGCCAATGGCGTCGCTGATCGGTCCCCAT
ACCAGTTGTGCCAGCGCAAAGCCGATTAAGAAACCGGTAATGGTCAGTTCGATATCTCCTTGCAGCTCGCTGGCCATCAG
CGGCATGGCGGGTAGATAGATATCTGTCGACAGGGAAGTAAAGGCCATTAGCGCGCTGAGGATCGCGAGGAACAGCGGCC
CGTGTATCTTGTTGCTCATAGGATCCTGATTCAGTAACGAGGAGGGTGCCGACAAAGGCGGAACGTTATCTTAATCAGAG
CGACACAAATGATAACGTCATTAAATCATAATGACGTTATGAGCAGGGTTCATGAATGGCGTTTATGGTAAAGGCCACCG
ACAGCGCGCTGTGGCTGGCATAGTTTGCGCTACGGCGTGGTACCGGCCATTGACCCGGTGGTGGATCTCTACAACGCGAT
TAGCCTGCGCTACGCTGTTCCGGTTGGCGGCGAAAACTGTGGTCATCCTCAAGAGCCTGCCGTAAATGCCGCAGGCCGCA
TTATGTGAGGAAGGCGACGAACCGATCGCCGGGTTGCAACGTATGATGCCAGGCTGTTGCTGTGAGAAAACAGCGCTGGG
TTTCTGACTCTGAAGGGGGTAAAGCATGGATTTCACGGGGCTGAGCGCATTTCCGCTGACGCCGCTGGTTGATGAGCGGC
TGGATGAAGCGGCATACGTTCGGCTGATCGAGAAGCTCCGCGTGGCCGGGGTGGATTCGATTGGCGCGTTAGGATCGACG
GGTTGTTATCCCTATTTCAGCCGTAATGAACGCGCCGCCGCGCTGCGTCTGGCGACGGAACACTCCGGCGCGGTGCCGGT
GATCGCCGGGATTGGCGCACTGCGTACCCGCGATGTGCTGTGGCTGGCGGAAGATGCGCAAAAAGCGGGCGTTAGCGCGG
TGCTGCTGGCACCGGTTTCCTATCACGCGTTAACCGAAGAGGAAGTCTTTGGCCTGTACGCGGCGGTGACTCGCGAATTG
TCGGTGCCGCTCTGCGTTTACGATAATCCTGGTGCGACGCACTTCACCTTCAGCAATGCGCTGCTTACCCGCATCGCCCA
GTTACCTAATGTCGGCTCGATTAAAATTCCTCCCATTGCCGCGCAGGAGCGAATTGCGGCGCTGCGGGGGCACATTCCGG
CGCATGTTACGCTCGGCATCAGCGGCGATGCTATCGCAGTCGACGGTCTGAGCGCCGGTTGTGGGATCTGGTATTCGGTG
CTGGGCGGACTCTTCCCGCAAGCGGCGCTGGCCATCTCCCGCGCGGCACAGGCTGGCGACATGGCGCAGGCGCGGGCGCA
TTCCGACGCGCTGGCACCGCTGTGGGATCTGTTCAAACGCTATGGTGGCAGCCTGCGCGTGATCGCAACTGCTGCCGAAT
TGCTCGGTGTGGTGACTGCACCGTGTCTGCCGCCGCCATTACAGACGCTGCAAGGCGACGCGCGCCGTGACGTGGCTGGG
GTGATCGAAAGGCTGCGTCTGGCTGCGGGGTGATTGTCGCCCCGGCATTGACGTTCTTGCCGGGGTTATGCCCCCAGCCT
CTTCGCCACAAAGCGTGAAATCGCCGGGCCGGTGATCAGCACCAGAATAAAGCGCCCGGTCTGCATCGCCATCACAAACG
AGATATCAACGTGACTTGAAGAGGCGATGATCGCCACCGTGTCTGCCCCGCCGGGGCTGGTGGCGAGATAGGCGGTGAGC
GGATCGATACCGGCGAACTGCACCAGCAAAAATGCAAAGCCGCAGCACACGGTCACCAGTGTCAGCACCGACAGCAACAC
GCGCGGCAGTGCGCGGGCGGCGTACCAGACAATCTCCCGCGTAAAGCGCAACCCAATGCTCCAGCCAATCACCGCGTAGG
AGAGCGCCAGCAGCCACGGCGGCAATTCCAGCGACAACACCCCGGTGTCTTCGATAAGGGTTCCCAGTATTAGCGTTATC
AGCATCGGACCGGAGGGAAGTTTTACTCGCCGGGCGATCAGATAACCTGCCGCAATGACCAGCAACGTACCGGCAAACGG
CAGCCAGCGCACCGGGCCGAACAGGGTAAATGTCGCGACCGCGTGATCCGGGCTGGCCGCGCCCATCCATATGCGGGTTA
CCAGCACCGCGACCAGCGCCACAATCATTACCCGCAGATACTGCATAAATGCCACCAGGCGGACATCGGCACCGAAACTC
TCAGCCATAATGGTCATGGCTGCCGCCGCGCCGGGCGACGACCCCCAGATCGCCGTGGAGCCTGGAAAAACCTGTAGCTT
CGCCATAATCCAGCCGAGAATGGCGCTGGCGAAAATCACCGAGACAATGCAACTGATAAACAGCGGCCAGTCGGCAGCAA
TGCGTCCGAACACTGAAGGGGGAATGGCATGGGCGATCATGGCGCCGACCACCGCCTGCGCAACGCCGAAACTGGTTTTA
CTTACCACTACCGGTCGGTTAAGGATGGCGAGAATAATCCCGGCAAACATCGGCCCCAGCAGGAGCGCAGCGGGCAGATG
GACCCGCTCCATCATGGCAACCAAGAGCAGCGAGAGGAGAAGAAGCGGCAACCCGTTACGCAGTTTTGGCATCGCCATCA
GCAGCACTCCGCATGAGTGGCAGCGATAACGGTGGGATCAGCGAAAGACATAACACTCCCCGAACAATAACAGTTTGAAA
AGCAAGGCAAGTCTTTCGAATGTAAGCGTTCTCTCCTGGCAGTGCAATCTTTCATCTGGCACTGGGCAGCACAGTTCGCT
TTTTAATATTACAGGGAAGGTTTAAGAGGCAGGTTAACAACGTCGTTTGTCAGCGTAGTGTAATCTGCAATTGTTAATTA
ACTTGTTAATCACTCACTTGCCATATGAAAAATCCTAAAGCATGATCGGTATTCTTGCTATTAAGAAAAAGGTAACTAAT
TTTAGTAGGTATCTATTCGACAGGTAGCAAAAATTAGAAAATAAAATTTCCCCTTCATCCATTTTTTTCTTTTTTAATAA
TTAAGATATGTTAATCAACCTGTTAATTAATACGGTGTTACAAAATTCCGTATGAATAAGTGCTTTGATTCTCATAGTGC
ATTGCTTTGATATATTCCAGTTATTTTTTTTCATTTTATTTCACCGATTAGCTTGCGAAGTTTTTAACGGAAATATAATG
TATTGTTAACAACTCAGATGGTGCAGGCGAGACGGTAGAAAAGATACCTTCGGTCATTATTTATTAATAATGGGATTGAT
TAAAAACCCTTGTTTCTCAATGGGAAAGATAAATCCTGCGGCAAACGTTATCATTACTCTGGCAAACGTATCAGTCATGT
GGACGAAGCGAGAAATAACCTTATCGGGAGGATGAATATGTATATCATCTCACAAGATAGTTACTTTGTGATGGGCATGG
ATATATTGCTCAAAGCGATTAATCCTTGCGCAACACATACATTGATTGCGTACGATCGTGGGGATGAACAAATATTATTC
TTTAGCGTTGATAAACTCATTTTAATCCTGACTGAAGAAAAAAGCTTCCCTTCGTTTATATGTTCACGATTCATAAAAGT
GGATAAATCTTCATCTTTGTCTTTTCTGAAGCACGAGCTTAAGAAAACCATTAAGTTATTGAAAGGAAATTCAAAGTTTG
ATATTACCCGAGAAATCCACCTGAATAAAACTGAGCATAAGATTTTACTCAGGCTTCTGGATTACCAGGCGGGTGATGAA
ATTGCGCAAGCGCTCGGTCTGGATAAGAAAATCGTCAGTAATTACAAAAACGCGATCCTGCGGAAACTCGGGTTAAACAG
CGTCGCGGAACTGATCCAGATCTACAATAACTGGAATGACTGTTTTTGCTGTATTGCCGGTAAAGTTGTACCGGAGGCAA
CCTTTCAGGAGCGCAAAGACAGCAACGAGTTGAAAATGGTCAGATCCCCGACTCGCTACACTTTCCCTGTTCCTCCTTCC
CGACGTTTGTTAATGCATATGCAATAAGCAACGGGGGCAGGTCGCCTGGTGCACCGCCGCTACGACGTACCGGGAGATTC
TGTTGGCGCCTTTCATGATGTCGTCACGCCAGCAGGGCTATCAGAAATCATAGGCATTGATGATCTTCATTAAACCCTCG
TCGTTTTTGTATTTTTCCCGTAACGTTTTGAGCTGAACCACGGCTTTGCCGCAGGTAGCTTCAAGGTTGGCATCCAGCGC
TTTTTGCTGTTGCTCATCGAGATCGCTGTCCTGTTCGCTGGCAAAATGTTCGCACTGCTCGGCAAGCGTGCGGAAATCAC
TGACATCTTTCGGTAACGGCGCTGCGGCAAAAGCGGTGTTGAAGTAAAAAACGGTGGCGACGATAAAAAGTGAGCGTTTC
ATCGATTGTTGTCTGTTGGTGGTTATCTATCGGTTTTTGGAGTGCTTATGTTACTCCTGAACGCCCTGAGTGATAAATCA
CGGCGGTGCCCGATATCGATTGTTTTATGCGCAGATAACGTTGGCGAGGTTTATGCTATGGGGTTCTTCTTTCTGGCCGG
GCGCGTTTGACGAATGCGGTAATACTTTCTTCATCCTCAATTATTATCGTCACCCGTGCAAATACAGGGCGTTTTCATTA
AAGGTGGAGGAAAAATACTGTATTGCATTTGTTAATGCTGTTTGAATAGTGTCGTAACGCAAATAACAAATCAGCAAATA
GCCATCATCGTGTTAAGCGCGTTAGTGTTTATTGTAATTCTTATTTAAAGCGTTTTTAGAAGATTCTTACAGTACATGAT
TATATAGTTTTCAGCCATGCAATTCGATCTAAATGAACTTCTTTAACGAATTAATAAGTTATAAGATTAAGATGCAATGC
AAATAACTGAATTACCAAATGGATTTGATAAGTGCGTCGATATTAATAGAGAGTACAATAATTACCTTTATAAACATCAA
CTTAATGGGATTTTCTTCGGTTCTTCGCTGTACTGGACTTCTGATGCGCTAAAAATAATGCCTGTTCATGCGAAACTATT
TTTAATGTTATCGCTCATAACCTGGGTTTATCCGGTATCGGAAACATAAAATATGATCTGCGCTGGGATGGTCATGTTTT
TATGCGTTTGAAAAATATGGTCGTGATTATAAAAACTGATGAATCATAACATTTCGGGGGGTGTTTTATATCCCCGCAGG
CAATCGAGATTATTGAAAATAAAAACCGCCACTATTTACGTGGCTTTTTACTCCACGGGAGTAAATCAGCGATGCTTTTC
TCTCCTTCCGACTCTTTTAAGCGCCGCTGTTGCTCAGCAAACTGGACGTATTCCGCTTGTGCTTTTTCATCTGCTGCTTT
TTTACTTATTTTCCCTGCGTCTTGCAGCACATCACGGTCGTTGAATTGCAGAAATTGATCCAGCTTTAACTGCCAGTCAC
GCAGAAATACCTGCTGACGACGACGGGCCTGGTCTTCGGCAAAATCCAGCCACATATTGACCACGCGGTTGAGCTCGTTC
ACTTCATTCTGGTTGAGGTAATTTTTTGCCACCGTCACGTCGCTTTTACGCACCTCTTCACCTTTATAGCTGGTTAATCC
CATATTGGGCTGACGAGCATCAGCCCGCTGATGAATAATCTCAGCAGCGGTAAGGCCGGTACAGGCAAAATGCAATTTGT
TCTGGATAGTCTGGAAAAATAGCGTCGTTTCTTTGAGGGACGGCTGGTAATCGGCGGCTAACGCAAAGATCTCCCGAACC
CGCAAATATACCCGGCGCTCACTGGCCCGAATATCGCGGATGCGTTCCAGCATCTCATCGAAATAATCAGGCACAGCAGA
AGAACCGACTGGCGGATTTTTCAGCCGCTCATCGTCCATCAAAAAACCTTTAATCAGGTATTCCTGGAGCGTCTGGGTTG
CCCACTGGCGGAACTGTGTGCCCCGGGTGGAGCGAACGCGGTAGCCGATGGCGAGTATGACAGGCAAACTGTAGTGAAGA
GTGTTGCGACTTACCTGCCGTGTCCCTTCCTGTTGAACTTGTAAGTAAGGCTTACAGGTTGCGTTTTGTTCAAGCTCTCC
CTCTTCATAAATGGCTTTGATATGTTGGGTTATTGCTTGCGGGGTGACCTGGTAAAGTGCGGCAATGGATGCCTGCGGGA
GCCATAAGGTTTCATGCTCGAAGCGGCATGTAATGCGTACTTTCCCGTCACCGCTGGCAAACATGATAAATTCACCTGCC
GGGGATTGGGTTAAGCGTTCATCTGCCATGCTGCCTCCGCGATATGCGTTCTGGTTGCTGAATAAGCTATGCAGTATGCC
AGATACTCATACTGCATTTCATTAGCGCAACCACTATGAAGATAAAGGAGAAAGGGCGCTCAATTAGGCTTTGATTGCAG
ATACGCCTTTTTCATGACGCTTTTCACTTCCCTGAGCTGCCTGCGGGTTTTATCCAGCTCGCTTGCCAGCCACTCTTCCT
TCTCGCTGTGTTTGGTCAGCACAATGCAACCCTGCATCACTTTCACCAGCAGATGTTGCCCGGTATCAAACCCGGCATCG
CGCAGCCACTTGCCGGAAAGCATAATGCACGGCGTACTGGTGTCGCCCTGATTCGGGCGATAGCGCACAATTACACTGTG
CTCGGTTCCGGTGGGCGTAAGGTCTGGGGTAGAATGCGGATCAGCCATTATCAACTCCTTGATAGTTGGGGATGGTTAGA
CGCTCCGGTTGTGTTCCTGCACTTTCGGGGCGTTGCAATGATAGGAAGGATTGCTTTTAGGTGGCCTCCTATAAGGTGAG
AATAGTTAAATAGGTGGCCCCATGTCAACCATATCACGCGAGAAAAAACCGAAAGGCGGTGGTCAGTCACCCCAGTTCAA
AATGCGTATTGATCCGGCGTTGAAGGAACAGCTCGATGCTGTAGCAGCAGAAGAAGGGGTAAGCCTCGCCAGTTGGTTAA
AGGAACTGGCGAGGACTGAATTGCGAAAAAAAGGATTAGAGCCTAAGGGATAGCTAGATTGCAAGATTTACAACTGAAGT
TGCAAGTACCTGGAAATTTCTTGCAAAGTCTTCCCTATTACTTTTCATCGTTTCTAGTATTACACCACTTTGTTCAATTT
GTGCATCAGTTAAAGCGAATACAGGTGTACTATGTTTTTGCGATTGAGCAATAAGCGAGTTGAAATCTGAAATATTTGAT
AAATTAAATGGCTCGCCTGAGGTTGTTCCTGCCGAAAACTCATCAATTGAGATTGTCATATTTATAGGTTCTAGCGCTGG
TATCAGCGAACCGCGGACTTCCTCTTTTATTACATCTATCCATTTCTGGAATGATTTTACTGGCTGGTTATGCCTTGGGC
GATATTTTTGGGATATGAATCCCATGAATTTTGGAGGAGTTTGTGGGAAGGGATAAAGAATTTTAGTATCTCTAAATGAT
TGAATTTCACTGTTCCATCTTGGCAATACTTTAGAAAGAGACTTTATGGCTTGAGCACAAAAGAAATCCGGAGAAGTTGG
AACGATAAAATAATCACTGGACATTAATAAACATTCATTTAATGCTCCAACGCTGGGACTCATATCAATGAGTATGTAAT
CAAACTCATGCTTTAATCCAGTTTCTTTTAAAAAAGCACCAATACTTCCTGGAATGTTTCTTATCGCAGGAATAGCTGCA
CTTGTTGTGAGAGCCACTCCAATTTGAGTCTCAATTTCAGAGAGAGAAATACTTCCGCATAATAAACTTAATTTAGGGTT
GTTTGTAACTATCGGTTCGGCTGGGATAACTTTACCCAATGACCCATCAACCACGGGTTTTATGCAGGAATAAATATCAG
AATTTGGATTTTCAGCATAAATTTTATCAAAGTCGTCTGTTGTAGAATATCCCAATACCAATGCTGTTAGGTTACATTGT
GGGTCGGCATCAACGATTAGTGTCTTATAACCTTGCTCAGCAAGCATCCAACCCATATTGAATGTCGTTGTTGTTTTACT
CACTCCGCCTTTATGGTTAAATAAAGATATTATTTTCAATTTGCTTTCCTTTGTTTAGTTTAATTTCAAAAGGGCCAAAT
AAAAAACAAAACATATAATGCATATCCGCAATTGATGGTTGCAGAATCAGCTTACAAGAGGCGAATATGGGAGTTAGTTT
TATGTAGAATTTTATTGTGTTAAATCATCTTTTTGATAATTTTTGGCGGAAGATCACAGGAGTTCGTTTTTTTGCTATAA
CTGTTTGATTTTAATGTTTTTAGTGTTTTTGATCTTATCATATTATACATATTTCTATACATACTTTGAACATTGTGAAG
ATAGGTGAAATTCATCGATAGTTTAAGCTTCAATAAAAATTTTAGCTTATTCGGTTATGCGAGTTTTCTAGCCCTCTCAT
CTCTTGAAAATATTTCCTATTCAATTTTGTATAAAAATGAGGGTCAATATTTTTTGCGTAAGCAATGTAGCCAGAAAGTT
TATTGTAATCTTCCTTTTTCAATTTCCCTTTAGATAAAAGAGATAAATATAAACGTATTTTGTCCTTCATTGATCTATGT
AAAGTGACATGGAAGTCGTGACAGATTTTTAATCCAGTAGCAATTATGCTGCCACCTGAGGCACTACATATATGGATCTT
TTCATTATTAATTTTAAAACTTGGTTCAATTTTTCTTAAGGTACTTTTAACCGCGTTCAATATTATATCGCTTGCACCTT
TCATATTTGTAGATACGATGATATCGTCTGCATATCTTGTGTAAATAGCATTAAGCCTGTCGATCGAATTAAGTTTTAAA
GTAAATTTCTCATCGAATTCTCTAGCAACAAAATTTGCAATAATAGGTGAAGTAGGAAAACCGATTGGAAGGCTGCCATC
TGAAATAAAACATATGGATTTTATTAGTTGTAAGAGTTCTTGATCATACTCAGTAGGAAAATCAATACGATCTCGATAAG
TATTGAATGCATTCTCAAAGTTACTAAATTTTACCGAAGGAAAAAAATCTTTAAAATCTATTTTAACGTAATATTTGTTT
TTAGCATTAGCATGGAGTAAAGCATTGCTTTTGATCGAACGTTTTATAACAAAGGCATAGGCTGCATCATGAATAGGTAA
ATTGGAAAAGACATTATTTATTAGCCAATATTGTATTAGCTTAACTTTAGCTGACGGGTGATAAATGGTCCTAACACCAC
CATTCTTTTTTGCGATTTCCCATTTCTTTGGGCGTTCAGGAGAACGCATCACCTCACTGGTAAATCCTTTTCTCATTAAT
GTCTCGGAGTCAATTAAATTATATATCTTCATTAACCCTAATCCTTTCCAACTTATTTTTTAAGAAGAATACTTTAAACA
TTGATGATATGCTATCTATATCAAAATCATATTTAAAATAGTATTGTTTGTAACATGAATAATAAAGATCATTCTTGCAG
GAAATAATCTTAATTGCCATTAAAATGCCTAAATGCTTTAAAATTTCCTTTCTATATAAACTATCTGTTCCGAAAATCTT
TATAGTTATTTCAATAAGCTCACTAAGCTGCAGGGGCCCGCAAGCTAATATTATATCATGAATGAATCTAACGGAATCTT
TATTGAAGTTACAAGAAGGATTTAGATCTTCTTTTTTTAAAGTGCGGGAAATTACTCTATCGTTTTTTGATAAGATATCG
TACAAAGGATTAAAAATTTGCCCTATTCCATCAGAGCGCTCAATACTTTCATTTCCTTCTGCCATTTTGTAATGCAAGAA
ATGACCAGATTGCTGGGACTGTTGAGTTATTGCTTTTATCGGGCCCATATTTATAAAAGACTTCTCATTAATAAATTTTG
TATTATTTATTATAATAAGTTTTTTCCGTAATTGTTTACTGTATGCAAACGCCCCAAGCTCTGTAAAAGAGGAATAGCTT
TCTAAAACAATAATGATATGATCGGCTAGTTTTGATAAATCAGCTTCGATATCTAATAAGTTATCAGAGGATGACTCTTC
TTCGTCTTTGCTAAGTTCTTTAAATACGAGTTCGGCGAGAAAAAAATGGCAATTATTTAAGTGTTTCTCAGAGAAATCTA
TGAGCTCAATACGTCTAGCAGAAGGTTCTCCGTTATTTTTATTGGCACCACATAGGAAAATAAATTTTTTCACATCCCCC
GGGCATTTTACTTTGTTTTTATCAACGTAAGTTGCAAATAAATTGGTGGCTCGTTGAACTTCAGTACCAATTTTTTTGAG
CTGAGTTAACATTGGTAAGATCCTTACACACCAAAATGTTAGGGGTCAGAAAAACCAAACCTACTTGAGCACGTCGATCA
GTTATCGGATCGGTGGCCCCCAGCCGCCGCTCCGATAACTGAACGACGGGCATAGCTAAAATTCTAGGCGAAACCATGAC
TCATGGCTCGATGGGCTATTAACCCATAAAATGCTAGGTTTGGTTACATGAAGTTCTCATATTTGGCAAAGAGATTCAAG
GGCATGACGATTCGATTTGGTAAAAGAAAAATGCTTTGTTGGTATGAGATACTGCGGTTTTTGCTTAGCAAAATTATCTT
TTTTATATTTACTGGTCATACTGTTCACTGAGTGAATTTAATCTTTATTTTCAATGTGATGGTAAGTGAATGGTTAGTGA
AGAGTGAACAGTTAACTCTTCACTTTTGACAAGTCAGGGCAAAAAAAGACCGACGATAGCCGGTCTGAGGTAGGTTATTT
TACTGCGGGCTCATCGCACTTCGGTAGCCAGTCGCCGTTACTTTCTTCTTTCAGTGTCAGGTTAGTTTGCATGCCCTGAT
TTGTGCGCCGTTTGTCGTAATTCAGTCCGTACTCTTTGAGCATGGTCGGCAATCCCTTCCCGAACATGGTCAGACTCAGG
GTATTCTTGTAGCCGTGCGCCTCCATATACACCAGATAGGCGTGATACAGGTAAAGCCTCGGCTGGCGTGGAATGATGTT
GGCGTTACCCATATACATGCCGTCCGGTGCCGGGCGTTCCTGTAAATAGCCGCAAAAATCAAACGCCGGGTCAGCATCGC
GCTTGATGCTGAGCGCTTCGCCGGAGTTCTGCTGCGACTGGAGCAGCGTGCGGGCGGTCATCGGGTCGCTGAAACGCTGC
ATAAGCTGGCGCACAATCACCGCCAGCTCGCGGGCGATTTTGTCCTTAAGATGCGGGTCGCGTTCCTCCGGGGCAATCTG
TTCCGGAAAGTGCAGGATAACCCGGCGGCGCGATACGCCGCCGCTGCGGTCGGTGAAGCGCATCGGGTTATTATTCACGG
CCAGTATCACCGCCGGAATATGCGTGGAATAGGCGTCACGGTATTTCGGGTCAACCGACACCGCATCGCCGCCAGTGATG
GCCTTGAGTCCGGCGCCGTCACCGCTCCATTTCTCCTGGTCAGGCAGACGAATCAGCGAAAAACCAATCAGGGCTGCACG
TTCGCGGGGTGATTCCAGCGTCTCAATGGTCGCGGAAGTAGCGTTATCTTCCCCGGCCAGAAGGGTCGCAATTTCGGCCA
GAATGCTTTTACCGCTTCCCCCTGGCCCCGTCACCTCAAGAAAGAGCTGCCAGTCATAGCGGTTCGCCAGCACCATAAAT
AGCGCAGCGAGTATCACATCACGTTTGTCGGCGCGGCCACCGGCGGCGCGGTCGAGCCAGCGCCAGAAATGCGGGGCATG
CGTTTCCAGCGTTTCGCCCGTCACCGGCGGGGTGAAATCCACCTCGCACAGGGTACGCAGCCAGTGTGATTTGTGGTGCG
GGCTGAATGTGCCAGTTTTCGTGTCCAGCACCCCGTTACGGAAGCCAATCAGCCGCCGTGCCGGAGCGCCCTGTTGCGGG
ACAATCAGTTTCAGGGTTTCCACCACTGACGCAATTTTGCCTGACGAGAACGGCGCGCGCAGGCGCTGAAAGAGTGCGGC
CACATCGCGGGAGAAGTCAGCCGGGGAAATCACTTTCCACGCTCCGGCCTCATAACGGGAGAGAAGCTGCCCGTTTGCAT
CCACGGCCAGCGCCTCGCCGTAGTGCTCATGCACGCGCATCGCCTTTTCACTGGTGCTCATGGCGGTAAATTCCGCCTCG
CTCATGGTGTCGAACGGGCTGGCGACCGGTGGCTTAATGGCATCGTAAATCGCCTGGCGCGTGGCCTCCTCCCCCTGCTG
CATAAACGCATCATTCCAGTCACCGAACACCGGCGGCAGGGCAACAATCCCCTCGCAGGTTTTTGCGGCCGCAGCGGCTT
TTGTCTGGCCGTCGCCGTTCAGGTCACGGTCGGCCGCGAGGACAATCTGACAGCCCGGATGCTGGCTGCGGGCAAGGCTC
GCCAGAGAAAGAAGATTCACGGACGACAGCGCCACCATCACGCTTTCGCCGGTCAGGTGATGCACGGTCAGCGCCGTGGC
GTACCCCTCGGCTATCCACAGGCGTTTTCCCGCCTGTTTTTCACCCCTGATAATGTGACTGGCTCCCTTCACCTGGCCGC
CTTTCAGTGTCCGCTTGTCGCCGTCCGCGTTGATGAGCTGAACGTTAACCAGCGCGCCGGTGTCGTCATACAGCGGGACA
ACCACATCCCCGACGTGATAGGTCACGCCACCGGTTTTGTGCGTGGTGGTCAGCGTCAGGCATTCCAGAGCGGGAAAGCC
CTTGCGGGTCAGGTAGGCGTTACCGGTGGCTGAACGGCTTTTCGCCAGCAGACTGGCCGCCAGCGCGGCGGCCTCCCTGC
GGCTGGCTTCGGTTTCTGCTGTATCAACAGCAATCACCTCCGGGGCAACCGGCGGCAGATTGCCGGTTACGGCGTTCACG
CGGTCGGCGGCTTCGCTGACCGTCACGCCCAGCGCCTTTTCAATCAGGCTCAGCCCGTCACCCGCGCCGCACTGGTTACA
GAACCATGTGCCGCGCCCCTCTTTATCGTCAAAGCGGAAGCGGTCAGCACCGCCGCACACCGGGCAGGGCTGATGCCGGT
TTTTCATCACCTTCACACCCAGCGCCGGGAGAATGCGCGGCCAGTGGCCGCACGCCTGCTTTACGGTTTCCGTTACGTTC
ATTTTCATTATTTTTCCTCAGTGCACGACCGGCGCGGTGATATGGCGGGCGCATAACTCTTCCATCACGGCCAGACCGAG
AAAGGAGAGCGACGGCGCGGTCTTGAGCGGTGCGGCATTCATTAAATCTTCCAGCAGTGCACAGGCTATCTGTCGGCCTT
TTTCCTCGCCGTGCTGGCGCAGATAAAACCCTTCCAGCTCGGCGGCGATGGCAGATTCCAGCGCATCGAGTGTCAGATGC
GGATAGCGGTGCTGACGCTGACACAGTGTCAGCCAGGCACAGGCCACGGCGCGGCGGTAAAGCGCGGCGCGCAGGGCGGG
CGGTAACGGCTGTTTCATATCTTTTCCTCCCCGTCGAGCCAGTGCCGGTTACAGCGCTCGATCACGGCATCAAGTTGATC
CGTCATCAGGTAAATCAGGGAAATGAGTTGCAGACGCTCAGCCGGATCGCGGCGGAGGGTCACATTGTCCTGTTCCGCAG
CCAGCTCGCTGACCAGATGGCCGATATTGCGCAGGTGTTCGAGATATCTGAGATCGTCAAGGGTGAGGATGGAGTGGCTC
ATGCGTGCACCTCCGCAACCGGCAGGCGACCCGCAAACGAGAGGACGTAATCGCGAACGAGGGAACGGCGTGCGGTACGT
TCATCAGCGGCAACGGTACGCAGCATACAGACACGTGGTTTACGCCCGGAACGACGAACGGCAGCGAAAATAAAGATAAA
TTGCGGGTGAGACAGGGTGAGGGTCGTAGCCATAAGGGCAACCTCCTTGAAGTAGCGGTTATCGCTACCACCGGAGTTCT
CACGCTCTGGTGGTAGCCCAGACGGGGGTGAGAAACCGGCCTTCAAGGGAACCGGCCAGCCCGAAGGCTGCCCCGCCTGA
GCCACCATTACGCGGATACAGCAACGGTTAAAGAACCGGTACGTAAACAACAGGTGCACAGAGGCATAGACACAAAAAAA
GACGCATGGCGCGTCCGGTGTCGCCTTGAAGAAACTCGGGTTCTCACGCCCGGCTGCCGATTTTGCGACAGCGGGAAAAC
TATACCTGGAAATGCCGACAGGAAGCAAGCCAGAAAAAGGGGCGTTTTGCTGACCGGGCAACATCATGCATCACAGCCCC
GGTTACGCGCGGCGATACGATCGCTCATCCATGCGGTGATTTCACTGTGCGCCCACGCCACGTTTTTTCCGCCGAGAGAG
ATTTGTTTCGGGAAAGCCTCCCGGCTGATGAGGTCGTAAATGGTTGAGCGGGACAGACCGCATAAATGCATGACTTCGGG
CAGGCGTAAAAAGCGCTCCTGAATAACGTCAGAAACCGGCATTAACGGCGCGGCAGGGGCAGAAGACGGGGAAGAAAAAG
CGGTGTGCATCGGGCTACCTCATAAAGTCCATACAGTGCCGGTCGTGTCTTTCCGGCTTCGGGTAGCACTCTATTTTGTG
AATATTTTCACCGGATGCAACAAGCGGAAATTGACCTTAGCGTCGTTCCGGAGTGCTTAAAATTTAACCTTATGGTTAAT
AACGGACAGGAAGGGTTTATAAGGGACTGGAAAATTTTACAGTGAAATACTCATCGTTATTTCGCATTAAAGCTGCGTTA
ATTAAAAGGAACAAACATTCAATAAATTTACTCTCGCGCTGAAAGAAACAAAAAGCCGGTGAACAGTAGTGAACAGTCGG
TGAACACTTAATCCCTCAACTATTCACCACTTAACTTGCTGTATTACTTATTCTTTTATTTCTCAGTGAACAGTGTGAAG
AGTTAAATGCAGAAAAACAAACAGAAAAAGGGCTTTCCTGCGTCCTCTTTCTGGCGAGCCGGTTTTTTCAGCGGCTTTCT
GTGCCATCCCGGCCACAACCGCAACCGGTCGTTTCGTTGTGCAGGGCGCGGCAGAATGCGCTTACATTGACAACACAGAG
AGCCCCGCCATGAAAACTGAACTTATGACCTCCATCATGAAAACCATCGGCAGCACGCAGACCGGTGCCTCCCGCGCCGT
TATCGAGGGTGCTGTTAATACTGTGCATAAAAAAGCCGCAGAGGATAACGCCGCCGCCGTCAGCCGTGCCCTGAAGTCCT
TTACAGAGGCAAAAGCCGCCCACACCGGCAGCATGATAAAACTGAACGACATCGGCGCAGCCATCACCCGCAGCGAAAAG
GAACGTCAGAACGCGCTTGAGGAAAGCGCCGCAGCAGAGAAGAGCTGGCGCGAGCGTTTCCGCAGTCTCGGCGGTGCCAT
GACGCCGGAGCTCAAAGCCGGACACAGCAGACACATTGCCGGTCGTGAGCTGGCGGAGGAGTTCACCGGCCTGATTGCTG
AACTGGAGACGGACAAATCCCGCGCCATGCTGGAAGCCTGCACGACAGGTAAAACGTATGTCACTGAGCATGCATGGGCG
TTTAGCGTCTGCGCCCAGGCAGAGTGGGCAGAGGCCATGCGGGACATCAGCCCGGCACTGGTGCGGGCGTTCTGCCTGCG
CCTGCGTGCGCTGGAGCTGAACGGTGCGACGCGCCCGGCGGACATTCTGGCTGAGGAGCTGCACATGCATGTTGCGGTGC
AGGCACAATTTTATAACTTTGACATGGACAATGAGCCGGTCTTCTCACAACTCGGCATGCACCGCCCGCCGCTGACCGGT
GTGGATATGGCGCTGTATAAAAGTCCGCTGAAGCGTGCGCAGCTTGCCACGCAACTGGCCGACAAGAGAAAACAGGCGGA
GGGCTGAGCCATGTTTCACTGCCCGTTCTGCAGACAGCCTGCGCACACGCGTACCAGCCGCTATCTGACGGAAAACCTCA
AACAGCGCTATCACCAGTGCACCAGTATTGAATGCTCGGCCACGTTCCGCACCACCGAAACGCTTGACGGCGTGATACGC
AGACCGGCCATGCCGGAAAAGCCGGTTACGCTGGCAGATAGCCAGCAGTAATAATTCCCCGAAAATCTTCTGATTTATGC
GCGCCGGTACTCGCTACCGGCTGCACCCTCAGCACCCCAAAAAAACGCAAAAAATCCCGTTATTTTTTCGAAAAATACCC
TGCATGCATCAGGTGCATTTAACTGCATTTATATCTCTTCCAGCAGGAACCCCGCCCACGCCAGTCCCGGCGCGGCCTGA
GCCCGGTGATGCATCTGCATTTAAACCGCCCTGCAAAGCGGGCAGGCGAGGCGGGGAGAGCATTGCGCGTAAATTCCGTG
GATAAATTCGAAATTCCCATTATTGGTGGTTGTAATTGAGTTAGGAATTGTCTTAATTTATCCGAAGGTGTAACAAAGTA
TTTACGTTAAATATGAGGGTCTCAATATGCGGGAAACTGTTTCCATGTATAAAAAAGGAGAGTTCACTCAGGGCTCGGTA
TTTTCAGGTCTTGAAACCTCGGCTGGTAACCCATGCATGGGTATAATAATTACAGCAAGATGCGATCTGGAACACAAAAA
ACTGAATAAAATCGTTTGCCTACCTGTATATAAACTTACCGATTGGATGAAATTATATGGTGATGATGACATTTTTGAAA
AATCAAAGCCGGATGTGATTCAGCAGCTTGATGCTCTGCTTGTTAAATATGGTCTAATTTATGATTCTTTCAGGGTTTTT
AAATCTACTGAGGTTATTAAGATTTTGACCGAAAAGAAAATAAAAAAACCTGACCTAGATAAAATTGAGCAATTTTCAAT
TTTCTTAGAAAATAAAAAATTGAAGTGCGGAATTAAATCAGTTATAGAGAATGAGAAAAAATATCTTGAATCTTTGTTAA
GCCACTCTAAAGCAAATGTTTATTTCATTGAGGGACTTCTGGGGGATACGTCTGAAGCTTACGTAATAGATTTAGGAGAG
CCAATTACTTTATCTATGCAGGTGATTATCGATATAGATAAGCTATTGTATTTCCAAAAATTTAATAGAAATAAAACCAT
CCTCTACAAGAATTTGCATATTAATGAGACTGAAGAGGCAAAATTCTTTTCAACACTAAATTCACCTTATGCAGAGCATT
TGCTACAGAGGTTCTCACAATTTTACAGCAGAATTGGTACTGAGGACATTGGTTCTGATTCAATTTCTATAATAAAGGAT
ATTTATGAAAAACGTTGATTATCTGGGAATAACTGAAGATGCAGCAAAAACTATTATATCTAATAGAGAGTTGCAAAGTT
ATGATTTTGTACGTGCACAAGATTTAGTTTCTATTTTTTTAGGTGAAGGTGAGAAAAAATCTGCGGAAAGTCTGGGTTTA
GAGTTGGTGGTGTCTAAGAGTGGTTATATTCTTGTCACTCAAGAAGAAAAATTTTCTTCTGAAAAGAACACTCTGACGAT
AGATCTGGAATCTTTAGATTTTGGTATTATCAATCACAACTTAATAGTGGCCGCTATCCAAAAAACTCTACGTTTTTGTG
TAAAATATTGGGGGAATCTGAATTTTAATAACAACGAATATATTCCTCCTAGTTCAAGTAAAGCAATTGTTTTCCCTTTC
CCAATGAATTTCGGAGCACCTTATCGAATTACTTTAGAACGACAACCGAGCGAAAAAAGATTATCCCGGAGATACCCAGG
AAAACATTTGTTAGCTTATAGGTTTGGCACAAATGGAGGGGATGGAACAAAAGAAGAATACCCTACAACTAACTTTAACA
AAGCAATTGAAATATTATTTTCTCATGAGTCCTATCAAAAAAATAAAGAAGAAGAGAAACGTCTTCAAGCATCATTTGTA
ACTGCAGATTTAACTGATGAAAAGGTAGATACCTCAAGTATATTAGGGTTTTCAGATCCCTTCAAAAAACTATCATCAAA
ACAGCTAACATTTATAAAGACCGTTTATAACGAACCCGCTAGAATTGAAGGTCCAGCGGGATCTGGTAAAACCATATGCA
TGGTGCTTAAAATACTTTATTGGCTAAATGAAGTAAATAAACAAGGAAAAAGAGTTAAATTTCTCTTTATTGCCCCGAGT
ACGGAGATGGTAAATAATGTTCATTATTTCTTCGAAGTATTAAATGGTAGTATTAAGGATTATAATGAAAATTTGTTGGA
TCAAGTCGAGATAAAGACATTACAAGATGTGTGCACTGAATTTTTAAAACAGGATATACATGAAACTGAGCTATTGGACG
AAGATACATTTGAATCAAAGAATATCCAACTTTTACATCTTGTTGAATTAGTATCAGAAGAGAAAAAGTTATTAGAAATA
AAAAAAGGTTTTATAAGTTCTGAGTTGTATAACTTTTTTAATGACGAAGATGAATTTCATATAGCTGATATGCTCAGGCA
TGAAATAAGTGTAGTAATTAAAGGGCGCTCCGATGAAAACCTCGATAGCTACAAAGATGTTAAACGCCCTTCCTATGGCT
TACCAATCCAAAATACAAATGATAGAAGTTTTATCTTTGATGTGTTTAACAAGTATTCAGAAATATTAAATAATCTTTCT
CAATTTGATGTTGATGATGTGGCTATTTCAGCACTTTCAAAACTTGATTCTCCTATTTGGCGGCGACGCAGAAAAAATGA
CGGGTTTGATGCCATTTTCATTGATGAAGTCCATTTATTTAATATGAATGAACTATCATTGGTTCATTATTTAACTAAGG
ACAGTAGTTTATCCCCTATTTCTTATGCGATTGATTTAGCGCAAGCACTAGGAGATGTTGCTTGGAATGATGTCGATTTC
AATCACTCAGTGGGAATAAAGGACACAACTGAAGAAGTCAAACTTAATGCTGTATTTAGATCTTCACCTCTTATTACTGA
TTTGGCATTCTCAATTACATCTCATGGTGCTAATATATTCACTAATTTTGATAACCCTATATCTGAATCACCTTATGTAT
ATAGTGATCAGCTTGAGGATGAACATCCTAAATACTATTTGATTGATTCGTCATCGAACATTTATAGCAAAGCGTTTGAA
CTTGCCGATAGCATAAGAGATAAATTAGATACTAGAAAGCACCAGGTGGCGATAATATTTTTCGACAGGTTTACTTATAG
TGAAGGTGTTTCATTTGCTAGCGATAATAAAAAAAGAATTATTGAGATTACAAAAAGGGGCGATTTATCATCAGTAAACC
TTGCAGACAAAGGAAGCCTATATATTCTTACTATGGCTGATTTTGTCGGTGGTTTAGAATTTGATGCGGTTATATTAGTC
GGGGTGGATAAAGGGAGAATGCCTGATGTAGCTAAAGCAACATCGACTGCAACGAAAATGTATCAAAATTATATTGCGCA
TAACAGGATGTATGTTTCAGTTACAAGGGCCAGGAAAGTTGTGAATATTATAGGTGAGGCAGTTCGTGGAGAAAGTGAAG
TTTTAGAACATGCTATAAAAACTAATAAAATAGAAGTTGTGAAATAAATTAAAGATAGAGGCTGATGATTTCAATCAGCC
TCTATTTTTGGGATAAAATAAATCTGAATACCATTGTATCATTTCTCTACGCTGCGATAGATATAAAGCATGATTGTATG
TACCACGAATATTGTTCTTATCAACATGAGCTAACTGCATCTCAATCCAAGCAGTGTCAAATCCATTTTCGTGTAAAATT
GTCGACATGGTATGTCTGAAACCATGGCCTGTAGCGCGCCCTTTATAACCAAGCAACTCAATTATTTGCGAAACACTCTC
TTTTGAGATTGGTTTGCTACGATTGTTCCTGCCTATAAAAATATAGGGGTAACGACCGGTAATCGGCTTGAGCTGCTTAA
AGAGGTCAATAACCTGAGTAGATAAAGGAACAAGGTGAGGCCTACGCATTTTCATCCGTTCGGCTGGGATTTCCCATATG
CCTTTTTCGAGATCAACTTCTTCCCATGTGGCGAAGCGCATTTCTTGCGTTCGTACACCAGTAAGCATAACTACCTTTGT
CGCATTTTTAGTGATGATGCTACCGGTATACGCTTCAAGATCCCGAATAAAATGAGGCAGTTCGTCAGCGGATAAAAAAG
GATGGTGCTTTTGCTTTGGTACTGCTAGAGCGATAGCCAAGTCAGGCGCAGGATTGTATTCAGCACGGCCAGTTATGATC
GCATAGCGATAGACCTCGCCGCATCTTTGGCGCACTTTTCTGGTTTTCTCAAGTGCACCACGCTTCTCTATCCGCCGTAA
TACCTCAAGCAACTCCAAAGGTTTGATCTCACCGATAGGACGTTTGCCAATGAAAGGGAAAACATCTTGCTCAAAGGTCT
TAATGATTTCGTCACGGTATGCCACTGTCCATCGATCAGCCTTGTTTGCATGCCATTCTCGACAAATGGCTTCAAAGGAG
TTTTCAGTGGAGAGCTGTTGTGCCAGTTTCTGGGCTTTCCGTTCTTCAACCGGATCAATGCCATTAGCAACTTGTTTACG
GGCTATGTCGCGCTTCTCACGGGCTTCTGCAAGGCTAACTAAATCGTAGCTACCAAATGACATTAGCCGCGCTTTACCAG
CAAAGCGAAAACGGAAGCGCCATCCTTTTGAGCCATCTGGATTGATGAGTAATGACAAGCCTTGTCCATCGTTCAATGTA
TAGGGCTTGTCTTGGGGCTTTGCTCGTTTGATTTGTATGTCTGTAAGTGCCATGTGTATAAGTCAAAAATGTGTATAAAA
AATCTATACACATCACTATACATATTTTTCATGGATTCAGGGAGAACTTGTCGGACTGTTACGGATGAGTGATTTGATAA
CTCTATTGAAAATTAAGGTTTTTTAGACTTTCTCGGATGGGTGCGGAGCAACTTTGGCGGAAGATCACAGGAGTCGAACC
TGCCCGGGACCGCTGGCGGCCCCAACTGGATTTGAAGTCCAGCCACCTCACCGGAGATGACGATCTTCCGCGCCTGCATT
GCTACATGGAGGCGGGGCGCATTATAGCTACTTTCAGTCATTTACCACATACCCTCATCAGAATTTTTCTCATTGTGCTG
CCAGTAAAATCGGCCGTTTAAGATAAATCTCTATCTTTTCCATCGCTTAGCCGCTTCGCTCCGCTGAAAGGGGGAGCGAT
CACAGAAAAGAATAAACGTAAATTGATAACAAGAAATCGCAATACCCGGCTGAAAACCAATCGTTTACAACGTGTGAAAC
CGCTCTCTGTGCACTTTTCACGCGTAAAGGAAACAAAAATGGACAGTCAGATTATTTCCGTGAAAGAAAAAATTGGCTAC
GGGATGGGCGATGCCGCCAGCCATATCGTCTTCGATAACGTGATGTTGTACATGATGTTTTTTTATACCGATATTTTCGG
TATTCCCGCCGGGTTTGTCGGCACCATGTTCCTGCTGGCGCGCGCATTAGACGCCATTTCCGACCCGTGCATGGGGCTGC
TTGCCGACCGCACGCGCAGCCGCTGGGGGAAATTCCGTCCGTGGATTATCTTCGGCGCGCTGCCGTTTGGCGTGGTCTGC
GTGCTGGCCTATAGCACGCCGGATCTCAGCATGAGCGGCAAAATGATTTATGCCGCTGTAACTTATACGTTACTCACCCT
GCTTTACACCGTGGTCAATATTCCTTATTGCGCGCTCGGCGGCGTTATTACTAATGACCCGACACAGCGCATCTCGTTGC
AATCCTGGCGCTTCGTGCTTGCCACCGCAGGCGGCATGCTCTCTACGGTACTGATGATGCCGCTGGTGAAATTAATTGGC
GGCGAAGACAAAGTTGCCGGTTTCCAGGGCGGGATTGCGGTGCTCTCGGTGGTTGCCTTTATGATGCTGGCGTTCTGCTT
CTTCACTACCAAAGAGCGTATCCAGGCACCGCCGAGCAGCACCTCAATGCGTGAAGATCTGCGCGACATCTGGCAGAACG
ACCAGTGGCGCATCGTTGGTGTGCTGACCATCCTCAACATCCTTGCCGTCTGCGTGCGCGGCGGCGCGATGATGTATTAC
GTCACCTGGATCATGGGCGATGCCGCCATCTTTACCGCGTTCCTCACCACCTACTGCGTCGGCAACCTGATCGGCAGCGC
GCTGGCGAAACCGCTGACCGACTGGAAATGCAAAGTCACCATCTTCTGGTGGACTAACGCCGCGCTCACCGTGCTGAGCA
TCGCCATGTTCTTCGTGCCGATCCAGGCCAGCGTTACCATGTTCATCTTTATCTTTGTCATCGGCGTGCTGCACCAACTG
GTGACGCCAATCCAGTGGGTGATGATGTCCGACACCGTCGATTACGGCGAATGGTGCAACGGTAAGCGCCTTACCGGCAT
CAGTTTTGCCGGTACGCTGTTTGTGCTGAAACTCGGTCTTGCATTTGGCGGCGCGTTGATTGGCTGGGCGCTGGCCGGTG
GCGGTTACGATGCCGCGGCTCACAGCCAGAACAGCACCACCATTAGCATCATTATTGCCCTGTTCACGTTGGTTCCGGCG
CTCTGCTACCTGCTCAGCGCCATTATCGCCAAACGTTTTTACACGCTGAAAACCCCGTTCCTGAAATCGATCATGGCGCA
ACTGGCGCGTGGCGAGCACCGCGGTGAACAGGGGCCAGGTCATGTTTCTACCCGGGAAGAATTACTGTAAGGAGTGACAG
ATGAAAATTAGTGATGGCAACTGGCTTATCCAGCCGGGGTTGACGTTAATCCAGCCGGTTCAGGTATTTGAAGTTGAACA
GCAGGGCAATGAGATGGTGGTCTATGCCGCACCGCGCGACGTGCGTGAGCGCACCTGGCAACTGGATACCCCTTTGTTTA
CGCTACGCTTTTTCTCGCCGCAGGAGGGGATTATCGGCGTGCGCATTGAGCATTTTCAGGGCGCGCTGGATAACGGCCCG
CACTTCCCGCTTAACGTTGCGCAAAACGTTCACGTGGAAATGCGCAACACCGACGAATTTGCCGAGCTGCAAAGCGGTTC
GCTTAGCGTTCGCGTGGGGAAAGGCGACAACTGGGCGATCGATTTTCTGCGCGACGGCGAGCGCATCACCGGCAGCCAGT
TGAAAAATAATGGCTACGTGCAGGATGGCAACTGCGGGCGCAACTACCTTTTTGAGCGTCTGGATCTTGGCGTGGGCGAA
ACGGTGTATGGCCTTGGCGAGCGCTTTACCGCGCTGGTGCGCAACGGCCAGGCGGTGGAAACCTGGAACCGCGATGGCGG
CACCAGCACCGAGCAGTCGTACAAAAATATCCCCTTCTACCTGACCAATCGCGGTTACGGCGTGCTGGTTAATCATCCGG
AAGCCGTGGAGTTTGAAATCGGTTCGGAGAAGGTCTCCAAAGTGCAGTTCAGCGTTGAAGGCGAGCATCTGGAGTATTTC
GTTATCGACGGGCCGACGCCGCAGGCGGTACTGGATCGCTATACCCGCTTCACCGGCCGCCCGGCGCTGCCGCCCGCGTG
GTCATTCGGCCTGTGGCTGACCACTTCGTTCACCACCAACTACGACGAAACGACGGTGAACAGCTTTATCGATGGCATGG
CCGAACGCCAGTTGCCGCTGCATGTGTTCCACTTTGACTGCTTCTGGATGAAGGCTTTCCAGTGGTGCGATTTCGAATGG
GACCCGCTGACCTTCCCGGATCCGGCCGGCATGATGAAGCGGCTGAAAGCGCGCGGGCTGAAAATCTGCGTCTGGATCAA
CCCCTACATCGGGCAAAAATCGCCGGTCTTCCGCGAACTGAAAGAGAAGGGCTACCTGCTGAAACGCCCGGATGGCTCGC
TGTGGCAGTGGGATAAATGGCAGCCGGGGCTGGCGATTTATGACTTTACCAACCCGCAAGCCTGCCAGTGGTACGCCGAT
AAGCTCAAAGGCCTGGTGGCGATGGGCGTGGACTGCTTCAAAACCGATTTCGGCGAACGCATTCCGACCGATGTGGCGTG
GCATAACGGCGCGTGCCCGCAGAAGATGCACAACCATTATGCGTACATCTACAACGAACTGGTGTGGAATGTGCTGAAAG
AGACGGTGGGCGAGCAGGAAGCTGTACTGTTTGCCCGTTCGGCTTCCGTGGGCGCGCAACAGTTCCCGGTTCACTGGGGC
GGTGACTGCTATGCCAACTACGAATCGATGGCCGAAAGCCTGCGCGGCGGGTTATCGATTGGTCTTTCCGGTTTTGGCTT
CTGGAGCCACGATATCGGCGGCTTCGAAAATACAGCGCCTGCGCATGTTTACAAACGCTGGTGCGCGTTCGGGCTGTTCT
CCAGCCACAGCCGTCTGCACGGCAGTAAATCCTACCGCGTGCCGTGGGCATACGATGAAGAGTCCTGCGATGTGGTGCGC
CACTTTACACAGTTGAAATGCCGCCTGATGCCGTATCTTTATCGCCAGGCCGCGCAGGCGCATGAATCCGGCGTGCCGAT
GATGCGTGCCATGATGCTGGCCTTCCCGGACGATCCGGCCTGCGACTATCTCGACAGGCAGTATATGCTTGGCGATGCGC
TGCTGGTCGCGCCGGTGTTCAGCGAAGCGGGCGATGTACAGTTTTATCTGCCGGAAGGTCGCTGGACGCATCTGTGGCAT
AACGACGTACAGATCGGCAACCGCTGGCATAAGCAGCGCCACAACTTTATGAGCCTGCCGGTTTACGTGCGCGACAACAC
GCTGCTGGCGCTGGGCAGTAACGATCAACGCCCGGATTATGCCTGGCACGAGGGCACGGCATTCCAGCTTTTCGCGCTGG
ATGACGAGCACGAAGCGTTGTGCGAAGTGCCGGATGCCCGCGGCGCGGTGATTTTCCGTCTGCGGGCGAAACGTGCAAAT
GGCGTGATTACGGTTCAGGCTGACGGTACAGGGAGTAACTGGACGCTGTGCCTGCGCAATATCGCGCAGATTGCCGGGGT
GCAGGGCGCAACGCAGTCCGGTAGCGAGCTGGGTGTGGTGATTACGCCGCAGGGTAGTGAAGTGCGTATTACGCTTTGAT
TTGAGGGTTATTTCCCTCTCCTGGCCGGGAGAGGGAATGATTACAGTAAACCCGTCACAATAATCGCGGCGAAGATCGTG
ATGATGATCAGGTACTTCGACGCATAGTAGAGCTTGCGGCTGCGTTTTTTAAGGCGCTGGCCGCCTTCTCGCAGGGCATA
AACATATTTGAAGATCCGGTTGATGGCGCCGGTGCGGTCGCCTTCGTCGTTCGGCGAACTGGCGGCAGACATCAGCGTTG
CGCCAACCCAATGGTTGATCGCCTGCGCCCATTGCCATTTCATTGGCCGTTCGATGTCGCAGAACAGAATAATGCGTGTC
TGGTCCGTTTTGTTTTCCGCCCAGTGAACATAGGTTTCGTCAAAAATCACGGCTTCTCCGTCGCGCCAGCTATGGCGCTG
GCGATCAACTTCGATAAAACAACGATTGTCGTTCGGCGTGGCTAAGCCTAAGTGGTAACGCACGGAACCGGCATACGGAT
CGTGGTGCTTACCAAGGTAAGCCCCCGGAGGAAGCTCGGCAAACATCGCCGCCTTAATGGAGGGGATCTGGTTAACCAGC
CGGGTAGTGACCGGGCAGAGCGCCTGCGCCGAAGGATGCGCATCGTCGTACCATTTCAGATAAAAACGCTTCCAGCCGCG
TTTAAAAAAGGTGTTAAAACCGGCGTCATTATTGGTCTGCGCTGCTTTGATGTGATCCTGCAAACGCAGCGCTTCTTCAC
GTATCACCAGCCAGTTATCCGTGATTGTTTGTAACTCGGGAAACGCGGCAGTATCAAAAAAAGGCTGCTTTGGCGGCAGG
CGCGAAAAACCGGTCATAAACATATTGATCGGTGCCATAAACGTCGAATGATCAAACAGCTGGCGTGAAAGTTTCTGTTT
CTCTATGCCGCGGGAATGCGCATAGAACACGCTGATAAGAAAAACGGCGAGAATGATAACGGCGATCATCGTAACTGTCC
TTCCTGAAAAATTGAGAAGAAGCGTAGATCACCGTTAAAAAGCCTTCCACGTTCTCACGGGGAAGGCGCAATTTTTGTTA
AAGCAATGTTTCAGGGCTGGGCTGGGGCGGGCTGTGCGGGAGTGTCAGTTGCGGGTGACGCCACTACGCCGCCCGATACC
ACGCCGCCATGCATACTCTGTTTTACCTGCTGTTTCTGTACGTTCACCGCAGATAATTCGCCATTGACGCTCGGCTTCAG
CGGCGCATCGGCGCGTACGCTGCCGCTGGCGGTCAGTTGCAGGTTGCCATCGCCGCTAATCGGTAACGCTGGCCAGCCCC
ACTCCTGGAGCACGTTCAGCGGTACGCCGCGTCCGTTCAGGCTGACATTAACGCTGCGATCCGGCGTTTGCGAGACCACG
GCTTTCGCCTCCAGCAACCCCTTGTCGGTGAAGGCGCTCAGCTCGGTAATATTGACCACGTTGCCGTTGGCATTCAGCGC
CAGCGACGGGCGGCGCACGTCCACGCGGTTGAATGTTGCCGCAGCGGCATTCAGCTTCGCGCTACCGCCCCAGACACCCC
ATTTCCCTTCGCGCACCAGTTGCAGGTTGTCGCCATAACCATCGAGCGCGGTGAGCTGCCACGGGAACGCCGAATCGATA
TCAATCACCAAGTTGCGGCTGGCGCTGAATTTCTTCAGCGTGACCGTGTTCAGCCACGGCGGCAGATCGTCCATCCACAG
TTGCTTCCAGTTTTCCGGCAGCGTGTACTCCAGCCCGGCGAATGCGGCGTCGTCGAGCACCAGCGCGTGGCCCGCGCGAT
ACCAGTTACCGGAGGTGCGCACCATGCCGTTTTCCCAGCGCGAGGTGAACTGCTGTAACGCAATTCCCTGCGCAGAAAAG
TTGGCATTCAGGATCGGGTCGAACAGGTGCAGAGAACCGTAAATAAACTCGCTGGCGTTCATCGACAGCCTGCCGTCGTC
GCTTTGCCAGTCGCCTTTAATCAGCGTCAAATTGCTCAGGCTCAGATCGAGGTCGGTAACCGCCCAGCCTGGTCCCTGTA
AACGCGCGTCCGTCACATCGACACGGCCAATCTGTAATGACGGCAGCGTGGTCAGCGGATTGAAGAAATCGAGCAGGGTT
TTATCGCTTTGCAGGCGAATATCGTTCAGGCGCAGGTTATTCACTACCCAGCCGCCATCGGCAGTGCGTTTCGCATCGCC
GGTCAGGGAACCGCGCGCCATATCCGCGCCGATAGTCGTCAGGGTAACAACATCTTTATCGATACTGCCCTGAATGAGCA
CATTGCTGGCCGGAACGCCATTTAACGTCAGCGAACCGGCGCTCATCTGGATTTGCGTTTTACTGCCCAGCACATTGCCA
GCCACCGGCTGCCAGGGCGAGACTCCACCCATCACCCGTTGCGCGCTCAGATCCCAGCCCGTGGTCGGGCTATTGAATGC
CATATTATTCAGTTGCAGGCGATCGGCCTGGAAGGGAAGCGGTGCGGCAGACGGAGAGAAATTGAGCGTGCCATCCTGCA
ATAAAATGGTGTCGGCGTGCAGCGGATCGGTCAACTGGCGGCTGCTCAGACCAATATCCACGGTTTTAGCGACCAGCGTC
GCCGGGTTGCCTTTGCGGCCGAAATTGACGTTTTTCAGTAACACATGGGAAGGCGAGGAGAAGCGATGTTCTATCACATC
AAAGGTGAGGTGATAGTCGCTGTTGTTATTCACCCAGTTGCTGACCTGCGTCGCGCCCCAGCGCGTTTGCAGCAGGAACC
AGGCGGCCACTATCGCCAGTAGCAGGACGATAACGACAACGAATAGCAGCTTTCCAATAAATTTCATGATCTTCCATCCC
CGAAGTGCCAATCAGGCAGTTATGCACGATTTATGCGCAATGCTCAAGGGCGGAATGATGAAAGGAGATGACAGCGGCAG
CCGGTAAGCCCGACTGCCGTGGCGTGGTCAGTTTTTCTCTGGCGGAAAAATCAGATTCAATACAATTGCGGTGATACCGC
CTGCGGCGATACCGGAGGAGAGCAGGTTTTTCAGCCAGTCCGGCGCGAATTGCAGGATCTGCGGCTGCTGGGAAACGCCA
AGGCCCACGGCCAGCGACAGCGCGATAATCATAATCGCGCGGCGGTTCAGCGGCTCGCGGGAGACGATACGCACGCCGGA
TGCGGCAATCGTACCGAACATCACCAGCGTTGCGCCGCCGAGCACCGGCTCAGGCAACTGCTGAACGAAAGCGCTGACTG
CCGGGAACAGACCCAGCACAACCAGCATCAGCGCCACGAAGAAACCGATATAGCGGCTGGCGACGCCGGTCAGCTGAATA
ACGCCGTTGTTCTGGCCAAAGCAGGAGTTCGGGAAAGTATTGAACACCGCGGAAACAAACGAGTTGATGCCGTTCGCCAG
TACGCCGCCTTTCAGGCGCTTCATGTACAGCGGGCCGGCGACGGGCTGCTCGGAAACGTCAGAGGTGGCGGTGATGTCGC
CGATGGTTTCCAGCGAGGTGATCATAAACACCAGCATCAGCGGCAGCAGCAGGTTCCAGTCAATGCTCAGGCCGTAATAG
AGCGGAGTTGGCACCATAAAAGCGTTCGCTGGCGCGCTATATTCCGGCAGCATGCCCATAAACAGCGCCAGCACATAACC
GACCGCCATGGCGATAACCAGCGAAGCAATACGCAGATACGGGTTACGCTGACGGTTGAGCAGAATAATGATCGCCAGCA
CCACGCCCGCCAGCAGCAGGTTTTTTGGCGCGCCGAAGGTGTGGTTGCCCATTGCGGCAAAACCGCCGCCGACGGAAGTC
AGGCCAACCTGGATCAGCGACAGGCCGATAATCATCACCACCACGCCAGAGACCAGCGGAGTAATAATGCGGCGTGCCAG
CGGCAGAATGCGCGAGATAACCATTTCGGTACAGCTTGCCAGCATCAGGGTGCCGAACAGCGCAGCCATCATGGTTGGCA
CATCCGCACCGCCGGTTTTCAGCGCCGTGCCGCCCATGATTAACGGCGCAACAAAGTTGAAGCTGGTGCCCTGAATCGAC
AGCAGACCGGAACCCACCGGGCCCCAGGCTTTAATCTGGATGATGGAAGCGACGCCGGAGGCGAACAGCGACATGCTGAT
GATGTGCTGAGTGTCCTGAGCCGGTAACCCCAGCGCCTGGCAGATCAACAGCGCGGGCGTAATCACGCCAACAAACATCG
CCAGCAGGTGTTGCAGCGCGGCAAACAGGGTTTGCGGCAGCGGCGGGCGGTCTTCAAGGCGATAGATCAGCTCGCTGGGT
TGAGTCTGCGCAACCGGTTGCGCATTTTCGGACTCGATGGTGTTTAAGGACATCTCAGACAATCCCCTGATGGAAAAGCG
CTGATTTTATCGGACTGTTTGGTAAAAGCAAACGGTTGCTATGTTAAAAGCCCACTTTTCGAAGGGCTGTTCTGTCTAGC
GGATAAGGTTCTTAAACTCAGGCGTTGGAGTAGCGTTCTGTTTCCGGCATCCAGCGTTCGATTAATGCTGTTGCAAGCTG
CGGATAACGCTCGTGAATATGGCGGGCGACGCGCTGAACTTCCGGGATCATCGCCTGGTCGCGCAGCAGGTCGGCGACTT
TGAATTCCGCATTGCCGGTCTGGCGGGTTCCTAGCAGTTCGCCGGGGCCGCGAATTTCCAGATCTTTTTGCGCAATGACA
AAGCCGTCGTTGCTGTCGCGCAGCACCTGTAAGCGTTTTTGCGCTGTCTTTGAGAGCGGGGATTTGTAGAGCAAAACGCA
GTGCGAGGCTACCGCGCCGCGCCCGACGCGTCCGCGTAGCTGGTGGAGTTGCGCAAGGCCGAGCCGCTCCGGGTTTTCGA
TAATCATCAGGCTGGCGTTTGGCACATCCACGCCGACTTCAATTACTGTGGTGGCGACCAGCAGATGCAGCTCACCCTGT
TTGAACGCCTGCATGACTGCCTGTTTTTCCGCAGGCTTCATGCGGCCGTGCACCAGCCCGACATTCAGCTCTGGCAGTGC
GAGCTTCAGCTCTTCCCAGGTGGCTTCCGCCGCCTGTGCTTCCAGAAGATCGGACTCTTCAATCAGTGTACACACCCAGT
ATGCCTGACGGCCTTCGTCGATGCAGGCGTTGCGCACGCGATCGATAATATCGTTGCGGCGCGTATCCGGGATGGCGACG
GTGGTGACCGGTGTGCGGCCCGGCGGTAGTTCATCGATAACCGACGTATCGAGATCGGCGTAGGCGGTCATCGCCAGCGT
GCGCGGAATCGGAGTGGCTGTCATGATTAACTGGTGCGGATGGAAACCCTGCTGCTGGCCTTTCTCCCACAGCGCCAGAC
GCTGGTGGACACCAAAGCGGTGTTGCTCATCGATAATCACCAGCGCGAGGCCGTTAAACTGCACCTGCTCCTGGAAAATA
GCGTGTGTGCCAACCACCATCTGCACTTCGCCATTGGCAATGGCATCCTGCTGTGCCTGGCGCGCCTTCCCTTTTTGTTT
TCCCGCCAGCCAGCCCACTTCGATACCGAGCGGCGCAAACCAGTTGCGGAAATTGTTGGCGTGCTGCTCAGCCAGCAGTT
CGGTCGGTGCCATCATCGCCACCTGTTTACCGTTGGCGATCGCCCGCAACGCGGCCAGTGCGGCAACCAGCGTTTTACCG
GAGCCGACATCGCCCTGAACCAGGCGCATCATCGGGATATCCAGCGCCATATCGCGCTCGATCTCTGCCACGACCCGCGC
CTGCGCGCCGGTTGGTTTAAACGGCAGCGACGCCAGCAGGCCTTGTTTCAGTTCATCTTTGGCAATGAGCGGCTGCGCAT
GATAGCGCTGAGCCCCGGCGCGCAGCGCCAGCATACTCAGGTTATGCGCCAGTAATTCTTCAAGGATCAAACGGCGCTGC
GCTGGATGCGTACCCGCTTCAAGTTCGGCCAGTTGCAATGACGGCGGCGGGCGATGCAGCGTGTGCAGCGCTTCCGGCAG
GCTCATCATGCCCTGTGCCAGCTCAGGCGGCAGCAGTTCGCTGATGGCGCAGGTTGCCAGCAGTTCCAGCGCCTGGTCGG
TCAGTTTGCGCAATGTCGCCTGCTTAATCCCTTCGGTGGTGGGATAAACCGGCGTAAGCGTTTCCTGTAATTCGGGAGTA
CTGAGATCGCCCTGCACGCGGTATTCCGGGTGGATCATCTCCGCACCATATTTCCCGCGCTTTGCTTCGCCGTAGGCCAG
CACGCGGCGGCCCGTGGCGAGGCTGTTTTTCATCGCCGCGTTGAAGTTGAAAAAGCGCATGGTGAGGATGCCGGAACCGT
CGCTGATCTGGCAGGTCATCATCCGGCGACCGCCGAAAGTGATATTGCAGTTCAGCACTTCGCCTTCCACCGTGGCGTAG
ATGCCCGGCAGCAGGTCGGCAATGGGGTAAAGCTGGGTGCGATCTTCGTAACGCAGCGGCAGGTGAAGCAGCAGATCCTG
CACGGTGTGCAGGCCGATTTTCGCCAGTTTGCTGCTCTGCGCCGCGCCGACGCCTGTCAGCGAACTTAGGGGCACCGCGT
CGAGCAGCTTACCTTTCATCGGTTATCCTGCCGCCTGCATAGTGGCCCACCACGTCGGATCGGCTTCGATTTGGCCTTCC
GAATTGACGTGCGGATAAGGCAGCCCTTTGCGTTTCGCGACTTTCGCCAGTACCGGGTAACCCCCTTCGAACAGCAGGCG
CTGCTGCTCTTCATCCGGCAGCATGCTGTTTTCGCGCTGGTACATACCGGCGTTTTGCCGCTGGCGCTGCGCTTCATACA
GAATTAATGCTGAGGCCACGGAAACGTTGAGCGATTGCACCATGCCGATCATCGGAATGATGATGTCCTGATCCGCCAGA
TCCAGCGCTTCCTGCGTGATCCCGGTTTTCTCCTGGCCCATCAGAATGCAGGTCGGGCGGGTGTAGTCGATCTCGCGAAA
GTCGACTGCTTTGTCCGACAGATGCGTGGCGAGCACCTGCATGCCGCGCGCTTTCAGCACGCCGACAGCATCGCCAATGG
TACGGTGTGTTTTCACTTCCACCCAGCTATTACTGCCTGCGGCGGAGGAGGCCATGGTGCGCATGCGGTTGCCCGGCCAT
ACAGCGTGAACTTCATGCACGCCGACGGCATCTGCGGTGCGGATAATGGCAGAGACGTTATGGGGCTTGTGAACCTGCTC
CATGCAAACTGTCAGATCGGGCTGACGTCTGGCGAGCATCTCGCGAATACGCGCATAACGTTGAGAATTCATACAATTAG
TTTCTGTTGCGGGTGACTTTAATCACATCCGGCATCACGCGAATTTTACGCATGATATTCGCCAGATGGACGCGATCGCG
CGCCGTCAGTCGGATGAAAGCGCTGTACACGCGGCCATCTTTCTCTTCCGTATTCAGGCTCTGAATGTTGGATGAGGCCG
TATTAATTGCCGCCGTGAGGTTGGCCAGCGCTCCCTGATGGTTGAACATATCCACCTTGATTTCGGTGATAAATTCCTGC
GCGGTCTCTTTATCCCACTCCACAGCCATAAACTTCTCGGGCTCTTTCTGGTAGCCACGAATATTACGGCAGGACTCATG
GTGGATAACCAGCCCTTTACCCGGGCTGACATGAGCGACAATCGGGTCGCCGGGGATCGGACGGCAGCATTTGGCAAAGG
TGATCAGCACGCCATCTGCGCCTTTAATCGGCAAATGACCGTTGCCGCTGGAATTGGACGGCGTTGGCGCGGCTTGCACC
GCTTCCCCTTGTTGCAGGTTTTTCGCGACCACGACGCTCATGGCGTTGCCAAGGCCGATTTCAGCCAAAAGATCGTCAAG
CGTCGCCAGCTTCATACGCTCAAGCTCGCGCTGAATGTGCTCCTGCGGAATTTCGGCCAGCTTGCGGCTGCCGCCTAACG
CATGATTCAGCAGGCGGCGACCGAGGCTGACCGAATCGTCGCGCTTGAGGTTTTTCAGCATCTGACGGATTTTCGCGCGC
GCTTTTGAACTGACGACAAAGTTCAGCCATGCGGCATTCGGGCGGGCGCCCGGCGCGGTAATAATCTCTACCGTCTGGCC
GCTGGCGAGCGATTGCGACAGCGGATACGGCTGGCGATCAACGCGTGCGCCGACGCAGGCGTGGCCGATATCCGTGTGTA
CCGCATAGGCAAAATCCACCGGCGTCGCACCAGCGGGCAGCTCGACAATGCGGCCTTCCGGGGTGAAAACATAAATCTCA
TCGGGGAAGAGATCAGATTTAACGCTCTCGATAAATTCAAACGAGCTACCGGCGCTCTGTTGCAGCTCCAGCAGGCTTTG
CATCCAGCGCTGGGCGCGGATTTGCGCGGTGGTACTGCTCTCGCCGTGCTCTTTATAGGCCCAGTGCGCAGCAACCCCCA
TTTCTGCCATTTGATCCATATCTTCAGTACGGATCTGCACCTCGACCGGTACGCCATGCGGACCAATCATCGAGGTATGC
AGGGATTGATAGCCGTTCGCCTTCGGAATGGCGATGTAGTCTTTCACGCGACCGGGACGCGGTTTGTACAGGCTGTGCAT
CTGCCCCAGAACGCGGTAACAGGTATCCAGGTCATGGACGATAACGCGGAAAGCGTAAATATCCATGATCGAGTGAAAGC
GTTGCTCTTTCAGCACCATCTTGCAATAGATGGAATAGAGGTGCTTTTCACGTCCGCTGACGCGGCAGGGAATGCCCGCT
TCCTGTAAACGCCCTTCGATTTCTGAGAGGATTTTTTGGATCATCTCTTTGCGGTTGCCGCGCGCGGCTTTCACCACTTC
TTTAATCACGCGATAGCGGTTCGGGTACAACGCCTCGAAACCCAGCTCTTCCAGCTCGGTTTTGATGTGGTGAATACCTA
AACGGTGCGCCAGTGGACTATAGATTTCGAGGGTTTCACGGGCGATGCGGCGACGCTTGTCCGGGCGAAGCGAGCCCAGC
GTACGCATGTTATGGGTGCGGTCGGCCAGTTTGATCAGAATGACGCGGATATCCTGCACCATCGCCATGATCATCTTGCG
AAAGTTTTCGGCCTGCGCTTCTTTTTTATCCTGAAACTTGAGCTTATCAAGTTTGGAAACCCCTTCCACCAGCTCGGCAA
CGCTTTTGCCAAACAGTTGTTCCATATCCTGGTAGGTGGCTGGGGTATCTTCAATCACATCATGCAGCAGCGCGGCCATC
AGCGTTTCGTAGTCGAGTTTCATCTCGGCCAGAATACAGGCCACCGCTACCGGGTGCGTGATATAGGGTTCACCGCTTGA
ACGTGTCTGGCCCTCGTGAGCGTCACGTGCAACGAGATACGCCTGCCTGAGACGTTTAATTTGATCTTCAGGCAGATAGT
TTTGAATCAGTTGATTCAGGCTTTCAAACAGATACAAGGGTGACCTGCAGGTTAATTAACGACGACCTTCAGCAATGGCG
GTAACGGCCTGCAGTTCTGCGGCTTCCTGCTCTTGCTGTTCCTGGCGCTCACGCACGTCGAGGATCTGGTTGTTGATCAG
ACCTTCTTCGATTTCGCGCAGCGCGATAACGGTGGTTTTATCGTTTTCTTCCGGTACTAACGGATCTTTACCGCCAACCT
GCATCTGACGAGCGCGACGCGCGGCGACCAGCACCAGGTCAAAACGGTTACCTACTTTCTCTACAGCGTCCTGAACAGTT
ACGCGTGCCATACTTAAAATGCTCCACAGGTGAAGAAATGACTGGGCATGATACTGAAACCAGGCTCAGTCTGCCAATAG
TTTGCTGATTAAAGCGTCATGTCGCTGCTTCTGGCGGCTCATACGCAGGCGTTCGGCGCGAATAATGGTTTTCAAATCGC
CCAAAGCGGTATCGAAATCATCATTCACAATCAGGTAATCATATTCTGCGTAATGGCTCATTTCCGCAACGGCTTGCGCC
ATCCGCTTTGCAATTACCTCTTCGCTGTCCTGACCGCGTCCACGCAGGCGGCGATCCAGCTCCAGCTTCGACGGCGGCAG
AATGAAGATGCTGCGCGCCTGCGGCATGCGGGTGCGAATTTGCTGCGCGCCCTGCCAGTCGATATCCAGGAACACATCCA
CGCCGGTCGCCAGTACTTGCTCGATGGCTGCGCGGGAGGTGCCATAAAAGTTGCCAAATACTTCGGCATGCTCAAGAAAC
GCGTCATCATGAATCATGGCTTTAAATTCGTCATGATTAACAAAGAAATAGTGTTCACCGTGCACTTCACCCGGGCGCGG
TGCGCGCGTGGTGTGCGAAACAGAAACCTGAGTGTCGTATAACGGTTGGGTTTTCAGCAAAGCCTGGATGAGGCTTGATT
TACCCGCGCCGCTGGGGGCGGAAACAATATATAGCGTGCCTTGAGCCATGAGAGTCTTTTGTATGTGAATTGCGAAAGGA
AACTTACATACGTGCCTATTATACACATCAGCGCTACGTGACGTAGCATTTGTCACACTTTTTCCCTCTCAGTATGGCAT
TTTGCGGCCCGCTTTCCTGTTTTGTTTGCAAATTTTCACCGCCGTAGCGAATCTCCGGAACTTGCCTCGCAACCGCTCTG
TTTATTGATCGAAAGCGATTCCCTGCTGGCGTTATAACGATTGCGCTATCAAAAGGGAGAAATATCTATGTGGAGAAGAG
CCGGAGCTGCAGTTTGTCTATTGCTATGGAGCGTATTCAGCTTTGCAACTTGCCCCGTCTGGTCGCCTTCGCGGGCACAG
GAAGAAGTAAGCCGTTTGCAGCAGCAGCTCGCGCAGTGGAATGAGGCGTACTGGAAATCGGGAGCAAGTGACGTCAGCGA
TGATATATACGATAGGCTAAACGCCCGGCTTGCCCATTGGCAGCGCTGCTTTTCGCTCGAAATATCCTTCAACTCATCAA
TACCGCCTGGCGGTAATACCGCTCATCCTGTTGCGCATACCGGTGTGCGCAAGCTGGCGAATAAGCAGGCGCTACAACAG
TGGATGAGCGGGAAAAAAGATCTTTGGGTACAGCCAAAAGTGGATGGCGTAGCGCTCACGTTGGTCTACCGCCAGGGCAA
GCTGGTACAGGCTATCAGCCGTGGAAATGGGCTGGCGGGCGAGGACTGGACGGCAAAAGTCCTCGCGATCCCGGCAATTC
CCAACAATGTTAGCGGCGAGCTGGCAAACAGCGTTTTGCAGGGTGAACTCTTTCTGCGCCGTGAAAACCATATCCAGAAA
CGGTCGGGTGGTTTAAATGCCCGAGCCAGGGTTGCAGGTGCGATGATGCGACGCGATGCTCCAGACCTGCTTCGGGAGCT
GGATTTCTTTGTATGGGCATGGCCTGATGGCCCAACAACGCTGGCACAACGGCTGGTTGCGCTGAACAAGAATGGATTTA
GTGAGGTGCTCGATTACAGCGTGCCGGTCAATACTGTGCAGGACGTGGAGCGTTTACGTGCTCGCTGGTTTACCTCACCC
TTGCCCTTCGTGACAGACGGTATCGTCGTTCGCTCGGGGGCTGAACCTCAGGGCAAGGCGTGGCTGCCTGGGCATGGTGA
TTGGGTGGTGGCATGGAAATATGATCCGGTGGAGGAAGTCGCCAGCGTAAAAGATATTCAGTTTGCCGTTGGGCGTACCG
GAAAAATTGCCGTCGTTGCACAGCTTGAACCTGTGCAACTGGATGATAAACGCGTTCAGAGGGTAAATCTTGGTTCTGTC
CGGCGCTGGCAGGAACTGGATATTGCACCGGGCGATCAGGTTTCCGTGAGTCTTGCCGGGCAGGGTATTCCCCGTCTTAA
TCGAGTGGTCTGGCGCAGCCTTGTTCGTGAAAAACCCGTCCCACCGGCTCCGCTTTTTTCATCGCTTAGCTGCTTTTATG
CCACGGCAGAGTGCAATGAACAGTTTATTGCCCGGCTGGTATGGCTAAGTTCTGCAAAGGCACTAGGGATAGAAGGTCTG
GGAGAAAGTGGTTGGCGGATGTTGCATCAGACACATCATTTCGAACATCTCTTTTCCTGGCTGGCATTAACAAAGGAGCA
GTTGCAGGCGACGCCCGGTATTTCTCCCGCTCGCGGGCTAAAGCTTTGGCATCGTTTTAACGTGGTACGTCAATATCCTT
TTATTCGTTGGGTTAACGCGTTAGGAATTCCTTTGCCTCAGGCTGCATTAAATGCGCAGGGCATCAGTCTTTGGCAAGAA
CTTATCGGCAAGACAGAACAGGAATGGCTTGCGTTGCCAGGTGTGGGGGCAGAGCGTTTTCGGCAGATACAGCGCTGGTT
GAGTCTGCCGGAAGTGACATCTCTGGCGGACTGGCTGGCAAAACAGAAAATACAAGGATTTACCGTCGTCGGTGAATAGC
CATTCGATATTTTTAGAGAGAAATCAATTGAACAGCATCACATTAAATTTGGACAACAATGTTGTTTTTTAATAAAAAGA
GCCAGCAGTAATACGCTGGCTCTTCCTGTCAATTACAGGTTTTTTTATTCTTTAAAAAGGTTGCCAACAGCTGTAATTAT
TGCACTTACCAGGCCGTTATAACCATTGGCAATGTTTGCTTTGGCATCAGTAAAATTCAGCGAACATAATTGACCGATAC
CTGTACCAATCTGGCTGGTATAGCTACCGAAATTAGTAGACAGACCAATTTTTGATGTGAGGAAGTCGGCAAGATTTCCT
GCCTGAAAACCTAAAAAGCTACCAATGGATGCCAGGTTAGCACCGGAAACTGCTGCAATTTCTTGAGTATTTAATTCACG
CATTTCTTTTTCCTTAAATAAATGTCTTGGTGACGTTTTAATTTTATTTTTCCAAAGAAAGATAAGTCAATATTTATTCT
TTCGATTTGTATTTATCGAATATATTCTATCTTTACGGTGTGATTTATTTCTTGATATTAATAATTTAATTGTTTTTATT
TTTTATAATAATATGTTTTTTGTGGGTGGTGAGAAAAATATGATTTTTAGTTCTTGGAATAAAACAGGCTTGCCAGAGCT
ACGACAATACAATTAGTATCGCCTTTGGTAAATAAAGGAAGGCTGGCTATAGAAATTTTTCTTTTACCGTAATGATTTAT
CGGAATTTTAATGCGATTTGAGCATGGCCTGTTGTCAATTTATTTATGAATGGAATTGTGGGTCGATGTTTATCGATAAA
TGAAGGAATAACCAGTGACAGGACGTCAGGATGTTTACTGTGTTGTGTTATTAAATTCATTTTATTGGTGCGGTTGTTAA
ACGAATATCAACAGCATTTATAATCATGGCTTCAATTCTTCTTTCCGGACGAATACTGGTTTATTTTTCTGGGCGTCAGT
TTTTTCTTTACTTACTGATTGACAACAATTTCCATATACAGACATGCACAAATAACTAAAGATCATATTCAGAGGTTACA
ATGAAACAAAAACGTTATTTAGTTAAAGTAACACCTATTGCTACTGCGGTTATCTTATCATTACCGTTGGTTGTACATGC
GGACATGATTAACAGTAGTCGCACAGCAGCGGCCAGAGCTGTTAATAATGTGCCGGTTATAGATATCAATAAAGCGAATG
AAAATGGTCTGTCGCATAATATCTATGACAAATTGAATGTGGGAAAGGAAGGGGTAATATTTAACAATAGCATCAATGGT
GCCAATACTACTCTCGGCGGAATGGTAAGCGGTAACAGTAACCTGACTTCCGGTAGCGCCAAAATTATTCTCAACGAAGT
GCGTTCGGGTCGTAGTAACCTGGCCGGCATGCTGGAAGTTGCGGGTGATGAAGCGCATCTGATCATTGCAAACCCATCGG
GTATCACCTGTTCGGGCTGCGGTTTTATTAATACAAGTAAAGTGACGTTAACTTCCGGGACGCCTGATGTGCAGGATGGT
GTACTGAGAGGATACGCCGTTAATGGCGGTGATATTAGCGTTGAGGCTCAGTTGCTTAATGAATCCCCAACGGAACTGAT
TACTCGTGCTGTGACGGTCAATGGTTATGTCGGCGTAGCTAAAGATCTGACGCTCGTTCTGGGCAATAACTATGTCAATA
CGAATAATCAAATCACGGGCAGAGTGAGCGCTGACGGTTTCCGTAAAAGCAATAGCCTCGACGTTGCGAAGCTGGGGGGA
ATGTACGCGGACAAAATCACTCTTATCAGCACAGAACAAGGCGCGGGTGTAAATAATAGCGGTGTGATCGCTGCAGGTAA
GGGGGGCTTTACTCTTGATGCCCAGGGTCAATTACAAAATAAAAATGCGTCTATCAAATCAAACGCCACTGTTCTGCTGA
AGCTGGCCGGTGACCTTAATAACTCTGGCGGCAGTATTGTCAGTGACGCAGCAGTCTACATTGATACCGCAAAAAATACG
CTAGACAACTCTGGCCTCGGTAATATTCAGGCAGGTAAAGACATCGCAATCAGTAGCGGCTACCTGAACAACATGAACGG
CAAAATGGCTTCGGCTGGGTTGCTGGCGATCAACACCAATGGTAATACACTGCGTAACGCCGGAACGGAAAAAACATTCG
GTCTGACCGGTGGAATCGTTGCCCTCGAAACAGGGTTCTTTGACAATAGCGGTGGACAGATTAACGGTGGCTATATTGGT
ATTAACTCTCTGAATACCGCAAACAGAAATGGTACTATGGATGCGATTCAGAATATCGAGATAGTTAATAATAGTTATAA
TACTATCGACAATACCGGTGGTCGTATCCGTACTGTAAATGGTCATATTAAAATTGATGCCAAAAACAGTACTCTGGTTA
ACAATAATACGAAGACCGCCGATGTTGGTAGCAATGATTCTCGTGGGATTATTGCCGGCGATGGTGGCATTATGATTTCA
TCCTATGCGCTGGAAAATAATGGCCAAATTTCGTCGAAGGGTAATATCGATATCAAGAGCAGCTATAATATCGATAACCA
CTACGGGAAAATCTCTTCAGAGAAAAAAGTTAACATTGAAACAAAAAATCTGGTTAACTATGCAAGCAGCATTGGTGCTG
TGGGCGATGTGAGTATTTCGGTATCCGGCAAACTTGAAAACTATGTGGGTGCGCTCCGTTCTGATGAAGGAACACTGAGC
ATAAACGGCGGGTTAATTGATAACTATGGCGGTCTGCTGCTCGGTAAAGATATTAATATCACTGCTACAGGTGATGTGAA
TAGCAACGCAGCGCTGGTTGTTGCTGTTAATGATCTCAATATCACCACTAAAGGTAATCTCTACAATAATAATGGTAACA
TCTACGGTGATCCCTATGGCTTCTATTTTGGCATGGCTGACCAAAAAGGCGGGCTCATCGGTAAACGTTCAGTTAATCTG
ACCGCTAAAAATATTTATAGTGAAGATAGCCGCATTATTGCTCAGGCAGGTACTTTAGATATCAATACCACAGGCCTGTT
TTCTAATGCAAATAGCCAGGCATTAGGGGGCGCGGCAGCGAATATTAAAGCTAATGCTATAAATAATGACTATGCCGTTA
TCAAGTCTTATGGTGATGTTAATATCACCGCCGCATCACTGGATAACCGCAGCTCCGGTAGTGCCAAAAATGGTAATTTG
ACGGGTGTTATCACTGCGGATAAAGATTTGGTAGTGACGATGAGCGACTCTTTTGAGAACAAAGGATACCTTGTTGGGAA
AAATAAAGTCTCGTTTACCACGACAAAGGGTTCATTAACTAACAGAAATACTATTTCTTCTGATAATGAAATGAACTTCA
ATGTAGCGAACAACCTGAATAACTATGGCGATATTTTTGCCGGGAAAGTTATTAATATCAACGCAGGTGGCGGCGTTTAT
AACTACAGCAATCTTTTCAGCAACGGCGTAGTCAATATCACAGCACAGTCGGTTAATAACCTGCTCGGGGTCATTGGCGG
GCTTCAGGGATTAAACTCCAGTGTTCCTGTGAGCAATATTTTGGGTACGGTTGTCGGTAAGTAATTCTGATATCCATGTT
CAACATAAAAGCAGCAGCAATGCTGCTTTTATGGAACAGTACCGGACGATGAACATTCGTAGATAATGTGGCCTTTACCG
GTATAAAACTCAGCAAAAAAGCCATTTTTAAATGGCTTTTTTTAATGATAACGCTACAGAACGAAAAAGATTACTCGATA
TTTTGGATCTGCTCACGCATCTGCTCAATCAACACTTTCAGTTCAATAGCTGAATTGGTGACTTCAGCATTGATCGACTT
AGATGCCAGCGTGTTCGACTCACGATTGAATTCCTGCATCATAAAGTCGAGGCGACGACCTACGGCTTCTTTTTTCTTCA
GAATGTTGTAGGTTTCTTTTACATGCGCTTCGAGCCGATCCAGTTCTTCGGCCACATCAATACGCTGCGCCATCAGCACC
AGTTCCTGCTCAAGGCGATTATTCTCCAGTTGTACCTGCGCCTCTTCGAGCTTGGCAACCAGCCGCTCACGCTGCCATTG
CAGGATTTCCGGCATATGCGCACGCACTTTGGCGACTTCGGTACTCACACCTTCCAGACGTTGCTCGATGAGCGCTTTCA
GCGCCTGTCCTTCGGTTTCACGGGCGACGATAAAGTCATCCAGCGCACCGTCCAGCGCCGCGAGAATTTGTGTCGCAATG
GCATCTAAATCCTGTTCCTGTGCGGCCATCACACCAGGCCAGCGCAGGATATCGACCGGATTAATTTCCCCTTCGTCACT
CTGCAATTTGACCCAGTTGGCGGCAGATACCAGCTGTTTAGCCAGTTTTTCGTTGAGGATCAGTTCCCCTTGTGCGCTGG
AATCGGGTTCAAAACGCAGGTTGCACTCCACTTTGCCGCGAGTCAGACGGGTACGAAGACGTTCACGGACAACCGGTTCA
AGGCTGCGGAATTGCTCCGGCAGGCGGAAGTAAGTTTCCAGATAACGCTGGTTTACCGAGCGCAGTTCCCAGGAGGCTGA
GCCCCATTCACCCTTGATTTCACGCCGGGCGTAGGCGGTCATACTGCGGATCATAGACGTTCCCGTTTTTAAAGAGAGAT
GCGGGGATTATAGCTTTCGTGGCCTTATCAGGATAGGAATAACCACGGTAAGCCAGTATAATGCGCAGCCACATTCGAAT
AGCCGGAGAAATCATCATGCGTCCAGCAGGTCGTAGCGCCACTCAGGTACGTCCCGTCACCCTGACCCGTAACTATACAA
AACACGCTGAAGGCTCCGTGCTGGTTGAATTTGGTGATACCAAAGTGCTGTGCACCGCCTCTATTGAAGAAGGTGTGCCG
CGTTTCCTGAAAGGTCAGGGACAGGGCTGGATCACCGCAGAATATGGCATGCTGCCCCGTTCCACTCATACCCGCAACGC
GCGTGAAGCCGCGAAAGGCAAACAGGGCGGTCGCACCATGGAAATCCAGCGTCTGATTGCCCGTGCGCTACGTGCCGCAG
TTGACCTGAACGCGTTGGGTGAATTCACCATTACGCTCGACTGCGATGTGCTCCAGGCCGATGGCGGCACCCGTACCGCT
TCTATTACCGGTGCTTGTGTGGCGCTGGCGGATGCACTCAACAAACTGGTTGCGGCCGGGAAACTGAAAACCAATCCGCT
GAAAGGCATGGTTGCCGCCGTATCTGTGGGTATCGTTAACGGCGAGCCCGTGTGCGATCTTGAGTATGTGGAAGACTCCG
CCGCCGGGACCGACATGAACGTGGTGATGACCGAAGATGGCCGCATGATTGAAGTTCAGGGCACGGCGGAAGGCGAACCG
TTCTCCCATGAAGAGTTACTGACCCTGCTGGCGCTGGCCAGAGGGGGAATCGAATCGATTATCGCGGCGCAGAAAGCGGC
GCTGGCGAATTAATTATCAAGGGCGACTGAGAGTCGCCCTTTTTTTTGCGCGTCATACTTCACGCAGCTTCTTTGTCAGC
GGCAGGTTCTGGTTGCCTTCGCGATGCTGCGCGAACTATTTTGCGTAATCTGTAAATTGAAAAGTGAGATGAGGAGCGAA
TCCATGAAAGCGTATCAGCGTCAGTTTATTGAATTTGCGCTTAATAAGCAGGTACTGAAGTTTGGCGAATTCACGCTGAA
ATCCGGGCGTAAAAGCCCCTATTTCTTCAATGCCGGGCTGTTTAATACCGGGCGCGATCTGGCTCTGTTAGGCCGTTTTT
ATGCCGAAGCGTTGGTGGATTCCGGGATTGATTTCGATCTGCTGTTTGGCCCAGCTTATAAAGGTATTCCGATTGCGACT
ACCACCGCGGTGGCGCTGGCGGAACATCATGAGCGCGATGTGCCGTACTGCTTTAACCGTAAAGAAGCGAAAGATCACGG
TGAAGGCGGTAATCTGGTTGGCAGCGCGTTGCAGGGTCGTGTGATGCTGGTGGATGACGTCATCACCGCGGGCACCGCTA
TCCGCGAGTCGATGGAAGTTATTCAGGCCAATGGCGCGACGCTGGCTGGCGTGCTGATTTCGCTGGATCGCCAGGAACGC
GGCCGCGCTGATATCTCCGCGATTCAGGAAGTGGAGCGTGATTACGGCTGCAAAGTGATTTCAATCATTACGCTGAAAGA
TTTGATTGCGTATCTGGAAGAGAAGCCGGAGATGGCCGATCACCTGGCTGCGGTTCGCGCGTATCGCGAACAGTACGGCG
TATAACCGTAGTGCCCGGCAGGCTTTTCCTGCCGGGTGTGTGTCATAACAGTTTTGTGCCCTGCATGTTCATGCAGATGC
CGTTCGGGTCCTTAAGTGGAACGGTATTGTCAGAAGGATGTAATAGTGGGCGGCGCAACATCTGGTATCTCAACGAATGG
CGCTGGGCTTTTTCACAGCTTGCCGGAAAGCGAGAATGCAGCCACAAAGGCTGCATAAAGAAAGGTTATTGCAATTGCGA
GGCGAGCAGCGGCCAGCGAGCATCAAAGTCGTCGGTTGGGCTGTATTTAAATTCACTGCGCACATAGCGCGACAGCATCC
CTTCACAAAACGCCAGCAGTTGGCTTGCCAGCAGCGTTTCGTCAGTGGCATAGGCTTCGCCTTCACGCATTTTGCGTTCG
CGCAGAACCTGGCGCAGCTGCGCTTCGATGCGTTCGAATAGCTGGTTAATGCGCCCTTGCAAGCGATCCTGCTCAAACAT
CAGCGCATGGCCGGTCATAATGCGCGTTAAGCCCGGATTACGTTCACCGAAGCCGAGGATTAGCTGCACAATCAGGCGCA
GGCGCGTAGTTGTGTCTTTCTCATCCTTTAAAATCAGATTAATGCGGCTGATAAGGCTATCCTCGATAAACTCAATCAGG
CTATCGAACATGCGCGTTTTACTGGGGAAATGACGGTACAGCGCGGCTTCGGATACGCCAACGGAAGCGGCCAGTTTCGC
GGTAGTAATACGCTGGCTTCCATCGCTGGATTCCAGCATCAGCGCCAGAGACTGAAGTATTTCCTCGCGGCGATTCCTTT
TCGCAGTTTGTTTTTCTGCCATGTTCTAAAATACCCCTGAAAATAAACACTTGTCAGGCGAGCGACCACACGGCGACCGC
AAACAATGTACGTTTGCGGTGATGTTATCGCGTTATTTCGCCGTGTGATGCGTTAAATAGAGCGGTTTACTGACGCCCGG
AATGGCCAAAGCCGCCTTCGCCGCGTTCAGTCGCGTCGAACTCTTCCACCAGATTAAATTCTGCCTGTACAACGGGTACA
AACACCATTTGCGCGATGCGCTCGCCCGGAACGATAGTGAAGCTGTCCTGGCCGCGGTTCCAGACGGAAACCATCAGTTG
CCCCTGATAATCCGAGTCAATCAGACCAACCAGATTACCCAGCACTACGCCATGCTTATGGCCCAGCCCCGAACGCGGCA
GAATAACCGCAGCGAGCGACGGATCGGCAATATGGATTGCCAGACCGGTTGGCAGCAACGTTGTTGCGCCAGGCGCCAGC
TCTACGGCGTCGTCGAGACAGGCGCGCAGGTCAAGTCCGGCGGAGCCGGAGGTGGCATAAGTCGGTAGCGGAAATTGCTT
GCCGACACGCGGGTCCAGAATCTTAACGTCGATTTTTTTCATCATAACGGGTAACGATCTCGTCCAGTAATTGGTGGCCC
AGAAGTTCTTTGCGTTCCAGCGGCAGACGTTTGTCGCCCTCCTGCCAGAAAAGATGTAATGCGTTGTTGTCGCTATTAAA
ACCTTGATCTGCTTGGGAAACATCGTTAGCACAAATCAGGTCAAGGTTTTTGCGGGCGCGTTTCTGCCGGGCATATTCTT
CCACATTATTTGTTTCGGCGGCAAACCCCACAACAAAGGGACGATGGGCAGAAAGTGCGGCAACGCCAGCGACGATATCC
GGGTTTTTTACCATTTTTATCGTGATTTCATCGCCTTGTTTTTTAATTTTCTCTTCCGCCACGCTGGCAGCGCGGTAATC
CGCGACGGCGGCGCAGCCGATAAAAATGTGCTGTTGCTGAGCGCTACGCTGTACGGCTGCTTCCATCTCCAGTGCGGTGG
TGACATCTATGCGTTGCACCAGCGCAGGCGTTGGCAGCGTGACCGGGCCTGCAACCAGCGTGACGTTCGCCCCGCGGCTG
GCGGCGGCGGCGGCAATGGCGAAGCCCATCTTACCGGAGCTGAGATTGGTAATGTAACGCACCGGATCCAACGGCTCACG
GGTCGGGCCGGCGGTAATCATGATGTTCAGATGTTGCAGATCTTTGACAGGCGAAAAATACGCGGCTGCCATATCAACGA
TCGTCAGCGGATCCAGCATGCGACCAGGGCCAACATCGCCACAGGCCTGACTGCCGCTGTCCGGCCCCCACAGCAGCAGA
CCGCGTGAGGCCAGTACCTGCAAATTATGCTGGGTTGCGGCGGCACGATACATTTGCTGGTTCATCGCTGGTACTACCGC
GACAGGCGAAGGGGTGGCGAGGCAAATTGTGGAAACCAGGTCGTTGGCCATTCCGGCTGCGACGCGGGCAATCAAATCGG
CGGTGGCGGGCGCCAGAATCACCAGATCGGCCCATTTACCGAGCTCAATATGGCCCATTGCCGCTTCGGCAGCGGGATCG
AGCAGACTGTCGGAAACCGGATACCCGGAAACGGCTTGCAGGCTCAGCGGGGTAATGAAAGCTTTAGCGCCTTCGGTCAT
TACCACGCGAACCTCCGCGCCGCGATCGCGCAGACGGCGCACCAGCTCAGGCGTTTTGTAAGCCGCAATACCGCCGCTTA
CGCCGAGGACAATTTTTTTACCCGCCAGACTGATCATGATTCTTTCCTGTTGGATTTCACCAGAAGCTGGGCATTTTATC
ACAATCCTGATGTTGTCGTGCTTTTGCCCGCAGAGCACTTTGCGAGGCGTTACGCAGGCTTTGAAATTGGCTGTCGAAGA
AGGGGGCGTGAAATGGCAACATAAATGTGGGATCGGGAGGAGGGAATATGGACATTGTTTTGACACCCCAGAAGCCGCGC
GAAAAGATGCTGCAGTACGGCATTGAGGCACTATCGGATGTGGAGTTATTAGCGCTTTTTCTGCGCACCGGAACGCGAGG
AAAGTGTGTAATAACCGTTGCCCGCGAACTGCTGAAGCAATTTGGCTCGCTTTATACATTGCTCTCTTCCGAGCTGGAAG
ATTTTCAGGATGTACACGGAATCGGCGTGGCGAAATATGCGCAATTAAGAGGCATCGGCGAACTGGCGCGTCGTTACTAT
AATGCGCGCCTGCTGGAAGAGAGCTCGCTGCTAAGCCCTGATATGACGCGTGAATTCCTGCAGAGTCAGTTAGCGGGAGA
AGAGCGCGAGATCTTTATGGTGATCCTGATGGATAACCAGAACCGGATACTGAAGCACTGCCGGTTGTTTAGCGGCACCA
TTAACCATGTCGAAGTGCACCCGCGGGAAATTCTGCGTGAAGCGTTAAAAGTGAATGCAGCCGCCGTGATCCTCGCGCAT
AATCACCCTTCAGGTAACGCTGAGCCAAGCAAGGCGGATAAGCAAATCACTGAGCGAGTAATAAAATGCTGCCAGTTCAT
GGGCATCCGTGTGCTTGATCACCTGGTCGTTGGTCGCGGAGAGTGCGTTTCGTTTGCAGAACGCGGCTGGATTTAAGTCA
TTTTAGGCGATCCACCGGGATCTTTGTCTGTTCGGGACTTGAGCACACCGCCGACTCAGCGTATACTACGCCACCTTTGA
GAATCTCGGGTTTGGCATTTGGGCCTGGCAATCGAGAGTTCACTTAGACACTAAATCATTCAAGTTGCATCAGGGCGGCA
AGAGAGTGAATCCCTGTGAGCGTACAGAAGTACGTGACCTGGATAAGCGAGTGCAGCCAATGCAGAGGCAGCCTGAAAGA
TGACGTGTAGAACTGCGATGACCGGGCTGTAAAGCCTGACGAGGCGCCGATACCCCATACGAAGCTCGAGCTAATTTGAT
TTTTGGAGAATAGACATGTCCCGAGTCTGCCAAGTTACTGGCAAGCGTCCGGTGACCGGTAACAACCGTTCCCACGCACT
GAACGCGACTAAACGCCGTTTCCTGCCGAACCTGCACTCTCACCGTTTCTGGGTTGAGAGCGAGAAGCGTTTTGTCACCC
TGCGCGTATCTGCTAAAGGTATGCGTGTAATTGATAAGAAAGGCATCGATACAGTTCTGTCTGAACTGCGTGCCCGTGGC
GAAAAGTACTAAGTACTTAGAGGATATAAATCATGGCTAAAGGTATTCGTGAGAAAATCAAGCTGGTTTCTTCCGCTGGT
ACTGGTCACTTCTACACCACCACGAAGAACAAACGTACTAAGCCGGAAAAACTGGAACTGAAAAAATTCGATCCAGTTGT
CCGTCAGCACGTGCTGTACAAAGAAGCTAAAATCAAATAATTTTAGTTTTCTTGCACAAAAACCCCGCACTGTCGGGGTT
TTTGCATTTCTGATAACCCGCAAGCCGGAGATGAGATGCCTGAATTACCCGAAGTAGAAACCAGCCGCCGGGGTATCGAA
CCGCACCTGGTTGGCGAAACCATTCTTCATGCGGTGGTACGCAACGGGCGATTACGCTGGCCGGTTTCCGAAGAGATCCA
CGCCCTGAGCGATAAACCGGTGCTGAGCGTTCAGCGTCGCGCGAAATATCTGCTGCTGGAGCTGCCGGATGGCTGGATCA
TCATCCACCTGGGTATGTCCGGCAGTTTACGCATCCTTCCCCATGAGCTTCCGGCAGAAAAGCATGACCATGTTGATCTG
GTGATGAGCAATGGCAAAGTGCTGCGTTACACCGATCCTCGCCGCTTTGGCGCATGGCTGTGGACCAAAGAGCTGGAAGG
CCACAATGTGCTGGCACATCTTGGCCCTGAGCCGTTAAGCGAAGCCTTTAATGCCGATTATTTGCAGCAGAAGTGCGCGA
AGAAAAAAACGGCCATCAAACCCTGGCTGATGGATAACAAGCTGGTGGTCGGCGTGGGAAACATCTACGCCAGCGAATCG
CTGTTCGCCGCCGGGATCCATCCGGATCGCCTGGCCTCTTCGCTGTCGCGTCAGGAGTGTGAAATCCTGGTACGGGTGAT
CAAAGCCGTGCTGTTGCGATCCATTGAACAGGGCGGAACCACGCTGAAAGATTTTCTGCAAAGCGACGGGAAACCAGGCT
ATTTTGCGCAGGAGTTACAGGTATACGGGCGGGAAGGGGAGCCTTGTCGGGTCTGCGGTACGCCGATTATGGCTGCTAAG
CACGCGCAGCGCTCAACGTTTTACTGTCGCCGCTGCCAGAAATAAGCGCGTTTTTTGCCGGATGCTTCGTGCTTTGCTAA
ATGGCGGCTCTATTTTTCAGGCACACCGGTGTTGCAGGCCTGATAAGCGAAACGCCATCAGGCACTAAGCTTCTCCAGCA
ATGCCTGGTATACGTTCGGCGGCAGGAAGTGGGCGACATCGCCCTGGTGGCGCGCCACTTCTTTCACCAGTGATGAAGAG
ATAAACGACCACTCTTTCGACGGCATCAGAAACACGCTTTCCAGTTCCGGCATCAGATGGCGGTTCATATGCGCCAGCTG
CATTTCGTACTCGAAATCTGCAACGGCACGCAGACCGCGGATCAGGATATTTGCCTGCTGTGCGCGGGCAAAGTTCGCCA
TCAAATCACTGAATCCCACCACGGTAACGTTCGGCAAATGCGCCGTCGCTGATTGTGCCAGCGCTACGCGTTCTTCAAGG
TTGAACATCGGTTTCTTACTTGGGCTGGCGGCAATGGCCAGTACAACCTCAGTAAACATGGTCGCAGCGCGGGTCACGAT
ATCAATGTGGCCATTGGTGATCGGATCGAAAGTACCTGGATAAATCGCTTTTGTACTCATCGCTTATCCTTTCTCTGAAT
AACCGTGGTTCAGCGCCCACAGCTCGGTGTATTTATTAAACGTATACTGCGCGTTAACCACCGCCAGCAGCCAGCCCTGT
TTGCCGTCGAGCACGCCGCCGCGCAGCAGCAACGTTTTTGCGAATGCGCCCAAAGTATGAGCGAAAATCCCCGGCAGCGA
GGTTTTTTTCCCGCGCTGATGGCGTTCCTGCGCCCACGCTGTGGCGTAATTGAGCTGCTTGCGCTGGAAACTGGCGAAAT
CACGGCAGGTCAGATGCAGTAAATCACCGCTCAGGGCGATGGTCTGCGCCTGAGGCGCATCGAGTGACTCATGAACGCGG
TTATCGTTGTACTGGTAACGTTCGCGTTCGTACAGGCGCGTGACGCGATCCGGATACCAGCCGCTGTGGCGCATAAAACG
CCCGAGAAAGTAATTGCGACGAGCAATGCTGTAAACCGCGCCGGGCTGCGGCGCAGCCAGCGCCTGACGCAGTTGTTCTG
CCAGCTCAGGGGTCACGCGCTCGTCGGTATCAATCATCAGAATATAGTCGCCGCTGGCATAACGCTGGGCAATTTGACGC
TGAATGCCATAGCCCTGCCAGTCGGTATGGCTGAAGACTTTAGCTCCGGCGCGGCTGGCAATGCCGGGGGTGTCGTCGCT
GCTGCCGGAATCCAGCAGCACGATTTCATCTGCCCAGGCCACTGACGCAAGGCAATCGGGCAGCAGATCCGCCGCATCTT
TGGCGATCATCACCACCGACAAACGTCTGGTCATTAATGGCTCCGCTGGGGCAAATACGGTTGCAGGAGTTGCAGCAGAC
GCGCCAGCGCGCCCTGGTTCTGGTGCAGAACCTCAACGGCATGGCGACCGTACCATAAGCGGTAGTCTTCATCCGTCAGC
AGTGTGGAAACTTCTTTTACCAGCGAATCGGCATCGGTCACAGTGATCAACCCTTCCGCTTCCTGCAAACGCGCGCAAAT
ATCTTTGAAGTTAAAGGTATATGGCCCCATCAGCACCGGAATGGCATGGGCTGCGGGTTCCAGAGGATTATGGCCGCCGC
GCTCAACCAGGCTGCCGCCGACGAAAGCAATATCGGCAATACCGTACAGCAGCATCAGTTCGCCCATGGTATCGCCAATG
ACCACCTGGGTGCTGCCGGACGGGATCTCGCCCGAGCTGCGCAGGATGTAGCTGAACCCGGCTTTTTGCGTCATGTTGCG
CGCATCCGGAAAACGCTCAGGGTGGCGAGGAACCAGGATCAGCAGCAAATCGGGGAAGGTTTCCAGCAGCTTGCGGTGCG
CCTGTAAAATGATGGTTTCTTCACCGTCGTGCGTACTGGTGGCTATCCATACTTTACGGCGCGGCGCCCACTGGCGGCGC
AGCGTCACGGCGCGCGCGGCAAGTTCCGGCGTCACAGAAATATCAAACTTCAGGCTACCGGTGACGGTCAGCTGATTGCG
TTTCAGGCCCAGTTGCAGGAAACGGTCGCCATCTTCCTGGTTTTGCGCGGCAATTAAGGTGATTTTGCTGAGCAGACGAC
GCATCGCTTTACCCAACCGGGCATAGCCTTTCGCCGAGCGCTCGGAAAGGCGCGCGTTAGCAATTACCAGCGGAATTTGC
CGGGCATGAAGGGCAGAAATCATATTCGGCCACAGCTCGGTTTCCATGACGATCACCAGCTTCGGGCGCACGGTATTCAG
GAAACGGTTCATGGCGCACGGCAGATCGTAGGGCAAATAAACATGATGAACGTCTTTACCAAACGCGGACATCACGCGTT
CCGAGCCGGTTGGCGTCATGGTGGTGACGGTGATCGGTAATGCAGGGTAGCGATGACGCAGCGCGCGCACCAGCGGGATA
GCCGCCAGCGTTTCGCCTACGGAGACGGAATGCAGCAAAATACCGTCCGGCTTCACTTTGTTACGACAAAATCCATAGCG
TTCAGCCCAGCGCTTACGGTAAGCGGGGGCTTTGCGGCTGCGAAGTAATAATCGCAACCACACCAGAGGCTGTATTAAGT
AAAGCAGGGTGGTATACAACAATTCCAAGCGACTATCCGTTTTTTTAAGATTCGGCGGGCAAATTCTAAGCATTTAGGAC
CGCTAAAGCTATACCTTATGCCAGATACCTTTTGAGACGGAAGTAGCGGCGGCCAAGGCGCCAGCGCAAACGCGGACTTT
TTGCGCTTTTCCAGATGAGCTTCCAGATGCCTTTCTCGAAAAACTCGCGAATGATCATCGCCTTCTTGCTTTCATCCTTC
ATGTTGTCAAAGGTATGGATGATGCCGAGCCCTTCTTTGGCTATCTGCCAGTAACATGCCGGTATATTTTTCACTTTATC
CGCATAGCGCTGGTTAATGGCGTCCAGCATTTGCAGGATTTTCATGTAGTGGCGCGCCGAGCGAATCAGCGTGTCGTCAG
TGTCCGGCATATGCGAAACAGACGCTGAGTGGATGTAGTAATCGTAAAATTGCTCGCTGGTGTATTGCACGCGCTCGGCA
GCGAGCAGGACTTCCGTTGTCCACGGAATATCCTGGTGGCGAAGACCGGGTTCGAAATGAAAGTTATGCTGACGAATGAA
ATCGTGGCGATAGATATTCAGCCAGGTGACATGCAGGAATTTACGCGAATCCAGTGCCTGCTTAAGCCACGCCGGGCCGG
TCATTACACCCGTTGACTGTAACTTTTCAGGCGGAAAAATCGGACGGGTGGGTTTTTTATCGTTTTCCCAGACATAGTTA
CCATTACAGGTCGCAACATCCAGATTCCCCGTGTTGGCCATATCAAGCAGGCGCTGATACATACCGGGTTTGAAAACGTC
ATCAATATCCGGAAACGAGAGGTATTTCCCCTTTGCGCAGGCCAGCCCGGAATTGCGGGCAACCGATACGCCCTGGTTTT
CTTGCTCAATAATCTGTAACTGCGGTAGCCGATCGCGCCATTGCTCCACGATCTGCATCGATCCATCCGTAGAACCATCA
TTAACAATGATCACTTCCATGCTGTCGATTTTTTGTGCGACGAGGCAAGTGAAAAACTGGTCGAGGAACGCTTCGCCGTT
ATAAACGGCTACCACCACGCTTAACATTGGCGCTGAAATTTGCATAAGAAACCTGATTACTTATTATTTTCCGCCAGAGC
AAGATACTGCTGGCAAATCGCGTTGATACCGTAAGATGAAATTTTCTCGCCATCTATTCCATGGGAAGCATTGGCATACA
TATCGGATAACGTTTTGGCCAGCGACTCGTCGCTCAGGCCGCTAAGGCCGCGAGCAAGTGGCCCCGTCAAAATCTCCGCT
GGCCCGCCTGGGCAGTTAGTGCTGACCGGTGGCGTCTGGCAGATAATCGCCTCAACCAGAACATTACCAAATCCTTCGCA
GTCTGAGCTTAACACTAAGAGACGAGCGCCTTTGATCCAGGGATAGGGGTTAGGGACAAATGAACGGAACACCACTCTGT
CAGCGATGCCGAGACGACCGGCAAGCGCCTTTAACTGGGCGATTTTTGCCTCTGAGCCGTTACCCATCATCACTAAAGGC
GCCTCGATTTTGCTAAGCGCATAAGCGCGCAGCAAGCGGTCGTGCCTTTTGTGTTCGTGGAAACGCCCAACGTGAATCAG
GTAGTCCTGCCCCTGCATTTCAAACGGCTGTGCGGCCAGTTCCTGAATAGCTTCAATGTCGAAGGGGTTATGGATAACCG
CGCTGCGACGCAGAGGGATGGCCAGCGTGTCGGAAAGATCGTGCAGTACGGCTGACGAGACGGCCACCACATTGCGGTTT
TCGTAGGTGTGCCGGATCTTCAGATGCTTAAACCAGCGGGAAAACCCACGGCGGTGGTAAAGATAGGAAAACGAAAACAT
GCCGTGAATACAAAACCAGACTTTGTCGCGATCAAGCGCGCGGCTGTGGGCAACAATTCGGTCGGTTTTATGCAGATGGG
AAAAAATAATATCAAACTTTCCGCTACGTTCTGCGGTAGTAATCGCTTCATCTAGCAGCTTTGCCCGACGCGGGATCTCT
GTAAGCTTGCGCCAGGGTTTTTTGCATTTATCCTGAATTACCTGGAAATCCACACCTTCGGGAATAGGGTAATCGCACAC
TTTACGCAGTGAGAAAAGCGAGACCTGGTGTCCCATTTCCACTAAGCCGCTGGAGAGCGTGAGGACGGTTTTTTCTGCGC
CTCCACCGGGTAAGCCATCAATAATCATCAGGATGCGCATATTAATCCAGAATATTTTGATAAAGCGAAATTAGCTGGCT
TGACAGCTTTCCTGGGGTTGAGTCCTTAACCTTATCGCGGGCTTTCCTGCCCATGTCATTACTCTTTTCCAGTGATGGAA
TGGCCATCACAGCTTCTCTTAACTTGCCGATATCAAGGGCATCACAGAAGAAACCATTACTTCCTTGTTCTATAAATTCC
GCTCCACCGCAGCTATCCGAAGTGATGACGGGTAAACCGCATGCCATCGCTTCCAGAATGACGTTTGGGAAAGGATCATA
CAACGTTGGTAGCAACAGGCCATCGGAAAGTTGATAAAAAGGCAACGTCTCTTTTTGCATACCCATAAACCGGATCTGTT
CTTTACAGCCCAGTGACTGTGCAAGCGCCTGATAACGCTTTTCTGCTTTATCCTGGCCTATGACAATCAGATAAGCCGTA
GTCCCTGCTATCGCCTCAATCGCCGCAGCGAGGCCTTTTCGTTCAAAACCCGAGCCAACAAAGCAAAAAACAGTTGCCGC
AGCAGGAAGCCCATACTGCTGGCGCAACGCTGCACGCTGCGCGCTCTCCGCCGGAATGAAACGGCTGGAATCTATTGAAT
TATAAATGACGTGAATATTTTTTGCGTCAACGGAAAAGTCTTCGATGATTTCCCGCTTAATCATCTCCGCATTGCAGATG
ACCGCTTTCAGCTCAGGCGATTGATACATTTCGCGTTCGGCGTGCATGACATAGCGGTGATAGCGGTCATGCATCAGCAT
TTTTGCACGCCAGCCGGGAAGAATACGCGAACGCTGCCGGAGCCAACGCTGATGCACGCCGTCGCCGGCGCGATAGATAT
CGCAACCCGCAATACGCTCATGGCTCTGAACGATATCAAATTGCTGCTCCTGCCATAGCGCGCGCGCAGCGTTAGCAAAG
CCCCGCTCCCGGCTAATACGCCCCCACCTGGCGGGATTGCAAATATGGATGTGCCAGTCGTCCTGGCGCTCCCCTTGCCA
TTCGCGGGTGATGACGTTTAATTCCAGATCCTGATTACCCAGCGCCATGAGCGCACGGGAAACAAAGCGCTCCGCACCGC
CATCAGGACGATATTTTTGACGAACAATAGCCAGACGATGACGTTTCATGCCAGACACCTCTTCGCTGCATCGACAACCG
CATCAACGGGGATGGCATCGAGATAACGTTCACTGGTTTTGGTATCAACGGCATCAGGGTCGGGAAGCGGTCCAAAATTA
CCCGCCCAGATAACTTCGCCATTGACCTGCCAGGGCGACCAGAACGTGAGTTTTGACGGGCCGAAAAGCGCAACGCAGGG
CGTTTGCAATGCTGCGGCCATATGCATAGGCACAGAATCAACGCCGATAAACAGGTCGGCATGATCGATAAGCGACGCAA
GCTGGCGCAGCGAGAGCTGGCCTGCCAGCGAGATAACGCCGGTCTGCGGCGATGCGCTGAGGATCCTGTCGACCATCGCC
AGCTCTTTTTTATCCGGTCCGGCCGTCAACACAATGGTATGGCCTTCCTGCCGCAGCGCCGTGATAGTTTGCGCCATTTT
GTTTTCATCCCAGCACTTGAAGAACCAGCGTGATGTCGGCTGAATGACGATATAGCGATCGCTGATGCCCTGTGCTGCCA
GCTGTTGCCGGGCGAAATTCCAGTCATCCGCGTTGTAACTCATCGTCACCGTTGAGATGGGAGGAACCGATAAGGGAGAA
AGAATAGATAAATTCTGCTCGACGGTGTGCAGCGCATTGTGGTTTGCAACGGAAACCAGTTCGGTATGACAAAAGCGCCA
AAAGGCATTTTTACGCTTATTGAAGCCGAAGCCGAGACGAACCGGTGCGCCGGTAAAGCGAGTAACGATAGCGCTGCGCC
ATTGATCGGCAAGGTTTATCACCAGATGATATTGGCGGGCCCTGAGGGCGCACAGCAACTGCCACTCTTTTTGCAAATGT
TTGAGCGTACCAAGTTGCTTCCATTTGCGATCGATACCATAAATTGTATTAATCGCCGGGTGCGCTGCCAGCATATCGCG
TGTTTCTTCGTACAGCAGGACATCAATTTGCGCACCCGGCAAGCGCTGGCGAAGCGAGTTTATCACCGGAGTAGTCAGCA
GCATGTCGCCATGATGACGAAGCTTAATCAATAAAATGCGTAAATCAGGCGTATTCAGTATGTTATTCATCATCGTCTTA
TCGGCAACAACCTGCCTGCAATTCTAATAGACCTGCTGTTGTCTTGCACTCTTTCTCCATGCCGTCAGGATTTTATCTCT
AAGGGTTTACTCATTGTGATGAGAGTGCGTAACATAGCGCTGACCTTTATTTTACCTGAGCTAAATATGCATAAACCGGC
GTTTATCATCACGATTGATACAGAGGGTGATAACCTCTGGCAAAATCGCCGCGAGATCAAAACGGAGAACGCGCGGTATC
TGGCACGTTTCCAGTCATTGTGTGAGCGTTTCGGGTTTAAACCTGTCTGGCTAACCAATTATGAAATGGCAACCGATCCG
GCGTTTGTTGAATTCGCGAAAGATGTCATTGCCCGGGGGGAAGGGGAGGTTGGGATGCACCTTCATGCATGGAATAGCCC
CCCGGATCATGATTTAACGGGCGATGACTGGCGCTGGCAGCCCTATCTGATTGAGTATCCCTCGGCAGTATTGCGTGAAA
AAGTCTGCTTTATGACGCAGTTACTTGAGGATACCTTCAGCACCAAAATGTTGAGTCATCGCGCCGGACGCTGGGCGTTC
GACAGCCGCTACGCGAAATTGCTTATCGAACTGGGCTACCAGGTAGATTGTTCGGTTACACCTCGTGTTAACTGGCGCAA
TGCGAAAGGCGCGCCGCAAGGTTCTGGCGGTACGGATTACCAGCACTTCCCGCAACACGCCTATTTCCTTGATGTTGAAG
ATATTTCTAAGCCCGGAACCAGTCCTCTGCTTGAGGTTCCGATGAGCATTCAATATAAACATCCCGCGTGGCTCAACGCG
ATTAAGCAGAGCTACGATCGGTTGCGCGGCAAATACCGTTCGCCTTCGGTGAACTGGCTACGCCCTTCCGGCGGGAATAC
AGCACAGATGATTGATGTTGCGCAAAAATGTCTGGCGCAAGGAAATGGCTACGTCGAGTTTATGCTGCATTCATCGGAAT
TTATGCCGGGCGGCAGTCCAACCTTTAAGGATGAAGCCGCGATCGAGGGGCTGTACCGGGATCTTGAAGAGCTGTTTGAG
TGGCTGGCTGCCAGAACACAAGGTATGACGCTGGCCGGGTTTTATCAGCAGCAGAAATAAAATAATGCCCGATTTATCGG
GCATTTTTTATCGTCACGCTTCCTTTCGCGAAAAGCATGTGGCCAGCGCAAAGATGGCCATAAAGAATAATACCGCCTCC
GAACTCAGAAGGATGACGTCAGTCATTCCGTACAGTAGCAAAAGCAGCACTGTCACCAACAGCAGCCCGTTATTATTGCG
GATGGCGGAAGAAATCACCGAAATAAAGAAGAACAAGAGCAGCAGCACTCCCGGGATACCCTGCAGCGAGTACTTCTCGA
TAAATTCATTGTGCAAATGAATCCTGATGTAGTGCAGCGAGGCCACAAGATGCGGATGCCCCTCTTTGACGTAATTTTGC
GACCAGACTTCACGGCTCCCGATGGATTGCCCCAATGGATGTGCAAGGCCGTTTTGTACGCCAATAATCCACATGGAGAA
GCGGGCGCCGAGCGAAGTGCCATCCTGACCCTGCTGAAAATCTTCAATCTCCGATTGCGTTTGTGCAATCTTAGGCGCAA
TCAGCGGCTTATAACTTACGAGAAAAATACCTGCCACGATGCAGCAAAAAATCACCATGGATTTAAGATGGAATTTACGG
AAATGGTAAAGCGTCAGCACAATGGCCAGAATTAAATACAGCCCCATAGCCGCTCGCGTACCGGTCAGCAGAATAATGAA
CCAGGAAAGCAAAATAGTGACGCCAGCCAGCACGTAGAGTTTTACACTTTGCTGCAAATAGAGGCTATAAACAAAAGCCA
ACGAAAGAACGGAATATACATAGGCGGCCACGGTTGGGCGATCAATCGCCATCATAACGCGATCCACTCTCTGTGAGGCT
TGCCACAGGCCGTAAGCCGTTGCCAGCGTAAAACCCGTTGCCGTGGCGATCAGAAAATATTTCTGGAAGTTCTCTTTGGT
TATATAGCCCTTAAATCGGTCAATATAGAAAACTAACAAACTTGCCAGTATCAGCTTCTTGCTGGCGCCAAGGTAGTCGC
TATATTTGTTAATGCCTTCCGTCTGGTACTCATAAATGAAATACCACGCCAGATTTAATACGCCGATAAGTAAAATGGGC
AGTGCGATACTAAAAGGACGAAGGGAAATTCTTTTGTATTCAAAAAGTAAGCCAATAATACTGGCGTATACGGCAATATA
AAAGCATTGTCTCTGCATGCCTGAATTGACAAGGGCAAGTGCCACCGAGGCAAATGCTAAAACAAGTGTGAACTGATAAA
GCCGTAATCTTACTTTTTCCATAGTGCCTCAATGACCCTTTTTTTATAGCTGAAACGAACATCGCTGGACAGAAAAAATG
AAAGCGAATAAAGCTCGCTGACGCGCTGCCTGACTATGAGCAACTGTTTATCAGTAAGATATTTTTTATGATTACTGTAA
ATATCAAACCAGTGGCAATTAACCAGGTGCCGGAATTGACGTGGAAAGGTTTTTTCCATCTGTAACGTACACTCAATAAG
CGGCGCAATTTTGCTGGCGCTCAGGGTACTGGAGAGGCTGTCGTTACGTTTAATGTAATAATAATATCCCTGACGCTGAT
AAAATATTTTCTTAGCCTGCATCAACATGCCGGGAAAGACAGCAAAATCTTCATAACAAATCATTGCAGGAATGGGATGG
CTGTTATAGAGCTCCCGGCGCATAAACTGCCCAATAAGATGCGCCTGAAAATCTTTATGCAGCAGAAAACGTCGCACAGC
ATCATGGGTTGATAACGGTATCGGATTAAAACCCTGCCACGAGGTGGAAATTTTGCTGGTATCGCGGATCTCAAGCAAAC
GCGTCAATAGCATATCCGGCTGCTGTGCTTTGAGGAAATTCACTGCATCACGCAGACTATGGGGTTTCAGCTGGTCATCA
CTATCGAGCATGGTGATGTATTCACCCGAGGCCAGGGAAACAGCACTATTACGAACCTGGCCGACATTGCGGTAGCTTAC
CTGACGGCTAATAACGTGCGGGAGTTTATCCTGCCATGCATCAATAATGGTTTGCGTTGCATCTTCCGAGCTGTCGTTAA
AAATAATAACTTCAAGATCTTCAGCACAGGTATCGATGGCTGCCTGCAGGCTTTCAAGGGTCGCGGTAAGTGTTTTTTCA
GCGTTATGTGCTGCGATGATGACGCTAAGAAAAGCCATAGAATCAGTTACCTTGTGCGTCGCGGACATTTAGTAATGCGC
TGGCTTTGGGTAATTCACGAATGAATTGTTCAATCTGATCAAGCGAGGTATCAGTAACGGCGAATAATTCCTCACGATCC
TGAGGGAAATAGTATTGTGTTTCAAAAACATAAGAGCAAATATTTTTATCATCACCAATCAAAAGGGTCTTGCCTAAAGG
GCGTTGTTCGTAATGGCAACACGGCCCAAACAGCATAACGACCGGAACATTAACCGCATCGGCGATATAAATATTCCCCG
AATCCGAAGCGATATAGCAGTCCATTTTGGAAATAGCCCACGGCAATTCTTCAAGTGAGACTTTACCTATCATATTAACG
AAATTGGGGAAGTTGCCGTAGGCTGCGGTAATGTCATCCATCCACGACTGCTCATTCGGCGTTCCAAACACGTAAAACAC
GCAGGGTAGCGTTGCCAGGCAATCAACAATCCGTTTCCAGATAACCGGCGGGACCGTTTTGGCTTTGTTACCTGCGGAAA
TGCTGATGCCAATACGGATGACGCCGGGTTTATCGAGGATCTCCGGATAGACGGCAGGCCTGAAGAGCGGTTTCGTCGCA
TGTTTGGGAGACATCTCCCAGGAAAGTGAGCGGTCTGCCAGCTGCAGATAATTGGTTACGGACAGCGTCTTTTTTCCATG
ATCGACGATACCGTCTGCCGTTGCATAGAAAACCCCGTGATACCACTTGCGTGCGTAGGTACTGAGAAACTGCTTATTGC
TGGCATTACAAACAGCGGCAAAGAACAGGTTTGCGCTATTCGGTTGCAGCAGATAAACATTGTCGTAGCGGTTCATGATA
TGACAGGCAAAACTGAGTTTTTGCCACAGATTGCGTTTGCGCTGCTCAATAAAAAAAGCCGTTTCAATGGTCTCATCATG
CTGTGCCAGCATGCTGACGCTTCGACTCATCAGTACGTCACTTTTCTGCAGGTACGCCAGTAAGGGGGTCACGTTAATAA
AATCGCCGATTTTAGCCGTTTGAATGACCAGATTGCGCCCGGTTTTCTTACGGGATAGCTTGCCGATAATTTTCACCGGC
AGTAATAAAATCAGCAAAAAAATATAACTCATTGATTAGGCATCTCTGTCGCGCAGTGGCTGGTGATTCTGAAGAAACGT
GAAAATCTCATCCGCTGTTATATCTCCCATCCGCCCGGTTGGGCTTACCACCTGATGCTGATTTTTGCCGTATCCGCCAA
TTAGCCCCGGATCGGTTGGGCCAAACAGCGTGATATTCGGGCGATCGAGCGCAGCCGTTAAGTGGCTCAGCCCCGTATCG
ACGGAAACGACACTTTGCGCGCCGGCAAGTTGTGCCGCAACCTGCGCCAGCGAAAGTTTAGGCAAAACTTCAACATGATC
AAAGCCCGCAGCCATGCGTTCCGCTCGTTGGCGTTCATGTTCTGCGCCCCAGGGGAGTTTAATATGGATGCCGCTTGGCT
GCATTAATGCGAGCAGCTCGCGCCAGCGACTTTCCGGCCAGTGTTTATCATCGCGGGTGGTGGCGTGCAAAAAGATGGCG
TACGGCGGATGCGCCGTATCGGCAACGGCAAAATGGCGCGCAATCGCATAATCGCCCTGGGTTTGCGGTTTTGCGTAACC
GAGGCTTTTGGCAAACAGCTCGCGGATACGTTCCACCGCATGCTGCTGTTTTGCGATGTGGTGGCGACGATTGTAAAACA
GGCTTGCCAGCGGCTCGCGTGCGCTGCTCCAGTCCAGCCCGTGTTTCACTCCGTGCGCCAGCCGGGTGACCAGCGCGGCG
CTTTTCACCAACCCTTGCGCATCAATGATGGCATCGTAACGTTCGGCCTGCACGGCTTCGCGGAAGGCTTTGCGCTCTGC
CGCAATGGGCGCGGAAAACCAGGCTTTACGCCAGCGGCGGATTGCCACCGGAATGACGCGATCAACGGCGGCGTGCCAGG
AGGGGATCTGGGCAAATCCCTCTTCGACCACCCAATCAAAGCGAACCCCAGGAATCGCCTGCATGGCATCTGTCAGCGCG
GGCAAGGTATGCAGTACATCGCCCATTGAGGAGGTTTTCACGATCAATACCCGCATCGGTTATCCTTCCGCATCCAGCAG
CAGTGCATTTAACTCTTCCAGTACGCGTTGCGGCGTAATATCGATCAGGCTCTGGTGATAGCCTTCGGCAGCATCGCCTT
TACGCACTTTGTGATAGCCGGAAATCAAACGGATGACGCGCGCTTTATGCGACAGCGGCGGGGTAAAATCCGGGCTGCTT
GGGCCGTACAGCGCCACCAGCGGGCGGTTGAGCGCGGCGGCGACGTGCATCAGACCGGAGTCGTTGGAGACAACAGCTTT
GCAGGCGGAGATCAACACCACCGCTTGTTCCAACTGGGTTTCCCCGGCCAGATTGCGGCACCAGGCTTGTTGCTCCATAT
TCAGCGCCGCGAGGATCTCGTTGCCCGCTTCATGGTCTTTCGCGGAGCCGAATAGCACCACCTGATAACCTTCGTCAATC
AACTGCTTTGCCAGTTCCGCATAGTGATAGTGCGGCCAGCGTTTGGCCGGGCCGAACTCCGCGCCGGGGCAGAAGCCAAT
CATCGGGCGCTCTGCTGAGAGGGCAAATGCGGCACAGACTTGTGATTTTTCCCCGTCATTGACCTGCAACTGCGGCCACA
GTAGCGGCTGCGGCAAATCTTTCGCCGAGGCCATGACGCCTTTGTCATAGGCCAGCGCGACGTAGCGTTCGACCATCAGC
GGCCAGGCTTGCTTATCCAGTACCCGCGCATCGTTCAGCAGGCCATAACGCATCTCGCCACGCCAGCCGGTACGATGAGG
GATTCGGGCGAAGAAGGGGACCAGCGCCGATTTAAAGGAGTTTGGCAGGACGTATGCCCGGTCATAGCGTTTTTCCCGCA
GGCTATGTCCCAGCTTGCGGCGCTCGCCAATTTCCAGCGCGCCGTGGCCCAGTGGCATCGGGATCGCTTCGTTAACTTCC
GGCATACGTGATAAAAGAGGACGGCACCACGCGGGTGCCATCACATCGATTATCGCCTGGGGAAAGCGCGCTTTGAGCGT
GCGATAGAGACTTTGCGACATCATCATGTCGCCCACCCATGACGGGCCAATCACCAGAATTTTCATACTTACGCGTCGCG
ATTCAGCCACGCCATATATTCCGTTACGCCTTCGGCAACGGTTTTAAACGGCTTGTCATAGCCCGCTTTACGCAGGTTGG
TGAGATCCGCCTGGGTAAACGCCTGGTAGCGGCCTTTCAGTTTTTCCGGGAACGGAATGTACTCAATAGAACCTTTCTTA
TGGTAAGCCAGCGTCGCGTCGGCAACGGCCTGGAAAGATTCCGCGCGGCCAGTGCCGAGGTTATAAATACCGGAAACGCC
GTTTTCCCAGAACCACAAATTCACGGCGGCCACATCGCCAACGTAGACGAAGTCACGCTTAAAGTTATCGCTACCTTCGA
ACAGTTTCGGGCTTTCACCGTTGTTCAGTTGGGTATTGAGATGGAAAGCCACGCTCGCCATGCTGCCTTTGTGGCCTTCA
CGCGGACCATAAACGTTGAAGTAGCGGAAACCGACCACCGGTGAATTCGCTTCCGGCAGGATGCTGCGCACGTATTCGTC
AAACAGCATTTTTGAGTAGCCGTAAACGTTCAGCGGTTTTTCATACTCGCGGGATTCAATGAAGTCGGAGGTACGACCGC
CGTAGGTGGCTGCGGAAGAGGCGTACAGGAAGGGAATTTCACGTTCCAGGCAGTAATGCAGCAGCTCTTTAGAGTACTGA
TAGTTGTTATCCATCATGTACTTGCCGTCCCACTCTGTCGTGGAGGAGCACGCACCTTCGTGGAACACCGCGTCAATGTC
GCCGAACTCTTCCCCGGCCATAATCTGGATCAGGAAGTCTTCTTTATCCATGTAGTCGGCGATATGCAGGTCAACCAGAT
TGACAAACTTGGTGCCGTCTTTCAGGTTGTCCACCACCAGAATATCAGTGATGCCTTTATCATTCAGGGCTTTAACGATG
TTACTGCCGATAAAACCCGCGCCGCCGGTAACGATGATCATAACTGTACCTTTGAAAAGTGGAGCGTTGAGACAATCTCA
GACACTAATAATTCTTATCATACCATCACATTGCCGCCCCTTCAGCCATTCCCCCAGGGAAGGGCTTAGCGATGCGTGAT
TTATGCTACAAATTACATAATGGGTGATGCGTCATCTCGTATCACCGCATAGCTTTCGGTAAGATGTGCCGAAATTTGCC
CAGTCTGGAGAATTGCGATGCGTGGGGATTTTTATCAACAGTTAACGAATGACCTGGAAACCGCCCGGGCGGAAGGGTTG
TTTAAAGAAGAACGCATTATCACGTCGGCTCAACAGGCTGATATCACCGTGGCGAATGGTAGCCACGTCATTAACTTCTG
CGCCAATAACTACCTCGGTCTGGCCAACCACCCCGAACTGATTGCCGCCGCGAAAGCGGGAATGGACAGCCATGGTTTCG
GCATGGCGTCGGTACGCTTTATTTGCGGTACTCAGGACAGCCATAAAGTGCTGGAGCAGAAGCTGGCCGAGTTTCTCGGC
ATGGAAGATTCCATTCTCTACTCCTCCTGCTTCGACGCTAACGGTGGGCTGTTTGAAACGCTGCTCGGCGCGGAAGATGC
CATCATTTCCGATGCGCTGAACCACGCGTCGATCATCGACGGCGTGCGTTTGTGTAAAGCGAAGCGCTATCGCTATGCCA
ATAACGATATGCAGGAACTGGAAGCACGCCTGAAAGAGGCGCGTGAAGCGGGCGCTCGCCACGTGCTGATTGCCACCGAC
GGCGTGTTCTCAATGGATGGCGTGATCGCGAATCTGAAAGGCGTTTGCGATCTGGCGGATAAATATGATGCGCTGGTGAT
GGTGGACGATTCTCACGCGGTTGGTTTTGTCGGCGCGAACGGTCGCGGTACGCACGAGTATTGCGAAGTCATGGGACGCG
TGGACATCATCACCGGTACGCTCGGCAAAGCGCTGGGCGGCGCATCCGGCGGTTACACCTCTGCGCGCAAAGAGGTAGTG
GAGTGGTTGCGCCAGCGTTCCCGCCCTTATCTGTTCTCCAACTCGCTGGCACCGGCGATTGTTGCCGCCTCCATTAAAGT
GCTGGAGATGCTGGCATCCGGCGCGGAGCTACGTGACCGTCTGTGGGCTAACGCTCGCTTGTTCCGCGAAAAAATGACTG
CCGCAGGCTTTACGCTGGCAGGTGCCGATCACGCCATTATTCCGGTGATGTTGGGCGATGCGGTAGTGGCGCAAAACTTT
GCCCGCGAGCTGCAAAAAGAGGGCATTTACGTCACCGGTTTCTTCTACCCGGTGGTGCCAAAAGGCCAGGCGCGTATCCG
CACGCAGATGTCTGCGGCGCACAGCACTGAGCAAATTGAACGCGCGGTGGCGGCGTTTATCCGCATTGGTAAACAACTGG
GTGTGATTGCCTGAGGGCCTGACATGAAAGCGTTATCCAAACTGAAAGCGGAAGAAGGCCTCTGGATGACCGACGTACCG
GAACCGGAAGTCGGCCATAACGATCTGCTGATTAAAATTCGTAAAACCGCGATTTGCGGCACCGACGTGCATATTTACAA
CTGGGATGACTGGTCGAAAAAAACCATTCCCGTGCCGATGGTGGTTGGTCACGAATATGTCGGCGAAGTGGTGGGGATCG
GTCAGGAAGTGAAAGGCTTCAAGATTGGCGATCGCGTCTCCGGTGAAGGCCATATTACCTGCGGCCACTGCCGTAACTGC
CGCGCCGGGCGTACGCACCTGTGCCGCAACACCATTGGCGTTGGCGTAAATCGTCCGGGTTGTTTTGCTGAGTATCTGGT
GATCCCGGCGTTTAACGCGTTTAAAATTCCGGACAATATTTCTGACGATCTGGCCTCTATTTTTGATCCGTTTGGCAACG
CCGTGCATACCGCGCTCTCTTTCGATCTGGTGGGGGAAGATGTGCTGGTCTCCGGCGCCGGTCCGATTGGCATCATGGCG
GCGGCCGTGGCGAAACATGTCGGTGCCCGTCATGTGGTGATCACCGATGTGAATGAGTATCGCCTGGAACTGGCTCGCAA
AATGGGCGTTACCCGCGCCGTGAACGTCGCCAAAGAGAGCCTTGCCGATGTGATGGCGGAACTGGGCATGACCGAAGGGT
TCGATGTCGGCCTCGAAATGTCCGGCGCGCCACCGGCATTCCGTACGATGCTCGATACCATGAACCACGGCGGACGCATC
GCAATGCTCGGTATTCCGCCTTCGGATATGTCGATCGACTGGAACAAAGTCATCTTCAAGGGGCTGTTTATCAAAGGGAT
TTACGGCCGTGAAATGTTTGAAACCTGGTACAAGATGGCGGCATTGATTCAGTCTGGTCTGGATCTCACACCGATTATCA
CTCACCGTTTCGGCGTTGACGACTTCCAGCAGGGCTTTGACGCCATGCGTTCGGGTCAATCCGGCAAGGTAATTCTGAGC
TGGGAATAAATAAAAAAGACGCCTGCGGGCGTCTTTTTACATCAAATTTCACCTTCCTGACGCGCAATTCTGTGTAACTG
CCCTATTTCACCTGGCCGATAATGCTAATTCGACTACGCTGTTGATGATTGGTTTAACTTTCATCGCGGGTGAACGATAT
GTTCAAAATATCGGTCTGTTTGCTGACATTTAATTCGGCGCGCCTGTTACGGGAAGTCCTGCCGCCGCTCATTGTCATTG
CAGATGATTTCGTTGTTGTGGATTCCGGTAGTACGGATGCAACGCTGGAAATATGCCGGGAATACGGCATCCCTGTTCAT
CATCGTCCTTTCGATATGCACGGACGGCAAATGAACTATGCCATTAGTATTGCCGCTCACGACTGGGTTCTGTGCATGGA
TAGCGATGAAATACTTGATGAGCAGGTCATTAACTCTATTCTTAAATTAAAAGCGGGTGAGGAACCCTCGCCTGAGCGGG
CGTGGCAACTGCCCCGTTACTGGTATGTGCTGGGAAAAGAAGTGCGTACGATTTATCCCATTTCTTCACCGGATTTTCCG
GTACGTTTATTTAACCGCCAGCGTGCACGCTTTAACGATCGCCCGGTTGACGATCAGGTCATCGGAGAGATGACCTGCGA
AAAAATACCGGGCCGGGTACGTCATGATACGTTTTATACACTGCACGAGATGTTTAATAAGCTGAATAGCTACACCTCGC
GGCTGGTTAAATATCGTGATATTCGGCCTTCTGTTCTGCGGGGAATTATTAGCGCTATCGGTGCTTTTTTTAAATGGTAT
CTGTTTAGCGGCGCATGGCGTGCAGGGAAAGTGGGCGCTGCCACCGGGTTGTACGCCACGCTCTACAGCTTTATGAAATA
TTTCAAAGCCTGGTATGCCCACAAGGAAGAAAAATCCTCTGCAACGGCGGAAGAGCGTGAGAAAAGAACAATTTAAGGCA
GCCACTCTGCCCAGAGCCGCGAAGCACACTTCAACAATAAAAGGGGCCGCAGCCCCTTTGTCATTTCTGTAACTTCTCTT
GATCGGTCAGATAACGCACTTTACGCGTATAGTCCTGCCCTTTGAAAAGCAATTTATTATCTGCCGAGTCGAGATATTTT
TGCCATTCGGAGAGTGGAAAACCGCCATGGGCGCCAATAACCTCTTTGGGAATAACCGCTTCCTGACCGCCGATTTTTTT
GGAAACCGGCCAGTTCATCCAGTCACCCAAATTAATCGTCCTGAGATCCAGTAAATCCAGTAACGCTGCAAGCGGCAGCT
GATCGGTTGGCGGCTGGCTATCGTCCATCAGTTCCCAGGTATCCTGGAACAACGTCAGCCAAAGTGGGCAAATACGTCGC
CAGGTTTTTTTTGTTGCCGCAAGAAACGCGCCGTTAACGTGATCCACTAAATACGGGCGCACGGTCTCTTTATAGTAGGC
AGGAACCTTTTCTGCGGGCGCGCCGTCCAGCTTGGCAATCATTTTCCCCTGTCGGAAACTGGAATATATATGCATATCCG
TCATACGGATTTCAGGCATTTTGAGTAAATTGAGATCGGAATCGATCATCAAAATACCTTCTCCTCTGGCCTGCAAAGGT
GCATTCAGCTTAATCAGGCGGCTCAGGTAAATTTGTTTGTAGCGATAGTGCTCTTCACGTTTTGGCAGATCGAGCGTCAC
GACGCGCGTTTTCGCGGGCAACTGACCAAATGCGGATGCTGGCTGGTCGCTGACAATGACAATTTCCGTTATCTCTTGCG
CATAACGTTCGGCAAAGGTTGCCGATAACAGCGCTTCCTCAATGTAATCCGCGCCTGTGCAGGGAATGACGACGGAATCC
ACCGCAACACGTTTCTCATTCGGAGAAAGCGTCGCGTAAGGAATATTGTGGCGGCCGGTAATATGGCGGTATCGGGAGTT
GAGAAATTTAAACATGACGCTCTCGTTCTGCAGAAGGGGTTTCTAGCACGGCTTCAACGCCAGCCACGTAATGCTCAATG
GCGTAATGACGGCATACGTTTTCGTAGGCTCTGGTGACCAGCTGCGAGCGCAGCGTTTCGCTGGCCCATACCTGTTCCAG
ATGCGATGAAAGCTGAGCGACATCGCTCCACGGAAACAATAATCCTGTTACCTGATCTTCGATAAGCTCGGCCGTACCGG
TTACGGCGGATCCAATTACGGGAATTTTTAACAGCATGGCTTCCAGCACAACGCGCGGTAGACCTTCGCTTTGCGATGCC
AGAATAAAGGCATCGAAAGTGGAAAGGTAGTCAAAAGGCTGGTTCTGAAAGCCGGTAAACACAACCCGATCGGCAATTCC
CAGGGATTTTGCCTGATTAAGCAGCGCGCCGCGTTCCACGCCTTCGCCAACAATGATCATCTTCCATTTAGCCTGCGGGT
GGCGCTGGCTAAATGCGCTTAATGCGCTGAGAGTGTGATGGTTCGCTTTGCGCGGGATCAGCGAGCCGATACTGCCAAAA
ATAAAGGTTTCATCGTCCAGCTCCAACTGTTGGCGCATTGCGCGGCGGTCCGGCATTTTCTGATGGATATCAATCGCGTT
ATTTACCGTCGTACAGAGCTCCGGCTTAACGCCATGCTGAAGCAAAACGCGTTCAACGCCGTGGGATACGGCAATGATCT
GCGTGGCATAGCGGTTCACCAGTGCCACCAAAGGTTCATTCAGCACGGGCTCGATACGGCAGTGTTGAATCAGGCGCACT
GGCAACCTCGCCGCTGCAAGGTAGCCTTCTTCGTTGGAACCTGGCTGGTTGTTCATGTACAGCGTATCGTAGCCGCCTTG
TTTCAATACGCTCTCAATACTGTGTACATTCGGCTGAATGCGCCACAGCCGGTCGATATAACGGGTATAAGATTTACGTG
CAGCTCTGGAAAAAAAGAGTAACCCGCGGCCCGCTTCTTTAGCGAGTTTTGCCCACCAGGGTTGCCTGCGTTGCGGGATG
ACAATAAGCGGAATGCCGATGCTGTGTAAAACCTGCTCGATAGTTTGTCCCTGGGCGCGGCTGTAATTCGTGTAAAAACA
GCAGGTAATATCGAACATCTGGCGATCGATTCGCTTCAGAAGTTCAAGCATGCTGTTTGTACCACCACCCCACTCTTTAC
CCGTATCAAGCAGGAGAATCTTATGTCGTTGCGGCATTTCTTAACCTTTTGGCTTGCACAATAGAGATGCTTAAAACGAA
CAGGCACCAGTGCTGAATCTCAGTTAACCAGCGAGAGAAATTAGTGTTTTTGGCCCCAGCCGCGCCACTGGTTTTGCATA
TAGTGAACCAGCGAACTGTCGCTAATGCTTTCGGCCACCACGCTAAAGAAGCGGCTGGCATAAACTGGCTGCGGTTTTTG
CGTCGTTTTGCACTGTTTAACACCGCGGAACGGGTTCCGTGGTGGCGGAGTGATGCTGCCGGGCGCGGTCGTATTTGGCG
TTGACGTATCGATCTGCGGTTCATTCAGCAGGCTGCTCGGGCGCACCAGCGTGATATCCGCAGGCAGGCTGGACAGCGCC
TGTTGCAGAACGCGGACAGTCGCCGGATGCGGATGACCGATAGCAATAGCGGAACCGTTGCGGCGAGCCAGTTCAACGGC
TTGGTTAAACTGACGACGAATATCGCCTTCGTTTTGCGTATCGTCGAGAAACACTTTGCGCTTCAATACTTTCACGCCGG
TTCCCGTCGCAGCGCGCATCGCCTGGCTGTTGCCGATGGTCATGCTGTCGAGAAAGTAGAGGTTATAGCGCTCCAGCGCC
TGCATCACTTTCTGCATGCCGAACAGGCTCGACGTCATGGCGCTGCCCATGTGGTTATTCAGCCCCACGGCGTAGGGCAC
TTTGCTGACGGCATCGCTGATAATGCGTTCAATTTCCGCGCTGCTCATTTCCGGACGCAGCGTGTCTTTTTCCAGCGGCT
GTTTGCTGAGCGGCGCCATCGGCAGGTGAATCAGCACTTCATGGCCGCTGTTGTGGGCTTTGGTCGCCATTTCCCGCGCA
TGTGTGGCGTTGGGCAACACCGCAACGGAAATCGCCTGCGGCATCGCCAGCACCTGATTTTCAGTCTGAGGACGGTAACC
AAAGTCGTCGATAACGATAGCCAGTTTTCCGGCGAGAACTGGCGCGGAGAAAGCCAGCGCACCGGCGAGAGAAAGCACAA
GATGACGAAACTGAAGCAAAACTTATCTTCCCAACCACGGCTGTGGATTGACCGCCTGACCCTGACGGCGAATTTCGAAA
TAGAGTGAAGGCCGGCCCTGACCGCCACTGCTGCCTACGAGGGCTATCGGTTGGCCTGCACGTACCTGCGTGCCGACGCT
GACCAGGGCGCTCTGGTTATAACCGTAAAGGCTCATATCGCCTTTACCGTGCTCAACCACCACCACCAGGCCGTAACCCT
GTAGCCAGTCGGCCAGGATCACACGTCCATCGGCGATCGCTTTAACTTCGCTGCCTTCAGACGCACCGATAACAATCCCT
TTCCACCGTAGCTCACCCTGCAACTGTTCGCCATAACGATGCAGCAACGGACCGCGAACTGGCCAGATTGCCTGACCCGA
AGGCGAGCCTAACCCGCCGGTACGGGACATCAGCGAGCGTTCGCTTTCGGTGGGTTTGTAGGTGGTGCCTTTGCTGCTGG
CTTCTTTCTGACGATCGCGCACGGCCTGCGCTTCACGCGCTTCGCGATCGGCGCGCGCTTTGGCTGCCGCTTCCGCACGG
GCTAAGCGGTCACGCAAGCGGGATTCGTTGGCGCGCATCTCGCTGAGCTGCTGTTGCCCCTCCTGGATGGAGGATTCCAG
CCCGGAAAGGGTTTTCTGCCGCTCATTGCGGGCTTGCTCAAGCCTGGCCTGCTGCGCTTTTTGCTCGTAAAGCAGGGTTT
GTTGCTGGCTCTGTTTCTCTTCCAGCTCGGTTTTCTGCGTCGCCACTTCTTCACGCGTTTGCTTCAACTGGGCGATCGTT
TCCTGGCGCGCCTGGTTGAGGTAGCCGAAGTAAGCCTGTAAACGCTGGCCGCGCTGGCTCTCTTCACCGCTTAAAATCAA
CTGAATGCCCGTGTGCGGCCCCTGACGGAACGCGGCATCAAGTTGCGCTGCCAGGTTGCGTTCCTGCGTCGCGCGCTGGC
GTTCCAGTTTGGCGATCGAGGCATTCATCTCGTCGATTTGGCGGTTGAGTTGCGCAAGTGTGTTCTGGGTTTCCCGCAAC
TGGCGGGCGGCGGCGGAAATAGCCTGTTCCTGCGCTTTAAGCTGGGCAAGAAGGCCGGAACGTTGTTGCTGTTGCTGGCG
TACCGCGCGCTCTTTTTCGGCGATATCGGCCTGAATGGATTTGAGCTGGTCGCGGTCATCCGCATGGGCGGAAACGGCGC
ACAGCAATGCGCCAGCGCTGAGTGCGCTGGCGCAAAGAAGGGGCCGGAACCTGCCCCATGTAATTGAAAAAATCGCCTTT
CCCCTCATGGGGAGCGATTATTCCACGATGAACAGCGGCTTACCAGTCATCTCTTGCGGGATTTCCATGCCCATCAGCGT
CAGCATGGTCGGTGCGATATCGGAAAGTTTTCCGCCTGCAACGGCCTTCACTGATTTATCGCCAACATAGATCAGCGGCA
CCGGCAGGTTAGTGTGCGCGGTATGCGCCTGGCCGGTAGCCGGGTCGCGCATCTGTTCTGCGTTACCGTGATCGGCGGTG
ATCAGCAATTGACCGCCCACAGATTCGACCGCTTTGGTCACTTCAGCCACGCAGTGATCCAGTGCTTCAACCGCAGCAAC
TGCTGCATCGAATACGCCGGTATGACCGACCATATCGCCGTTCGGGTAGTTACAGATGATGGTGTCGTATTTGCCGCTGG
CGATCGCCGCAACCAGTTTTTCGGTCAGCTCGGCGGAGCTCATTTCCGGCTGCAAATCGTAAGTCGCCACTTTTGGCGAG
TTGATCAGAATACGGTCTTCGCCCGGGAACGGCTCTTCAACGCCGCCGTTAAAGAAGAAGGTTACATGCGCATATTTTTC
TGTTTCAGAGATGCGCAGCTGCGTTTTGTTGTGCTTCGCCATCCACTCGCCAAGCGTGTTAGCGAGAGAGGCTGGCGGAT
ACGCCACGGCAGTTTTGATGTCTGCGGCATATTCCGTCAGCATCACGAAATCCACGTTCACCACTTTCTTGCGCGCGAAG
CCGTCGAAATCCGCATTGACGAAAGCGCGAGTAATTTCACGCGCGCGGTCAGCACGGAAGTTCATGAAAATCAGCGCATC
GCCATCCTGCATCGCGGCATCGGCCTGACCCGCCGCACGGATCACGGTCGCTTTGACGAATTCATCGTTTTCATCGCGGG
CGTAGGCTGCTTGCAAGCCTGCCACAGCGCTGTCGACAGTAAACTCGCCTTTCGCTTGCGTCATCAGATCATATGCCTGC
TCTACGCGATCCCAGCGATTGTCGCGATCCATGGCGTAGTAACGGCCGATGATTGAAGCGACGCGACCTTTGCCCAGCGC
GGCAAACTTGTCTTCGAATTTTTTCAGTGAAGATTCCGCGCTGCGCGGCGGCGTATCGCGACCGTCGAGGAACGCATGCA
GGTAGATTTTGTCAGCGCCACGCTCTGCGGCCAGTTCTACCATCGCCATAATATGGTCTTCGTGGCTGTGCACGCCGCCT
GCGGAAAGCAGACCCATGATGTGCACGGCTTTACCGGCTGCCACGGCTTTATCCACCGCGCCGCTCAGCACCGGGTTGCT
GAAGAAGGTACGTTCTTTAATTTCAACATCCAGACGGGTCAGATCCTGATAAACAATGCGACCCGCGCCGAGGTTGACGT
GGCCGACTTCGGAGTTCCCCATCTGGCGATCCGGCAGGCCGACTTCAAGGCCTGACGCGTCAATCAGGGTGTGCGGACGT
TTTGCCCACAGCTGGTCCATTACCGGGGTCTTTGCGTTGAAAATAGCGTTATCCTGCTGGTCTTCGCGATAGCCGTAGCC
ATCCAGAATCACCAGTACCATAGGTTTTTTAGAAACCGACATTGCGACACCCTCTTGCTCAGAAGACAAAAAAAATTTTG
CGTAATTTTACTACAGCTGAATCGATAAAATAGCCGCAGAAGATCAAAGAAAGCGGCTGGCTGGTGGGCTGATTTACGGG
CGTTTCTTTCTTTTTTTCGTAACGCTCCGCAGAAAATGCATTCCATCGCGCTCGCTGGCTGTATTTGCCACACTGCGCAG
GTATACTCCTTTCCTGGTTTTTTAATCACTAAGTCGGGAGCTGTTACCCCAGATGCAAGAAATTATGCAATTTATTAGCC
GCAACCCCATACTGTGTATCGCCTGGATTGCGTTATTCGGGGCTGTGTTATTCACTACTTTCAAAGGCCTGGCGTCGAAA
GTAAAAGTGATTTCTCGCGGCGAAGCCACACGCCTGATCAACAAAGAAGAGGCTGTCGTTGTGGATTTGCGTCAGCGTGA
TGATTTCCGAAAAGGGCACATTGCAGGCTCAGTTAATTTGCTGCCAAACGAAATCAAAGCCAATAATGTAGGTGAGCTCG
AGAAACACAAAAGCACGCCAATTATCGTTGTTGACGGTACTGGCATGCAGGCGCAGGCACCGGCAAATGAGCTGGTGAAA
GCAGGCTTCGAGAAAGTCTTTGTGCTGAAAGAGGGTATCTCTGGCTGGAGCGGTGAGAATCTGCCACTGGTTCGCGGTAA
ATAATTGCTCCGGCGAGCTGCGGCTTGCAGGGGGCATCAGGAGACTAAAGTCATGGCCAATATTGAGATCTACACGAAAG
CAACCTGTCCGTTCTGCCACCGCGCAAAAGCGCTGCTGAACAGCAAAGGTGTCGCTTTTGCTGAGTTGCCGATCGATGGC
GACATGGTAAAACGTGAAGAGATGATTCAACGTAGTGGCCGTACAACGGTTCCGCAGATTTTTATTGATGCACAGCACAT
TGGCGGCTGTGACGATTTATATGCGCTGGATGCGCGTGGCGGGCTGGATCCGCTTTTACGTTAATGCTTTTAAAGCACTA
CAACACTTAAGGGTTATTCACTCATGTCTGAACAAAACAACACCGAAATGACTTTCCAGATTCAGCGTATTTATACGAAA
GATATCTCTTTCGAAGCGCCGAATGCACCGCACGTCTTCCAGAAAGAGTGGCAGCCGGAAGTGAAACTGGATCTCGACAC
GGCCTCCACACAGCTGGCTGAAGGCGTTTATGAAGTCGTATTGCGCGTTACTGTAACGGCTTCTCTCGGTGAAGAAACTG
GCTTCCTGTGCGAAGTACAGCAGGGCGGTATCTTCTCTATCGACGGTATCGAAGGAACGCAGATGGCGCATTGCCTGGGT
GCATACTGCCCGAACATTCTGTTCCCGTATGCCCGCGAATGCATCACCAGCCTGGTATCCCGCGGTACATTCCCGCAACT
GAACCTTGCGCCGGTTAACTTTGATGCGCTGTTCATGAACTACCTGCAACAGCAGACTGGCGAAGGTGCTGAACAACATC
AGGATGCCTGATGAACGCACTTAATGCTGCAATGACTGTGATCGGTGCCGGCTCTTACGGCACCGCTCTTGCCATCACGC
TGGCAAGAAATGGCCACCAGGTTGTGCTGTGGGGCCATGACCCTAAACATATCGCGACCCTGCAACACGATCGTTGCAAT
GCCGCGTTTCTTCCCGATGTGCCTTTTCCTGATTCGCTGCAATTAGAAAGCGACCTCGCGCGTGCGCTGGCCGCCAGCCG
CAATATTCTGGTGGTCGTGCCCAGCCATGTTTTTGGCGACGTGCTGTCACAGATAAAGCCGCTGATGCGCGATGATGCAC
GTATTGTGTGGGCGACGAAAGGTCTGGAAGCGGAAACCGGACGACTGCTACAGGACGTGGCGCGTGAAGTTTTAGGTTCG
GCGATCCCGCTGGCGGTGATCTCCGGTCCGACATTTGCCAAAGAGCTGGCGGCAGGCTTGCCGACGGCTATCTCTCTGGC
TTCTACCGATCCGCAATTTTCTGAAGATCTTCAGCAGCTTCTCCACTGTGGCAAAAGCTTCCGTGTTTACAGCAACCCGG
ATTTTATCGGCGTGCAGCTTGGCGGCGCGGTGAAAAACGTGATTGCGATCGGCGCGGGAATGTCTGATGGCATTGGTTTT
GGCGCGAATGCCCGTACGGCGCTGATTACTCGCGGTCTGACGGAAATGTCGCGTCTTGGCGCGGCGCTGGGAGCCGATCC
GTCCACCTTTATGGGCATGGCGGGTTTAGGCGATCTGGTGCTGACCTGTACCGACAACCAGTCGCGTAACCGCCGCTTCG
GCATGATGCTTGGCCAGGGAATGGATGTGCAGGGCGCACAGGACAAAATTGGCCAGGTGGTGGAAGGTTATCGCAATACC
AAAGAAGTTCGCGCGCTGGCGCACCGGTTTGGCGTTGAAATGCCAATAACCGAGGAAATTTATCAGGTATTGTATTGCGG
AAAGAATGCACGCGAGGCAGCATTGACGCTATTGGGTCGTGCTCGCAAAGACGAACGCAGCAATCACTAAATACACTTCT
TCTTGTTGCCTCTTTGTTGGCTGAGTCTGTGCCCCCGGTTGCTTGTATAAGCGCCAGGGCGCACGGGCTTGCTGCCTCGA
CGCATCCTGAATACTTTTGTTTATTGAAACGCAGATATTCCTGGAGTAAGCAATGCCGTGTGAAGAACTGGATCTGGTCT
GGAATAATATCAAAGCCGAAGCCCGGGCGCTGGCGGAGTGTGAGCCGATGCTGGCCAGTTTTTATCATGCAACGCTACTC
AAGCACGAGAATCTGGGCAGCGCCCTGAGCTATATGCTGGCGAACAAACTGGCGTCGCCGATTATGCCGGCAATTGCCAT
CCGCGAAGTGGTGGAAGAAGCTTACGCTGCCGACCCGGAAATGATCGCTTCCGCCGCCTGCGATATTCAGGCCGTGCGCA
CGCGCGACCCGGCGGTGGATAAATACTCCACGCCGCTGCTCTATCTGAAAGGTTTTCACGCCTTACAGGCCTATCGCATT
GGTCACTGGCTGTGGTCACAGGGCCGCCAGGCGCTGGCCATTTTCCTGCAAAATCAGGTATCGGTGAGTTTCCAGGTGGA
TATCCACCCGGCGGCGAAAATCGGCCGCGGTATTATGCTCGATCACGCCACCGGCATTGTGGTCGGTGAAACCGCCGTCA
TTGAAGACGACGTCTCGATTCTCCAGTCGGTTACCCTCGGCGGTACCGGGAAAACCAGCGGCGATCGCCATCCGAAGATC
CGCGAAGGGGTGATGATTGGTGCCGGAGCGAAAATCCTCGGTAATATTGAAGTCGGGCGCGGTGCGAAAATCGGTGCCGG
TTCGGTGGTGTTACAACCCGTGCCGCCGCACACCACTGCAGCCGGTGTCCCGGCGCGTATCGTGGGCAAGCCCGAAAGCG
ATAAACCGTCGATGGATATGGATCAGCATTTTAATGGGATTAACCAGGGGTTTGAGTACGGCGACGGCATCTAATTTTCT
GGCTATTTTACTCGCCAGCTTGAACCTGGGCAGTGCTCAAAATCCTCACGTACTTCGTGTACGTTCCGGTTTTTCCGCGC
TGTCCGTGTTCAATCTGTCTTCGCCAATAACGCCAGAAAAACAAATGCGTTAACAATGACTCAGTAGGTCGGGTAAGCGT
AGCGCCACCCGACAAGCATTAACTCCGCAGCACCGCGCCGGGGTAGCCCAACTGGCGCCAGGCTTCATACACCACCACGG
ATACCGCATTTGACAGGTTCATGCTGCGGCTGTCCGGCATCATCGGAATACGGATTTTTTGCTCTGGCGGCAGCGCATCA
AGGATCGTGGCAGGCAGGCCGCGCGTTTCCGGGCCAAACATCAAATAATCCCCGTCCTGAAAACTGACCGCGCTGTGTGC
AGGGGTGCCTTTAGTGGTGAGCGCAAACAGGCGCTGCGGCTGCTGAGCTTCAACAAACGCAGCGTAATCCGCGTGGCGCT
TCACGGCAGCGAACTCATGATAATCCAGCCCTGCGCGGCGCAGGCGTTTATCGTCCCAGGTAAAACCCATCGGCTCGATA
ATATGCAGGCTGAAACCGGTATTGGCGCACAGGCGAATAATGTTCCCGGTATTGGGCGGGATTTCTGGTTCAAATAATAC
GATGTTTAACATACTGCCCCCTTAATAGCGGGGGCAGGATAGCACTCTCTAAGCCGCATCGCCATGCGCCAGCGGTGCCA
GCGCGGCAGGTAGCTGTTGGAGCGTTTGCACCAGAGATTCTTTGCTGATTTCGCGAATCGATTTCGCGCCGGTCAGCGTC
ATTGCCACTTTCATCTCTTTCTCGATCAGATCCAGCAAGTTCGCCACGCCCTTGCGGCCATGGGTTGCCAGCGCATACAG
ATACGCGCGGCCCAGCAGCACGGAATCGGCACCGAGCGCAATCATACGCACCACATCAAGACCGTTGCGAATACCGCTGT
CAGCCAGAATGGTGATATCGCCTTTTACCGCATCGGCAATCGCCGGTAATGCGCGGGCGGAAGAGAGCACGCCATCTAAC
TGGCGGCCGCCGTGGTTGGAAACCACAATGCCATCAGCGCCGAAACGCACCGCATCGCGGGCATCTTCCGGATCGAGGAT
CCCTTTGATCACCATCGGGCCGTCCCAGAATTCGCGGATCCACTCCAGGTCTTTCCAGGAAATGGAGGGATCGAAGTTCT
TCGCCAGCCAGCCAATATAGTCTTCCAGCCCGGTCGGTTTACCGAGATAGGCGGAAATGTTGCCCAAATCATGCGGACGG
CCATTTACCCCCACATCCCACGCCCATTGTGGATGCAAAACCGATTGCACATAGCGGCGCAGGGCGGCATTGGGGCCGCT
CATTCCGGAGTGGGCATCGCGGTAGCGCGCGCCGGGCGTCGGCATATCCACTGTGAAGACCAGCGTCGAGCAGCCTGCGG
CTTTTGCCCGCTCCAGCGCGTTACGCATAAAACCGCGATCGCGCAGCACATAAAGCTGGAACCACATCGGGCGTTTAATG
GTTGGCGCTACTTCTTCAATCGGGCACACCGAAACGGTGGAGAGCGTAAAGGGAATGCCTTTCGCATCGGCAGCACCTGC
GGCCTGCACTTCGCCGCGACGGGCATACATACCGCACAGCCCGACCGGCCCCAGCGCCACTGGCATACTGAGCTTCTCAT
TGAACAGTGTGGTGTCGAGGCTGAGCGTAGACATATCCTTCAGCACCCGCTGGCGCAGCGCCACCTGTGACAAATCTTCC
ACGTTGCGGCGCAGGGTATATTCGGCATACGCGCCACCGTCGATATAGTGAAACAGGAATGGCGGTAAAATGCGTTTTGC
CGCTGCGCGATAGTCGCTGGCTGCGGAAATAATCATGCTTTTTTCTCCCTTGAATGCGAATGCTGCTCGTCGGGCAGGCG
GGTGATGCGCGCCTGGCGGGCCTGATCTTCATCAAATTGTCGAATAGTGGTATGCACAAAACCGAGGTGCGCCATCATCG
CCTGACGCGCGCCATCAGCATCGCCCGCGAAAATGGCGTCCATCACCGCGCGGTGCTGTTCGGTCAGGCGGGCAAAAACG
GGTGGCACGAGATACATGCGCTGGCGGCTCTGCTTGACTGAGGATTGCAGCAGGTCGAAGAAGCCGCGCATGGTTTGCAG
CAGCACCACGTTATGCGAGGCTTCTGCAATGGCGAGATGGAAACGCACATCCGCCTGCGACGCGAGATCGGGGTCATCCG
ACTGCGAGGCGTCAAAGCACAGGGCTATCTTCTCTTTATCCGCTTCGGTGGCGCGCATGGCGGCATGCCAGGCGGTACTG
GCTTCAATGGCGTGACGGGCTTCGAGAATATCAAAGCTGTAATCAGGGTCGTCGTTGAGCAGCGTTTTCAGCGGCTGAAC
AATATTCTGTTCTGACCAGGTATCGTGCTGCCAGCGTACAAAAGTACCGCCGCCACGACGGCTCAGCAGCACGCCTTCGC
TGACCAGCTTCGCAAGGGCTTCACGCAACGAATTGCGCGAAACCCCAAGCTGTACGGCCAGCTGGCGTTCGGCGGGCAGT
TTCATGCCCGCTTCCAGTTGTTGTTCAGCAATCAGCGCCCGAACGCGGTCGGCAACCTCGTCAGCCAGGCGTCGGGGTAA
AACCGTCATGGGATCATCCAGGTCAGGACATAAGCCTGAAGTGTGGTGATCACCCCCACCAGGCAAGTGAAAATCAGGCT
GTGTTTAACGGTAAAGCGGAACAGATCCGACTCTTTGCCCACCAGTCCGACCGCCGCACAGGCAATGGCGATTGACTGCG
GTGAGATCATTTTGCCGGTGACGCCGCCGGTGGTATTGGCCGCAACCATCAGCACATCCGAAACGCCGATCTGCTGAGCA
GCGGTCGCTTGCAGCGCGGCAAACAGCGCATTCGATGACGTGTCGGAACCGGTGAGAAATACCCCCAGCCAGCCGAGGAA
CGGCGAGAAGAAGGTGAAAGCGCTGCCGGTATGTGCCAGCGCGAGCGCCAGCGTCGACGACAGCCCGGAATAGTTCGAGA
TAAAGGCGAAGGCCAGCACCATACCGATCGAGTAAATCGGCAGCGCCAGATCTTTCAGCGTACTGACAAAGGTGCTGACC
GCCTCTTTTGGTTTCATGCGCAGCCAGACAATCGACAGGATCGCCGCGAACAGAATGGCGGTGCCGGTAGCGGAGAACCA
GTCGAATTTATACACCGCGGCATACGGCGTGGCGGCACTGACAACCGGCGGCATGCGGGCAACCAGCTTGTCGAGATGCG
GCACAGAAATATTGAATACCCAGTCATACAGCGCGCCGCCTGGCGCAAACAGCGCTTTGAACGGCGGTACGCTCCACAGC
GTGACGGTTGCCGTCAGGAACAGGAACGGCGACCAGGCGCGCAGAACCTGCCCGGCGCTGTAGTGCGTACGTTTTAAATC
GAGATCGACCTGCGCTGCGCCCATATCGCCAAAGCGGAAGATGCGCACCGGCCGCCAGCGTTTCAGGAACAGCGTCAGGC
ACACCAGCGAAACCAGCGACGAAATGATATCCGGCAGTTCCGGGCCGATAAAGTTGGAGCTCAGATATTGGGCCACAGCA
AACGAACCGCCCGCCACCAGCACCGCAGGCCAGGTCTCTTTCACGCCGCGCCAGCCATCCATAATCGCCATGATCCAGAA
CAGCACGATAATGGTCAGGAACGGCAACTGGCGGCCTACCATCTGGCCAATCTCAAAGCTCTCCAGCCCGGTGACCTGGC
CTGCGACCAGAATCGGGATACCCATTGCGCCAAACGCCACGGGCGCGGTATTCACAATCAGGCATAAACCGGCGGCATAC
AGCGGATTAAAGCCCAGCCCGACCAGCAACGCGGCGGTGATTGCCACCGGTGCGCCGAACCCGGCCGCCCCTTCGAGAAA
CGCGCCAAACGAGAAGCCAACAATCAACATTTGCAGGCGCTGGTCGGGCGTAATCGAGAGGATTGATGAGCGGATAATGT
CGAACTGCCCGGTTTTCACCGAGATTTTGTAGACAAATACCGCCGCCACGATGATCCACGCAATCGGCCACAGGCCATAG
AAGAAGCCGTAGACCACTGCAGCAAGGGCGTGATCCACGGGCATATGGTAAAACAGCAGCGCCACCGCAAGGGCGATGGC
AACCGTCCAGCTCGCGGCCACATAGCCTTTGAGCTTGAGTTTTATCAGCGCAAAAAAGAAAAACAGGATCGGTAGCGATG
CGATCAGACTCGATAGCCAGAGGTTCCCGGCCGGGTCGTAATTCTGTTGCCAGAGGCTCATGCAGGTGTCTCCAGAGAAC
CACAACAAAGCCGGTACGCGGTAAGTCTGTGCTTAACTCTGCGTCACAGGTTTTGTAAAAGTGGCCCTGCCAATGCGATG
GTGTAGGGTTGGTGATAACGAATGGTTATCCAGATGTTGCATTTGAGCAATGGTTATGTGACGGGATTTGATGGAACTGT
GAAGCAGGGAGAGGATTAAAGGGGAATTGGTAGGGCCAATTCAGATCGCCCTCGCGCTCAGCACGCGACAAGGGCGATAC
CGATTAGAATTCGCTTTTGGCAAAGCCAGTCATTACGTCGAGACCCATTTCGCGGCCCAGCGCCGTCATTGGGTGCACAA
CTACCAGCCCACGAACGCTTTTTTTCAGCTTGCCGAGATCGGCCTGCTCTTTTTTGCTGATGGCGCGGCTGAACGGCATT
TTCAGCAGCTTTTGCGCTTCTTTGCTCAGCTTCTGGTTGTGCTGCTCGCGCAGGCGAGCGATTTCCGTCTCCAGCGTGGT
TTTCTCTTTTTCCAGTTCGGCGTATTTTTCTGCCGCATCGACTAAAGAGAGGTCAGCCTGCTGGTGGTGAATCGCATCGA
GGCGATCGCTCAGGCGCTTGATTTCGTTCTTTTCAACGTCTTTCATGGTGCTCAGTTTTGTTGGGGGAAAATGCAAGGAT
ACAACATTTGCGGCGGCGCTTACTTATGGAATGCCTTTTTTAAGCTGATGCGGGAGATAAGCTCAGTCAATGAAAGCACC
ATGGTGGAGCGCACCACTTGCTGGTAGCGCTGCTTCTGCATGGCGAACAGATCGGCATCGCTGGTATCAAATTGTGGGGT
TGGCGGCAGGGCGGCCACGCAATGCAGCTCGCCGAACGGACCGAGAATTTCATCGTCGGTAAAGGCGTATTCCGTACCGT
CGTGATTCAGCTCTTCACGCAGCGCCATCAGGAGCTCCGCGTCTTCATACTCCGCACGGGAAATCACCCCCAGGCCGTAA
ATCAGCTTCAGACGCACGGATAAATTGCCCAGCGGTCCATCTCCGTCAAGCAGCGGCTCTACAGCATATTTCACCGCGTA
GTCATCTTTGCGAAATACCTGCAACACCAGAATATTGATGGCTTCATTGAGCAGTTCAACGGCAGCAATCAAAAAGCTTC
GTACGGTTTTGCCCGCATTCAGACGCTCGAGTACACGGTTTTCGAAAGCCTGCGTTTGTTCCATTATTGCCTGCATATCT
GACAATTTCGTTAACTGGCGCGGGGATTCCCGCGCCAAAACCGGCATCATGCCTTTGCGTTATATGCGTCGATGGCTTCG
GTAACGACCGGGCTGTTGGCATCCAGGCCGGAAATTTGCGCCAGCGCAGCCTGCGGGCCTTTCTCTTCGATAAGCTGGGC
CAGCTCCTGCGCCTGCGGATCCTGCTCGCTGCGGTAGTGCATCGCGGCGGCGATACCTTTCACCAGGTTTGCGTGCGGCA
GGTTGTACTCCAGCGTGCCGAGCAGCGGTTTAATCAGACGGTCGCCGGCGCTCAGTTTACGCAGCGGCTGACGGCCAACG
CGTTCCACATCGTCTTTCAGCCACGGGTTTTCAAAACGGCCGAGGATTTTCTGAATGTACGCCGCGTGCTTTTCAGGATC
GAAGCCATAACGCTTGATCAGTACCGCACCGCTCTCTTCCATTGCGCCTTGCACCACGGCGCGGATAGCGTCGTCGAGGA
TGGCATCGCGAATAGTCTGATGGCCGGTCTGTTTTCCAAGGTACGCGGTTATAGCATGCCCGGTATTCAGCGTGAAGAGC
TTGCGCTCAACAAATGCCATCAGGTTATCGGTTAACTCCATGCCTGGAATGGCTGGCAGCGCGCCTTTGAACTGGGTTTT
ATCAACAATCCACTCGCTGAAGGTTTCCACGGTCACTTCCAGCGGGTCGTTGGTTGCGGATTCCGCAGGCGGAACGATGC
GGTCAACGGCCGAATCGACAAAGCCAACATGCTCTTCCACCCACGCTTTATCGGCATCGGCCAGTGCGGCGATCACATGG
CCTTTCAGTTGGGTGGTGCCGCGTACCATGTTTTCACAGGCAATGATGTTCAGCGGCGTGTTGATGCCTTGCGCTTTGCG
TTTCGCCAGACCTTTGGCGATCGCCGGAGCGATACGTTCCAGAACAACCGGTCCCACGGCAGTGGTAACCAGGTCGACAT
GCGCTATCAGGTCAATCACTTCATCACCGATGCTGCTAACAGCGTTGACGCCGGAAACGGTATCAATCTGCTGTTTTTCT
CCCACAACGTGAACCTGATAGCTATGACGGGCATTCAGGGCGTCGAGCACCACCTGATTCACATCGGCGAATGTCAGTTC
AATCCCCGCGTCGGCAAGCAGTTTGCCGATGAAGCCACGTCCGATATTACCTGCGCCAAAATGTAATGCTTTCATAGAAT
TAACCTTCATAAATGTTTTACCCGAGAGGGCCTGGGTGAAGAACCACATACTGTTCTCCTCACCCTGACCCTCTCCCCGA
AGGGAGAGAACAAAAGCCCGGTAAGCATTTTGCCACCGGGCTTTGGGGATTACTTGTTCAGCAACGCCAGCACTTCTTCA
ACGCTGGAAGTGTGAGCCAGACGTTCAATGACCGTCTCATCATCCAGGGCATTGGTCAGGCTGGTGATCACCTGGATATG
CTCGTTGTTACGCGCGGCGATACCGATGACCAGACGGGCAATGTCATCTTCTTCTTCGCCGAAACGTACACCTTGCGGAT
ACTGGCAGAATACCACGCCGGTTTTCAGTACGCGGTCTTTGGCTTCCACCGTACCGTGCGGAACGGCGATCGACTCACCC
AGATAGGTCGGGGTCAGTTTTTCACGATCCAGCATCGCTTGCACATATTCCGGCTCAACATAGCCGCCTTTCACCAGTTG
CTCACCGGCAAAACGAATCGCTTCTTCTTTGGTGTTTGCGCTGCGACCAAGGAAGATGTTCTCTGCGCCCAGCTTGAACA
GATTGCTGTTGGTCTCATCAAAGCTATCTTTCAGGCTGGTTGTCACCTTTACTTCGTTGTCCGTGTGGCGCTGCGCAGCA
ACCAGACGTTCAGTCAGGCTGGTGTACAGGCCGCTGTCCAGGAAGTTAGTCAGCGAAATATGCTGCGCCTGCGGTACCTG
ACGCATAGCACGCTCGGTCAGATCGCGGTGCGTGATCACCAGGTCAACATCCGGCGGCAGGCTGTTAATTGCGCTGTTGG
TTACCGAGATGTTGGTCAGGCCAGCATCCTGCACTTTCTTACGCAGTACGCCTGCGCCCATGGCGCTGGAACCCATACCG
GCATCACAAGCGACGATGATTTTACGTACGTGGCTCAGGTCGTTGGTGACATCGCCAGCCGACAGCGGAGTTGCGCCTTT
GGACTCGGCTTTCATGTCCTGTACGCGACGGGTAGCGGCTTCGATATCTTCATCTTCTTCTTTCACTTTGCTGGTTTTCA
GCAGGATAGAAGAGATAACGAAGGAGACGACCAGCGCAGCCAGAATCGCCGTGATGTTAGCGAAGTAGGCACCTTTCGGC
GTCATCGCCAGCACTGCCAGGATGGAACCCGGAGAAGCCGGAGAAACCAGACCGCCGTTCAGCACGCTCAGCGTAAACAC
GCCAGTCATACCGCCGAGGATCACCGCCAGCAGCAGACGCGGGTTCATCAGCACATACGGGAAGTAAATTTCGTGGATAC
CACCCAGGAAGTGGATGATTGCCGCACCGCCCGCAGACTGTTTCGCGCTGCCGCGACCAAAGAACATATACGCCAGCAGT
ACGCCCATACCCGGACCCGGGTTCGCTTCGATCAGGAAGAAGATGGACTTGCCGAGTTCATGAGACTGCTGAATACCCAG
CGGCGAGAAGATACCGTGGTTGATGGCGTTGTTGAGGAACAGGATTTTCGCCGGTTCAACAAAGATGGACGCCAGCGGCA
GCATGTCATGAACAACCATGAAGTTAACGCCCGCAGCCAACGCTTTGGACAGCACTTCAACGGCCGGGCCGATGCCCAGG
AACGCCAGAATGGCGAGGATCATACCGATGATGCCAGCGGAGAAGTTATTCACCAGCATTTCGAAACCGGATTTGATCTT
GCCGTCTACAGCAGCGTCAAATTTCTTGATGCAGTAGCCGCCCAGCGGGCCGGCAATCATCGCGCCGAGGAACATCGGCA
TATCCGCACCGACGATAACCCCCATTGTGGTGATAGCACCCACCACGCCGCCGCGATCGCCGCCAACCAGACGACCACCG
GTGAAACCGATGAGCAGCGGCAGCAAATACGTAATCATAGGGCCGACGAGTTTCGCCAGCGTCTCGTTTGGTAACCACCC
TGTAGGAATAAACAATGCGGTAATGATACCCCACGCGATAAACGCGCCGATGTTGGGCATCACCATATTGCTGAGAAAGC
GACCAAAGCTTTGCACCTTGATCTTGATATCGGATGACATAAAACACCCCTTCTTATGTTTACTATCGCACAGGCCGGAA
GCCCGAGGTTTTGTTGTTAACGTGGCGGCAGAGGTAGCCGGACCTGGGTTATCTGTGTGGCGAAATCTCGCACCGAATTG
CATAACTGTCCAGATGATGCTCTTTAATGTGATAAACATCACACTAATGTGGGGGATACCCTGCCACTTAGCGTGATGTT
GATCACAAAAAATCAGTGTAAAAAAAGAACAAAGGATAAAAACTGAACGCTTATGGGGATTAAATGTGACTGAGTTCACA
AAATGATGGCGCGACTTTGTTATTTATTTGTGATCTTAATCACAAGATATTTGTGCCAGGAGTTTTCCGAGTGTGATCGC
CAGCAAACTGTATTTTTTACACTCAGGACAACCTGTAACTTCCTTTCAGGCAGGTTGGCGACGCTTAATTTAGTATCGGA
AGTTTTCACGTTGATGAAACAATTTACGACGACTAGTACATAATTAACGTTTTGTTGGCAAAAAAGGACCCAAAAATGAA
ACTTATCGGCAGCTACACCAGCCCTTTTGTCCGCAAAATCTCCGTGATGCTGCTGGAAAAGGGGATCACCTTTGAATTTA
TCAACGAGCAGCCCTACAACGCGATCAACGGCGTGGCGCAATACAACCCGCTCGGTAAGGTCCCCGCGCTGATTACGGAT
GAGGGCGAAGTCTGGTTCGACTCGCCGATCATCGCGCAATACATTGAATTACTGGCTATCGCACCGGCGTTATTGCCGAC
GGAACCTGTGGCCGCGCTGAAAATCCGCCAGCTGGAAGCGCTGGCCGACGGCATTATGGATGCTGCGCTGGTCTCGGTGC
GTGAACTGGCGCGCCCGGTTGAGCAGCAATCGCAAAGCGAACTGCTGCGCCAGCGGGAGAAAGTTTCGCAGGGCCTGGAT
ACGCTGGAACGCTACCTGCAAGAGGGAACGCTTAACGTTGATACGCTGAACCTGGCGACTATTGCCATCGCCTGCGCGAT
TGGCTACCTCAACTTCCGCCACGTCTCGCCGGGCTGGTGCGTGAATCGCCCGCTGCTGGTGAAGCTGGTCGAGAACCTCT
TTCAGCGTGAGAGTTTCGCCCGTACGGAGCCGCCAAGAGCCTGATAAGCATGGTGTCGGCCTGAGCAAAGTCGCTGTACA
ATCCCCTCACGTCAATCCCCCTGACGGGAGGGGGCAACTCATAGCCAGGCCTTTTCATGACAACTCTTTACAGCCAGATC
CCATCGACCGATCGCCTGTTACGTGACGAGGCGTTCGCCACTTTATTAACCCTTTTCGGCCATAGCCGCGTAACGCAGAT
GCTGCGTCAGCTACAGGATGAAGCGCGTGAGCAAATCCGTCAGCAGCAGACATTACCCGACTGGTGCAATGCCTGGGTCC
GCGAGACGCAAACCCGGCTCGAACAAAGTAGCGCCAGCGCGCTGCGCCCGGTGTTTAACCTGAGCGGCACCGTACTGCAT
ACCAACTTAGGCCGCGCGGTGCAGCCGCAGGCAGCGGTCGATGCCGTTGCGGCGGTAATGGGTTCTGCGGCGACGCTGGA
ATACGATCTTGATGGCGCCGGACGGGGTCACCGCGATCGCGCGCTGGCGGATTTACTCTGCCAGCTCACCGGCGCGGAAG
ATGCCTGCATCGTCAATAACAACGCTGCCGCCGTGTTGCTGATGCTGGCCGCCACGGCGGCGGGGCGTGAAGTGGTGGTG
TCGCGCGGCGAGCTGGTGGAGATTGGCGGCGCGTTCCGCATTCCGGACGTGATGCGCCAGGCGGGCTGCGTGCTGCATGA
AGTGGGAACCACTAACCGCACGCATGCCAAAGATTACCGCCAGGCGATCAACGACAACACGGCGCTGCTGATGAAGGTGC
ATACCAGCAATTATCATATTGACGGTTTTACCGCCGCGGTGGACGAAGCGGAACTGGTGACGCTTGCCGAAGCGGCCGGA
TTGCCGGTGATTGTCGATCTGGGTAGCGGCTCGCTGGTGGATTTAAGCCGCTATGGCCTGCCAAAAGAGCCGATGCCGCA
GGCGCTGATCGCCGCAGGCGTCAGCCTGGTGAGCTTCTCCGGCGATAAGCTGCTCGGCGGCCCGCAGGCGGGCATTATCG
TGGGTAAAAAAGCGCTGATTGCGCAGTTGCAGCAGCACCCGCTGAAACGGGCGCTGCGGGCGGACAAAATGACGCTGGCG
GCGCTGGAAGCCACGTTACGTCTCTATTTGCACCCGGAAACGCTACCGCAGAGCCTGCCGACGCTGCGTTATCTGACGCG
CCCGGAGCCGGAGATCCGCGAGCAGGCACTGCGGCTGTGCGCGGCGCTGAATGCGCGCTATAGCGAGTTCGACCTGCGTG
TCGAAGCCTGCCTGTCACAGATTGGCAGCGGCTCTTTGCCGGTCGATCGCCTGCCTGGCGCGGCCGTGACCTTTACGCCG
CGCGACGGCAGCGGGCGTCGGCTGGAAGCGCTGGCGGCGCAGTGGCGGGCGCTGCCGCAGCCGGTGATTGGCCGCATTTA
CGATGGTCGCCTGTGGCTGGACTGCCGCTGTCTTGATGATGAATCCCGCTTGCTGGAGATGTTGCTGAAATGATTATTGC
CACTGCCGGGCATGTTGACCACGGCAAAACGACCCTGATTGAGGCGCTGACCGGCGTGAATGCCGATCGTTTGCCGGAAG
AGAAAAAACGCGGTATGACCATCGATCTGGGCTACGCCTACTGGCCGCAGCCGGACGGGCGCGTACCGGGGTTTATTGAT
GTGCCGGGGCACGAAAAATTCCTCTCGAATATGCTGGCGGGCGTCGGCGGCATCGATCATGCGCTGCTGGTGGTCGCCTG
TGATGATGGCGTGATGGCGCAGACCCGCGAGCATCTGGCCATTTTGCAGCTCACCGGTAACCCGGCGCTGACCGTGGCGC
TGACGAAGGCCGATCGCGTGGACGACGCGCGAATTGCGCAGGTGCGCGCAGAAGTACAGGAGACGCTGAAAACCTTTGGT
TATCCGCAGGCGACTCTGTTTGTCACTGCCGCAACGGAGATGCGTGGCATCGCTGAATTACGTGCGCATCTGTTGCAGTT
GCCGGAGCGCGCGCACCCGGAAAATCAACGTTTTCGCCTGGCGCTGGATCGCGCGTTTACCGTCAAAGGCGCCGGGCTGG
TGGTAACCGGTACGGCACTCTCTGGCGATGTGCGCGTGGGCGATACGCTGTGGCTGACCGGGGTGAATACACCGATGCGC
GTGCGCGGTCTGCATGCGCAGAACCAGCCGGTTGAGCATGCCCACGCCGGGCAGCGTATTGCGCTCAATATCGCCGGGGA
CGCGGAAAAAGAGGCGCTCAGCCGCGGTGACTGGTTGCTGTCACAGCAACCGCCGGAGCCAACGGAGCGGGTGATCGTCG
CGCTGCAAACGCACACGCCGCTGACCCAGTGGCAGCCGGTGCATATCCATCATGCCGCCAGCCATGTGACCGGCCGCGTT
TCGCTGCTGGAAAATGGTCTCGCCGAGTTGGTGCTGGATACACCGCTGTGGCTGGCCGATAACGATCGGCTGGTGCTGCG
CGATATCTCTGCGCGCAGTACGCTGGCCGGCGCGCGCGTGGTCACGCTCAACTCACCGCGCCGTGGCAAACGTAAAACCG
AATATCTGCAATGGATCGCGGAGCTGGCGCAGGCGGGCGATGATGCGCAGGCGCTGCTGGCGCATTTATCGCGCGGTGCC
GTTGATCTGACGGCATTTGGCTGGGCGCGACAGCTCAGCGCGCGCGGGCTGGAAGCGCTGCTGGATAACCCCGGTTTTAT
TCGTGCCGGCAATAACTTGTTGAATGCGCCTGTGGCGGCGCGCTGGCAGCGTAAGCTGCTGGAGACGCTGGCAATCTACC
ATGAGCAGCACCGCGAAGAGCCGGGTCCTGGGCGCGAGCGTCTGCGGCGCATGGCGTTGCCGATGGAAGATGAAGCGCTG
GTGCTCACGCTTATCGAACGGATGCGCGAGGCAGGCGACATTAACAGCCATCATGGCTGGCTGCATCTGCCGGATCACAA
AACCGGCTTCAGCGATGAACAGGCGCAGCTATGGCAAAAAGTGGCGCCGCTGTTTGGTGACGAACCGTGGTGGGTGCGCG
ATCTGGCGCGCGAAACCGCAAGCGACGAACAGGTAATGCGCGGCGTGCTGCGACAGGCTGCGCAGCAGGGGCTGATTACG
GCGATCGTGAAAGATCGTTATTACCGTAACGATCGGATTGTTACTTTCGCCAGCATGATCCGCGATCTGGATCAGGCGCG
CGGTTCCACCAGCGCCGCCGATTTTCGCGATACGTTGAACGTGGGACGCAAACTGGCGATTCAGATCCTGGAATATTTTG
ACCGCATTGGTTTTACCCGCCGACGCGGCAACGATCATATCCTGCGCGACAAAGCCCTTTTCCTGAAGGAATAAGCCCCC
AGGCAGAGCGCCAGAAATGTTCATGCAAATGACAAATCTGGCGCCTTTCCCCTCTGCGATCAAAGCGCAGCAGCGACGCT
TTCTGGCACTCTTGGCTTTTTTAACGCCTGCTGGAGTGGAGAATGAACCGTTTTATTATCGCCGATTCGGCAAAATGCAT
TGGCTGTCGCACCTGCGAAGTGGCCTGCGTGGTGTCGCACCAGGATAATCAGGACTGCTCAACCCTCTCGGCTTCCACTT
TTTCTGCCCGCATTCGGGTGGTTAAAACCGGTACATTTTCCACGGCAGTAACCTGCCATCACTGCGAAGATGCGCCCTGT
GCGAATGTCTGCCCGGTTGGCGCAATTCATCGCGCCGACGGCGCGGTAGTGGTGGAGCAATCTCGCTGCATTGGCTGTAA
AAGCTGCGTGATCGCCTGTCCGTTTGGCGCGATGCAGGTGACACGGGTTGACGAGCGAGCACAGGCGCTGAAGTGCGATT
TGTGCCAGCACCGCGAAACCGGACCTGCCTGTGTGGAAGCCTGCCCAACCAGCGCGCTTAGCTGTGTGAACCCGGCGCAG
CTGCGTGAGCGTCGTCTGCGAAGCCAGCTAGCGTAAGTCATTAAAGTTCTGCGTCAGCGTGTCGGCGCATGTTCGCCCGT
GGAGTTGTGCGGAGCGGGCTGCGGCGCAATATGCGTTTCATCACGCACTTCCTTTTAAATCAGTAGGTTGAATGGCGATA
ACACGTATTGTTGCGAAGACGTGCCCCCTTGCGGGGGCACAAAAAGGTTTACTGCTTTTTTATATGCCACCGACGACACT
GCTGAGAGGCTTCGTGGTGGTGCTTCCACTGGTGTTGGAGGAATGGTTGGTGGTTAATGGCCGTATTCAGGGCGGTATTG
CCTTCGCCAGCAAACCGAAAGCATCGGCAGAAACACCGCCGCCGCCGTAATTGTGCTGAGGTAGCTAATGTTATTGGTTG
CCATATTGATACTCCGCTCAATTAAAACGCCGGACGGCACATGGATTAAGTGTAAGTCGCATTTATAGACCGGCAACGTT
GGCGCGTTAATATTTTGCAAAATAATGAAAAATATGAATATTCCTAAAGTGACAGTGCTTCTATTTGGTATATGATTTAA
AATCAACAAGTTACATGTTGATGTATAAATTAAGTCACGCTTAATAAAGATTTCTGTTTTTTTAGATTTTATTAAGCAGG
GATATATCCTTGACCGTGATTTTAATTAACAGAAAAGATGTTTCACTTTTATTTATGAAATATACCCATGTAAAAACAAA
TCGCTGTTTAATTAAAATGAATCTTTGTGTGGTTATCTGGCAGGCATAAAAAAGCCATCCTGACGATGGCTTTTTTAAAC
TCTTTTCAGGCCTCGTTTTCTTGCCAGGCTTTTTCAACTTCTTCGGCGAGAATTTTTACCCCGGCTTCGATAAGCGCCGG
TTCCGGCACATAGTTCATGCGCATGCACTGATGCGTGTGCGGCCAGGGTTTATCCAGCCCCGGGAAGAAGTAATCGCCCG
GCACCATCAGCACGCCGCGTTTTTTCAGGCGCTGATAAAGTAATTCGGTGCTGATGGGCAGATCCTTGAACCACAGCCAG
AGGAAAATCGCCCCTTCCGGTTTATGGATCAGGCAGCGCTCTTCCGGCAGGTAGCGGCGCAGAATAGCGAGGGTTTCCTG
AACCCGCTGGTAATAAAACGGTTTAATCACCTCTTCGGAGAGGCGTAGCAGATCCTGGCGCTTAATCATCTCGCACATCA
TTGCCGGGCCGATACCGCCAGGCGCAAGGCTGACGATGCCGTTCATGTTGCGAATGGCGGAGATGATTTTATCGTTGGCG
ATGATAATACCGCAGCGGCTGCCCGGCAGGCCCAGCTTCGACAGGCTCATGCACAGGATGATATTCGGGTTCCACAGTGG
TCGCGCTTCGCTAAAGATGATGCCCGGGAAAGGCACGCCGTAAGCATTATCGATCACCAGCGGAATGTTGTGCTGATTCG
CCAGCACATCGAGTTTCATTAACTCTTCGTCGGTGATCACGTTGCCGGTCGGGTTGGTCGGCCGCGAGACGCAAATCATC
CCGGTCTCTTCGCCGATATGCAGATGTTCGAAATCGACATGGTATTTAAACTGGCCATCAGGCAGCAGTTCAATATTGGG
CCGCGCCGAGACAAACATCTCCTCTTCCAGCCCGGAATCCGCGTAACCGATGTACTCCGGCGCTAGCGGAAATAATACTT
TTCTGGTGCTTCCATCGGCACGACGGCCTGCGAACAGATTGAACAAGTAGAAAAACGCGCTCTGGCTGCCATTTGTCAGT
GCAATATTCTGCGGTTCAATATCCCAACCTAACTCTTCGCGCAGCATCCCGGCCAGCGCTGTCAGCAGCTCGGTTTTGCC
TTGCGGACCGTCATAATTACACAGCGCATCAATCGCTTTGCCGTTTTCTACCATCCCGGCAAGCAGGTTATGGAAGTAAT
CGGTCATGGCCGGGATTTGTGCCGGGTTACCGCCGCCGAGCATGATAGCGCCAGGGGTGCGTAAACCGTCGTTGAGATCC
TCCATCAGGCGCGTGATGCCTGCATGGCGGGTAAATTTGTCGCCGAAAAGTGAAAATGTCATCGCTACTGCTCTGTCGGG
CTACTGTTCAAAGTGGCTAACCATAACGCTCTGCAGAGCAGTGTGCAAATTGCCGCGCCGTGACGATTTTCGCTGTTTAT
ACTAACTCTGAATTTTTTGTCAGCATAATATGCTGATATTTGCCTTATGACTCAGTGCGGGGCCGCACCTGCCCAGACAA
CCATGACTTTGTCTTCTCCTTGTTCGCGAACGAACCCATATCCTTGCGGTAGCGTTAGTGTGGTTTGTTTTCCCGCGCCC
AGTGCCGGATGGCGCGCGCGGAACTGGCCCAGCGTTTGCCAGTGGCGCAGGCTTTGCGCGGCTTTGCCGTCAAGATCCTG
CCAGTTCATGTCCGATCGCGTGCCCTGCAGCGGATCGGATCCTGTGGGGCCAAACGGACGTGCGGATTCATCACCGTAAA
AGATCTGCACTGCGCCTGGCGCAAGCAACAACAGCTCTGCCGATTGCTGGCCGCCTTCGCGGAACAGGCGGGTATCGTGC
GAGGAGAGATAACTCAGGGCGTTAAAACTTTGCAGCTTGTCGGCCATTTGCTGCCAGACAGTATCCATATTCGCCAGGCA
CGGCACGGCGCTGGCGGCCTGCTCCTGGTAATCAAAGTTGATCATCGCGTCGAAACCGTGGTCATAGTAGGCGCTGCGCA
TGACGCCATGGCCCCAGGATTCGCCGGTCATCCAGAATGGCGCATCATCAATTTTCTTCTGCGGGTTGGCCTTTTTCCAC
TCGGTCAGCGCCGCTGTCGCCTGGGTTTTCAGTTGCTGCCAGGCCGCCAGTTCAACGTGTTTGGCGGTATCAACGCGAAA
ACCGTCGATACCATAATCGCGCACCCACTGGCTGAGCCAGTGAGTCAGATAATCGCGCGGCGTGTAACCGGCAATCTCCC
GCGCGTGGGTGTCCGGTTTATGTTGATAGAAAACGGGCAAGCCGGATGGCGTGGTCGATTCTGTTTTCAGATCCGGCAAG
AACGCCAACGACATGGTCAGATCGTCAAAACCGGGGTTGTCATAATCGCCGATATCAGTGCGGATCCAGTTTTTGCCCCA
CCAGTTTTGCCACGCCGTTTTATCGCTGAAGTTGATGTAATCATTGAAACTGTGCCACGTCTGACCGGCGGCGGGCTTCC
AGTCTGTCCAGTGCTCGCCGAGGATTTTGCGTCGTTCATCCTCTTTCAGATAAAGCGCGCCAAACTGATACGTCTGCATA
TCCGCAAGTGTGGCGTAGCCGGTGTGGTTCATCACCACGTCAAACAACACGCGGATGCCGCGTCGGTGCGCTTCATCGAC
CAGCGTGCGTAAATCCTCTTCGCCGCCCATATTGGCATCCAGGCGCGTCCAGTCTTGCGTGTAGTAACCGTGGTAGGCGT
AATGCGGAAAATCGCCCTTCGTGCCGCCGCCTACCCAGCCGTGGATCTGCTCCAGCGGTGAGCTTATCCATAACGCGTTC
ACGCCCAGTTGCTGCAAATAATCGAGCTTGCTGGTCAGCCCCTTCAAATCGCCGCCGTGGAAGGTGCCGATCTCCTGCAT
GCCATCTTTATGTCGCCCGTAGCTGTTGTCGTTTGACGGGTCGCCATTCACATAACGGTCGGTTAAAACAAAATAGACGG
TGGCGTTATGCCACTGGAAGGACGCGGGACCATGGGTTTCGGCGCTTTCTAACAGCAGCAGCCCGTCGCTTTGCGCTGCA
GGCTGAAGGGTGATTTTGCCGTTGCGGACGGTGGCGATTTGCTGGCTGTAGAAATCGCGCACCTGGCTGCCTTCCGGGAA
CGTTGCGCCGACGTCTATCGTCAGCGGCTTATCGCTGCGCACCGGGCACTGGCGCGCCACGTTCGCGCGGGTGTCGGCAT
TCTCGCTTTTCACGCTCAGCAACAGAGTGGGCGTGCCGGAACGGGTATCAAGCTGCAACTGGTAATCGCCGTCGCGGAAA
ATACGCCACTGCGGCGCGCTGCCGGTACAGGGAACCAGTGACAGCATCTGGTTGAGCTTCACCCCTTCAGCCGGTTGCCA
GCATTGCTGGCCCTCCTGCAAGGTGAGCGGATAAGCCCTTTTTTTCAGCGTCGCCTGGCTGCGCCACAGACCGGTGCCAT
CGTTGGTTAAGGCGGGAAAACCGCTGGCGGACCAGTCGGCGAAGGCGAAGCAGGGTATGAAGAGCAATGAAAGCGCGGCG
TATTTCATCTGATGTCCCGTTAACGGCGGTTTCTTTCAGTTTGCCACGCTGAAAACAGGGCCGACTCATCCTGTGCGCGT
TATCGCCAGGGAGGAGAACAACGGGTGAGTGATAAGCCACACAGAACGTCGCGGATTTGCGATAACCACCACATTTATCA
CTCTCTGTCCATTTTCTACACAATTTCCTGGTGACATGGTTTCGGAATTGGATTATTTGTGTACGTGCTCTTGCAAGCTA
TTTTTGGTATGATTTGAGATTCAGCTCTCAAATTTATGCAAAAAAGAAGGTGTTGGAATGTTCATATCCGACCAGGAGAC
CTAATGATATCGATACCCATGCGACGACCTGGGGCTACGATACTCATGTTTTTCACCCTTATATTTTCGGGTGGGGTGCT
GGCAAAGACGCACACAGAAACAGCGAGTCACAAAGCCCACGTCACTAAGGCAAACGTAAAGAAACAGGCAAGCAGTAAAC
AAGAGTATTCTCGCAATAGTGTAAATAGCAGTTCACTTCCTGATTTGCGAAAATACCCTTCCGGAACCCCAAGGAAAAAA
GCGTTTCTCCGGACAGTAATGCCTTATATCACCAGTAAAAACTCAGCGATTACCGCCGAGCGTAACTGGCTGCAAAAGAA
ACAGTACGACAGCCAATGGTCGCCTGCCGAACGCACGCGCCTGAAGGATATTGCCAAACGCTACAAAGTAAGCTGGTCCG
GGAATACGCGCCGTATCCCGTGGAACACGCTGCTGGAGCGCGTGGACATTATTCCTGACAGCATGGTCGCCACCATGGCG
GCGGCGGAAAGCGGCTGGGGCACCTCCAAACTGGCGCGTACCAACAACAATCTGTTTGGTATGAAGTGTGCCAAAGGTGC
CTGTAAAAATGGCCCGGGTAAGGTGAAAGGCTATTCCCACTTTGAATCCTTGCAGGAGTCGGTGGATGCTTACGTCACCA
ATCTGAACACGCATGCTGCTTATGCGTCGTTCCGTAAATCCCGCGCGCAGTTACGCAAGGCCGATCAGGAAGTGACGGCT
TCAAACATGATTCATAAGCTGAAGGGTTACTCAACCCGCGGCGCGAGTTACAACAACTACCTGTTTGCCATGTATCAGGA
CAATCAGCAGTTAATCGCCGCGCACATGTAACTGTTTTTGCTGCTAAAACGCCTTCCCTGTGGAAGGCGTTTTTCTTTGC
GCGTTATATCAGCACTTCGCTGTAGCGGTCGCGGTAGTCTTTCGGCGTGCTGTCGTACTCTTTGCGAAAGACGGAATAGA
AATATTGCAGCGACGGATAGCCGCACATCTGTGAAATCTCGTTGATCGAGAGCGACGTTGAAATCAGCAGGCTGCGCGCT
TTTTCCAGTTTCTCCGCGTGGATCACCGCGTGGATGGTTTCTCCCACTTCCTCTTTAAAGCGCTTCTCCAGATTGGAACG
CGAAATACCGACAGCATCCAGCACCTGATCGACCTTGATCCCCTTGCAGGCATGATTGCGGATGTAGTGCATCGCCTGGA
TGACCGCAGGATCGTTCAGCGAGCGGTAATCAGTCGAACGTCGTTCCACGACCCGCACCGGTGGCACCAGCAGCCGCTGA
AGCGGCAGGGTTTCGCTATCCAGCAGACGATGCAGTAATTTTGCCGCCTGATAGCCCATCTGCCGCGTACCCTGCGCCAC
GGAAGAGAGTGCGACGCGGGAGAGGTAGCGGGTCAGTTCTTCATTATCGATGCCAATTACGCACAGCTTTTCCGGCACCG
GAATATGCAGATGGTCGCACACTTGCAGAACGTGGCGAGCGCGGGCGTCGGTAACGGCAATGATGCCGGTTTGCGGCGGC
AGCGTTTGTAGCCAGTCGGCGAGTCGGTTCTGCGCGTGCTGCCAGTTTTCCGGCGCGGTGGTCAGCCCCTGATAAACCAC
GCCGCGGTATTTCTCCTGCGCGACAAGCCGGCAAAAAGCATATTCACGTTCAGCAGCCCAGCGCTTACCGCTGGAAGCGG
GCAGGCCGTAAAAAGCAAAACGGTGTACGCCTTTCTCTTTCAAATGCAGGAAGGCGCTCTCAACCAGCGCGTGGTTGTCG
GTGGCGATGTAATGGACCGCAGGGTAGCTTTCTGGGGTGTGATAGGAGCCGCCAACGCCGACGATCGGCACGTCAACATC
GGCCAGTACCTGTTCTATTTCCGGGTCGTCGTAATCGGCAATAACGCCGTCACCAACCCACTCTTTAATATTTTCAATGC
GCGCGCGGAAATCTTCCTCGATAAAGATGTCCCACTCGGATTGCGACGCCTGCAAATACTCGCCGACGCCCTCGACAACC
TGGCGGTCATAGGCTTTATTCGCATTAAATAACAGCGTGATGCGATGGCGTTTTTCAAACATGTCTCTAGGATTCCTGGC
TTTCCACCTGTTCTGATTATCATATTCAGGACACTGCCGGATAAAAAAGATCCGGCAGTGTGATCGCGCCTGTATTCACT
CCTTTCAGGCCCGGCGTTTGGTCGCGGAATCCATCCACACCGCCAGCAGTAAAATCGCACCTTTGACGATGTATTGCCAG
AAGGTGGGCACATCCATCATGCTCATGCCGTTATCCAGTGAAGCCATAATAAACGCCCCCATTACGGCACCCGCAACGCT
ACCGATCCCGCCTGCGAGGCTGGTGCCGCCAATGACACAGGCGGCAATGGCGTCCAGCTCGGCGATATTCCCGGCCGAAG
GCGAACCCGCGCCGAGGCGTGAGCTGAGGATTAACCCGGCGATTGCCACCATCAAACCGTTGATGGCAAATACCGCCAGC
TTGGTACGCTCAACGTTGATACCGGAAAGCCGGGCCGCTTCCAGGTTGCCGCCGATGGCGTAAATCCGGCGGCCAAACGC
GGTTCGCGTGGCCATAAACATCCCGGCCAGCAGCAGAAATGCCAGCAGCAGCACCGGTGTAGGAACGCCGCGATAATCAT
TGAGCAGCCAGATAGCGCCCAGCACAATCACTGCGATAAGCACCTGACGGCCAATCGCGCTGCTGGAGGCGGGTGTTGTG
AGGCCGAGCGACTGACGGCGCAACCGCCCGCGCCATTGCCAGAGCACAAACACCACCATGCCCAGAACGCCGACGCCGAA
ACCGACACCGTCTGGCAGGTAGCTCTGACCGATTTGCGACATCGCCGCGCTGGTGGGAGAAACCGTGGTGCCGTTGGTGA
TGCCGATTAACACGCCGCGAAACGCCAGCATACCGGCGAGAGTGACGATGAATGACGGCACCTTGCGGTAGGCCACCCAC
CAGCCGTTCCATGCGCCCAGCAACAGACCGAGCACCAGCGTTACTGCCACGGTGAGCGGCAGCGGCCAGCCGAGCCAGAC
ATCAAAAATCGCCGCTGCGCCGCCGAGCAGGCCCATCATTGAGCCAACGGAAAGGTCAATTTCAGCGGAAATAATGACGA
ACACCATGCCGACCGCCAGGATGCCGGTGATAGCGGTCTGGCGTAGCAGGTTAGAGATATTGCGCGCGCTCAGATAAGCG
CCATCGGTCATACCGGTGAAAAACAGCATGATCACCACAATGGCCGCGATCATGACAAAGACCTGTAAGTTGAGGGATTT
CAGACCGGAAAATACGCCCGGTGAGACCGTGGATAGCTTCATTTCAGACGGGTTGCTTTTCGACATGATGTTCGCTCCTC
AGTGCCGCTTCCATGACCTGCTCCTGGGTCAGATTACGATTGATAAGATCGGCTTTCAGCTTGCCTTCATGCATTACCAG
CACCCGGTCGCTTAAGCCCAGTACTTCAGGCAGCTCGGATGAGATAACGATGACGGCAATCCCTTGCTGCACCAGTTGGT
TAATGAGTTTGTAGATTTCATACTTCGCGCCGATATCAATACCGCGCGTCGGTTCGTCGAGGATTAAAATGCGCGGGTTG
AGCAGCAGGCAGCGGGCTAAAATCGCCTTTTGCTGGTTGCCGCCGCTGAGGCGACCGATGGCGAGCGCTGGCGATGAGGT
TTTCACTTTCAGCCGCTGCAGAGACTGTAAAATGCAGGCCTGCTCTGCGGCATCGTCCAGGCTGCTGAGCACGCCGGTAA
ACTGATCCAGCGCCGCAAGGGTAATATTTTTTCCCACCGCCATAACCGGCACGATGCCGTCTTTTTTGCGATCTTCCGGC
ACCATCGCAATGCCATGCGCAATGGCCTGCTGGCAGTTGTGGATCTCCACCTGCTTGCCATCAAGGTAAATCGTGCCCTC
CCAGCGGCCAGGCCACACGCCGAACAGGCACTGCACAGCTTCAGTTCTGCCTGCGCCGACTAAGCCTGCGATACCGAGGA
TTTCGCCGCGTTTCAGGCTAAAGGAGACGTCGTTGACGCGTTTAATATGGCGATTAACCGGGTGCCAGGCGGTCAGGTGT
TCAACGCGCAGGATCTCCGCGCCGGTAGTATGCGGCTCGCTGGGATAAAGCGCCGTCAGCTCGCGACCCACCATCATGGT
GATGATGTCATCTTCGCTCATGCCCGTCGCATCGCGGGTGCCAATATGTTTGCCATCGCGAATGACGCAAATCACGTCGG
ATATCGCTTTGACTTCATTGAGTTTGTGGGAAATGTAGATACAGGCGATATCATGGTTGCGCAGGTCGCGGATGATATCC
AGCAGCACTGCGGTTTCCTGTTCGGTGAGCGAAGCCGTTGGCTCATCCAGAATAAGCAGCCGCACCTGCTTATTCAGCGC
TTTGGCAATCTCCACCAGTTGCTGCTGCCCCAGCCCTAAATCGCCCACCCGGGTGTCCGGAGAAATGGCCAGGCTCACCT
GCTTAAGGAGTTTTTCGCAGCGCAGCGTCATCAGGTCGTAATCCATCACGCCGTTACGGGTGATTTCCGTACCGAGGAAG
ATATTTTCCAGCACCGTCAGGTGCTTCACCAACGCCAGTTCCTGGTGAATGATAGCGATACCTTTACGTTCGGTGTCGCG
GATATGGCTGGCCTGCAAGGTTTCGCCGGCAAACACGATCTCCCCGTCGTAGCTGCCCGCCGGGTAGATCCCGCACAGGA
CTTTCATCAGTGTTGATTTACCGGAACCATTCTCGCCGCACAGTGATAACACTTCGCCGGCATTCAGTCGCAGGCTGACA
TTATCAATGGCTTTCACAGCACCAAAGGCTTTGGTGATGTTTTTCATTTCGAGTAAATAAGGCATAGCTGCTCCACGTCA
TGTGCTGGTCTGACAACGCCTGAAAGAGGAGGCGGAGGGCGCGCCCCGCAACGGAGAGACGCGCCGAACGTGCTAGAGCT
GGTTTTTCTGATGGAAACCATCTTTGATAACGGTGGCGTCGATATTGTCTTTCGTCACCTCAATTGGCGTCAGCAAGCGG
GACGGGACATCCTTCAGACCGTTGTTGAGCGTGGTATCTGCTTTCGGCTGCTGGCCGTTGCCCAGTTCGACGGCAATTTC
CGCCGCCGTGTTGGCAAGCTGCGTAATCGGCTTGTAGACGGTCATTGTCTGGCTGCCGTTAATCAGCCGTTTTACCCCGG
CGAGATCCGCATCCTGGCCGGAGATAGCGACTTTTCCTGCCAGCCCCTGGGCGCTAAGCGCCTGGATTGCGCCGCCAGCG
GTGGCATCATTTGAGGCGACGACAGCATCGATTTTGTTGTTGTTAGCGGTGAGCGCGTTTTCCATTATTTTCAGCGCATT
TTCCGGCAGCCAGCCATCGACCCACTGATCGCCGACAATTTTAATTTTTCCGCTATCGATATACGGTTTTAAAACTTTCA
TCTGCCCGGCGCGGAACAGCTTGGCGTTATTATCCACCGGTGAGCCGCCCATTAAAAAGTAATTCCCTTGCGGCACTTTC
TTGACCAGGCTTTGCGCCTGTAATTCCCCGACTTTTTCATTGTCGAAGGAAATATAGAAATCGATGTCAGCATTATTAAT
CATGCGATCGTAAGCCAGAACTTTAATTCCTTCCTGTTTGGCTTCTTTTATTACGTTACTTAATACCTGACCGTTGTAGG
GAATAATAACCAGCACATCAACGCCACGGTTTATCATATTTTCAATTTGCGACATTTGTGTTTCTTCATTGCCGTTGGCG
GATTGAACAAACACATTAGCGCCGAGCGATTCGGCTTTTTTAACAAAAATATCGCGATCTTTTTGCCAACGTTCAAGGCG
CAGATCGTCAATCGCCATGCCAATCTTCACTTCTTTGGCGTGGCCAACGGCGCTGGCAAGGAGCAGGGAAGCGCAGAGTG
TAAGGCAAAGGTTCTTTATCTTCATAATAGTAATACCTTTCGTAGGGTGATGAGCGAGATAAAAGAAACATGCAATGCTT
TGGACGAGCAAATTTTTAACACTGAACGTTAAGTTGGCAATTACTGATTTTTATCCACGCATTACGTTTTTTGGTTTATT
TGCTGATTTATGACCGCGATCTTATTTTAAAAAAAGCAAAACCGATTTTGCATAAAAAAGAGGAAGGCGACACGCAAGAA
TTGTTGGCGTTATTTTGCGAGCCAGCGCACGTTTGTGCATTCTCTTAATAGCGGTGTGAAATAACGTAATTGAGCAAGCC
AGAGAGAGAATCCAGTATTACTTCAGAATTGTTCACTCGCCAATGGAGCTCATTATGCAAGCTTATTTCGATCAGCTGGA
TCGGGTTCGTTATGAAGGCCCAAAAACCACGAATCCTTTAGCGTTTCGTCATTACAATCCGGATGAGCTAGTGCTCGGTA
AGCGCATGGAAGATCACCTGCGTTTTGCCGCCTGCTACTGGCACACTTTCTGCTGGAATGGCGCGGATATGTTCGGTGTG
GGTTCTTTCGATCGCCCGTGGCAGCATCCCGGCGAGGCCATGGAACAGGCGAAACGCAAAGCTGATGTCGCCTTTGAGTT
TTTCCATAAGCTGAACGTTCCCTTTTACTGCTTCCATGACGTCGATGTCTCTCCTGAAGGCGCATCGCTGAAAGAGTACC
TCAACAACTTTGCACAGATGGTGGATGTGCTGGCTGAAAAACAGCAGCAGAGCGGCGTGAAGTTGCTGTGGGGTACGGCG
AACTGCTTTACCAATCCGCGCTATGGCGCAGGCGCGGCAACCAATCCCGATCCGGAAGTCTTCAGCTGGGCCGCCACGCA
GGTGGTAACGGCGATGAATGCCACCCATAAACTCGGCGGCGAAAACTATGTGCTGTGGGGCGGGCGTGAAGGGTATGAAA
CCCTGCTGAACACCGATTTGCGCCAGGAGCGCGAACAAATCGGCCGCTTTATGCATATGGTGGTTGAGCACAAACACAAA
ATTGGTTTTCACGGCACGCTGCTTATCGAACCGAAACCGCAGGAGCCGACCAAGCATCAATACGATTATGACGCAGCCAC
TGTGTATGGCTTCCTGAAGCAGTTTGGTCTGGAGAAAGAGATCAAACTCAATATCGAAGCCAACCACGCCACGCTGGCGG
GTCACTCTTTCCATCACGAAATCGCCACCGCCATTGCGCTGGGTCTGTTCGGTTCGGTGGATGCGAACCGCGGCGACCCG
CAGCTCGGCTGGGATACCGATCAGTTCCCGAATAGCGTGGAAGAGAATGCGCTGGTGATGTACGAAATTCTCAAGGCTGG
TGGTTTCACCACCGGTGGGCTGAACTTTGACGCCAAAGTGCGTCGCCAGAGCACCGATAAATATGACCTCTTCTACGGAC
ATATCGGCGCAATGGATACCATGGCGCTGGCGCTGAAAGTGGCCGCTCGCATGGTGCAAGATGGCGAGCTGGATAAACGC
GTTGCGAAGCGTTACGCCGGCTGGAATGGTGAGCTGGGCCAGCAAATTTTGCAGGGGCAGCTTAGCCTGGCGGAGCTGGC
GAAGTACGCTGAGCAGCAGAACCTGGCGCCGCGCCATCAGAGCGGTCATCAGGAACAACTGGAAAATCTGGTCAATCATT
ACCTCTTCGACAAGTAATCGGTGCCGCGCCGCGGGCAACGCGGCGCACATCAACAGGAGTGGTCACTATGTATATCGGGA
TCGATCTCGGCACCTCAGGCGTGAAGGCTATTCTGCTCGGTGAGCAGGGGGATGTGCTGGCCTCTCATACGGAAAAACTC
AGCGTATCGCGCCCGCAGCCATTATGGTCCGAGCAGGATCCTGAACAGTGGTGGCAGGCAACGGATCGTGCAATTCAGGC
GCTGGCCGCCGCGCATTCGTTACAGCAGGTTAAGGCCATCGGGCTTGCCGGGCAGATGCACGGCGCCACGCTGCTGGATA
ACGAAAACCGCGTGCTGCGCCCGGCTATTTTGTGGAATGACGGCCGCTGCGGCGAAGAGTGCAAGCTGCTGGAAGCGCAG
GTGAAAAATTCCCGCGCCATTACCGGCAACCTGATGATGCCTGGTTTTACCGCGCCGAAGCTGTTGTGGGTTCAGCGCCA
TGAGCCGGACATCTTCGCCAGAGTCGCGAAAGTATTGCTGCCCAAAGATTATCTGCGTCTGAAAATGTCCGGCGTTTTTG
CCAGCGATATGTCAGATGCTGCAGGCACTATGTGGCTGGATGTCGCTAAGCGCGACTGGAGCGATGAGATGCTGGCGGCC
TGCTCGCTCACCCGCGCGCATATGCCTGCGCTGTTTGAGGGCAGCGAAATCACCGGCGAATTGCTGCCGGAGGTGGCCCG
ACGCTGGTCGATGCCCGTTGTTCCCGTGGTGGCGGGTGGCGGTGATAATGCGGCGGGCGCTGTGGGCGTGGGTATGGCCG
ATGCCGGGCAGGCGATGCTCTCGCTGGGAACGTCCGGCGTTTATTTCGCGGTCAGCGAAGGGTTTCTGAGCAAGCCGGAG
AGCGCAGTACACAGCTTTTGCCACGCGCTGCCCGGGCGCTGGCATCTGATGTCGGTGATGCTTAGCGCCGCCTCCTGCCT
GGACTGGGCAGCAAGGCTGACCGGGCTGGAATCGGTGCCCGCGCTGATCCACGCGGCGGAGCAGGCGGACGACAAAGCGG
GCGATCTCTGGTTTCTGCCCTATCTTTCCGGCGAACGCACGCCGCACAATAACCCGCAGGCGAAGGGCGTTTTCTTTGGC
CTGACGCATCAGCACGGGCAGGGCGAACTGGCGCGCGCGGTGCTGGAGGGCGTGGGTTATGCGCTGGCGGATGGTATGGA
TGTGGTGCATGCCTGCGGCGTGACGCCAAAGAGTATTACGCTTATCGGCGGCGGCGCGCGCAGCGCCTGGTGGCGGCAAA
TGCTGGCGGATATCAGCGGCCTGCAACTCGATTACCGTACCGGCGGCGATGTTGGCCCGGCGCTGGGCGCGGCGCGGCTG
GCGCAGGTCGCGGTGAACCCGGATGTGCCGCTGGCAACGCTGTTACCGCAGCTTCCCATTGAACAACAACACCTGCCGAA
CGCCGAACGTCATAACGGGTACGCTTCGCGTCGCGAGATGTTCCGGCGCATCTATCAGCAGCTGTTGCCGCTGATGTCCT
GACCGTTCCGGCTCACTTTCTTTAGTGGGCCGGAATCACCCTGAGGTTGTCCTTTTTTGGTCTTAGCAGACGTAACACTC
CTTGCCAGAATAGCGTTATCCCCACTGAGCAAGGAGTCCTGAAATGTCACGTACCGCCCTTATCAATATCGACACACAAC
AATCTTTCTTTCATCGTGAATACTGGCAGGAGACGAATTTTCCTGCCTTTCAGCAGGCCATTTCTGCCCTGATTTCTGGC
TGTGAAGCGCGTGGCATTCCGGTTGTCGATATCTTTCACGTTGCAGACAGCGGCCCCTTCGCGCTGGAAAGCGGTTTTGT
TGCGCCGATGCCTTTTCTGACGCATCAACCGGCCGTGACCTTTTACAAGCATGTGCACAATGCTTTTACCGATACTGGGC
TGGATCACTGGCTGCGCGCGCGTGATATAAATCATCTGATTATTTGCGGTATTCGCACCGAACAGTGCTGCGAAACCACA
GCGCGCGTGGCGTCGGATTTGGGGTATCGTGTGACGTTTGCCAGCGAAGCGACGCTGACCTTCCCGATGACGCATAAAGG
GATTACGCTGGATTGCGATGCGTTGCGCCATCGCACGGAAACGGTGCTGGAAGGCCGCTTCGCCACGATTAAAACCGTCC
ACGAAATTCTGGAAAGCTAATGACGACAGATGTCTGGTTTGTGATGTTGCCGGGAGTGCTGGCGCTGGATATGGCCGGCC
CGGCGGAAACATTCGTGCTGGCACAGGATGCTTTCCGCCTGCATTACATCGGGCCAGACGCCGAAGTGCCCACGTCGATT
GGCCTGAATATGGGCAACATCTCACCGCTGCCGGAAACATTGCCGGCAGGCAGTTTGCTGGTGTTGCCTGGCGTCAGTGA
TTCGGCGAATTTTTTCAACACGCCGCAGGCCAGTCTCGTACTGCACTGGCTGATGCGCCTGCAACCGCAGATCCACAATC
AGAGCATTACCCTGATGTGCGTCTGTTCGGGCGCGGTGCTGGCGGCGAAAGCCGGGTTGTTGAGCGGCGTGCAGTGCACC
ACACATCATGACGTGATTGCGCGATTAAAAGCGGCAGCGCCGACGGCGCAGGTGAAAGAGAACCGTATCTTTATTGAAGA
TCGCGGCATCTGGACCAGCGCGGGCATCACCTCCGGCATCGATCTGGCCTTACATTTGATCAACCGCCTGCGGGGGCCGG
AAACGGCGCTGGCGGTGGCGCGTGAGATGGTGGTCTGGTTCCGCCGTTCCGGCGACGATCCGCAGATTTCGCCGTGGCTG
CGTTACCGCAATCATCTTCACCCGGCAGTGCATCGGGCGCAGGATGCGCTCACCGCCGAGCCGCAAAAAGCGTGGCAACT
GGCGGATATCGCCGAATGCGCGCACGTCAGCCCGCGCCATTTGACGCGCCTGTTCCAGCAACATCTGGGCATCAGCGTGC
GCGACTACCTTGAACAGTTACGGCTGGTGATTGCCGAGCAGTGCTTGTTGCAGGGGCACGGCGCGGAGCAGGCGGCGCTG
GCCGCCGGGTTCTCTTCGCCGCGCCAGCTGCACCGGGCGCGGTCGCGAACGGCTAGCTAACGAAACGCCGTCGGTCGAGG
CGCTGAACCAGCATCGACAGCGCCAGGCTTATCAGCAGCGTGGCGACAAAAATCCACACGATATCGAGTAGCGGCCAGCT
GCGCAGTTCCATGCCACGGGTGCGCAGCGCATGGATAATGAGCGCGTGGAAACCGTAAATTCCCAGTGAGTGGCGTGAAA
TCAGCGCCAGGCCCGGCAGCGTGCGATCGTTCAGCGTATTTTTAATCAGCGTGAACAGCGCGATGGCGCAGAGGAACACT
AACGGACCGCAGTAAAGATACCAGGTGTCGGCAAAGTTGCCGCGCCACTTCAGCTCGTGCAGCGTCCCGCGTGAAATTCC
CCAGACTGCCAGCAAAAAGATCGCCGCGCTGAAAAGCGTCAACTGCCGTCTTTGCGTCTCCATCATGCCGATCGCCCGTC
CCAGCATGCCGTAAAGGATGTAGTAAAACGTGTCGCCACTGATGTAGAGGTTGATGGGCAACCATTCAAAATGGCCGATC
TTCTGCGACACCGTATTCGGGTTAGCCACAATGCCAATCACTATGACCAGCGCCAGCAGCATTTTGCCGCTGAGCGCTTT
CACCTGAATCAACGGCGAAACCAGGTAGATAACGATAATCGCGAAGAAAAACCACAGATGGTAGAACACCGGTTTTTGCA
GCAGGTAGCGTAGAGATAACTCGCTGTTAATCGAGGTAAACAGCACGATATAGAGCAGGGCGATAAGGCTATAAAACACC
AGGCACAGGGCAATGCGCAGGAAATGGCGCGGCTGTGCGCTGCGTTCGCCAAAAAAGAGATAACCCGAAATCATAAAAAA
CAGCGGCACGCTGACGCGGGAGGCGGAATTCAGCAGATTCGCGACATTCCAGTCGAAAGTGGTAATGCTGGCCGGGTTGG
TAATGTACCAGGTGGTGGTATGGATCATCACCACCATCAAACAGGCTATCCCTCGCAGATTATCTATCCAGTAAATTTTC
GACTGCATCAGTTCCTCTGTTTTAACGTTAAATATCCTCTGACCTGCCATTTATCTACCTGACGCTCTGGATAATTCTGA
GTTTTCCCGCATCCGCTTGTGCAGTTTTTCACAGATTTGCAAAACTAGTACTCTTACCCTTTAAAAATAACAGCCAGCGA
ACAGGGCAGTAATAAAAATGATGAAATCTCTTGTACCGATGTTGCTGCTGTTAGTGGCAGGATGCAGCGCCGCGCCCGGC
ACGCCCGTGCAGCGCGCGCAAAACGCCAGGCCGGACCCGGTACACTCGCTCGATATGGAGCAGTTATGCCGGCAAAACGC
CGCGCATCGCTACAATACCGCAGCGCAAAAAATTGCCGTTACCGGTTTTGAACAGTTTCGCGGCAGTTACGAAATGCGTG
GTATGACCCCCCGTAGTGAGGCGTTTGTCTGCGCTTTTGACGCAGAAGGCCAGTTTCTACATCTTTCGATGCGCTAAGCG
TGCAGAACGCGGCCCGTGGCCGTGTGAATTTCCCAATTTTCCTTAAACACCTCCGTTTCATACTGTATATCTTGCAGTCA
GCGGGTATACTGGTCGCTTCCTTTAAATCCACACGTATCCAGCACGAAAGAATATGCAAAAGTTTGATACCAGGACCTTT
CAGGGTCTGATCCTGACCTTACAGGATTATTGGGCCCGTCAGGGCTGCACCATCGTTCAACCTCTGGACATGGAAGTTGG
CGCCGGCACCTCCCACCCGATGACCAGTCTGCGCGCGCTGGGGCCAGAACCGATGGCGACGGCTTATGTCCAGCCATCCC
GCCGCCCGACCGATGGCCGTTATGGCGAAAACCCGAACCGCTTACAGCACTATTACCAGTTCCAGGTGGTGATTAAACCT
TCCCCGGATAACATTCAGGAGCTGTACCTCGGGTCACTGAAAGAGCTGGGTATGGACCCGACGATTCACGATATTCGTTT
CGTGGAAGATAACTGGGAAAACCCGACGCTGGGCGCCTGGGGGCTCGGCTGGGAAGTGTGGCTGAACGGCATGGAAGTGA
CGCAGTTCACTTACTTCCAGCAGGTGGGCGGTCTGGAGTGCAAACCGGTTACCGGTGAGATCACGTACGGTCTGGAACGT
CTGGCGATGTACATTCAGGGCGTAGACAGCGTTTACGACCTGGTCTGGAGCGACGGCCCGCTGGGTAAAACCACTTACGG
CGACGTTTTCCATCAGAACGAAGTCGAGCAGTCCACTTACAACTTTGAATACGCAGACGTCGACTTCCTGTTTAGCTGCT
TCGAGCAGTATGAAAAAGAAGCGCAGAAGCTGCTGGCGCTGGAAAATCCGCTGCCGCTGCCTGCGTACGAACGCATTCTG
AAGGCCGCCCATAGCTTCAACCTGCTGGATGCGCGTAAAGCCATCTCCGTAACGGAACGTCAGCGCTATATCCTGCGAAT
CCGCACGCTGACCAAAGCAGTCGCTGAAGCGTATTACGCTTCCCGTGAAGCCCTTGGCTTCCCGATGTGCAACAGAAATA
AATAAGAGGCGGCCATGTCTGAGAAAACATTCCTGGTGGAAATCGGCACCGAAGAGCTGCCACCAAAAGCACTGCGCAGC
CTGGCCGAGTCCTTCGCTGCCAACTTTACCGCTGAACTGGATGCCGCGGGCCTGGCTCACGGCGACGTACAGTGGTTTGC
CGCGCCGCGCCGTCTGGCGCTGAAAGTGGCAAAACTTGCCGCATCACAACCGGATCGCGAAGTTGAAAAACGCGGCCCGG
CGATTGCGCAGGCGTTTGATGCCGAAGGCAAACCAAGCAAAGCCGCAGAAGGCTGGGCGCGTGGTTGCGGTATTACCGTC
GATCAGGCCGAGCGTCTGACCACCGACAAAGGCGAGTGGCTGCTCTATCGCGCCCATGTGAAAGGTGAAAGCGTCGAAAC
GCTGCTGCCGAACATGGTTGCCACCTCGCTTGCTAAGCTGCCGATCCCGAAACTGATGCGCTGGGGCGCGTCGGAAGTGA
CGTTTGTGCGTCCGGTGCACACCGTTACGCTGCTGCTGGGCGACACCGTTGTTCCGGCGACGATTCTGGGTATCAATTCC
GATCGTGTGATCCGCGGCCATCGCTTTATGGGCGAGCCGGAATTCACTATCGATAATGCCGATCAGTATCCGCAAATTCT
GCTCGAGCGCGGCAAAGTGATCGCCGATTACGATGCGCGTAAAGCCAAAATCAAAGCGGATGCGGAAGAAGCGGCGCGCA
AAATCGGCGGTAATGCCGATCTGAGCGACAGCCTGCTGGAAGAGGTCACTTCGCTGGTGGAATGGCCGGTGGTGCTGACG
GCGAAGTTCGAAGAGAAATTCCTCGCGGTTCCGGCGGAAGCGCTGGTTTACACCATGAAAGGCGACCAGAAGTACTTCCC
GGTTTACGGTAACGACGGCAAACTGCTGCCGAACTTTATCTTCGTTGCCAACATCGAATCGAAAGATCCGCAGCAGATTA
TCTCCGGTAACGAGAAAGTGGTGCGTCCGCGTCTGGCGGATGCCGAATTCTTCTTCAATACCGACCGCAAAAAACGCCTT
GAGGATCATCTGCCGCGCCTGCAAACCGTGTTGTTCCAGCAGCAACTGGGCACGCTGCGCGACAAGACCGACCGCATTCA
GGCGCTGGCGGGCTGGATCGCCGGGCAGATTGGCGCTGACGTCAATCACGCCACCCGCGCCGGTTTGCTCTCCAAGTGCG
ATCTGATGACTAACATGGTGTTTGAATTTACCGACACCCAGGGCGTGATGGGCATGCACTATGCGCGTCACGACGGCGAA
GCGGAAGATGTTGCCGTTGCGCTGAACGAGCAGTATCAGCCGCGCTTTGCCGGTGATGAACTGCCGTCGAACCCGATTGC
CTGCGCGCTGGCGATTGCTGACAAGATGGACACGCTGGCGGGTATCTTTGGTATCGGCCAGCATCCAAAAGGCGATAAAG
ACCCATTCGCGCTGCGCCGTGCCGCGCTGGGCGTGCTGCGTATTATCGTTGAGAAGAACCTGGCGCTGGATCTGCAAACG
CTGACCGAAGAAGCGGTGCGTCTGTATGGCGACAAGCTGACCAACGCTAACGTGGTTGATGATGTGATCGACTTTATGCT
GGGTCGCTTCCGCGCCTGGTATCAGGACGAAGGTTTCAGCGTTGACACCATCCAGGCCGTGCTGGCGCGCCGTCCGACCA
AACCGGCGGACTTCGATGCGCGTATGAAGGCGGTTTCGCACTTCCGTACCCTGGAAGAAGCGGCGTCGCTGGCGGCGGCC
AACAAGCGTGTCTCCAACATTCTGGCGAAGTCTGATGAAACGCTGAACGATATCGTTCACGCCTCGGTGCTGAAAGAAGC
GGCTGAAATCAAGCTGGCCGGTAATCTGGTGGTGCTGCGCGATAAGCTGGAGCCGTTCTTTGCTGAAGGTCGTTATCAGG
AAGCGCTGATCGAACTGGCGCAACTGCGTGAGCCGGTCGATGAGTTCTTCGAAAAGGTAATGGTCAACGCCGACGACAAA
GACGTGCGTATTAACCGCCTGACGTTGCTGTCGAAACTGCGTGAACTGTTCCTGCAGGTAGCGGATATTTCTCTGCTGCA
GTAATGCCACGGTAATATTTTTGCCTGATCACATTGAGGATGCCTGGTGCATCCTCAATTTTTTGGTGCTAATTATTTCC
CCTCGTCTAAATCAATTACCCGGTCTGCGGATGCAATAGTGGACGGGCGATGAGCAATAATAACCCGCGTTATGCGCAAT
GATTTTATGGCGGTGTTGATCTGCGCTTCGTTTACCGTATCCAGATGGCTGGTGGCTTCATCGAGAAATAAAATTGATGG
CCGGCGATATAGCGCCCGGGCGATCAATAACCGTTGCTTCTGTCCGCCGGACAAACTGCCGCCCAGCTCGCTGATCAATG
TCTGATACCCCATCGGCATGCGCAGAATATCTTCGTGAATATTGCTGAGCTGCGCGCAGTGTTGCATCCATTTTTCATCA
GGCTGCGGATCAAACGCACTGATATTATCTGCAACGGAACCGGCCAGCAGCGAATCGTCCTGTAATACACAAGCAATACA
TGCGCGATAATTACGCAGCCCTGTGGTTCGTATGTTCATACCATTGATATGCACTTCACCGGTTGTAGGCTGCAAAAGGC
CAGCCATAATTTTCAACAACGTGGTTTTTCCTCTGCCGGAAGGGCCAATAATTGCCACGCTTTCGCCGGCGTTTATTTCC
ATGTGCAGCTCGCTAAACAGAGGGGGAACAAAAGGATCATACTGAAAAGATACATTGTGCAGGGTTAGCGTTGCGGGTTC
CCCTGGTGCCAGCAGTTGACGGGTATGTTCACTGAGGGTACTTTCCGCTTCGGCATGGGCGATATCCGCCACGCGTTCTT
TATGCAGGGAAAGCATGCGTAACTGAAGCAGCATATTCAGTAAATTATTGGCACGATCGGCAAACTGCCCGCGATAGGTA
TTAAACGCCACAAACATACCCAACGTTAGCTGCCCGTCTATTACCTGATGGGCGCCCAGCCACAGTAAAGCAATTTGCTC
AAGCGCGGCGATGAGGATATTTCCTCCGCTAAATAACATCTCATAACGAGTTTTGCGTACTGTCGCATTAGCGCTTTCAA
CGTTGAGATTTATCCAATGCTGGGCGCGTTGTTTATCCAGCCCCAGCGCTTTAATGGTATTAATGCTGTACAACGTTTCC
ATAAAATGCGAACCAGCGCGGGCCTCGCGAACAATTAATTCCTCTGAAGCCCGGCGCCAGGCCGGATAAGTCATCAGACG
GAACCCTCCCCATGCGAGGAAAAAAGCCAGCACAATCCACAGCAGCCAGCCGCCATATAACAGCATCATCACTATCAGCC
CGACAAACATAATCCCGTCCATAATAGCGCTGACGACATTATTAGTGAGCGTGGTTCTTAATATTCCAAGCGAGGAGAAA
CGCGACTGAATATCCCCCAGTCGACGCTTCTCAAAATAAGCTAATGGCAGGGATAACATGCGCTCAAATAATCCGGCTTT
CCACTGTATATCGATTAGCGTGCTCGCTACCAGAGAAGTCCAGCCTCTGAGCATACTGATGCCGGTTCTGAACAGCACAA
AAAAAAACAGCCCCAGACATATTAAGGTCAATAAACTTGTGTCGTTTGCCGGAATAGCATGATCCATAATCAGCTGCATG
CCTGCCGGCAACAATAAACCGCAAGATTCAACCAATATTGAATAGCAGAACAGTTTGGTGAGTGTAATGCCAAACCCGGC
AATACGGCCGGTGAGCGTGCTCAGACGAAGCCGGTTGCGCGGTTGCGGGTCCTGTTTCATCTCACCTGCAGGCCACAGCT
CCAGAGCCACCCCGGTGAAATGCAGCGACACCTCTTTCATGCCCATAATCCGTCGCCCGGCCGCCGGATCGTGGATAACC
ACCTTTCCCCGGCGAATAGCGGCCAGCACGACAAAATGATTCAGATCCCAGTGCAGAATGCAGGGCAGTTTCAGCGCGGG
AAGGTTATCCATATCCAGCTGCAGGGCGCGGGATTTCATGCCAATCGACGCAGCGGTATCCATCACCATGCGCAGGGTGG
CGCCACGGGTAGAAAAACCGCCATACTGGCGTAAGTTACGGACATCCGTCGGCAGGTTATACCAGTCAGCAATCATTGCC
AGCGAAACAAGCCCGCACTCTGCGGTTTCCGTTTGCAGCAGTACCGGCATTCGGTGCCGCAGTGTTAAATGCAGACGGGA
AAGTAGTTGTTTTATTTCAGGTTTCGTCACTAACAGGCTCCGAAATGCTGTTTTTCAGCGTGTAATAGGGGTAGAACATC
CATTGATATAGCGGACGTTTTTCCAGAAAGAGGGTGGCCTGCGCCTGCATTCCGCTGACCAGAGGCAGCTTTTTTCCCCG
CCACTGTAGTTTTTCTTTATCCACCGCTACCACGGCCTTGAACCATATTTTGCCTGGTGATTGCGGTATGCTGGCGCGTT
TTCGCAGCTCTGATCCCGTTACCGGCGCTGACGATACGGAAATAATTTTTCCCGGGAATTGTCCATATTTTTCAGCAGGA
TAGGCGGAATAACGGATATTAATGTCTTCTCCGGGTTTGATATAAGGCACGCTGTCATCCGGCAGCCACAGCACCAGATG
AAACAGGATCCCTGTGGAAGGAACCAGTTGCACCACTTCATCTCCGGCGGCAACCATTTGTCCCTGAGTGATATTTAAGG
ACGAAACATGGCCCGCTGCGGGCGCGGTAATAAGACGGGTTTTACTCACGTTCGCTTCAGCCAGTTGCCGCTGGATATCT
GCCTGTTGCAAAAGGTAGCGCGATTTCTGTTCATCAAACTGGGCAGCGCGGGTCACCAGATCGCTGCGCAGAGAATTTAT
CTGCATATCCTGCTGAACAATCTGCGAGCTGAGGCTATTCCAGACGCTCATCTGCTGATAAAAAAGGTAGCGCTGATTGT
TTTGCTGGTCTGTCGTAACCAGCCCCTGGCTGCGGTATCGCTCATAGTCCTTCATGCTGGAACGCATGGCATTAACGCCT
TCAGCAGAGATGTCCACCATGGCCACGGTTTTTTGCCGTTCGAGCGACAACTGATCCAGCTGTTTTTGCAGGCTATTCAG
CGTAACGCGTTGGTTGTAATCGATATTTTTTAGCACTTTATCAATCTGCACGGATTGATTTTCCAGCACAGCCAACGTAG
TGGAACTGAGGTTGCCGGAAGGCGATGTTTTACTGACATCCAGTTCATAAAGAGCGGCCCCGGCGCGGACTGTTTGCCCC
GGCGCGATAAAAACACGGGCAATCACCCCTTCTTCGGGGGCGAATAAATCGGTGGTGTGCGGCCAGGAGTTGATTTCACC
GCTGACATTAACTTGCCTGGTATAATTACCAAAAATTAAAAACAGTAATAATGCGGCGATAAATAACAGCGTCACTGTGA
TAGTCAACCAGACCGGCCAGCCGGTTAATAATAGAACCTGCCCGGATTGATGTGACCGGATATTCCCGGCAACTTCTTTG
CGAAAAAGCATAACTGTTAAGTCTCTGCTTAATTTCTAAATTGAAAGAGTGCTGGAATAATATTGGCACAGAATTCCCTT
GCGACTCGGTTTGCATTTAATTTATGTGCAACTTTTGGCAGTGTTTTATTGCGCAAATTATTTACCCGGCCAGTGAATAA
CCAGCCGGGCAGCAGGTTATTTACGGCAGGGCTGAGACAATGCCGCCTACTGTACCAAGGATATCGTCAACAGCACCGGT
AACCGCGCCAACAATCGGAATGCCTTCCGTCGGCTCAAGCGCGTTCCCTATGCCAATAATTACATCGCCTAATACGGGGC
CAATACCTGCGCCGGAAACCATATCCAGTTCTTCTACATTCAGTTCGCGTACAGTATTCATTTTAGACCTCATTGATAAT
TAACCATATTAAGGTGGTGGCATTGCTGAAGAGATGTGAATAGCTAAATCAACAATGCGCAAAGAAAATGTACACTATTT
TTCTGTTATCAGAAGACAGAATAAGAATATGCTTAATATAGTTGTGTTTTATTTTAAAATCAAAAGGATAAAAAGCTATT
TTTATTATTTTTCAATTTCTATGGAATGTAAATAATAACGTCTTTGATAATATATCATTTTCCATTCAAAGCGTTATCTG
CGTTAGCGTAAAAAGTGTTTTGAAATTAATCATTATGTCTAAGTGCAAATATAGGATAATTCACATTGTTCATTTTTTTG
ATAATTAATTTGATTGCTTTTGATATTCAAAGAGTTAATAGCTTTGCAGATATTCGCCTTTTCCTTATTTATTGGAAATA
CATAGCTTTTATGCTTTTTATAGCGTTGGCCGCTTTTTTTATGTTTTATTTTCCTGGTTTTTATAGGGGTATTCTTCAGG
GAGCATATAGATTACGCGTAAAAGATAATGTTAATACGCTCAATCATAAGTCTTTGAGGAACTTTTTGATGGCTTTGCCT
ACCCATAAGATTAAATGGGGTTGCATAAACAGGATTCATTTTCGGAGATAACGGCTATGAATACTATTGCCCAGGGTTTG
CGCCAGTTGTGCTGTATTTCCCCACCAACGGAAGAACCCACAGAACTTCAGCAGACAGCGGCGGTAAGAACAGCATCGCA
ACAGGAAGTGCCTGCGGCGGCGTCAAATCCACCACAGAATCTGGCGGTAGATTTACCGGCAAGCGAAAATATTCATGCAA
TTTCAGCAGAAAAAAGAAATTTATTTGCCGAGTCATTTCATTTTCGCCATCCACGGCATGGAAATATTGAAATTTTCCGC
ATGGCAAAAAGCAATACGCAAAATACCCTGGACTTTAAAATAAACTTATCAGGGAAGGGGGTGGACTCTTCTTATATCCA
GCGTATGTATGTGGCCGATCGGGACGGTAATTACAATAACGCCTCGACGTTAGGCTATTCGGATATCTTTTTGCCAATAG
AAATGCAGCACCGAGGCATCATTTATTTATTACATCTTGCGGCAGCAGAAAGCGTCCTGCGCCTTGGTGCCGATAAATTT
GTTGTCGATAATGTGGTCAGCGCAGAAATGCATAAAGTCTGCCAAAATCTCGGGTTAAATGAAGATGGCATCGGATTTGG
CTATTATTCTGGCGCAGCGGAGGGAGTAAAAGAGCGCTGCATCGACGCTATGCGTACGAAAGGCTGGATGCGTATGCCTG
AAGTTATGCCAGACACCATGGCTGACATACAAAAAGACTGGCGACAAGCATAAGGTATTTCGCTTGATGTTGATTTCTCA
TCTCACTACGCGCTGCACTCCCCGGTAATAAGCGGGTAAAAAAAGAGGGCATAGAACAGTATGATTTACTGGTTATGCTA
ACCAAATCCAGATCGTCTTTATGCCCGCTCGTTCATTGTGTCAGAAATTGCCTTCGCCCCGTTTCACCACCACTGTATAG
CCCCATACCCTCAGCTTTGAACCGGTCGCGGTTGTCGGGTGGCGGATTTTACGCGCACCGTATTGCGTCCAGCGCGTTTG
GCACCGTACAGCGCATCATCAGCGCTCTGAATAAGCTGGCCGTATTCTGTGTGCTGTTGCTGATTGTGGCTGGCGACACC
AATGCTCACGCTGACGATGCCATCTGGCGAGTTGGCATGGGGTAAATCCAGCAGTTGAACGCTGGTGCGCAACCGTTCGG
CGATTTCCACCGCATCGGCGGAGCGCGTTTCCGGCAGCAGGGCGCAGAACTCTTCGCCGCCATAGCGAAACAGAATGTCG
TTTGGGCGATCCAGCGCATTACGCATGGCGGTCGCGATCTGTTGCAGACATTCATCTCCGCGCTGATGGCCGTAGCAATC
GTTATAGCGTTTGAAGTGATCGACATCGATAAGCAGCAGCGACAGCGATTTGTTGTTGCGCTTGCTGGCGCGCCATTCGC
GGTCAATGCAGAGATCGAAGTAACGCCGGTTGCCCACGCCGGTAAGACCGTCCGACAGCGATTGTGATAACAGCTCATGC
GCCTGATCGCGCAGCAGGGATTCGCGGCGGACTGCGGCCGTCACGTCAACAATCTGGATCAGGCAAAACCGTTCAGCATC
ACCCAGCGGAACAATAGTTACGGCCTGGCTCAGCCGGGCGGCAGGCCGCGCCGGTTCGGCATAAAGCGGAAACGGAGAAC
GGTGCAGCGACTGCGACAGCAGGGCGGATAAATTGTGGCCAATTGCCTGATGGATAGCATCGCCCACGCGGTGATACAGC
AAATCAGGAAAGACAGTAAAAAAATCCTCCCCCAGCGTTTCGCTGGCGGCAAGACCGGTATGGGTTTCCAGCCAGGCGTT
CCACAACGTAATGCGGTATTGCGCATCAACGATGATTACGCCGAGGCTGAGCGCAGAGAATGCATCCAATAACAACTTAT
CTTTCATGATTACATTCCGTCGGGAACACAACCGGACTCAATGCGGTTGATATAAAGCCGGATTTGCTCACGTAAGTCTT
GCAGCGCGGACATATCGAGGATAAACGCGAGATATCCCTGAATTTGCTGGCGCTCCAGCGCAAAATCGATGCGCAGCATC
ATCAATATCGGATCGTTTTCATCTTTGTCCGGATTGAGGATCTCCCTGCTGGTGCCGACGCGCACCTCGGGCAGCGAGCC
TTGTAGCTCTTTCTGGAACATGTTCGCCAGCGTACCGACACAGGCATTGAGCACGATATTACCGATTTCGCTCATCGCTT
CGCGTTCCATCTCTCCCAGTTCGTGGGCAGGGATCAGATCGCCAACCATCATGCGTACGATTTCAAAACTGGCGGCTTCC
GGAAACATCAGAATCGCTTCCGTGGCATATGCGCCCTCATAATACTGGCTGATGCCAAACAGCGAGACGCCAGCGCCCAG
CTCGTCGGCGGCTTCCGAGCGGGTGGTAAAGCGGATGGTTGGCACCGACATGCGAACTTCTTCATTGACGATATTGCTCA
TCGCCGCGGCCGCATGGCCGACGCCAATGTTGAAGATCTCCATCAGGCTGTCGGCTTCGATATCGCTGATATCCGGCAGC
GCGTTCATGGATTCGTCTCCAGGTTATTCAGCAATGCATGGAGCTGCGGCTCTTTCAGCGGTTTCGGCAGGAAGCCAAGG
CCAAGTTCTTCGGCGGCGGCTTGCACGGAATGCTGCACATTGGCGGTGAGCAGAACAATGTGGGTTTGCGGGTGGCTTTT
ACGAATGCGCGAAGCCGTTTCCAGCCCGCCAATGCCCGGCATATTAACGTCCAGCAAGATCAGATACGGTGCCGTTGTCG
CTGCCAGAGCAATCGCCTCTTCGCCCGTGCCGGCCTCGTCAATTTTCCAGTCGTTATGCAGATTTGTGACAAACTGCCGT
GAAATCATGCGCGACAGGCGGCTGTCGTCAACAATCAGAATATATCTGGACATCATTCATTCTCTTTTAGTGGTTCGTTG
CCGTAACACCAGAACAATGCTTCTCTGTGGAACTGCCTTCCCTGATTATTGCTTGCACTTGCCGCAGCGTTGCGCTTTAC
CTTAACGCCGTGTTTAGTCGTTTCCTTTGTGAAATTGCGTACCTGGATTACACGCCCTGCCTGCTGCTTTTAGTTAAGTC
ACCATATTCATCGGCAATCGCGCGCAAAAAATTAGCGCTGAATAACAGCATTGCGTGAAATTTAATTCTGAAGCGCAGAG
AGTAAGGCCTGTCGCTGTAGGGGCTTCAATCGTGGGGGATGGGTTGTCAGGGGAGAGCTTTAAAGCAGAAATAGCAAACC
CCCGGCTCAGCGGGGGCTCTGGTGGCAAAACGTTTAATCAATAAGCTGTTTGCTGAGCGTCGGGTTAGCATGAATCAGAC
GCATCAGTTTCATTTCAGTCGCGGTGGGTGTTATTCGTTGTGATTCCCACTCATGCACCATTGATACTGAGACTCCCATG
ACACGAGCGAAGTCATCAATTTTTAGCCCGGTTCCGCGTCGCAATTGTTCAAAGTCACTAAAGGAATTCGGCTTTTTGCT
CAGAGTTACCGGCTGCGTTACTTCATTTTTCAAAACAATCTGTTCCAGACTGCTCAGCAGTTCAAACATAGGATCTTTAT
ATTCCATTGAGCACTCCTCTTTAGAAATCACACAGCGGGATCGTGATACAGCTTATTAAGAATAGTCGTGAAAATTCCTG
GTGTGTGGTTTTGACTGTGATTAATTAGAGGGTAAATGACTTTTCATGCGCTTCAGATGCATCTTAAGTGGGTTTTCTGC
CGCTTAATTGTTTGATTAATCTGCATCTCCCGGCGCTCAGTATTTTTTTGTAAAACCTTTCTTTTAATTTGGATTAAGAA
TTATCTGCACGCCTTCCGGGAAATTTTCATGCCAGGTCGAATTCATCGTATTAAGAATGTAAGTAAAGGGTATCTTGCGA
GGCGGACCTGGACTATCCTTGTAAGCCGTCAGGCACGTGTGTGCCGGTGTGCGCTTTTATGGGTGAAAGGAGTAAGAAAA
TGGCGACAGGAAAGTCCTGCTCTCGCTGGTTTGCGCCTCTTGCGGCGTTATTAATGGTAGTTAGCCTGAGTGGGTGTTTC
GATAAAGAAGGCGATCAGCGCAAGGCGTTTATCGACTTCCTGCAAAATACGGCGATGCGTAGCAGCGAACGTCTGCCCGC
TCTGACGGCTGATCAGAAAAAACAGTTCGGCCCGTTTGTCTCTGATTATGCTGTGATTTATGGCTATTCCCAGCAGGTGA
ACCAGGCGATGGATTCCGGTCTGCGTCCGGTAGTGGATAGCGTTAACGCCATCCGCGTACCGCAGGACTATATGACCCAG
CGTGAACCGCTTCGTCAGGCCAATGGCTCGCTCGGCGTACTCAGTCAGCAACTGCAGAATGCGAAAATGCAGGCAGATGC
TTCCCATGCGGCGTTAAAACAGGCGGACGATCTCAAGCCGGTGTTTGACCAGGTGTATACCAAAGTGGTCACCAATCCGG
CCAACGCGCTGCAACCGCTGATCCCGGCGGCGCAGGTCTTCACTCAGCAACTGGTGCAGGTAGGCGACTTTATTGCCCAG
CAGAATACGCAGGTGAGCTTTGTTGCCAACGGCATCCAGTTCCCGACGTCCCAGCAGGCCAGCCAGTATAACGCGCTGAT
TGCTCCGCTGGCGGCGCAGCATCAGGCGTTCAACCAGGCCTGGACCGCGACCGTTAATGCCACGCAGCAATAAGCGAGCG
TGAAAAAAAAGAGGCGATTCATCGCCTCTTTTTTTATGTCCGCAGCAGGGTGAACCGTCAGCCTGCGACCTGCGGATTGA
CGCAGTTTTTCTCCACCTTGCCATTGAGCGCATCAATCAGGTTATCCACCGCGCAGGCCGCCATGTTGTAGCGTGTCTCG
TGCGTTGCGGAGCCAATGTGCGGCAGCGCCACGACGTTGGGCAGTGACAGCAGCGGCGAATCAACGGGCAGCGGCTCTTT
CTCGAAGACGTCCAGCCCGGCCGCATGGATCTCGCCATTTTGCAGGGCTTCCACCAGCGCATTTTCATCGACTACCGGGC
CGCGTCCGGCGTTAATGAAAATCGCCGATTTTTTCATCATTTCAAACTGCGCTTTTCCGATCAGATGATGCGTCTCTTCG
GTCAGCGGCAGCACCAGACACACAAAGTCGGACTCTTGCAGCAGGGTATCGAGATCGCAATAGCGCGCCTGGAAGCGTGC
TTCCGCTTCGGCATGCTGGCGACGCGCGTTATAGAGAATCGGCATGCCGAAACCGAAATGCGCCCGTTGCGCCAGCGCCA
GACCAATACGGCCCATCCCGATGATACCCATTGTCTTGTGATGCACATCGACGCCGAACCAGTCTGCGCCAATGCCGGAT
GTCCATTCCCCCGCTTTTACCCGCCCGGCGACTTCCACTACGCGGCGGGCGCTGCTCAGCACCAGCGCCATAATCGTATC
GGCGACCGTTTCCGTCAGCACGGTCGGGGTATGCATCAATAAAATCTTACGTGCGTTCAGCGCGTCCACATCAAAGTTGT
CATAGCCTACCGAGACCGTTGACGTCGCACGTAGCTGCGGCATTTTCTCCAGCAGCGCGGCATCGACTTTCTCGCTGGAA
CCCAGCAGCCCTTGCGCAGTGGCGAAAGCCTCAGCGTGCTGTTGCACCGTTTCCGGTTTCAGGTTGGCAACCTGGGTGAC
GGTGAAGTGCTCGGCCAGACGTTGTTGCAGGTCATCGGGTAAGGCTTTGTACAGGATGATAGACGGCTTCATGCGGTTCT
CCCTTGTGATGGTGCGCCTGCCGGAATCTGCTTATTGTTAGCAGGCTTAACAATTAAAGTAAGCCACACAGAGGCGAAAA
GCGCTACCCCCATGAAAATGTACGAGGCCGACGGGCTGCCGGTTGCGCCGTTCAGGTAACCGACCACCCACGAACCGCAG
AATGAGCCGAGTGCGCCCATGCTGTTAATCAGCGCCATCGCGCCACCGGCGACGTTGCGCGGCAGCATTTCCGGGATGAT
GGCGAAGAACGGTCCGTACGGGGCATACATTGCGGCACCGGCAATCACCAGCAGGGTATAAGAGACCCAGAAATGGTGGG
CACCCACCGCCCATGAACCGATAAAGGCGAATGCGCCAATCAGCAGCAGCGGCCAGACAAACAGTTTACGGTTTTGCAGC
TTATCGGAAGCCCAGGAGGCCAGTATCATCGCCAGCGTTGCGGCAAGGTAAGGAACGGCAGAGAGCCAGCCCACTTCGAC
CATGCCCAGGTTTTCGCCGCCGCTGCGAATAATTGACGGCAGCCACAGTACAAAACCATATACGCCAATACTCCAGGCAA
AATATTGCAGGCACAGCAGAACGACATTACGCGAGCGGAAGGCTTCACTGTAATTACGCACGGCTTTGATGCCCTGCTGC
TCTTTTTCAAGCTGGGCCTGCAACGCCGCTTTCTCATCGCTGGAGAGCCACGCTACCTGCGCCGGTTTGTCTTTCACCAG
CACCCACCAGCAAAACGCCCAAATCACCGCCGGAATGCCTTCAATAATGAACATTTCGCGCCAGCCGAAGGACTGGATCA
GATAGCCGGACACCACCGACATCCACAGTACCGTTACCGGGTTGCCGAGGATTAAGAAGGTATTGGCGCGCGAGCGTTCC
GATTTGGTAAACCAGTTGCTGATGTAGATAAGCATCGCGGGCATGACCGCCGCTTCCACCACGCCAAGAATAAAGCGGAT
GGCGGCCAGCATCGGGATATTGCTGACGATACCGGTTAACGATGCGCAGCCGCCCCACAAAATCAGGCAGATAAAAATCA
GTTTGCGGACGCTGCGGCGCTCTGCATAAATCGCGCCGGGGATCTGGAAAAAGAAGTAGCCGAGAAAGAAGAGGGCGCCG
AGCAGCGAAGAGATGCCTTTGGTGATGCCCAGGTCGTCATTGATACCGGCGGCGGAGGCGAAACTGAAGTTCGCACGATC
GAGATACGCCAGACTGTAGGTGATAAATACAATCGGCATGATGTACAGCCAGCGTTTGGACGAATTTGTCGCGTTACTCA
TAAGATTGCCTCTATGGTTGAGGTTACTTACCGCCTGTGTGTAGGGCACAGTGCGGCGGATGTTGTTGGTTGAATAACTT
TCAGGCTTTACAACTACAACGCGCCCAACTGCGCGCGTGTCGGCAATCCTTCGCTGTCGCCCGGCACCTGAATGGCCATC
GCGCCGATGGCGTTACCCCGGCGTACCGCTTCAGACAGGGTTTTACCTTCCAGCAGAGCGCTCAGTACGCCCACGGCGAA
ACCATCTCCGGCACCGACTGTATCGACAACATTTTCCACTTTGACCGGCGGCACCGCGCCCTGCTCGCCGCTGGCGGTTT
TAAACCATGCGCCATCGGCGCCCGTTTTGATCACCACCGCCTGAACGCCGCGTTGCAGATAGAAATCGGCGATCCCTTCC
GGCGTGCGCTGGCCGGTCAGAATGACGCCCTCTTTCAACCCTGGCAGAACCCAATCGGACTGAAAGGCGAGGCGGTTCAG
TTTCTCCACCATCTCCGCTTCGCTGTTCCACAACACCGGGCGCAGATTCGGATCGAACGAAACGGTTTTGTTTTGTGCTT
TCATCCGTGCGACAGCATGTTCCAGCAGAGCGTAGGAGGTTGCCGATAGCGCAGCCGCCACGCCGCTAACGTGCAGATGG
CGCGCCTGGCTAAAGATGTCGGCATTAAAATCCTCCGGCGACAGATGGCTGGCCGCCGAGCCTTTACGGAAATACTCCAC
GATGGGATCGGTTCCATTTTCAGCTTTAGATTTAAGCTGAAACCCGGTAGCGAAGCGCCCATCCAGCGTCACGCAACGGG
TATCAATTCCCTCCTGGCGCAGCGTATTGAGGATGAAACGCCCGAAACTGTCATCGCCGACACGGCTGACCCAGCTGACG
TTCAACCCCAGCCGCGACAGGCCGGTCGCCACATTCAGTTCTGCGCCTGCCGCGCGTTTAATAAAGTGTCCGGCCTCGGC
GAGGTCGCCGGTTTCGGTGGCGACAAACATGGCCATCGCTTCGCCAATGGTGATGACATCCAGCGCGTTATGCATGGCGT
GGCTCCTTACGTAACAGTTCAACGTAATGACGGGTAACGGCGATCAGGTCGTCGCCCTGCAGGGGGAATTCAATACCGCG
CGGCGCGTCGGCGGGCAGGTTATCCAGCAGCGCCAGCCAGCGGGCGTCGGCTTCATCCGGCGGTACGGCGTGAAAAGTGT
GCCCGTGAGCGACAGCCGCTTTGACGTGGATATAGCTGACTGCGGGCGCCAGATGGCGAGCAGCCTCTTCGGGTGAATCA
CCGACCCATAGCCAGTTGCCGGTATCGAATGTCAGCGTCACTGGCAGCGCGAGGGTATGGCAGGCGGCTTTAAAGCGCAG
CATCGGCGCAAGCTTGCCGCAGTCCGTCTGGTCGTTTTCCACCACCAGCGGTACCGGGCTGGTCAGCAGCCAGTCGCGCA
GCGTTGCCAGCACCGCTTGATCGGTAAAATGGCCCAGCGAGACTTTCAACCAGCGGGCTTTCAGCGTGTGCGCTTCGTGC
AGCAAAGCGGGTAAATGAGGATTGAGCGCGCCATCCGCCAGGCACAGCGGCTCCGGCGCGGAGTAACAGGCTTGCAGATT
GTGCATTTCAATGGCGAACGCCAGCGAGGATAAACGGTCGATCTCCTCGCTGCTCAGCAGCTCGCGGCGGATTTCTACGC
CGTCAGCCCCGGCGGCGGCGATAACCGGCAGCAGGGCCATCTGCCCGCCCATGGTGTGGATCGTGTCATGACCGTATGCG
GCGGTAACAACGATAATTTTTCTCGGCATACTCCGGCTCTCCGGCAAAGACAGCAAATAGGTTCTGTCTTTAACGCTAGA
TGGAACCGGTTCCAAAGAAAAGCGCAGTATGTCGAATTTATGATCGCTATCACGCAGCGTCGTTAACGAGACGTGGAGCC
ACGGACGATCAGTTCGCCGGAAAATACCTGCTCGCGCACCGTGTCGCTCTGGCCTTCAATGCGCCGTACCACCTGCTCCA
CGGCGGCATAACCGATTTGCCAGGTTGGCTGTTTAAGCGTGGTAATGCCTACGCCTGCCAGCTCGGCCCACTCCAGCTCG
TCAAAACCGAGCAGGCCGATGTCGCTGCCCCAGTTCAGGCCGATGCGTTTGAGGGAACGCGCTACCTGTAAGGTCAGCGC
GCCGTTGGCGGAGATCACCGCTTTGCGCATCCCGCGGTGGCGGGCATGGAACTGGCGCAGGGCATTGTCCAGTAGCGCCG
CTTCGTGCAGCGGCACTTCGGCGTTTTCCGCCATTACGCCCGGATAGCGGGCGAGGGTAGCGCGAAAGGCGCTGAGCCGC
TCGCGGCGGGTGTTTACCGTTCCCAGCGGTTCGCTGAGAAAGAGTAACGCTTCAAAACCCTGCTCAATCAGGTGCTCTGT
GGCCGTGGTGGCGGCCTGGGTGTTATCCAGCCCAACCACATCGCAGGCGAAATCAGGGATTTTACGGTCAATCAGCACCA
TTGGCAGGGAGGATTGTTGCAGCCGGTTTAATCCTTCTTCACGCATGCCTACCGCATTCACCACGATGCCTTCCACCTGA
TAACTGCGCAGCAGGTCGAGATAATGCAGCTCCTGATCCAGCTCGTTGTTGGTATTACAGACCAGCGGCGTAAACCCTTT
TTCCCGGCAGGCCGCTTCGATGCCGCTTAGCACATGCACTGAGTAGGGGTTGGTGATATCGGCGATGATCAGGCCGATAA
GGCGGGTTCGACCGCGCTTAAGACCGCGCGCCATCAGGCTTGGGCGATAATCCAGATCGGCTATGGCCTGCTCAATACGC
GCCAACAAGGCAGCCGACAGCAGATGCCTTTCACCGTTAAGGTAACGTGAAATGCTGGTTTTCCCCGTTTTTGCTGCTTT
TGCCACATCGCTGATGGTTGGGCGTGCCGTTTTCGCCATTGCTGCTTCCCTCGCCGTAAATGATTGTCCACACCTTAGCG
CGAAATCGCGGGCAATCAAGCACTAACACAGGCATATCACCCGGAGTGTGCGCGTAATGACGTTTAATTCTTTGCGATTA
AACGGCGGCTGTGGATGATAGAGCGAACAGAACATCAGAGCGGCATCGTGCCGCCATCACCTGCAAGCTATTCAGGAGCG
CGCTTTGGCAAACCCTGCTATCAAAACAGTTCTTACGGCGGCCCATTGGGGGCCGATGCTGGTCGATACCGACGGTGAAA
ACGTGCTCGCTTCCCGCGGTGCGCTACCGACTCGCCACCCTAACTCACTGCAAACCGTGGTGCAGGAGCAGGTGCACAGC
CCGACGCGCGTGCGCTATCCGATGGTGCGCAAAGGCTTTCTCGCTTCGCCGTCAAATCCGCAGGGTGTGCGCGGGCAGGA
TGAATTTGTGCGCGTGAGCTGGGACGATGCGCTGGCGCTGATCCACGCCCAGCACAAACGGATCCGCGACAGCTACGGCC
CGTCGTCGATTTTTGCCGGTTCCTACGGCTGGCGATCCAACGGCGTGCTGCATAAAGCGGCGACGCTGCTGCAACGCTAT
ATGAGCCTGGCGGGCGGTTACACTGGCCACCTGGGCGACTATTCCACTGGTGCGGCGCAGGCGATCATGCCGCACGTTGT
TGGCAGCAACGAAGTCTATCAGCAGCAGACCAGCTGGCCGCTGATTCTGGAGCACAGCGACGTGGTGGTGCTGTGGAGCG
CAAACCCGCTCAACACCCTGAAAATTGCCTGGAATGCCACTGACGAACAGGGCATTCCTTACTTTGATGCGCTGCGTAAA
AGCGGCAAGCGGGTGATCTGTATCGATCCGATGCGATCGGAGACCGTCGATTTCTTTGGCGACAGCATCGAGTGGATTGC
TCCGCATATGGGAACCGACGTCGCCCTGATGCTGGGCATCGCCCATACGCTGGTGGAAAACGGCTGGCAGGATGACGACT
TCCTGGCTCGCTGCACAGAAGGTTACGCCACGTTTGCCGCCTACCTGACCGGCGAGCAGGACGGTGTGGCGAAAACGGCA
GAATGGGCAGCGGAAATTTGCGGTATTGATGCGGCGAAAATCCGCGAACTGGCGCAACTTTTCCATGAAAACACCACCAT
GCTGATGTCCGGTTGGGGTATGCAGCGCCAGCAGTATGGCGAGCAGAAACACTGGATGCTGGTCACGCTCGCTGCGATGC
TCGGGCAGATTGGCACGCCCGGCGGCGGTTTTGGTCTCTCTTACCATTTTGCCAACGGCGGTAACCCGACGCGGCGCGCC
GCCGTGCTGGCGTCGATGCAGGGCACGGTGCAGGGCGGCGTTGACGCGGTGGATAAAATCCCGGTCGCCCGCATTGTGGA
AGCGCTGGAAAACCCCGGCGCGTCGTATCAGCACAATGGTATGGACCGGCACTTCCCGCAGATCCGTTTTGTCTGGTGGG
CCGGCGGCGCGAACTTTACCCATCATCAGGATACCAATCGCCTGATCCGCGCCTGGCAGAAGCCGGAGCTGGTGGTGATT
TCGGAGTGTTTCTGGACGGCTGCGGCGAAGCATGCGGACATTGTTCTGCCTGCCACCACCTCGTTTGAGCGCAACGATCT
GACGATGACCGGCGATTACAGCAATCAGCATCTGGTGCCGATGAAGCGCGTGGTCGCTCCGCAGTATGAAGCGCGTGATG
ACTGGGAAGTCTTTGCCGAGCTGAGCGAGCGTTGGGAAACGGGTGGCCGCGAGCGTTTTACCGAGGGCAAAAGCGAGCTG
CAGTGGCTGGAAACCTTTTACAATATCGCCGCTGAACGCGGTGCCAGCCAGCAGGTGACGCTACCGCCGTTTGCCGAATT
CTGGGCAGCAAACCAGCTGATTGAGATGCCGGAGAGCGAGCAGAACGCCCGTTTTGTGCGCTTTGCCGATTTCCGTCGCG
ATCCTGCACAGTTCCCGCTGAAGACGCCGAGCGGCAAAATCGAAATCTTCTCGGAGCGCATTCGTAGCTTTGGCTACGCT
GATTGTCCGCCGCATCCGATGTGGCTGGAGCCGGACGAATGGCACGGTAATGCCGAACCGGATCAACTGCAGGTACTGTC
GGCTCATCCGGCGCATCGCCTGCACAGCCAGCTAAACTTTACCCGTTTACGTGAACAGTACGCCGTTGCAGGCCACGAGC
CCATTACTCTGCATCCCGCCGATGCGCAGGCGCGCGGAATTGTTGCGGGCGATGTCGTGCGCGTCTGGAATGCGCGCGGG
CAGGTTCTGGCGGGAGCGGTGGTGACCGAGGGTATCAAGCCTGGCGTGATCTGTATTCACGAAGGCGCCTGGCCGGATCT
GGAGCCTGCGGCGGGCGGCATTTGTAAAAATGGCGCCGTGAACGTGCTGACCAAAGATCTGCCCAGTTCGCGGCTGGGCA
ATGGCTGTGCAGGAAACACGGCGCTGGCGTGGGTAGAGAAATATACCGGCCCGGCGCTTACGCTGACGGCCTTTGATCCG
CCTGCCAGTTCATGATCCACGTCGGGTGGCGGGTCTCTTCCTGCCAGGCGCTCTCTTCAATACGAAAGCCCTGCGCATGG
TAGAAATTCACCGCCCGTTCGTTTTTCTGGTACACCTCCAGGCTTAGCCAACGAAAGCGCTGTTTGACGTGATTCATCAG
CGCTTTGCCAATTCCCTGGCCAATGGCGGCAGGGCGCACGAACAGCGCCCCGATAAATTGTTCATCCATCACGCTGATAA
ACCCTTCCAGTTCGCCATTCGCTTCCCAGACCCAGGTTTTCGCCGACGGGAGATAGGCATTGCGCACCAGCGCTTCGCTC
TCCTGCCAGTAGCGCGTGTCGATAAACGGATGAGCAAAACAGGTGCTTTCCATCCACAGCGTCAGCAGCGGCGATAAATC
CCGGCTATGCCACGCGCGGATCATGCATGCCTCCGGGGTGGCAAAAGCAGCCGGTAATATGGTCATTGACCAGACCACAG
GCCTGCATAAACGAGTAGCAAATGGTGGTGCCGACGAATTTAAAGCCGCGCTTTTTCAGCGCCTTTGATAAAGCATCTGA
CGCTGCTGTCGAGGTTGGAATTTCGCCGAGCGTCGCCGCCTGGGTGATTTGCGGCGTGTTATCGACAAACCCCCAGACAA
ATTCTGAAAATGACTCGCCGTTTTGCGCCATTGCCAGGTATGCGCGGGCGTTGCCAATAATGGCTTCTATCTTGCCACGA
TGGCGAATGATGCCGGCATTTTGCAGCAGGATCTCCACATCTTCTGCGCTCATCGCCGCTACGCGTTCAGGCTCGAATTG
ATGAAAAGCCGCGCGATAATTTTCCCGTTTTTTCAATACGGTAATCCACGACAGCCCGGCCTGTTGCCCTTCCAGGCAGA
TCATTTCAAACAGCTTTTTACCGTCCCTTTGCGCGACGCCCCACTCGGTATCATGGTACGTGAGATACAGAGGATCCTGA
GTAACCCAACCACAACGCTGCATATTCTTACTCCATTTATGCCTGGTAAAATAAACGTCCGCCTGCCTTGACGCGCACAC
CAGAAAGACAATATTTAGTAAAGGGCGCAAGCCCGTAAACAATGATAACGAATACGCCGGATTCGGCTCTTTTCTGGAGT
CGCAACTTGATGAAAATAAATAACAGTGGCCTTTCGCTGGCGCTACTGCCTGCGTGTCTGCTCTTTGCTCAGACGGCGGC
TGGGTGGCAGCAAGAATATATTGTTACCGACCCGCAAAGTACCGCGACCGAACGCTATACCTGGGATAGCGAACGACAAC
CCCGTTATAACGATATTCTGGAAGAGCGGATCCGCTCTGCGCAAAATTCGCCGGGTATTGCGCTGAATTTGCCGGATGAC
ACACCGTTAGATCCGATTAGCACCATGAGTATTGGCTGGAATATTCCGCTGGTCAGCAGCATGACCACCGGCCCGGTTGC
GGCCTGGCATTACGATGGCTCAACCACCTCAATGTATAACGAATTTGGCGACAGCGCGACCACTGCGCAGTACAGCGATC
CCTTGTGGCACGCCAGTATTAGCTCGCTAGGATGGCGCGTCGACAGCCGTTTTGGCGACCTTCGCCCGTGGGCGCAAATC
AGCTTCAATCAGCAGTTCGGCGATAATGTCTGGAAAACCCAGTCCGGCCTTAATCGCTTAACGGCGGCGAACCAGTACGG
TAACTGGATGGATGTGACCTTAGGCGCCGATATGCTGTTGAATCCGCACCTCGCCGCTTATGCGTCGTTATCGCAGTCGG
AAAATGTAACGCTTGGGCAACATTATTTATACAGCATGGGTGTTAGTGCACGTTTTTGAAGCACGCTTAAAACAAACTTT
TTACACTTAAGAAACAATAGCTGGCGCGTTTCTTATTGATAGTATGTACTAACTTACCTTGATTTATTGATGGCATGAAA
TTCCACTGTGTCATTCATTCCCGCTTAGATGCATTTCATTCCTCCTTTGCTGCATTTCATGCCTTTTTTCACCAGGCATG
AAATGCGCTTCGTTATGGTTGTCGGCAGTGAAACTTCTCTTATTTCTGCAGGACAACTGCCATGAAAACTTCAACTGCTA
ATCACACCCGCTGGCTGACGCTTATCGGCACTATTATTACGCAATTCGCGTTAGGGTCTGTTTATACCTGGAGCCTGTTC
AACAGCTCGCTGGCGGAAAAACTGAACGAGCCCGTCAGTCAGGTTGCTTTCTCTTTCGGTTTGTTGAGCCTTGGCCTGGC
GCTCTCATCCTCTATTGCCGGGAAATTGCAGGAGCGCTTTGGCGTGAAACGCGTCACCATGGCTTCCGGTATTCTGCTGG
GTCTGGGGTTCTTCCTGACCGCGCACTCCAGCAACCTGTTGATGCTGTGGTTGAGCGCCGGCGTGCTGGTGGGTGTGGCA
GATGGTGCGGGTTATCTGTTAACGCTCTCGAACTGCGTGAAATGGTTCCCGGAACGTAAAGGCCTGATTTCTGCCTTCTC
TATTGGTTCTTATGGCCTCGGTAGCCTCGGTTTTAAATTCATCGACAGCCAGTTGCTGGCAAGTGTTGGCCTGGAAAAAA
CCTTTATTATCTGGGGCCTGATTGCGCTGGTGATGATTGTCTTCGGCGCAACCCTGATGACCGATGCGCCGCAGCAGAAA
GCCGCTACCGCGAATGGCGTTATTGCAAACGACTTCACCCTGGCGCAGTCCATGCGTAAACCGCAATACTGGATGCTGGC
CGTTATGTTCCTCACCGCCTGCATGAGCGGCCTGTATGTGATTGGTGTGGCGAAAGATATCGCTCAGGGCATGGTTCATC
TGGATGTCACCACCGCAGCGAATGCGGTTACCATTATCGCCATTGCTAACCTCAGCGGTCGCCTGGTTCTCGGCATTCTC
TCTGACAAAATGGCTCGTATCCGTGTGATTACTATCGGTCAGGTGATTTCGCTGGTCGGTATGGCGGCTCTGCTGTTCGC
ACCGCTGAATGCGACCACGTTCTTCGCAGCCATTGCCTGTGTTGCCTTTAACTTTGGCGGTACGCTCACCGTGTTCCCGT
CGCTGGTTAGCGAGTTCTTCGGCCTCAACAACCTGGCCAAAAACTACGGTGTGATTTACCTGGGCTTCGGTATCGGCAGT
ATCTGTGGTTCGCTGATTGCGTCGGTATTTGGCGGCTTCTATGTCACCTTCTGCGTTATCTTCGCACTGCTGATTGTTTC
GCTGGCGCTCTCCACCACTATTCGTCAGCCGCAGCGTAGCGTGTATAAAGAAGCGCACGCCTGATCGCTAACCGACAACA
CGAAAAGCCGCCGTTTTGGCGGTTTTTCTGTCTCTGCCGCCAACCTTCTCCAGAGCGTCTATCCTTATTGGTCAGGTTCT
TCCCTACTGAAGGAGTCTATAGATGTCTTTAGAAAAAGTAGTTTATCGCGCTAAAGCAAAAGCAACCGGTGGCCGTGATG
GGCGTGCTGTCTCCTCTGACGGTGTTCTGGATGTAAAACTTGGCGTACCCAAAGAGATGGGCGGCGCTGGCGGTGAAGTC
ACTAATCCGGAGCAGCTTTTTGCCGCAGGTTATTCAGCCTGTTTCCTTGGAGCGCTGAAACATGTTGCCTCGGTAGAGAA
AAAGAAAGTACCGCAGGATGCTTACATTGAAGGGCAAGTTGGCATTGGGCCACTACCGACCGGTTTTGGTATTGAAGCGC
AACTGGATATTCACCTGCCGGGCATGGATCATCAGGAAGCCGAAGCGCTGGTACAAAAAGCACATATTGTGTGCCCATAC
TCCAACGCAACGCGTGGCAACATTGACGTAAAACTTAACGTGATTACCTCCTGATAGTATCTTTTAGTGCTAATTTTCTG
ACGCCGGCCGTATATTTTGTAAATATATGGCTGGTTAAGCTTTCCCCATGACACTTTTTCGTTCCGCTATGGTCTACTTA
CCACGCTTCAGAAGTTTCCGCTGTTAACTTCCGCTGCTGATTAATAGCCTGCCTGAGTCAGGTTCTTTCCCCTTAGTTGT
AGAGTTGCTTGCATGAGTTATATCAAAACAATGACGCAGCAGAAGCTGAGCTTCCTGCTTGCGCTATATATCGGTCTGTT
TATGAATAGCGCGGTTTTTTTCCGTCGGTTTGATGGATATGCGCAATCCTTCACTGCGTTGAAAGGTATCTCCGCAGTTG
TTGAACTCGTTGGTACGGTACTGGTCACTTTCTTTTTATTACGCCTGTTGTCGCTGACGGGACGCCGTGTCTGGCGCGTG
CTGGCTTCGCTGGTGGTGGTGTTCTCTGCGGCCGCCAGCTATTACATGACGTTTCTCAACGTGGTGATTGGCTATGGCAT
CATTGCTTCGGTAATGACCACGGATATCGATCTCTCCAAAGAAGTGGTGGGCTGGCAGCTTATTGTCTGGATGGTGGCAG
TGAGCGCGCTGCCGTTGCTGCTGATTTGGGGCAACCGCTGCCGCTTTACGCTGCTGAACGAGCTACGTACGCCGGGGATG
CGCATTCGCAGCCTGGGCCTGGTGCTGTTAGCCGGGTTGCTGGTCTGGGGGCCAATTCGCCTGCTGGACATGCAGCAGAA
AGAGGCCGAGCGGACGTCAAAGGTTGATATGCCGAGCTATGGCGGGGTAGTGGCGAACTCCTATCTGCCGTCAAACTGGC
TCTCTGCGCTGGGGCTGTATGCCTGGGCACAGGTGGATGAATCCTCCGGCAATAAATCGCTGATCAACCCGGCGACGAAA
TTTACCTATGTCGCGCCAAAAGATATCGATGATACCTGGGTGGTATTCATTATTGGCGAGACGACGCGTTGGGATCATAT
GGGGCTGCTGGGTTACTCCCGTAATACCACGCCGAATCTGGCGAAGGAGAAGAACCTCGTGGCGTTTCGCGGTTACTCAT
GCGACACCGCGACCAAACTCTCTCTGCGCTGCATGTTTGTCCGTGAAGGCGGCGCGGAAGATAATCCGCAGCGCACGCTG
AAAGAGCAAAACGTCTTTGCTGTGCTTAAACAACTGGGCTTCGCCAGCGATTTGTACGCCATGCAGAGCGAAATGTGGTT
CTACAGCAATACCATGGCCGACAACATCGCTTATCGCGAGCAGATTGGCGCGGAGCCGCGTAACCGTGGCAGAAGCGTGG
ACGATATGCTGCTTGTCGATGAAATGCAGAATTCGCTGGACAATAAATCCGCAGGTAAACATTTGATTATTATGCATACC
AAAGGCTCACACTTTAACTATACCCAGCGTTATCCGCGCAGCTTTGCGCAGTGGACGCCGGAGTGTGTCGGCGTCGATGA
CAAGTGCAGCAAAGCAGAGCTGATTAACTCCTTCGATAACTCTGTCAGCTATGTCGATCACTTTATTGATAGCGTGATTG
ATAAGATGCGCGACCGGAAAGCGATCATTTTCTATGCCGCTGACCACGGGGAGTCGATCAATGAAAAGGAGCATCTGCAC
GGTACGCCGCGCAAAATGGCGCCACCGGAGCAGTTCCGCGTGCCGATGATGGTGTGGATGTCGGACAAGTATCTTGAGGA
TCCGCAAAAGGCACAGATGTTTGCCCAGCTTAAGCAGCAGGCAGCGTTTAAAACGCCGCGTCGCCATGTTGAGCTGTACG
ACACCATTATGGGTTGCCTCGGTTATACCTCGCCAAATGGCGGGATTAACGAGAACAATAACTGGTGCCATTTGCCGGCT
CAGGCGGCGAAATAAGCGCTCTGCTGGCTTTATCGCCAGTCAGTATGCTTTTTTACATTAGGGGATTGACGGGGTAGCTT
CACGGCAGTAAGATGCGCCCCGCATTCGGTGATTGGCGCAGCCTGGTAGCGCACTTCGTTCGGGACGAAGGGGTCGGAGG
TTCGAATCCTCTATCACCGACCAAATTCAGAAAAACCCAACCTTACGGTTGGGTTTTTTGTTTTCTGCCCTCGAAAAGAG
GATGAGAACCTCCGGGGGAAGAGGTTCGACTCGAGCATCGCGAGAGAACGTTGCCTCAGCAACGGCCCGCAGGGCGAGCC
ACGCAGTGGCGAGTCATCCTCTGGCACCGACCAAATTCAGAAAAACCCAACCGCAAGGTTGGGTTTTTTGCTTTCTGCAT
TCTGGAAAATAGCCTGACAACCGCTTCGCCTTACCGGCCCGGCGCGATCCCACAGGCTGAATAACCGCTGAGCCATCCGG
CGAAATTATCGAAAATCTCCGTTATCCCCACTTCTCACTGCCAGTTCACAATTTTGTACGATATTCCATTGTATTTTTTT
ATATATGTTTGGATCTTTTTTCGCGTTGCTTATGGATAATGACAGCATTTTTCGCTGTGCGTTTTAGCGTTCACGGCATT
AATCGCTCAGATAATCATCATTCTGCAAGAAATTTTTCATAATATGCATGAAAGTTAATCACTGGCTTTGAGTGATTAAT
AAGCGAATTATTCTGATGTAGTGGCGGTAGCACAAATTTCCCTGCTGAAAATAGAGGCTTGAAGTTTTTTTAAACTTTGT
TTACCGATTCTCACCGTCGTTGTAAATCCCGGTTACCTGTATTGACGTTTTGACATTCTGTTGACAGATTGTAGGGCATG
AGGGGCATTTCAAGGAGAATCTGCACTGCAACTCAGTCAACCTTGTGAAAGGAATCCCCATCTCTCATAACGCCTTCGGG
CACAACCGACCAGACCGGGTAAAAAACTAATAAAGGTCTGTCGGACATACCCACTGCATGGGTAACAACACATATCACAT
TGGAGCAGAATCAATGAGTATTTCCTTGAAGAAGTCAGGGATGCTGAAGCTCGGTCTTAGCCTGGTGGCCATGACCGTCG
CGGCAAGCGTGCAGGCTAAAACCCTGGTTTATTGTTCTGAAGGCTCGCCTGAAGGCTTTAACCCACAGCTTTTCACCTCT
GGCACCACCTATGATGCCAGCTCCGTACCGATTTATAACCGTCTGGTGGAATTCAAAACCGGCACTACGGAAGTGATTCC
TGGCCTGGCTGAGAAGTGGGATATCAGCGCTGACGGCAAAACCTACACTTTCCACCTGCGTAAAGGCGTGAAGTGGCAGG
ACAACAAAGATTTCAAACCGACGCGCGATTTCAACGCGGATGACGTAGTGTTCTCCTTCGACCGTCAGAAAAACGATCAG
AACCCGTACCATAAAGTCTCTGGCGGCAGCTACGAATACTTCGAAGGCATGGGTCTGCCTGACCTGATTAGCGAAGTGAA
GAAAGTCGACGACAATACCGTTCAGTTCGTGCTGACCCGTCCGGAATCGCCGTTCCTGGCCGACCTGGCAATGGACTTCG
CTTCTATTCTCTCCAAAGAGTACGCGGACAACATGCTGAAAGCCGGTACGCCGGACAAAGTGGACCTCGACCCGATCGGT
ACCGGTCCGTTCCAGCTGCTGCAATACCAGAAAGATTCCCGCATCCTGTACAAAGCGTTTGACGGTTTCTGGGGCACCAA
GCCGAAAATCGATCGTCTGGTCTTCTCCATCACCCCGGATGCTTCCGTACGTTATGCCAAACTGCAGAAAAACGAGTGCC
AGGTTATGCCATACCCGAACCCGGCGGATATCGCTCGTATGAAGCAGGACAAAAACATCACGCTGATGGAGCAGGCTGGC
CTGAACGTTGGCTACATGTCCTTCAACACCGAGAAGAAACCGTTTGATGACGTGAAAGTGCGTCAGGCGCTGACTTACGC
GGTGAACAAAGAAGCGATCATCAAAGCGGTATACCAGGGCGCTGGCGTGGCGGCGAAAAACCTGATCCCGCCAACCATGT
GGGGCTATAACGACGACGTTAAAGACTACACCTACGATCCGGAGAAGGCGAAACAGCTGCTGAAAGAAGCCGGTCAGGAT
AAAGGCTTTACCGTTGAACTGTGGGCGATGCCGGTACAGCGTCCGTACAACCCGAACGCTCGCCGTATGGCTGAGATGAT
TCAGGCTGACTGGGCGAAAGTCGGCGTACAGGCCAAAATCGTGACCTACGAGTGGGGTGAATACCTGAAGCGCGCGAAAG
CGGGCGAACACCAGGCGGTGATGATGGGCTGGACCGGCGACAACGGGGATCCGGATAACTTCTTCGCCACCCTGTTCAGC
TGCGCAGCGGCGAAAGACGGTTCCAACTACTCTCGCTGGTGCTACAAGCCGTTTGAAGATCTGATTCAACCGGCTCGCGC
AACCGACGACCACAACAAGCGTGTTGAACTCTACAAACAGGCTCAGGTAGTGATGCATGACCAGGCTCCGGCGCTGATCG
TTGCTCACTCCACCGTGTATGAGCCGGTACGTAAAGAAGTCAAAGGCTATGTTGTTGATCCGTTAGGCAAACACCACTTC
GAAAACGTGTCTGTCGAATAATAAGCACGATAGCTGCCCTCTCTCCCTTCCGGGAGAGGGGGTAAAGTGTTTTCCCTCTG
CGGAGGGAATTCCTGTTTGTGAGCAATACAGACGCGCCGCCGCCAGGCGCTGCGTCACTACTGAGAATCCGGGTTATGTT
GCAGTTCATTCTCCGACGTCTGGGGCTGGTTATCCCAACGTTTATCGGTATCACCCTTCTCACCTTTGCCTTTGTCCATA
TGATCCCCGGCGACCCGGTAATGATCATGGCGGGTGAGCGTGGTATCTCTCCTGAGCGTCACGCTCAATTGCTGGCTGAG
CTTGGTCTCGATAAGCCGCTTTGGGAACAATATGTCCACTATGTCTGGGGCGTATTGCACGGTGACTTAGGCCTCTCTCT
GAAGAGCCGACTTCCGGTGTGGGACGAGTTTGTGCCGCGTTTTAAAGCGACGCTGGAACTCGGTATCTGCGCCATGATTT
TTGCGGTCGCTGTGGGTATTCCGGTGGGCGTGCTGGCCGCCGTCAAACGTGGCTCTATTTTCGATCATACTGCGGTGAGC
CTTGCGCTGACCGGCTACTCCATGCCTATCTTCTGGTGGGGCATGATGCTGATTATGCTGGTCTCGGTGCAGCTCAACCT
GACGCCGGTCTCCGGGCGCGTCAGCGATATGGTGTTCCTTGACGACAGCAATCCGTTAACCGGCTTTATGCTGATAGACA
CCGCCATCTGGGGCGAGCAGGGCAACTTTATCGATGCCCTTGCGCATATGATCCTGCCTGCCATTGTGCTCGGCACTATT
CCGCTGGCGGTGATCGTGCGTATGACCCGCTCCTCAATGCTGGAAGTGCTGGGTGAAGATTACATCCGTACCGCGCGCGC
AAAAGGGCTGACCCGCATGCGCGTGATCATCGTGCATGCGCTGCGCAACGCGATGCTGCCGGTGGTAACGGTGATCGGCT
TGCAGGTCGGCACGCTGCTGGCGGGCGCGATCCTGACGGAAACCATCTTCTCCTGGCCGGGTCTGGGGCGTTGGCTGATT
GATGCACTGCAACGCCGTGACTATCCGGTGGTGCAGGGCGGGGTATTGCTGGTCGCGACGATGATTATCCTCGTCAACCT
GCTGGTCGATCTGCTCTACGGCGTGGTGAACCCGCGTATTCGGCATAAGAAGTAAGGGGCCATCATGTCACAAACTACTG
AAAATAAAGTTATCGCTGCACCGGTGCCTATGACGCCGTTGCAGGAGTTCTGGCACTATTTCAAGCGCAACAAAGGTGCG
GTTGTTGGCCTGGTTTACGTGGTGATCATGCTGATTATCGCCGTGTTTGCTAACTTCCTTGCGCCGCACAACCCGGCCGA
TCAGTTCCGCGATGCGCTGCTCGCGCCGCCGGTCTGGCAGGACGGCGGCACCTGGACGCACATTCTGGGTACCGATGATG
TGGGCCGCGATACGCTGTCGCGCCTGATGTTTGGTGCCCGTCTGTCGCTGCTGGTGGGCTGTCTGGTGGTCGTGCTGTCG
TTGATTGCCGGCATCGTGCTCGGCCTGGTGGCCGGTTACTTTGGCGGCGTGATCGACAACATCATCATGCGTGTCGTCGA
CATTATGCTGGCGCTGCCGAGCTTGCTGCTGGCGCTGGTGCTGGTGGCTATCTTCGGCCCGTCAATCGTCAACGCCTCGC
TGGCGCTGACGTTTGTCGCCCTACCGCACTATGTGCGACTCACGCGCGCCGCCGTGCTGGTGGAGGTGAATCGCGACTAC
GTGACCGCTTCCCGCGTTGCCGGTGCGGGCGCGATGCGCCAGATGTTCGTCAATATTTTCCCCAACTGCCTCTCGCCGCT
GATCGTTCAGGCGTCGCTGGGCTTCTCGAACGCCATTCTCGACATGGCCGCCCTTGGCTTCCTTGGCATGGGCGCGCAGC
CGCCAACACCGGAGTGGGGCACTATGCTCTCCGACGTGTTGCAGTTCGCGCAGAGTGCCTGGTGGGTCGTGACCTTCCCG
GGCGTCGCGATCCTGCTGACGGTGCTGGCATTTAACCTGATGGGTGACGGACTGCGTGATGCGCTCGACCCCAAACTGAA
GCAGTAAGAGGTTCGAGATGGCGTTATTAAATGTAGATAAATTATCGGTGCACTTCGGCGACGTTGGCTCCGAGTTCCGC
GCCGTAGACCGCGTAAGTTATAGCGTGAATCAGGGCGAAGTGGTTGGCATCGTCGGTGAATCTGGCTCCGGTAAATCCGT
CAGTTCACTGGCGATTATGGGATTGATTGATTTCCCCGGCCGCGTAATGGCCGAAAACCTGGAGTTCAACGGTCAGGATC
TGAAACGCATTTCGGAAAAAGAGCGCCGCAGTCTGGTGGGCTCCGAAGTGGCGATGATTTTCCAGGATCCGATGACCAGC
CTGAACCCGTGCTACACGGTCGGTTTCCAGATAATGGAAGCAATTAAGGTGCATCAGGGCGGGAATAAGAAAACCCGTCG
TCAGCGCGCGATTGACCTGCTGACGCAGGTTGGTATTCCCGATCCGGCCTCGCGTCTGGACGTATACCCGCACCAGCTCT
CCGGTGGGATGAGCCAGCGCGTGATGATTGCCATGGCGATTGCCTGTCAGCCAAAACTGCTGATTGCCGATGAACCGACG
ACCGCGCTGGATGTGACCATCCAGGCGCAAATCATCGAGCTTTTGCTGGAGTTGCAGCAAAAAGAGAATATGGCGCTGAT
CCTGATCACTCACGATCTGGCGCTGGTGGCGGAAGCGGCGCACAAAATCATTGTGATGTACGCAGGCCAGGTGGTGGAAA
CCGGCGAAGCGAAAGATATCTTCCGCGCACCGCGTCATCCTTACACCCAGGCGCTGCTGCGCGCGCTGCCGGAGTTTGCG
CAGGACAAAGCGCGTCTGGCTTCGCTGCCGGGCGTTGTTCCGGGCAAATATGACCGCCCCACTGGCTGCCTGCTGAATCC
GCGCTGCCCGTATGCAACGGACCAATGCCGCGAGCAGGAACCGGCACTGAACACCGTCGATGGCGGCCGTCAGTCCAAAT
GTCACTACCCACTCGATGACGCCGGGAGGCCGACACTATGAGTACGCACGAGGCCACCTCGCAGCAGCCGCTGTTGCAGG
CTATCGACCTGAAAAAATACTACCCGGTGAAGAAGGGCATATTTGCCCCGGAACGCCTGGTGAAAGCGCTTGATGGCGTA
TCGTTCACCCTGGAGCGCGGTAAAACGCTGGCGGTGGTGGGTGAATCCGGCTGTGGTAAATCCACGCTCGGCCGTCTGTT
GACGATGATTGAAACCCCGACCGGCGGCGAGCTCTATTACCAGGGTCAGGATCTGCTGAAACACGATCCCCATGCGCAGA
AACTGCGCCGGCAGAAGATTCAGATCGTCTTCCAGAACCCCTATGGCTCGCTGAACCCGCGTAAAAAAGTGGGGCAGATC
CTCGAAGAACCTCTGCTGATTAACACTTCTCTCAGCAAAGAGGCGCGTCGGGAAAAAGCGCTGGCGATGATGGCGAAAGT
CGGCCTGAAAACCGAGCATTACGATCGCTATCCGCATATGTTCTCCGGCGGTCAGCGTCAGCGTATTGCTATCGCCCGTG
GTCTGATGCTCGATCCGGACGTCGTGATTGCCGACGAACCGGTTTCCGCGCTGGACGTCTCCGTGCGCGCGCAGGTGCTT
AACCTGATGATGGATTTGCAGCAGGATTTGGGGCTCTCTTACGTCTTTATCTCCCACGATCTCTCGGTGGTTGAGCACAT
TGCCGATGAAGTGATGGTGATGTATCTCGGCCGTTGCGTGGAGAAAGGCACGAAAGACCAGATCTTCTCCAACCCGCGTC
ACCCGTACACTCAGGCGCTGCTCTCTGCAACGCCGCGCCTGAATCCGGATGAGCGCCGCGAGCGCATTAAACTGACCGGC
GAGCTGCCAAGCCCGCTGAATCCACCGCCGGGCTGCGCGTTTAACGCCCGCTGTTCCCGTCGTTTCGGCCCCTGCACGCA
GCTGCAGCCGCAGTTGAAAGATTACGGCGGTCAATTGGTTGCCTGCTTTGCCGTCGACCAGGATGAGAACGGCGAGAAAC
CGCACGCGTAATCCTCATGTGCCCGGCAGCGTTCAGGTTGCCGGGCCTGTCACTTTCCGCTGAACCCGGACAATCGATAT
TCTCCGTTGCTGGCAATCCTTATAAACGTTCCTGCTTAATTTTGAAATTTCCAATAAATTTCCCTTAAAACGAACGAAGA
GATAATTTCAGCAGGAATAATGGGTTAGCGGAATAAAACAGTTTTATGACTCCCAATAATTATTTCTAAATATTTCCCTG
AGTAAGCAAAAATTAAAGATATTATTTCTCTTGCTGGATTATTACGCTTTTAATCAAGCAAGGTGTGATATTAATTAACA
TAAATTTAGTTTAAGTTGGTTTTTATATCCATAATATCCCTGCATTTTTGGACGTTAATACTTTAATAGATACAGCAGCA
AAAAAAGATGGCACATGTATGGGTATTGTTTATATATTTACCAGAAATAAACACCGTGTTAGCAGAAGTGAAATTTAACA
CCTAAAAACAGGCGGAAGGCCATCGCCGAAACATTATCTTGTACCCACGCAACACAGCACAGCCAAAATAAAAAGCCACA
ACTCGACCAATATCCGGGCGCTGAGATCTTTAGCGGTGGTGGGTACAATATTTTTTTGTAAATCATGAGATTAACAATGA
ATCATTATGATGATTTGCAGAGGTTTAAGGATAAAACCCGCAACCAAAAACACAATTTTAAGGATCTCTCCGCGCAAAAC
CCTGCCAGCGACCAGGGAAACTGGACGCTGATCCAGCAGCTCTCTCCGGCAACGGATGAATCGACGCTGACCATGGGCGG
CCATGTTTCTCTTCCTGCTCCGCAATCCGTTGAACCGGATCTCTTTGCCCGCACTGAGAATGCGACCGCTGCCGATGTCA
GCGAGCCTGCGTCAATACCGGCGCCTTCCATTTTTCAGGCGGTTGCCAGCCAGATTGCGACGGTTACTCCGCCCCCGGCA
CCTGTGTCCATCCCCACCCCGGTGAAAGCGTTGTCTGCCGAGGGGGTAAAATCTGCCGCCGTCAATTACGCGCAACTTTT
CGCCGCCAAAGCGCCGGAAGCCAGGCCGAAAACGGAAAAAAACCAGCCATTACACTCGTTGTTAGAAAGGATCGCGTCAT
GCCGCTGATTTGTGTTTGTTCGCCGAAAGGCGGTGTCGGAAAAACGACCCTGACGGCGAATCTGGCGTACGCGCTGGCCC
GTTCAGGCAGCAAAGTGCTGGCGCTCGATTTTGACGTGCAGAATGCGCTGCGCCTGCATTTTGGCGTACCGCTAACGGAC
GGGCGCGGCTACGTTGCCAAAGCGGCGGAATCGTCGGACTGGAGCCAGTTTGTCCTCACTGCGGGCGGCAATATCTTCGT
CCTGCCTTATGGCGACGCCACGGAAGAGCAGCGCCTTACCTTTGAAGAGCGGCTGGCGAATGACGAGCACTTTTTAACGC
GTGGGCTGAATACGCTGTTGAACTATCCGGGGCTGATTATCGTCGCCGATTTTCCGCCAGGGCCGTCGGCGGCGTTAAAA
GCCATGTCGCGGCTGGCCGATGTGCATCTGGTGACATTGCTCGCGGATACTGCATCGCTCTCCCTGCTGCCGCAAATCGA
AAACAACCGCCTGACGGGAGAGGTGCTCAACCGTAAAGCTGGCCACTTTTTTGTGGTCAACCAGAGCGACAACCGCCGCC
AGATCAGCCGTGATGTCACCACGTTTCTTGAGCAGCGCCTGGGCAACCAGCTTCTGGGCGTGCTGCACCGCGATGAAAGC
GTTGCTGAAGCGAATGCCTCACAGCAGTCGGTATTCGATTTTAGCCCGGCTTCCGCCGCCGCTTTCGACATTGAACTCAT
TGCAAAACGCGTCGCCGGTATCTTAGGCGTCAAAATCGGTGACGGGACGGTTCACAACTCGCCGCGCATGTCAGGTTTCT
AACGCTCACGGGCAACCTATGAAAAAGCTTCTTTCTGTTTTGCTGGTGCTGGCAATGGTTCCTGTCGCCCTGCTGGTGGT
CATTACGCCGATGGACAGCCAAAAGCAGTATATTTTTGGCCTGATCAGCATCGGGATTTTGTTCCTGCTTGGTTTCAGCA
AAAAGCGCAGTGTTTCGGTGATTATGGTCGTGATGTCGGCGCTGTTATCGACACGCTATATCTATTTCCGCCTGACACAA
ACCCTGCATTTTAACTCCGAGATTGAAACCCTGCTTGGCATGGGGCTGTTCCTTGCGGAAGTCTATGTCTGGGTGATGCT
GCTGCTGAGCTACCTGCAAACTGTCTGGCCGCTGAAGCGTGAAATCGTGCAACTGCCGGATGATATGAGCCAGTGGCCGA
CGGTGGATGTCTACATTCCGACCTACAACGAACCGCTGGATGTGGTGCGTGATACGGTGCTCGCCGCGCAGTGTATTGAT
TACCCGCGCGATAAGATGAAAATCTACCTGCTCGATGACGGTAAACGCCGGGAGTTTGCGGTGTTCGCCGCCGATGTCGG
CGTCGGGTATATCACCCGTAATGACAATGCGCACGCCAAAGCCGGCAACCTGAACCACGCGATGAAGCTTACCCACGGCG
AGCTGATCTGCGTCTTCGACTGTGACCATGTCGCCACGCGAATTTTCCTGCAGGCCACGGTCGGCGGTTTCCTGAAAGAT
CCGAAACTGGCGCTGGTGCAAACGCCACACTACTTCTATTCACCGGATCCGTTTGAACGCAATCTGTCGGTAGGCCGCAA
CATTCCTAATGAAGGCTCGCTGTTCTACGGCCCGATCCAGCAAGGCAACGACAACTGGAACGCCACCTTTTTCTGCGGCT
CGTGCGCGGTTATCCGCCGCAGCGCGCTGGAGGAGATTGGCGGTTTTGCCGTAGAAACGGTGACCGAAGATGCCCATACC
GCGCTGAAATTGCAGCGCCTGGGCTGGGGCACGGCGTTTATCGATATCCCGCTGGCGGCCGGTCTGGCGACCGAACGTCT
GGTACTGCATGTGATCCAGCGTACCCGCTGGGCGCGCGGCATGACGCAGATTTTCCGCCTCGACAACCCGCTGCTGGGAC
GCGGGCTGACCTTCCCGCAGCGTTTGTGCTACCTGAGCGCGATGCTTTATTACCAGTTTGCGCTGCCGCGAATCGCCTTT
TTGACCGCGCCGCTGGCTTACTTACTGTTTAACCTGAACATTATTCACTCTTCGGCCACTTTGGTCTTCGCCTACGCGCT
GCCGCATTTGTTCCTTGCGGTGTTCGTGAACTCGCGTCTGAACGGGCGTTTCCGTTACAGCTTTTGGGGGGAGATTTATG
ACATCGTGCTGGCGTTCCATATTGTCCTGCCGACCGTCGTCACCATGCTGTTTCCGAAACGCGGGAAGTTTAACGTCACC
GATAAAGGCGGCCTGCTGAACGTGGGCTATTTCGATTTCAGCGTGGTGCGCCCGCATTTGATTATCGCGGTGTTGCTGGC
GGCGGGCGTGGTGGCCGGGATTGTCCGCGCCTGCGCCCATGATTACTTCGGCGTCGATCCGCGCGTTATCGCCCTTAACG
TCGGTTGGGGGCTGTACAGCCTGATCTTCCTGCTGGCGGCGATTGCCGTGGCGCGGGAAACCCGCCAGACCCGCAAAACC
ATCCGTATTGATGTCGATATTCCGGTATTGATCCACTATGCCAGCGGTATTACTTCGCGCAGCCAGACCGCTGATTTATC
GATGGGCGGCTGCCGTATCGTGGTGCCGGACGAGCGCCACCAGAGCGATGAAATCGAAGAGATTGAGCTGTTATTGCAAT
CGGGCGCGATAGCCATTCCGGTGAGCATCATCGCCAGCGATGCCGAGTATATCCGCCTGATGTTCGACGATATTCCGCTG
TCGCGCCGCCGTGAACTGGTGCGCGTGGTGCTTTCCCGCGCGGACGCGTGGATCCATCCGCCGAAACCGCAGGACAACCC
GTTCCGCTCGATGCTGACCATTGTGCGCTGCGTCTTTGATCTCTTCTGGCTGACCTGGACATCGCGTCGGGAAAACCGCC
GCCTGCGGGCAGAGCTGGCGGCGAAGGCGACGTCGGAGGAGGGCAGCGTATGAAACGTCTGACAACGCTGGCTATGCTGG
TCGGTACACTGTTTATGGCGCCGTTGCACAGTGAGGAAACCACGGTTTCGTCGCTGCTACCGGTCGATTTACCTCCGCCG
ACAACGACGCAAAGCGCATCGGCTTTTGTGCCGTCGGTGGTCAACAGCGTCAGCCTGGCGCAGATGGGGCAACCACAGGG
GTTAACCCTGAGCGGCGGCCAGTTCCAGGGCGGCATCGATTTTACCCTGCCGATGGATCAGGTGATCACCAACGCCCGGC
TGGCGCTGAATCTGAAGATCTCCCCGGCAATGGCGGCGCGTAATGCGACCCTGCAATTGATGCTTAACGGCCAGCCGCTG
GGCACCGTACCGCTGACGGCTACCGATAGCGATTTGTCGCGCTACCAACTGGATATTCCGGCAGCGCTGATGGTTTCCAG
CAACAACCTGAGCTTCAAAATCAATGATGGCGATGCGATGCAGTGCCAGCGCGATCTGAACGATAAGTATCGTGTCACCG
TCCTGCCGGATTCGCGTTTTGAGCTGGAAGGGCAGCAACTGGATATCGGCACCGATCTGAGCCACTTCCCGCGCCCGTTC
TTTGACAGCATGCAGATGTCGCCCACGAGCATTGCTGTGGCGTTCGGCTCGACGTTAAGCGCCGACGCCATTAGCGCGGG
CGCATTGATCTCCTCGTGGATGGGGATCCAGGCCGATTATCGCGGCATCTCGTTTGCGGTGTATCACGATCGTCTGCCGG
AACAGAACGGCATTCTGATCGGCCATCCCGGCGAGCAGATCGGCGGCCTGACTCTGCCGCAAACCACGCAGCCGCTGCTG
AAAATTATCGATAACCCGGCGAACCCGGTGTACAAGCTGCTGCTGATCGTCGGCAAAGATGAACATGAACTGCGTGCGGC
GGCCTGGCGGTTGACGCGGGGCAATTTCACGCCGCAAACACCTGCGCTCGATGTTACGGCGCAGACCATTCCGTTGAGCA
AACCCTATGATGCGCCGCGCTGGATCCCAACCGATCGTCCCATCAAGCTTCATGAGTTGATCCGCAAAGATCAAACCCTG
ACCGCCACCGGGATCTGGCACTCGCCGTTGCAGGTGGCATTTCGCGCCGCGCCGGATCTGTTTTTGTGGGACGGTGAAAC
CATCCCGCTGCACATTGGTTACCGCTTCCCGACGGAAAACTGGATTGACGAGCAGCGCTCCTGGCTGAGCATGACCATGA
ACGACACGTTCCTGCACAACCTGCCGGTCAATAAACAAGGCGCGCTGGAAACGCTGTGGCACAAACTGGGCGGCGATGCG
CGGCAGGAGTCATTCGATATGCCGCTGGAACCGTACATGATCTACGGCGATAACCAGCTCTCGCTCTACTTCAACATCGT
GCCGAAAGCGAATGCGCCGTGCAGCACCTTGCTTAACAACAACATCAAGAGCCGTATCGATGATGATTCATGGATCGATT
TAAGCCACACGCGTCACTTTGCGCTGCTGCCGAACCTCTCCTATTTCGTTGGCGCGTCGTTCCCGTTTACCCGCATGGCG
GACTACGCGGAAACGGTGCTGATGCTGCCGCAGAATCCGTCAGAAACGCAGCTCGCCACGCTGCTGGATATGGCCGCACG
CTCCGGTAATGCCACCGGAACGGCGCTGGGACATAACCGCGTGGTGCTCGGCGTTCCCACCGGCGGCGGTCTGCAGGAAC
TGGTGCGCGATCGCGACGTGCTGGCGGTCACGGGCATGGATCAGCACGACTTCAACCACGCGCTGCTGGCGGACTCGCCA
TTTATCACCCATGACAACACGCTGGGCGTGCGTGCGCCGTCCCTGTGGCAGAAAACGCAGCGCTGGATGGCGGGCGACTG
GGCAGCCGAAGGGCTGGAGGCTGACCGCTACTTCTCCTCTAACGAAGCGTGGCGCGGCTTTATCAGTTTCCGCTCACCGT
GGAACGATGAACGCCTGGTGGTGCTGGCGCTGGGCAGCAGCGATGAACAGCTTTCGCACCTGCATAGCGATCTGGCCTCG
GCGCGCATTAACGCTGGTATTCGCGGCGATGCCGCCATCATCACCAATGAAAACGGCGTACGCAGCTTCCGCGTTGGCGA
ACAGTTCCCGAGCGGTCAAATGCCGCCGCAGATGATGGTGGTCTGGTATGCCAACCAGCACTCAGCGCTGCTGGCCATTC
TGGGGCTGCTGGTTGGTTCGCTGGCGGGCTGGCTGCTCTATCTGACGCTGAAAAAGCGCGAGCGTAAACGTCTGGATCCG
GAGAACAGCAAGTGAAAAGGGTGATCACAATGCGAAACAAAACCGCCCGCCGGTGGACGACCGTTTACCTCTCTGGCGCA
CTTGCGCTCGGCGTTGCCGGGCAGGCACAGGCCGCGCCGAATGATGCGGCCTTAAAAGCGCTGTTCGATCAGGCCAACTA
CTGGCATGAAAAATCCCATGACGACCTGGCGATGGAGTCGCTGAAAAAGGTGTTAATGGTTGATGCCAATAACACCCAGG
CGATGTATCTGATGGCGCTGTGGGCGCAGCAAAATGGCGATTTGCAGACCGCCGCGCAGTGGCGTTCGCGACTGGCGCAA
ACCGCGCCCGGCGATGGCGGATTGCAGGCGCTGGATAACGCCAAACAGATGGCGCAAGTGCCGCAAGGCCAGCTCACGCT
GGCGCGTCAGCAGGCGCGGAGCGGCAACATTCCGGCCGCGCTGGAGACCTGGCGCAGCCTGTTTAACGGCAATACGCCGC
CGCCGGGTCTGGCGCCGGAATATTACCTGACGATGGCGAGCGACAAAGCGCTCTATCCGCAGGCGCTGGCGCAGATGCAG
CACATTGTGGCGCAGAATCCGCAGGACAATGCCGCGCGCGTGGCGCTGGGCAAGATGCTTACCTGGCGTGAAGAGACGCG
CCGCGACGGGATTTTACTGCTCGAACCGATGGCCAGCGGTAGCAAAGATGCCGATGCCGGTTTACGCCAGGCGCTGCTGT
GGCTTGGGCCGCAGTCCGGCGATGAGCGCTTCTACGACACCTGGTTGCAGCGCCATCCGCAGGACAGCGAAGTTCAGGAT
TACTACCGCAAAAACATCGGCGGCGCGGCGAAAGGCGCGGGCTTTACCGCCCTGAACAGCGGCGACAGCAGTACCGCGAA
GCGGCAGTTTGAACAGGTGCTGCAAACCAATCCGCAGGATGCGGATGCGCTGGCGGGCATGGGGTATATCGCCCAGCGCA
ATGGGGATTATCAGGCGGCGGCGCAATACCTGAACCGGGCGGCGAGCCTGGGCGGCGATGCCTCCGCCGAGCGCAAAGCG
CAGGCGGAGGACGCGGCGTTTTACGGCCAACTGGCGCAGGCGCAACAGGCGCTGAAAGAGGGCAATGTCAGCCAGGCGCT
GGCCTTATCTGCACCGCTGGCGCAGCAGAGCGGCGAGCGGGGAACGGCGGCAAAACTGTTCCGCGCCGATGTGTTACGCC
AGAACAAAGATTACCCGCAGGCGGAGCAGGCGCTGCGCGCGATTCTGAACGACCAGCCGCAGAATGCCCCGGCGCGCGAA
AACCTCTATTACGTCCTGCGCGATCAAAACAAAACGGCGGAAGCCCAGAGCATGCTGCGAACCTTACCGGCCAGCTTGCA
GGCGAAGCTGCAACCGCGCGTGGTGACCGGCGCGCCGGGCGATCCGCTGCGCCGCCAGGCACAACAACTGGCCGCCAGCG
GCAATACGCCGCAGGCGGTTGCGCTGTTGCGTCAGGGCGTTGAGCGGTTGCCGGAGGATCCGTGGCTGCGCCTCGATCTG
GCGCGATTATTACAGCAATCCGGCCAGCAGAATGAAGCGGCAAGCGTCATGCTTCCGGCGCAAAGCAGCGGCGCGGGTGC
CAGCTCTCTGTATGCCGCCGCGCTGTTCGCCAGTGAAAATGGCGGCTGGCAGCAGGCCAGCTCGTTGTTGTCGCGGATTT
CGCCTGCGGGGCAAAACAGCCAGACGCGCGATCTCGCCCGCCGGGTGAACTACAACCTGCAAATGGCGACCGCCGATCGT
TATCTGGCGCAGGGCAATATTGTTGCCGCGTCGAATACCCTGAAAGCGCTCGCCAGTACGCCGCCGGAAAGCCCGGCCGA
TGCCGGGAAACTGGCGCGGATGCTGGCGCAAACCGGCGATTTGACCACGGCGGTTTCGCTGGTGCGGGCCAATATGCAGC
AGGGTGTGCAGGGCAATGCCGGGGATTACGCCGATCAAATTGCCGTGCTGAATCAGGCCGGGTTGAACCAGGAAGCGCAG
GCGTTTGTTTCCAGCCCGGAGATGCAGGCGCGCAGCACCCCGGCGCAACTGGCGGGCGTGCGTAACGGTTATGTGATTAA
TGAAGCCGATCGTCTGCGCGAGCAGGGCAATTATGCCGCCGCCTATGACAAGCTGATTCGCGCATTGCAAAGCGATCCGC
AGAATACCGATTTGATGTTCGCCATGGGCCGTCTCTACCAGAGCGGCAAAATGAACAAAGAAGCGGGCGTGCTGTATGAC
TACCTGATGACGCGCGACAGCGACGATCAGGCCGCGCGCGTCGGCGCAATTGATGTGGCGCTGGCGGAAAATAACGTTGA
TAAAGCCCAGGCGCTGGCGAATGGCCTGCGCAGTAACAGTTCACCGCAACGCCTGCTGCTGCTGGCGCGGCTGGAAGAGG
CAAAGGGCAACCATCAGCAGGCGATGACCCTGTTGCGTAGCGCACGCGGCAAACTGGTGGGGCTGGAGTCAACCAACAGC
GCGGCCACGCCAACCATTGGCGGCGTTTTGTTGGCGGATAATCCGTTTATGACCACCAGTAAAACCACGGCTGACACGAC
GGCGCCGCAGTCGCTGTATGGGCAGACGTTGCCGTGGCAGGTGGCGCAGGTCGCCCGCGAGCCGGGCAGTAATCTGCCGG
GCACCACACGCACCGATCTGCCGGTGGAAACGGCGCAAAGCCGTACGCTGCGCCAGGTGGATGACATGATGCAGCAGATG
AACGAGAAAACCGGCATGTGGCTGCAAGGTGAAGTGGATATTCGCGGTCGCGACGGGGAAACCGGCACCAGCAAATTAAC
GGAAGCGAAAGCGCCGCTGACCTGGTCCAGCTCGCCGTTCGGCGATGCGCGCTTTGAATTTACCGCCACGCCGGTCAGCC
TCAGTTCCGGTAGCGCTTCGGGCGATGCCTGGCGTCGTTATGGTTCCAACCCGCTGGCGGATGCGGCGAGCAATCTTGCC
ACCTCCATCAGCAATGCCAACAGCTCTACGGCAACGGACGGCAGCGATAAGTTTACCGATCTGGCACGTTACGCCGATGC
CAGCAAACTGACGCCGTTTACCGATGAGGGTTACAACAACCTGACCTCTTTATTGGGGTCGAGCCGCCTGAAAAGCCTGA
GCGCATCGAACTACAAGAAGAATTACAACGATGCGATTAACGCCTCTACCGATTCGCAAAACGCCAGCGGCGTGGAGCTG
AATATGGCGCTCAGCGGCGACAGCTACAAGCTGGATATTGGCAGTACGCCGCTCGGGCAGGATCTCACCTCGCTGGTGGG
CGGCGTGAAATGGTCGCCGAAACTGACCAACTACCTGACGCTGATCTTCACCGGCGAGCGCCGCGCGATCACCGACAGCC
TGCTGTCGTATGTCGGGCTACAGGATAAATACTCCGGTCAGCGCTGGGGGCAGGTCACCAAAAACGGCGGATCGGTACAG
TTAAGTTACGATGATGGCGATGCCGGGTTTTACGTCGGCGGCGGAGGTTACAGCTATCTCGGAACGGACGTTGCCAGCAA
CACCAGCATGAACGCCAATGCCGGAGTCTATTTACGCCCGTGGCATGACGATTTCCGTCAGTTGCAGGCCGGGTTGAGCG
TGAGCTGGATGGATTTCTCGAAAAACCTCAGCTACTTCACCTACGGCCAGGGCGGTTATTTCAGCCCGCAGAACTATGTC
AGCGTCTCTTTGCCGGTCGATCTTTCGCAGAAAATCGATAACTGGAAGCTCAGCATTGGCGGCGCGGTGGGTTATCAGTC
TTATACCCAGGATAAAAGCGACTATTTCCCGACCGAGCCTGAGGCACAGAAGATGCTTCAGCAACTGGCGGATCTGGGCT
TTATCAAAGAGGCGCAGTATCAGGGCACTTCGCAAAACGGTATCGGCTACAACTTCCATGCGGGGCTGGATTACAACGTG
AATAAAAACATGACGGTGGGCGGCAGAGTCGGCTACGACACCTTCGGCAATTATAACGAAAGCACCGCCGGGATTTGGCT
CCGGTACATGTTGGGAGACAAATGATGACACACACTTCTGATACGCCGTTGCTTTCGTGGTTTCAGCAGCAGCAAACGGC
GCCGGGCTGGTTCGATCTGCTGAGTGTGATGATTGACGGCATGGTAAGCAACGTCGGCGAAGCGGAAAGTCTGCCGTTCC
TGCGCCAGATGGGCAACGCGATGGCGGAACGCACGCCGCTTCCGCCTGCGGAAACTGTGGGCGAGCTGGAAGCCAATATC
AATGCGCAACTGGCGCTGTTTAACTGGGGCTTTATCGATATCGATACCCGTGATGATGGGCTGGCATTTCGTCATCAGGG
CTTGCCGGTCGCGCGGGAAGAGGCGCACCGGACGCGCTGGTGCTTTGCCTTTTGCGCTGTACTTGAGGGGCTGTATACCC
GCTGGATGCAAGAGCAGGGCGGCGCGGCAGGCCTCGTTTTTACTCGCGAAAGGCTCTATTCTGTGTCGGATGTTCTCTTC
CGTTACGCTAACCCAAGTGAGTAAACCCATGTTGAAGCGCGTATTCGCCGCACTGGTGGTGATGGTGAGTCTGTTGTTTA
CGTCATTTTCCCAGGCTTCTGCGGCCTGGGATAGTTATAAAGCCCGTTTTTTAATGCCGGATGGACGCGTCGTCGATACC
GGCAATAAAAATGTTTCCCATACCGAAGGCCAGGGTTACGCCATGTTGATGGCGGTGGCCAGTGATGACAGAGCCGCCTT
TGACAGCATGTGGAACTGGACTAATAAGACCCTGAGAAATAAAGATAACGGCCTGTTTTATTGGCGTTATAACCCGGTGG
AAGCCGATCCTGTTGCCGATAAAAACGATGCGACGGATGGCGATGTTCTGCTGGCCTGGGCGCTGCTGAAAGCGGGGCAG
CGCTGGAATGTTCCGGCTTATACCAGCGCGTCGGACGCTATCACCCAGGCCGTGCTGAAATATACCGTGGTGAGTTATGC
CGGTTACCGCGTGATGCTGCCGGGCGCGAACGGCTTCAATCTCAATACCTATGTGAACCTGAATCCCGCTTACTTCATTT
TCCCGGCGTGGCAGGATTTCGCGAATCGGAGTCATCAGGTGGTGTGGCGCGATTTGATCGCCGACGGGCAAAAGCTGCTG
GGAAAAATGCGCTTTGGCAAAGCGCAGCTCCCGACAGACTGGGTTTCGCTGGCGGCGGATGGCAAGCTCTCCCCGGCAAA
AGAGTGGCCGCCGCGCATGAGTTATGACGCTATCCGTATTCCGCTGTATATCAGCTGGCAGGATCCGCAAAGCGCGTTGC
TGACGCCGTGGCGTAACTGGTGGCAGGGCTTTAGCCGCAATCAGACACCAGCCTGGGTGAATGTGATAACCAACGAAACG
GCGCCGTATATGATGAATGACGGTCTGCTGGCGGTACGTGATTTAGCGCTGGGAGAACCGCAGGCCGAGCCGCAGATCAC
CGCGCAGGATGATTACTACTCTGCCAGCCTGAAGATGCTGGTGTGGCTGGCGCAGCAGCGCTAACCGATTGACCCTCTCC
CTTGCGGGAGAGGGCGCAGGACGTTACTGCGGATACGGTACCCAGTCGCCGCCATTCAGGCGAACATACGGCTTGTTCTG
GTACTGCAACACAATGGCGTTGGCGTTTTCAGAAACCGGCGCCGTTTGCGGCAGATTGCTGGTGAGCTGCTGCCAGTTGA
CGCTCTCCTCGGTGAAGATTTTGCCATCCAGCACGCGCGTCACCAGTTCCGATACCGCGAGGAAGCTGCTCGGCTGGTTA
ATCTCAATCGGCGCGCCCTGATGCGGCGCTTTCATGCCGAAGAATTTAATCGCGGTCGGGACGTTGGTAATTGACGGGCT
GGGGATATCACGCAGGCCGGAAACCTGCATTTTGTCGCCCTTCAGCGCCGCGCCGTGTTCCGGCACCATCACCACCATCA
CTTTGCGTCCGGATTTCTCCAGTTGCGTGAAGAAGGCATCCAGTTCATCAAACAGTTTCTGCGCGCGCAGTTTGTAATCC
GCCGTTTTACGATCGCCCGGATAGTGGTTGCCGTCGTGCAGCGGCAGCAAGTTGTAGAAGGTCGCGGTGCGTTGCCCCTG
TTTGAAGCTGTCCGCCGCCATCCAGCGGTTCAGCACGGCTGTATCGTCATAGATCGGCGAGCCATCAAAAGAGAGCAGTA
CCGGCGGCAAACCAGACTGATCCATCAACGGTACCTGCACGCCGCCGTTATCGCGGATCTCTTTCAGGAAGCCGCCAAAC
TCGCCGTTATGGTCCATCATCAACTGCTGGGTAAAGCCCAGTTTCGCCAGATTATCGAACAGGTAGCATTGGTTATTGGC
CTGCTGATAGAGGTTCTTGTGCGACGACTGGCCGCAACTGGCGCGCAGCAGACGGATCGCCGCCGGGCCGCTGTAAGCGG
TGGCCGAGTTGAAGTGTTTAAATACGATGTCGAAGTGCGACCACAGCGGGTGCGACATCAGCCCTGCCGCTTCGATATCG
TCCCACGAAAGGGAACAGATATTGATGACCAGCAGGTCAAACGGCTGTGCATCAGCGGGAAGCTGCGCCGGGAATGTGCT
CTGGCGCTTCTCTTCCGAGGCGTAGAAACTGGCAAGATAAGCATTCAGGTTTTCCGAGGTCGGCGGCGCGGTTTGCGCAG
GCATATCGCCGACTACCGGGGTATCGCCTGCCGTCGCGACGGTTGCCGCCGCACCGCCGCCGGTCGTGGTCACCGTGGTG
GTTGGCTGGCCGCCAGGCCACAAGTTAAATGCCGGCCCGGTCAGGGTCAGCACGTTCAACCAGATCATAATGGCGACGAC
AAACACGGTAACGCGGATCCACTGCGATAAAAACAGCCACGCCACCAGCAGGACAAAAACCCCGCCAATCATTTGCCAGT
TGATAAAACGGGTCACCAGATCAAGCAGATAGTCGGCGCTGAAGCCCGCAACCTGCGCCCCCTGGCTCAAAATACTTTCC
GGGCCGGGCAGCCAGGTGTCATGCCAGAAGAGACCAAAACCAATCGGCAGCGCGATCCAGTGGCGCAGACGATGTAACCT
CACGCGCGGCAATGGCATCAGCAGGAATGCCATAAATACCAGGTTCAGTAGCGGGTGAAAGTTAAGGTAGCCCGCCCATA
GCAGACCGAATTTCAGCAGAAAATAGAAATTCCAGCCGGAGAGGCCGCGCCAGTATTGCCACAGCGGCGAGGGCGGTGAA
GTGGTCATCGATGAATTAGTCATGTTTGCGGTCTGCCTTGACGAACGATTCCCGGCGCAATATTCCTGCCGGTTTTACAT
AGCGAGGTCTGGTAAATAAGATGCGAAACGCGGAGCGGATAGGACGTATCCAGTGGCGCGCAAGATAGCCCAGCGGGAAA
AAGATCAGCGCACAGAAGATGATAAGCTGAACGATATCGCTGACTGACATCATGATGTGCGCTCCGTGGTGTCACTGAAT
AAGCGGTAAGGCTCGGGAATACGACGCCAGCCAGTACCGTCATGTTCGGCGTTAATGACTTTCTTCGTTTTGGCCGTGTC
AGGCAGCGGCTTAGCCACTTTTTCCGGCGTCAGCGTACGCATTTGCACCAGCTCTGCGGCGATCTGATTATCTTCAAACC
ACACCATTCGGTTTGAGAAGATATCGGCCGTTGGCAACGGGAAAATATGGTTCAGGGCGGTATCAAGATCGTTGACCCGG
CAAAAGGACAAAAACAGCACCAGCCGGTTGTCGCTCATGCTGACAATATCCCCCACGCGGTTAGGGCGACAGAGGGTCAG
CGCCTGTTCGACGCGAATGCCCGGTACCGGGCGCAGCGCAACCATTACCCCTTTGCCATCCGGCGGCAGCAGTTGGTTAT
TGACCATATTGCTTATCGCATCGCAGAAGACATTCCACGGCTGGTAGCCGCGCAGCTTCAGCGGCTGGGTCATGGAAAGC
AGGGTGGTGATATCTTCCGGCACCAGTCGGTTAAATTGTTGCCCCTGCACGCTTTCAATCAGCGTCAGGCAGCGCGACAG
CGGCGCGTTCCAGGGAATAACCATATTCGCGCCGCAGCCCAGCAATAATCGCTCATCGGTCGCACGCAGGCTGGCCTGGC
TTTCACGAACAATAATTTTTAAAGCGCTGCCGCGCTGGCGGCGCAGGGTATGTACCTGGCGGGCGATGCTGTCGATCTGG
TTGTTTTGCGCCAGCGAGAAAATCAGCGTTGCCGCCTGGCTTGCGCGGGCTTCTTCAAACAGGGCTTCGTTTGTTTTAAA
TAAAGACCAATATTCGGAAAGCGGCGGTGCGCCCTCCAGAACCGCCACGTTACTTAATATTCTTTTTTCATCGCTGCGCG
GTTGTACGGCGGTTTCTTCCTGCTTCGCTAATTGCCAGCGGTCGTCATGATGAAGAAGAATCAGTTGCTGGCGGGCGCTG
ATCCCTTTTTCATTACACCACCAGGCGACGTCATAAAGATGCATACCATTTTGATAGCGTAAACTTGCCAGACCAAACAG
TGAGCGATATTCACTCATCAAAATTGAGGCTTGTTTGTCATTGTTGCTGCCGGGATTAATAACCAGCAGAGTACAATTAT
GATATTTCGCCCACTCATGCGTTTTTTCTAACCATTGATGTATTTTGGGACCAGGAACATTCTGCCAGGCATTATTAGCG
CAGAGTAGTATAAGTAAATAATTCTTAGGCTCAATGGTGCAAAGTAAATCGCGGGTGAGAAAGTATAGGCTATTACTCTG
GTTTGGCATGGAAAAGAGGCGAATTTGTTGGGGGCCGCGATCTGTTTCCAGTTTAAGGATGCCCCGAAGATCGTGGTCCA
TACCAATAACCGCGACGTTCGCCCCGGTGTCTTGCTGCACAATCGTTTGATTAATAAGGCTAAATGCGTCCGTCTCGCGA
TCGGTATTTAACCACCAAACGCCGCCCGTAGGCATATGACGCAATTCGTCCCATAAAGACTGAATGCCAATAGAAAATAT
GGGGTCCACGATGTCCCTCTTGAAACAAATTTATCTGTATCTCAGTTTACTAGCGAAAGCTGAGAAATAAACCTAACATT
GAAATTAAAGAACATCAGTTTTAACATGTAAATGAATTTCGTCGGGCACGATGCCTTGCTACAATACAGTGCATGTGTTT
TCTATTCAAAGGGATCGGGCCAGAATGCATAACGATGAACCAAAAACGCAAACAGACCCCACTCTGGGTTATACATTCCA
AAATGATTTTTTGGCGCTGAGCAAGGCTTTTTCACTACCCGAAATAGATTACGCCGATATTTCCCAGCGTGAACAGTTGG
CGGCAGCTATTAAGCGCTGGCCGCTACTGGCTGAATTATCCCGTCAACAATAAGGCAACTGTAGATGACCATTTTGGGAT
TACAGGGGATCCGCGGCGGTGTGGGTACAACATCAATTACAGCGGCTCTGGCCTGGTCATTGCAATTATTAGGTGAATCG
GTGCTGGTTATTGATGCCTGCCCTGACAATTTGCTGCGCCTATCGTTTAATGTCGATTTTGCCAGCCGTGGTGGCTGGGC
GCGTTCAGTGCTTGATGGTCAGGACTGGCGCGATGCCGGGATGCGCTACACTTCGCAACTCGATGTATTACCGTTCGGCC
AACTCACGGCGAGCGAGTGGGATTCGGTTCATCAGCATGATGCGTTAAACCAGCTTACTTCTCTTTTACAGGCGTTAAAA
ACGCAGCAACAGTATCACTGGGTACTCATCGATCTGCCGCACGGTTTTTCACCGTTGACGCGGCAATTCGTCGCCGCGTG
CGATCATGTTTTCACTATTATCAAACCCGATATCAATTGCCATATTCGCCTGCATCAGCAGCCGCTGCCTGCGGGTTCGC
ATATTCTGATTAACGACCTGCGAATTGGTAGCCAGTTGCAGGACGATCTGTGGCAGGTCTGGTTACAAAGCCAGACGCGC
ATCCTGCCGACCACTATCCATCGTGATGAAGCGCTGGCGGAGTGTCTGGCATCGAAACAACCGCTGGGGGAATACCGCAG
CGACTCGCTGGCTGCAGAAGAGATGGTGACGCTGGCGAACTGGTGCCTGCTGCATTGCGCGCAGCCGCGCGAAGCTGGTG
AGCGACAGAGGAACCCGCAATGAGCGGCCCCGCCAGCTGGTTGCTGATCCCGCCGGTCAGCGAACGCTTACACGCGCGCT
ATCAGCACTATCGCCAGCATGGCGCATCGTGGTTCAGCGCGGCTTCTGGCTGCTTCTGGGTGATCCTCGCCTGGCTGTTT
ATCCCGCTTGAACATCCGCGCTGGCAGCAGTTGCGGGCGCAGCAGCAGCACTGGTTTCCGCATATCGATCCTGACAGACC
GCGCCCGCTTGATCCGGCGCGCTACCTGCTGCAAAGCCTCTGGCTGCTGGTGACATTACCCTGGGGACCGCCGAAATCGG
CGCGGCGCCAGCGTTTTGCCCGTATCCGCGCATTGCGTGGGCGCTGGTATCACTGGCTTGATACCCTGCCGGAACGCGTG
ACGCATCGCACGGGTCATCTCGATCATAAAAAAGAGCTTAGCCATATCAGCCCGCACCTGCGGCGCTTTATTTTAGGCGT
CATTGTGGTGTTTTCGCTGATCCTCGCCCTGTTGTGCATTACGCAGCCGTTTAACCCGCTGGCGCAGTTTGTTTTCCTGA
TACTGCTGTGGGGCGTTGCGCTGCTGGTGCGCCGCATTCCGGGACGCTTTTCAGCGCTGATGCTGATTGTGCTGTCGCTG
ACCGTCTCTTGTCGCTATATCTGGTGGCGCTATACCTCAACCCTCAACTGGGACGATCCGGTCAGCCTGGTGTGCGGCCT
GGTGCTGCTGTTTGCCGAAACTTACGCCTGGATAGTGCTGGTGCTGGGCTATTTCCAGGTGGCCTGGCCGCTGAACCGCC
AGCCGGTGCCGCTGCCGAAAGATATGTCGTTGTGGCCGTCGGTGGATATTTTCGTGCCGACCTATAACGAAGATCTCAGC
GTGGTGAAAAACACCATTTATGCGTCGCTCGGTATCGACTGGCCGAAAGACAAACTCAAAATCTGGATCCTCGATGATGG
CGGCCGCGAAGAGTTCCGCCAGTTCGCCAGCATGGTGGGCGTGGAGTATATCGCCCGCACGACGCATGAGCATGCGAAAG
CCGGCAACATCAATAACGCGCTGAAATATGCGAAGGGCGAGTTTGTCTCGATTTTCGACTGTGACCACGTTCCGACACGT
TCTTTCCTGCAAATGACCATGGGCTGGTTCCTGAAAGAGAAAAAGCTGGCGATGATGCAGACGCCGCACCACTTTTTCTC
GCCGGACCCGTTTGAACGTAACCTTGGGCGCTTTCGCAAAACGCCTAACGAAGGGACGCTGTTCTATGGTCTGGTGCAGG
ACGGCAACGACATGTGGGATGCCACTTTCTTCTGCGGCTCCTGCGCGGTTATTCGTCGTGGGCCGCTGGATCAGATTGGC
GGGATTGCGGTGGAAACCGTCACCGAAGATGCGCATACCTCGCTGCGTTTACACCGCCTTGGGCACACCTCTGCGTATAT
GCGCATTCCGCAGGCGGCAGGGCTGGCGACGGAAAGCCTTTCGGCACATATTGGGCAGCGTATTCGCTGGGCGCGCGGCA
TGGTGCAGATTTTCCGCCTCGACAACCCGCTGTTTGGTAAAGGGCTGAAACTGCCGCAGCGGCTGTGTTACGTCAACGCC
ATGTTCCACTTCTTATCGGGCATTCCACGGCTGATCTTTCTGACCGCGCCGCTGGCGTTTCTGCTGTTGCATGCCTACAT
CATTTACGCCCCGGCGCTGATGATCGCCCTGTTCGTAGTGCCGCACATGATTCACGCCAGCCTGACGAACTCGAAGATTC
AGGGGAAATATCGCCACTCTTTCTGGAGCGAAATCTACGAAACGGTGCTGGCATGGTATATCGCGCCGCCTACGCTGGTG
GCGCTGTTCAACCCGCACAAAGGCAAGTTTAACGTCACCGCCAAAGGCGGGCTGGTGGAAGAGGAATATGTGGATTGGGT
GATCTCTCGTCCTTATATCTTCCTGGTACTGCTGAACCTGGTAGGCGTGCTGGTGGGGATCTGGCGCTATTTCTACGGCC
CGGAGAACGAAGTGCTCACGGTGTTCGTCAGTATGGCCTGGGTGTTCTACAACATGGTGATCCTTGGCGGCGCGGTAGCG
GTATCGGTCGAAAGCAAACAGGTGCGCCGCGCGCACCGTGTCGAAATCTCCATGCCAGCGGCCATTGCCCGCGAAGATGG
TCATCTCTTCTCCTGTACCGTCCATGACTTCTCCGACGGCGGTCTGGGCATCAAGATTAATGGCCAGGCGCAGGTGCTGG
AAGGGCAGAAAGTAAACCTGTTACTGAAGCGCGGCCAGCAAGAGTATGCGTTTCCGACGACGGTAGCGCGCGTCATTGGC
AACGAGGTCGGTCTGCAACTGATGCCGCTCACCACCAAACAACATATCGATTTTGTGCAATGTACCTTTGCCCGTGCAGA
CACATGGGCGCTGTGGCAGGACAGCTTCCCGGAAGATAAGCCTCTGGAAAGTCTGTTTGATATTTTGAAACTGGGTTTCC
GCGGCTATCGCCATCTCGCGGAATTTGCTCCGCCGTCCGTCAAAGTGATTTTCCGCTCGTTCACCGATCTGGTGGCCTGG
GTGGTGTCATTTATTCCGCGTCGCCCGGCACGGAATATGGCCGTGCAGCAACCAACGACGTGACTGGCTCAACAATGATG
AAAACGCGATGAAAAGAAAACTTTCCTGGATTTGTGCTGTGGCGGTAGGGGTAAGTACCCTGACTCCGATGATGACTTCT
GCCGCGCCTTCGCTTCAGGCGCCTAATGTTCCGGCTGTCGCACCGGCTACGGATCCGGTTGCAACGCCCGCGCCGCAGCA
GGGTGAATCGCTGACGCCAACAACGCCGACCGCAGGGAATGTTGTGGGCCAGGTGATGCCAGGCCTGCCAGGCGCTAATG
CGCCGGTGGCGACAGATTCGCCATCCCGCGACGTCAAACTGACCTTCGCGCAGATCGCTCCGCCGCCGGGCAGCATGGTG
CTGCGTGGCGTTAACCCCGACGGTGGCGTTGAGTTTGGCGTTCGTAGCGACGAAGTGGTGTCAAAAGCGGTACTTAACCT
TGAGTACACGCCATCGCCGTCGCTGTTGCCGGTTCAATCCCAGTTAAAGGTTTATCTGAATGATGAGTTGATGGGCGTCT
TGCCGGTCACCAAAGAGCAGCTCGGTAAGAAGACGCTGGCGCAGGTGCCGATCAACCCGCTGTTTATTAGCGATTTCAAC
CGCGTGCGGCTGGAGTTTGTTGGCCACTATCGCGATGTTTGTGAAAACCCGGCCAGCAGTACACTGTGGCTGGATATCGG
TCGCAGCAGTTCGCTGGAGATGACCTACCAAAATCTGCCGCTGAAAAACGATCTCTCCCACTTCCCGGTACCGTTCTTCG
ACCCGCGTGATAACCGGGCGTTAACCCTGCCGATGGTCTTTGCTGGTGCGCCGGACGTCGCGCAGCAGCAGGCGGCGGCG
ATCATCGCTTCGTGGTTCGGTTCACGTGCCGGCTGGCGCGGCCAGACTTTCCCGGTCGCTTACAACAGCCTGCCGGATCG
TAATGCCATTGTTTTCGCCACTAACGATAAACGCCCGGATTTCCTGCGTGATGCGCCCGCAGTGAAAGGGCCGACCATCA
GCATGATCAACCATCCGGGTAACCCGTATGTGAAGCTGCTGATCGTGATGGGGCGTGATGATAAAGATCTGTTGCAGGCG
GCAAAAGGTATCGCTCAGGGCAACGTGCTGTTCCGTGGCGATAGCGTCACGGTGGATGAAGTTAAACCGCTGCTGGCTCG
CCAGCCGTATGACGCGCCGAACTGGGTGCGTACTGACCGTCCGGTGACCTTCGGCGAGCTGAAAACTTATGAAGAACAGT
TGCAGTCCACCGGGCTGGAGCCATCGTCCATCAACGTGTCGCTGAATTTGCCGCCGGATCTCTATCTGCTGCGCAGCACC
GGTATCGATATGAATCTCAACTATCGTTATACCGCGCCGCTGACCAAAGATAGCTCGCGCATGGATATCAGCCTGAATAA
CCAGTTCCTGCAATATTTCAACCTGACCAGCAACCAGGACACGAACCGTCTGTTGCTGCGCCTGCCGGTACTGCAAGGTC
TGCTGGACAGCAAAACGGATGTGTCGATTCCGGCGCTGAAACTGGGGGCGGTCAACCAGTTGCGCTTCGACTTCCAGTAT
ATGAATCCTATGCCGGGCGGCAGCATCGATAACTGTGTGACGTTCCAGCAAGTACCGAACCGCGTGGTGATTGGCGACGA
CTCAACCATCGATTTCTCGAAGTATTACCACTTTATCGCCATGCCGGATCTGCGCGCCTTTGCGAATGCAGGCTTCCCGT
TTAGCCGGATGGCGGATCTGTCGCAAACTGTCATTGTCACCCCGGCGCAGCCGACGCCAGCACAGGTCGGTACGCTGCTG
GATACGCTGGGCACCATCGGCGCGCAAACCGGCTTCCCGGCCATTAATATGCAACTGACCAGCGATGCCAGCCAGTTGCA
GGGTAAAGATGCCGACATCATGATCATCGGCTCGATTCCGCAACCGTTGAAGAACGACGAGAAGATCGACCTGCTGGTGA
ATGCAACGCAAAGCTGGGTGAAAACGCCGCTGCGCCAGTCGCCCTTCATGGCAAGTGAAACGGATGCCGCCGACCGCAAA
GCCGATACGAAAACGGCAGTCAGTTCCGATGGCCCAATGGCGGCAGTGATTAGCTTCCAGTCGCCGTTCAACGATCAGCG
CAGCGTTGTGGCGCTGCTGGCGGACAGCCCGCGCGGCTACGAACTGCTGAACAATGCCATGAACGACAGCGGTAAACGCG
CGGCGATTTTCGGTTCGGTAACGGTGATCCGTGAATCCGGCGTTAACGGTCTGCGCGTAGGCGATGTCTACTTTGTCGGT
CACTTGCCGTGGTTTGAGCGTATCTGGTATGCGTTGGCGAACCACCCGGTACTGCTGGCTATTCTGGCTGCGGTCAGCGT
TTTATTGCTGGCATGGGTACTGTGGCGCTTGCTGCGGATTATCAGCCGCCGCCGTCTTGATTCGGACCACGAGTAATTCG
CAATGAAGGCGCTACGTTGGGTGGTGATGATGGCGCTGATGCTGGCGGCGATGAGTACGCGCGCCGCCTGCACCTGGCCT
GCCTGGGAGCATTTTAAACAGGCCTATATCAGCGAAGGTGGACGGGTGGTGGACCCGAGCGATGCCCGCAAAATCACCAC
CTCGGAAGGGCAAAGCTATGCGCTGTTCTTCGCGCTGGCCGCCAACGATCGCAAGGCATTCGATAACCTGTTGCAATGGA
CGCAAAACAACCTCGCGCAAGGCTCGCTCAGTGACCATCTTCCCGCCTGGCTGTGGGGGAAAAAAGACGAAGAGAGCTGG
ACGGTGCTGGATAGCAACTCGGCTTCCGATGCCGATCTCTGGATCGCCTGGTCACTGCTGGAAGCCGGGCGCTTGTGGAA
AAACGATGCTTACACCCGCCAGGGGAAAGCGCTGTTAGACCGCATCGCCAAAGAAGAGGTGGTGAAGGTACCCGGGCTTG
GGTTGATGCTGCTGCCGGGAAAAATCGGCTTTGCCGATGACAGCGCCTGGCGATTTAACCCCAGCTATTTGCCGCCGCAA
CTGGCGAGCTATTTCACCCGTTTCGGCGCGCCCTGGACAACGCTGCGCGAAACCAATCTGCGGCTATTGCTGGAGACCGC
GCCAAAAGGCTTTTCGCCGGACTGGGTGCGCTATCAAAAGGGGCAGGGCTGGCAGCTTAAAAGCGAAAAGACGCTCGTCG
GAAGCTACGACGCGATTCGCGTCTATTTATGGGCTGGCATGCTGAATGACAGCGACACGCAGAAAGCGCGGTTGCTGGCG
AAGTTTAAACCGATGGCGACGGTCACAACGAAAAATAACGCGCCCCCGGAAAAAGTGGATGTGGCGACCGGTAAGATCGA
GGGGAACGGGCCGGTAGGTTTTTCCGCTGCGCTGTTGCCATTTTTACAGGATCGCGATGCTCAGGCCCGGCAGCGGCAGA
ATGTCGCAGACCATTTTCCCGGTGACGATGCCTATTTCAGCTATGTTCTTACCCTGTTTGGACAAGGGTGGGATGAGCAC
CGTTTTCGTTTCACCCCTCGTGGTGAGTTACAACCTGACTGGGGCCAGGAATGCGCAAGTTCACAGTAAGTCTTCTCTGT
TTCTCCCTTGGCCTCGCGCTGGCACCCGCCGCGCGCGCGGCGGATACCGCCGCACAGCAACAGTTGCTCGATCAGGTGCG
CCTGGGGGAAACGACCAGGCGCGAAGATTTAGTTCGTCAATCGCTCTATCGCCTTGAGCTGATCGATCCGAACAACCCGG
ACGTGATTGCCGCCCGTTTCCGCTATTTGCTGCGCCAGGGCGACAATGCCGGCGCGCAGCAGCAGCTCGATCGCATGAAA
CAACTGGCACCGGAATCCGGGGCTTACCACTCCTCACTGCTTGCGATGTCGCTCTCCACGGCGGAGGGGCGTCAGGCGTT
GCAGCAGGCGCGTTTGCAGGCCACCACCGGGCATACGCAGGAGGCGATTGCCGCCTACGATGCGCTGTTTAAAGGTAATG
CGCCGGATGGCGATTTGGCAGTCGAGTACTGGGTGCTGGTGTCGAAAGTCCCGGCGCGCCGTGCGGAAGCCGTGAATCAA
CTGAAAAGGCTGAACGCCCGTTATCCCGGCAACGATCAGTTGCAAAACTCGCTGGCGCAACTGCTGTTTGCCGATGGTCA
TGACGCGGAAGGCTATGCTGTGCTGGAGCAGATGGCGAAATCGAGCAATGGACGCAATGCTGCCGCCACACTCTGGTATC
AGCAACTTCAGAACATGCCGGTCAGTGATGCCAGCGTGAAAGCGTTGCAGCATTTTCTGACGATATTCAGTTCGGGCGAT
GCCGTTGACAGCGCGCGTACACTGCTGGCTACGCAGCAAAAACAGATGGCCGATCCGGCGTTTCGCGCTCGCGCCACGGG
CCTTGCGGCAGTCGATGCCGGTAAAGGTGCGCAGGCGGTGGGGGAATTGCAGCAGGCGGTTAACGCTAATCATAACGACA
GTGAAGCCGTGGGCGCACTGGGGCAGGCGTATTCCCAGCGGGGCGATCGCGCCCGTGCGGTCACGCAGTTTGAGAAAGCC
ATCGCCATGGATCCGACGAGCGGCAGCCGCAGCAAATGGGAAAGTCTGCTGAAAGTGAACCGCTACTGGCTGCTGATCCA
GCAGGGCGATGCGGCGCTGAAAGCCAATAATCCGGCGCAGGCCGAGCGGCTTTACCAGCAAGCACGCAGCATTGATAACA
CCGACAGCTATGCGGTGCTGGGCCTCGGCGATGCGGCGGTGGCGCGCAAAGATAACGCGGCGGCGGAGGGTTTCTACCGT
CAGGCATTGCGCATGGACAGCGGCAACAGCAACGCGGTGCGCGGTCTGGCGAACATTTACCGTGCCCAGTCGCCGGAAAA
AGCAGAACGCTTTATTCAGTCGCTCTCTGCCAGCCAGCGGCGCAGCATTGACGATATTGAACGCGGCATGACGAACGATC
GTTTGTCGCAACAGGCCGAAGCGCTGGAAAACCAGGGGCAATGGGCGCAGGCAGCGGAGTTGCAACGTAAACGGCTGGCG
CTCTCGCCCGGCGATGTCTGGATAACGTATCGACTGGCCAGTGATTTACGCCAGTCCGGAAGGCGTGGCGAGGCCGATTC
GCTGATGAACCAACTGGCCGTGCAAAAGCCGGACGATCCGGAGCAGGTCTTTGCTTACGGGCTCTATCTGTCGGGCAATA
ATCAGGAAATGGCGGCGCTGAATCATCTCAACCGGCTGCCGAAGGCAAAATGGAACAGCAATATTCAGGAACTGGCCGAT
CGGCTGCAAGCCAACCAGTTACTGGATAAGGCGAACAGGTTACGGGACAGCGGCGACGAAGCCCAGGCGATTGCCTTCTT
AAACCAGCAGCCCGCGTCCACGCGTATTGATTCAACGCTGGCTGACTGGGCGCAGCAGCGCGGCGACTTCAGCGCGGCCC
GGTACTATTACCAGCGTGTACTTGACCGTGAACCGACCAATGAGGATGCATTACTTGTCCTTGCGGAAGTGTATACCGCA
GAAGGCAATAAGATGGCGGCGCGCGATCAACTGGCGAAACTGCCTGCGCCGACAGCAGCCCAGCCGCGTTCCATTAATAC
TCAGCGGCGTATTGCGCTGATGCAGGCGTCGCTCGGCGATCGCGCCAGCGCGCAGCAGACTTTCAGTGCGCTGGTACCGC
AGGCTAAATCCCGGCCGCCATCAATGGAGAATGCGCTGGTACTGCGCGATGCCGCCCGTTTCGAGGCGCAAAATGGCGAA
CCGCAGCAGGCGCTGGAAACCTGGAAAGAGGCGATGGTCGCTTCCGCGATTACCACCACGCGCCCGGCGGATAACGACAG
CTTTACCCAACTGACGCGCAACGATGAAAAAGATGACTGGCTGAAGCGCGGCGTGCGCAGCGATGCGGCGGATCTTTACC
GCCAGCAAGATGTTAACGCCACCCTGCAACATGATTACTGGGGTTCCAGCGGCACGGGCGGTTATTCTGACCTGAAAGCG
CATACCACCATGCTGCAGGTTGATGCGCCGCTGTCGGACGGGCGCATGTTCTTCCGTACCGACGTCGTCAATATGGATGC
CGGAAGTTTCGCCACCACCAACGGCACTTACGATCCGACGTGGGGAACCTGTTCCGCCACGCCGTGTCGCGGCAGCACCA
GCCAGACCGCGAACGGCGCGAGCGTTGCCGTCGGCTGGCAAAACCGTAGCTGGGCGGCGGATATTGGCACCACGCCGATG
GGATTTGATGTGGTCGATGTGGTCGGCGGCGTGAGTTACAGCAGCGATCTCGGCCCTATTGGTTATACCGTTAACGCGCA
CCGGCGTCCGATCTCCAGCTCACTGCTGGCCTTCGCCGGGCAGAAAGACCCGAATACCGGCACCACCTGGGGCGGCGTGC
GCGCGACTGGCGGCGGGGTCAGCATCAGTTACGATAAAGGTGAAGCTAACGGCGTCTGGTCGAGCCTGAACGCCGATACT
CTCACCGGTAAAAACGTCGAAGATAACTGGCGCGTCCGCTGGATGACCGGTTACTACTACAAGCTGATCAACAAAAACAA
CGAGCGGTTGACCGTTGGCGTCAACAATATGTTGTGGCACTACGATAAGGATTTGAGCGGTTATTCGCTCGGCCAGGGCG
GTTATTACAGTCCGCAGCAATATCTCTCTTTTGCTTTGCCGGTCAACTGGCGCAAACGCACGGAAAACTGGTCGTGGGAG
CTGGGTGGTTCGGTCTCGTGGTCGCACTCGAAGACCGATTCGATTCTGCGCTATCCGGTGCAGAACCTGATCCCGGATAA
CCAGTTCTTCCCGGATGGTACGGCAATGTATGCGGATAAAGATAATTTAGGCGCGGGCAGCAGTTCGAATGGTTTCGGTT
ATACCGCAAGGTTGCTGGTGGAGCGGCGCGTCACATCGCACTGGTCAATTGGTGCTGGTATCGATATTCAGCAGGCGAAG
GATTACACTCCAAGCCACGGCATTCTGTTCGTGCGGTATTCAATGGCGGGCTGGCAGGGCGATATGGATATGCCTCCGCA
GCCGTTGACGCCGTACGCTGACTGGTAATACAAGAACATTCCTGGCGGGTAATGCGGTAATGACAGGCTGTCGATACCGC
GCTTAACCGCCAGATATTCAACCTGTTATCTTCCTTTTCTGCCGTTGTTGCGCCCGCGAAAACGATCTATCAGCCCGTTT
ATCTAACCGCATTGCGATCGAGTATACTCTGGCGTCAGAGTTTACTGTGTTAGCTCTGAACTCTTGGCTTTGTGTCTCTG
GAGAAGTAATTTTGCGTGTCAGCCGTTCTTTAACCATTAAACAGATGGCCATGGTTGCCTGTGTTTCCATGGTGTTTGTT
TTTATTTTCTGCGTTATTTTGCTGTTTCACTTCTTACAGCAGAATCGCTATAACACGGCTACGCAACTGGAAAGTATTGC
CCGCTCTGTGCGCGAACCGCTCTCGGCGGCCATTTTAAAAGCCGATATCCCCGAAGCGGAAACCATTCTGAAACAGATCA
AACCGGCGGGCGTGGTCAGCCGGGCGGATGTGGTGCTGCCGAATCAATTCCAGGCGCTGCGCGTACGCTTTATCGCGGAA
CATCCGGTGCCGATCACCATCACCCGCTTTTTCGAATTACCGATCCAGATTACGCTGCCGATATACTCGCTTGAGCGTCC
GGCGAACCCGCAGCCGCTGGCGTATCTGGTGCTGCAGGCGGATTCCTGGCGCACCTACAAATTTATCCTCAGCACGCTCT
CTTTGTTAGTAACGACTTACTTACTTTTGTCGCTGATGATTACCGTAGCGATCACCTGGTGCATTAACCGGCTGATTGTC
CATCCGCTGCGCAAACTCTCTGCTGAACTGAATGCGCTGTCCGCGCAGGAAAGCATTGGTCATCAGTTGACGCTGCCCGG
CCACCACTTTGATGATGAGATCGGCGTTCTGGTGCGCAACTACAACCGCAACCAGCAGATGCTGCTGCGCCAGCTTGAAG
AGATGAATATCCAGTCTACCCGCTTCCCGGTTTCGGATTTGCCCAACAAAGCGTTCCTGATGGCAATGCTGGAGCAAACC
GTGGCCCGGCAAAAGCCGACAGCGCTGATGATTGTCTCCTGCGAAACGCTGCGCGACACCGCCGGTGTGTTGCAGGAATC
CCAGCGTGAAGTGCTGCTGGTCACGCTGGTTGAGAAGCTGAAATCGGTGCTTTCTCCGCGCATGGTGCTGGCGCAGGTCA
GCGGTTATGACTTTGCCATTATCGCCAACGGTGTTCAGGAGCCGTGGCATGCGATGACGTTAGGTAAGCAAGCACTCACT
GTCATTAATGAACGTGTTCCGCTGAACGGTATTCAATTGCGGCCCAACGCCAATATCGGCGTGGCAATGTTTTATGGCGA
CCTGAGCGCCGGGCAGCTTTACCATCGCGCCATGTCAGCGGTGGCCAGCGCACAGCGGAAAGGGAAAAATCAGATCCAGT
TCTTCGACCCTGAACAGATGGAGCTGGCGCAGCAGCGGTTAACACAGGAGAGCGAAATTCTCAGCGCCCTCGAACAGGGC
GAATTTGCGCTCTGGCTTCAGCCGCAGGTGGCGATCGACAGCGGTGAACTGGTCAGCGCCAAAGCGTTGCTGCGGGTTCG
CCAGCCTGACGGGAGCTGGGATTTACCGCTGGCGTTGCTTGAAGGCATTGAATCCAGCGGCCTGATGGCGACCGTCTATA
ACTGGGCGCTGGAAGAGTCCTGCCGTCTGCTGGCCGCCTGGCAGTCGCGCGGCATTATGTTGCCGCTGGCGGTCAATTTC
CCGGCATTGCAGTTGCTGCATCACGATCGCGTGCCGGACATGCTGGCGCTGTTGAATCGCTACCGAATCGCCCCGCAGAC
GATGATCCTTGACGTGACGGAAAGTCGCCATATTGATGACCCGAAAGCCGCCGTGGAGATCCTGCGCCCACTGCGTAATG
CCGGGGTGCGCATTGCGCTGGATGATTTCGGCATGGGCTATGCCAGTCTGCATCAGCTTCATCATATGAAATCACTGCCG
GTGGATATGCTGAAGATCGATAACATGTTTGTTGCAGGTTTGCCGGAAGACGACAGCATGGTGTCGGCCATCATTCATCT
GGCGCGAAGCCTGGAGCTGCGCATTATCGCCGAAGGCGTCGAAACGCAGGCGCAGCGGGAGTGGCTGGCGGCGGCTGGCG
TGGAAGTGGCGCAAGGATTTTTATTTGAACGTGCAATGTCGGCAGATCAGTTTGAACATCGCTATCTTGCCGCTTCGGAA
AGGGTTGAGAAATCCTAAAATGTTACGAGGTTGTGCGAGTCAGTTCAAATTTTTAACATTGTTGTTTCTGATTTGATGTA
AGTTAATTTCTGTCATGTTTATAGGGTGTTATTTTTAAACCGCAGGCTTAACGAAAGCCCTAAAAAGCCTGAGGTTTTAA
TTTCAAGGACACCTTATGAAAACCTCCCTGTTTAAAAGTCTCTACTTTCAAGTTCTGACGGCAATCGCCATCGGTATTTT
ACTTGGCCATTTCTACCCTGACATCGGGGCGCAGATGAAACCTCTTGGTGACGGCTTCGTGAAGCTCATCAAGATGATCA
TCGCCCCCGTGATCTTCTGTACGGTTGTTACCGGTATTGCCGGTATGGAAAGCATGAAGGCAGTCGGTCGCACCGGTGCG
GTTGCGCTGCTCTACTTTGAAGTCGTCAGTACGCTGGCGCTGATCATCGGCCTGATTATTGTTAACGTGGTGCAACCCGG
CGCCGGCATGAACGTTGATCCGGCGACGCTGGATGCAAAAGCCGTGGCCGTTTATGCCGAGCAGGCAAAACAGCAGGGAA
TTATCGACTTCCTTCTGGATGTGATCCCGTCCAGCGTTATCGGTGCATTCGCCAGCGGTAATATCCTGCAGGTGCTGCTG
TTTGCCGTGTTGTTTGGTTTTGCGTTGCACCGTATGGGCCACAAAGGCCAACTGATTTTTAACGTTATTGAAAGCTTCTC
GCAGGTCATTTTCGGCATCATCAATATGATCATGCGTCTGGCACCGATTGGCGCTTTCGGCGCGATGGCCTTCACCATCG
GTAAATACGGCGTCGGTACGCTGGTGCAACTGGGGCAGCTCATTATCTGTTTCTACGTCACCTGTATTCTGTTCGTGGTG
GTGGTGCTGGGGACGATTGCCCGCATTACCGGATTCAATATTTTTAAATTTATCCGCTACATCCGCGAAGAGTTGCTGAT
TGTATTGGGCACTTCCTCGTCGGAGTCTGCGCTGCCGCGCATGCTGGAGAAGATGGAGCGGCTGGGCTGCCGTAAATCGG
TGGTGGGGCTGGTGATCCCAACGGGTTACTCGTTCAACCTCGACGGAACCTCCATTTATCTGACCATGGCGGCGGTATTT
ATCGCGCAGGCCACCAACAGTCATATGGATATTGTCCACCAGGTTACGCTGCTGGTGGTGTTGCTGCTCTCTTCCAAAGG
CGCAGCAGGGGTGACGGGCAGCGGGTTTATCGTGCTGGCGGCGACGCTTTCTGCGGTCGGCCATCTGCCGGTGGCCGGGC
TGGCGTTGATTCTGGGTATTGACCGCTTTATGTCCGAAGCGCGTGCGTTGACCAACCTGGTGGGTAACGGTGTGGCGACG
ATCGTGGTGGCGAAATGGGTAAAAGAGCTCGATCAACAACAGCTCGTCGATACGCTGGATAATCGTACAAGCGCCGCGAA
AACGCGCGAAATCTCCTCGTAATTTCGGTACTTAAGCCAGCAGCCCTTGTCGGACTGCTGGCTCCTGCGCATAATTGAAC
CCTGTCTCCGTTACCATTCATGATGAGTTTTCGGGAAAATTCGCTTCGTGTTGTGACGTTTTGCGTTTCCTGCGGTCTAA
AAGCGAAGTGTTTTTATCTCTCTTTAGCCTCCTTCTGGCGGGCATACTTTTTAACCAGGAATGTTGATTAGGGGTTCACA
TGCAGGGCACAAAAATTCGACTGTTAACGGGCGGTTTGCTGATGCTGGCAGCCGTCGGTTATGTGCAGGCAGATGCGCTC
CAGCCCGACCCGGCCTGGCAACAGGGGACACTGGCGAACGGTTTTCAGTGGCAGGTGTTAGCCACGCCGCAGCGTCCCAG
CGATCGCATTGAAATTCGCCTGTCTATTGATACCGGTTCGCTCGCCGAAAGCACGCAACAGAGCGGCTACACCCATTTTA
TTCCCCGCGTCGCGCTGACCCACAGCGGTCGTCTTGAACCGGCGCAGGTTCGTTCGCTGTGGCAACAAGGGATCGACCCT
AAACGCCCGCTGCCGCCGGCGCTGGTCTCCTACGAATACACGCAATACAACCTGAGCCTGCCGAATAATCGCACGGACCT
GCTGAAAGAAGCGCTGGTCTACCTGGCAGATGCGGCGGGCAAACTCACCATTACGCCTGCCACCATCAGTCACGCGCTTG
CCAGCAACGATATGGTGGCAACCTGGCCTGCGGATACCAAAGATAGCTGGTGGCGCTACCGTCTGAAGGGTTCGTCGCTG
CTGGGACACGATCCGGCAGAAACATTGAAAGAGCCGATTGATGCGGCGCAGCTGAAAGCGTACTACGAAAAATGGTACAC
GCCGGACGCCATGACGCTGGTGGTCGTAGGCAATGTGGACAGCCGCGCGGTGGCCGAGCAAATTAGCAAAACCTTCGGCG
AGCTGAAAGGTAAACGCCAGACGCCTGCGCCAGTGGCTACGCTTTCTCCGCTGCCGCGCCAGGCGGTCAGCCTGATGAGC
GAGGCGGTCACCCAGGATCGATTGTCGATTATGTGGGATTCCGCCTGGCAGCCGATCCGCGAATCCGCCGCGCTGGAACG
CTACTGGCGTGCGGATTTGGCACGCGAAGCGCTGTTCTGGCATATCCAGCAGAACCTGACGAAAAATAACGCCAAAGAGA
TCGGCCTGGGCTTTGATTGCCGCGTGCTGTTCCAGCGTGCGCAGTGCGCCATTAATGTTGATACGCCAAACGACAAGCTC
AACGCCAATGTCGGCGTGATCGCGCGCGAACTGGCGAAAGTCCGTGAAAAAGGTCTGCCGGAAGAGGAATTCAAGGCGCT
GATTGCGCAGAAAAACCTTGAACTGCAAAAGCTTTTCGCGACCTACGCCCGCGCCGATACCGATATTTTGATCGGCCAGC
GGCTGCGTTCGTGGCAGAACCAGGTGGTGGATATCGCGCCGGAGCAGTACCAAAAGCTGCGCCAGAGCTTCTTAAATGGT
CTTACGCCGGAAATGCTCAATCAGGATCTGCATCAGCAGTTATCGCAGGATATGGCGTTGATTCTGATGCAGCCGAAAGG
CGAGCCGGAATACAACATGAAAGAGTTGCAGGCAACGTGGGATGAGGTGATGAGACCGGCGGGTTCCGCAGCAGCGCCTG
CAGCGGCTGACGACGGGCATACCGATGTGTCAGATATCCCGCCGCAGCAGTAATATTTGCCCTCTCTCTTCCGCAAGGTT
GAGAGGGGGCTGAAGCTTTACTCTGACGCTGGCATTGCTTCGCGCGGAATAATCGCTCCGCGATACTGAATGACCGTACT
GGCCGTTAAGTGACCACGTTTTGCCGCTGCCGTGGCATCGCCGCCGGTCAGACGTACGGCCAGGTAGCCCGCACTGAAGG
AGTCGCCCGCCGCGGTTGTATCGATCACTTTCTCTTTCGGCAGTTTCACGGCCGGCACTTCTACCAGCGCTTCACCGGCA
ATCGCCACCAGGCAAGAGTCTGCGCCGCGCTTAATCACCACTTCTTTCACGCCCGCGCGCTGCGTGCGTTCGATAACCTC
TTCGACCGGTTTTTCGCCCCACAGCAGATCTTCATCGTCCAGCGTCAGGAACGCGATGTCGGTGCAGGCCAGCATTTGCT
GATACACCTGGCGCGTCTCTTCTTTGCTGGCCCACAGGCGCGGACGATAGTTGTTATCAAAAATGACTTTGCCGCCGTTG
GCGCGGCAGGTTTGCAGCAGCGACAGCAGCTTGTTGCGGCTGGCCGGGCTTAAAATCGCCAGGCTGATACCGCTCAGATA
GAGATAGTCGAATGACGCCAGTTCTTCGCAGATTGTCGCAGACTGCTCGCTCTCCAGCCAGAATTTCGCCGCCGCTTCGT
TGCGCCAGTAATAGAACGTGCGCTCGCCGGTGCTGTCGGTTTCGATGTAATACAGGCCCGGCAGGCGGTTTTCCATGCGC
TGCGTCAGACGGGTATCGACATCTTCGCTCTGCCAGGCGTCGAGCATCTGCTGGCTGAAATTGTCGGTGCCAAGTGCCGT
AACGTAGTGTACAGAAAGCGCTGACGGCTTGACCTGGCGGGCGATATAAACGGAGGTGTTAAGGGTATCGCCACCAAAGC
CACGATGAACTTCTGCGCCTTTTTGTGACAATTCGATCATGCATTCGCCGATGACGGCAATTTTCCTGGACATAGTCGTG
AACCTGGATCAGATAAATTAACGGTAGTGTGCGTTTTGCGTGAAGCGCGGTCAATCATATTAAAACAACGTTCCAGTATT
TTTTTGAGCTAAACCCTGTTCTGCGCAGATTCCTGCATTCTGGTTTTTAATTTTGCCGAAAAGCAGGACATAAAGTTCTT
AGTCGTAGCGCCGATAACCCATTGACGAGTTGCTCCAGCTCATCCCCATCGACAGGACACCAGACATGAAGTTAAAGCAG
GTCACCCAGCGACTAAACATTCCTGAAGCGAGTATTGAAAGCCTTGAGGAGCGTCGTTATTGGCTGCAATGCGAACGTGC
TTATACTTATCAACCCATCTATAAAACCGATGGTCGTCTGATGGCTGTTGAAGTATTGACCATTGTGACGCATCCGTCAC
AGCCGGATCAGCGAATTGCCCCCGATCGTTATTTCAGCCAAATCCCCGTGCGCCTGCGCGTGGACGTGGTACATGAGCAG
GTCGAATTGCTGGCAGAACAGCGGGCTTTCTTCGCTGATAACGATGTGCTGGCTTCGGTCAATGTCGATGGCCCGACACT
GCTGGCGATGCGCGAGAATACGCGCCTGATGTCGCTGGTCGAGTCGCTGCCGTGGATCCGCTTTGAACTGGTGGAGCACA
TTCGTTTACCGCAGGATTCCACTTTTGCGTCGATCAGTGAAATTGGCCCGCTGTGGCTGGATGATTTCGGCACCGGGATG
GCGAACTTCTCGGCGCTGAGCGAAGTGCGGTACGACTACATCAAAGTGGCGCGCGACCTGTTTATCATGCTGCGTAAAAC
CCCGGAAGGGCAAAACCTGTTCACCATGCTGTTGCAGTTGATGAACCGCTACTGTCAGGGCGTTATTGTTGAAGGGGTTG
AAACCCTTGAAGAGTGGCGCGACGTGCAGGAGTCTCCGGCCTTTGCGGCGCAGGGCTATTTTCTGTCGCGTCCGGTTCCG
CTGGCCCGACTTGAACATGTGATACTCGATTTGTAATTCCGCCCTTTCAGTGAGCCTAAACTATCTTTATGAGAGGTAAG
GCTTAAGAGGAAAGGGAAACAATGACAAAAACGCGTAAAGCGATCGCCGCTGTTATAGCCACCGTACTGTTATTGATTGT
GGTTGCCGTCGTTATCATCGCCACTTTCGACTGGAACCGCCTGAAACCCACCATCAATGAAAAAGTCTCCGCCGAACTGA
ATCGTCCGTTTGCCATTCGTGGCGATCTGGGCGTGGTTTGGGAGCGGCAAAAAGAGGAGACCGGCTGGCGCAGTTGGGTG
CCGTGGCCGCATGTTCACGCCGACGATATTATGCTGGGCAACCCGCCGGGTATTGATGAAGTGACCATGGTGCATCTGCC
GCGCGTAGAAGCCACGCTGGCGCCGCTGGCGCTGCTCAGCAAAACGGTCTATCTACCGTGGATCAAACTGCAACAGCCGG
ATGCCCGCCTTATTCGCCGCTCAGAAAAACTCAATAACTGGACATTCACCCTCGCCAGCGACAGCAATAAAGAAGCGAAT
GCGCAGCCCTCTTCGTGGTCATTTCGTCTTGATAACATTCTCTTCGATCGCGGGCATATTGCCATTGATGATGCGGTGAC
GCGCGCCGATATCGAGATCCTCGTCGATCCGCTTGGTAAACCGCTGCCATTTAGCGAAGTCACCGGCAAAAACGATGGCA
CAGCGAAGGCGGGCGATTATGTTTTTGGCCTGACGGCAAAAGGGCGCTATAACGGGCAGCCGCTCTCCGGGACGGGGAAA
ATCGGCGGCATGCTGGCGCTGCGTAGCGAAGGAACACCTTTCCCGGTGCAGGCGGATTTTCGCTCCGGCAATACCCGCGT
CGCGTTTGTTGGTACGGTCAACGATCCGCTGAACCTCGGCGGCGTCGATCTGCAACTGAAGTTCGGCGGCGATTCGCTGG
GCGATCTGTATGACTTAACCGGCGTGCTGTTGCCGGATACGCCGCCGTTTGAGACCGACGGTCATCTGGTGGCGAAGATC
GGCAATGAAAAAGGCTCGATATTTGATTACCGCGATTTCAACGGCCATATCGGCGACAGCGACATTCACGGCTCGCTCAA
GTACACCACCGGTAAGCCGCGCCCGAAACTGGAAGGCGATGTCGAGTCGCGCCAGTTGCGGCTGGCGGATTTGGGGCCGC
TTATTGGTGTTGATTCCGGCAAAGGGGGGCAGCACTCCGGACGCAGTGAGCAGCAAAAAGGGGAAAAAGCGGTGCAACCG
GCGGGCAAAGTGCTGCCGTACGATCGCTTTGAAACCGATAAATGGGATGTGATGGATGCCGATGTTCGCTTTAAAGGCCG
CCGTATCGAGCATGGTTCAACCTTGCCCCTTAGCGACCTCTCCACGCACATCATCCTCAACAACGCCGACCTGCGCCTGC
AACCGCTGAAATTTGGCCTTGCGGGTGGGACTATCTCGTCGAACCTCCATTTTGAAGGGGATAAAAAACCGATGCAGGGC
CGCGCAGAGATTCAGGCGCGGCGGCTGAAGCTGAAACAACTGATGCCGAACGTCGAACTGATGCAAAAAACGCTCGGCGA
GATGAACGGCGATGCAGACATCCGTGGCGTGGGGAACTCGGTCGCCGCGCTGCTCGGCACCAGTAACGGCAATCTCAAGC
TGCTGATGAACGACGGGCTGGTGAGCCGCAATTTGATGGAGATCCTCGGCCTGAATGTGGGCAATTATGTTATCGGCCAA
CTGTTTGGCGATGACGAAGTGCGGGTCAACTGCGCGGCGGCCAATCTGGATCTGACGAACGGCGTGGCGCGCCCGCAAAT
CTTCGCTTTCGACACTGAAAATGCGCTGATTAATATCACCGGCACCGCCAGCTTTGCTTCCGAGCAACTGGATTTAACCA
TCGATCCGGAGAGTAAAGGCGTTCGCATCGTAACGCTGCGCTCGCCGCTGTATGTGCGCGGCAGCTTTAAAAATCCGCAG
GCCGGGGTTAAACCCGGGCCGCTGATTGCGCGCGGCGCAGTCGCGGCGGCGCTGGCGACATTAGTGACGCCAGCGGCTGC
GTTGCTGGCGATGATCTCGCCCTCAGAAGGGGAGCAGAATCAGTGTCAGAAGATTTTGACGCAGATGAAACACTAAGAAG
TGACCCTCTCGCCGGGTGGCGAGAGGGGAAAGGATTACAGCGACTGGTGTTTGGTTTCGTGGGTCAGCAGCAGTGCAATC
AGCGTTAACCCCGCCATGGCCGCCAGGTAGAACCCGACATACATCAGGCCATAATTCGCCTGCAGCCAGGTGGCGATATA
GGGTGCCACGGACGCGCCGAGAATGGACGACACGTTATAAGAGAATGACGCACCGGTATAACGCACTTCGGTCGGGAACA
GTTCCGGCAGCAGTGCGCCCATCGGGCCGAAAGTCAGCCCCATCAGGCTTAAGCCAATCAGCAGGTAAGTCATCACCAGC
ACCGGGTTACCGGAACCCAGCAGCGGCGGGAAGACAAACAGCGCGAACAGAATGATAAGCGTGGTGATGATCACCATGCT
TTTGCGACGACCAAACGCATCGGCCAGCAGGCCCGCCACCGGCACCATCACGCCGAAGCCAATCACGGCCATCATCAGCA
TCCACAGCACTTCATTACGCGGCATGCCAAGCCCCTGCGGCGAGGTGCTGAACGTCATTGAATAGACCGTCATGATGTAG
AACAGCGTGTAGGTTGCCAGCATGATAAAGGTGCCCAGCACCGTCACGCGGACGTGTTTGGTCAGCAGCGTACCCAGCGG
AATTTTTACCTGTTTTTTCGCAGCCGCGACTTTAGCGAACACCGGCGTTTCATGCAGAGAAACGCGCACATACAGGCCGA
TCAGCACCAGTACCGCAGAGAAAATAAACGGTACGCGCCAGCCCCAGTTCATAAACTGTTCGTCGGTCAGCAGCCAGGAG
AGCAGCAGGAATGTGCCGTTCGCGAAGAAGAAGCCGATTGGCGCGCCCAACTGCGGGAAAGAACCGTACAGCGCGCGTTT
GCGCGGCGGGGCGTTTTCCGTGGCCAGCAGCGCTGCGCCGCCCCACTCACCGCCAAGCCCCAGGCCCTGGCCAAAACGGG
CCAGCGCCAGCAGCAACGGTGCCATTACGCCGATCGTTTCGTAGCCCGGCAGCAGGCCGATCACCACGGTAGAGATGCCC
ATGGTCAGCAGCGACGCCACCAGCGTCACTTTGCGGCCAACGCGGTCACCAAAGTGGCCGAACACCGCAGAGCCGATCGG
GCGTGCGATAAAGGCAATGGCGAAGGTCGCCAGCGATTGCAGCGTGGCTGCCGTTGGGTCGCCCTGCGGGAAGAAGATAT
GCGGGAAAACAATGACCGCAGCGGTCGCGTAAATATAGAAGTCGAAGAATTCGATGGCGGTGCCGATCAGAGAAGCAACG
ACGACTTTATTGCGTGAGTTTACCGGTGGGTTTTCCTGCTCGTTGTCGAAAGTGGTAGCTGTAGCTTGCATAAAAATTTC
TTATTTTTGGGCGAACGAACAGCCATATTAGCCACAGCAAAAGCGACATTTCAATCTGTAACAAAACGGCGAATCGCGTA
AAAAACGCGCAAAAAGCGGATAATTTTCACACGTGCGATTTCTCTTCCATGAAATGCTTCACACATTTTATAAATTAGTG
GATAAAACTGGTTTTCGGTTAAATAAAAGTTACGGCCTGGATTTTCATGCTGAAAAGCGAGATCGGGCTGATATTTTGCA
TTTTCACTCAGCCCGACCGCGAATTTAGTGGCGGGTTTTATCCGGCATGCGTTGGTCACCTTTGTATTGCGCGGTGGCAA
TCCATGCGGCGCAAAACAGCGTCAGGCGGGCAAAGAAGTAGAAGAACGCCATCAGCCCGAGTACCGAACCAAACGCCGCG
CCGGAGGGCGATTTCACCAGCGATGGCAGCGTCCAGGTCATCACGATTTTGATCACCTCAAAGCCAATGGCAGCAATAAA
GGTGCCGCGGATCAGCGCTTTTTTGCGCGGGCGATGACGCGGCAAGCGCCAGAAAATCCAGAAAAAGAGCAGATAGTTGG
CGAATATCGAGATCACCAGGCCAATCAGCCGCCAGGCCGGTTTTAGCCACTCGATATTGTCGAGATGAAGCGCCGAGATA
ATCATCTGCTGCGCCGAACCGGCAATCGAGGTGATCGACAGCGTGACAATCAGGGCTATCAGCAGACCAATCAGCGAAAT
AAAGTCGCGGAAATATTTCACCCAGATTTTCTCCGCGTCCTGGGCATTGCGCTCCCAGACATCACGCGACTGGGCGCGGA
TTGCTTCGCGCAGGTTGCCCATCCAGTTCACGCCGGAGTAGAGGGCGATGGCCAGCCCGACAATCCCTACCGTGGTGCGC
TGTTGTACGGCGATATTGATGGTGTTCTTCAGCATTGCCGCCATGGTCGGATCGCTGACGCTCAACACAATTTTGTCGAA
GATGTCCTGCAACAGCGTGGGATGCGAGGCCAGCACAAACCCGGCGGCGGCAAACGAGACCATCAGGATCGGGATCATCG
ACAAAAAAGAGAAGTAGGTGATGGCCGCGCCAAACTGGTTTCCCATACGATCATTAAAGCGTTCTGCGGCGCGGATCAGG
TGCGCGATGACGGGAAGGCGCTGGAGTTTTTGCACCGTATCGGTCACGGTTGCCAGCGTGCTGCTAACTTTTCCTTCCGT
GGCGTTCTTCTGCGGTGCAGGCTGTTCCGTCATCTTCCTTACGGGTTCATAGTCGAGGTCTTGCGTCGGGCGTTTTTCAT
GATTTTCCGGCGTCATCAGCGCTTTTTTCCTTCTCCTGAATATCTCTGTAACGAAAATTATAGCCTGGCGCTAATCGACA
TAATCCTTCAGCGCCGTCACCAGCCACTCCATAAACAGATGTACGCGGCGGGAGAGATTGCGGCGGTGCGGGTAAATCAG
CGAGACCGGCATCGGCTCGGCGCGATATTGCGGCAAAATTTCCACCAGCTTTCCGGCGCGCAGCGCTTCGCGCACGCCGA
CGCGCGGCACCTGAATAATCCCCAGCCCGGCAAGGCAGGCGGCCTGATAGGTTTCGGTGCTGTTGACGGTCAGAATGCCG
CCGGTTTTTACCCACCGCGTCTGCTTATCCTGCCAGACTTCAAAACCTTGCGGGCGCGTACCGAGATTCACCGCGTAATG
CACCAGCGCATGAGAGGACAGATCATCCAGGCTTTCCGGGTAACCGAATCGCGCCAGATAATCGGGGCTGGCGCAATTAA
TGACCGACAACCGCCCAAGCTGACGGGCGATTAAACCGGAATCTTTCAGCGTGCCAACGCGTACCACACAGTCGAAACCT
TCGCGGATAATATCCACCAGCCGATCGCTGCTGCTCAGCTCCAGCTCAATACCGGGGTACTGTTGCACGAAAGCGGGCAA
GCGCGGGATCACCAGATTCTTCGCCACGCCGACCGGCATATCCACGCGCAATCGCCCGCTGATACTGGAAGGGTCGTGCA
AAAACAGGCCGTCCAGCTCGTCCATATTCGCCAGCAGATCTTTTGCCCGTTCGTAATAGACCGTCCCGTCCTGCGTCAGC
TGTACCTTGCGGGTGGTGCGGTGCAACAACTGGGTGCCGAGATGGGTTTCCAGCGCCTGAATCTGGCGAGATACGCTACC
TTTAGGCAATCCCATTGAATCCGCCGCGCGGGAAAAACTCTCCAGTTCTGCGACGCGGATGAACAGTTGCATTGCGTAAA
TTTTATCCATACCGACACTCTATTGTTGTCGTAAGTGAAACAGTGAGGCGTAATTTAGCACCTTTATTGTTTCTGTGTCA
GCTAATAAGCTTTTCTCACTCTCCACATCAGCGAAAACGAGGTTTCTTATGACACAACCTATTGCATTAGTGACTGGCGG
CAGCCGTGGGCTGGGTAAAAATGCGGCCCTGAAGCTGGCAGCGAAGGGAACGGGCATTATCCTGACCTACAACAGCAACG
CCGAAGAAGCACAGAAAGTTGTACGCGAAATTGAAGAAAAAGGCGTGAAAGCCGTGGCATTACAGTTGAACGTCGGCGAT
ATTTCGACTTTTGCTGCCTTTACCCGTGAAGTCCATGAACAGCTAAAACAGGTCTGGCAGCGTGAGACGTTCGATTATTT
ATTGAACAATGCTGGAATTGGCATTCACGCGGCGTTTGCCGATACCACCGAAGCGCAATTTGACCAACTGGTGAACATCC
ACGTTAAAGGGCCGTTCTTCCTGACGCAGAACCTGCTGCCGCTGCTGAAAAATGGCGGTCGCATTCTTAATGTTTCCAGC
GGCCTGGCGCGTTTTTGCCAGCCAGGATATGCCGCTTATGCGTCCATGAAAGGGGCGATGGAAGTATTGACCCGTTATCA
GGCGAAAGAGCTGGGCGCGCGCGGAATTGCGGTGAATATCATCGCGCCGGGCGCTATCGAAACCGATTTTGGCGGCGGCC
AGGTGCGCGACAACGAGCAGATTAATCAGTATCTCGCTGCGCAAACCGCACTGGGGCGCGTAGGCCTGCCGGACGATATT
GGCGACGCGATGGCGGCGCTGCTGAGCGATGAGCTGGGCTGGATGAACGCGCAGCGCGTGGAAGTTTCTGGCGGCATGTT
CCTGTAAAATGACAACGCCCGGCGGGCTTCTGGCTGCCGGGCGCGCATTGGCTACTGTTTCTGAAAATGCGTAACCCGGA
TAAACGCAGGCTGCTGCTTTTTATCCAGCGAGCCGCTGATACCAACGAGTTCATCCGGCGATACGGATTTGCCGTCGAAC
AGCGCCAGCGGAATCACTACCTTTATCTCGCCTGTTTTATCGCGAAGCAGGTAGCTATCCCCGCCCTCCTTTTTCACCAG
GTTGCCGTGCAGCGAGACGGAGGCACCGTCATGCATGGCTGTTACGTCTTTGATGGTGGAGCTTCGCGCATCCTCCATTC
CTCGGTAGCCATCCTCCATTTTGTGCGGCGGTGGCGGGGCTTTATCGGTTTTCAGACCGGGTGAATCTTCAGCGAATGCC
GTCATGGAGAACAGTGTTGCCACACAGAGGGTGAGCACAGTTTTCTTCATAACTTCTCCTGTCAGTTGCCGGAACACGTC
TTTAAGCCTGGCAGAAGGGCGTGCGATGTGCTGGTAAATTAGCCTTTTTCTGTATATTCATGGCGCAGTAAGCCAAACAG
CCAGTCGTTATGCCACGCTCCCGCCAGCCACCAGGCCTCCCGCAGTTCGCCTTCCAGTACAAATCCAGTTTTTTCCAGTA
AGCGGCGCGAAGCCAGATTCCCGGCGGTGACGGTGGCGACCAGACGACGAATACCGCCCTGGTTAAACGCGTAATGACAC
AGGGCGGTAAGGGATTCCTGACCGTAACCTCTGCCCTGCGCTTGTGGCGCAAACAGGAAACCCACTTCGGCACAATCCTC
TTCACGATGAATATAACCGGTCACCCCCAGCGGCGCGTTGGTGGCGTTATCGCGTACCAGCAAACAGAGCCAGTGCGGGC
TGCCGGGGTGCCATTCAGGCAGACGGGCGTCAAACGCCGCGCGGATTTCCTGTTCACTGCGGGTATCCGAAACGTAACGC
ATCACATCGGGATGTTGTTGCAGCGCCAGAAAAAAGGGCCAGTCCTCTTCAGACAGTGGCGAACAGGTCAATCTGGGCGT
ATGAAATATAAGCATGGTGAATGTCTCCGGCCATTTTTTTCAGGCGTTGAAACCAGTATCACTGATCATAATCCTTAAGT
GGTCTATCTTTTAACTACACGTAATTAAAGAAAAAATTCAGCGCTGACAATGGCCAGATAATTATTTCTTCAGTTGTACT
TAAAGGAAAATAATGACAAGCAACGCCCCTGTTAATACGGGTGAACAGTTTGAAAAATGCATTGCCGTGATTCGCCAGGC
GTCCGTCGAAATTCTGTTATTACTGAATGTCCGTTTCGACGAGGGTAAAGATCCGCGCTGGTTTTTAGAACAACTTGATA
TTGCGCGTCTGAGCATGGGTGGCTGGGGCGCGGTGGCTAAACGACTAAAACTCAACGATGCGGAATTAACACAGTTCACT
TTGCAGCTCCGTCACTTGCAGCAGCTTGTCCCGCGCTATGAGAGCGGGCAGAACGTGACGGAAAATCAACTGATTGCCGC
GCTCCGTTTTGTTAGCGCGCTGGAAAATCTGCGAACCCGACAGCCGCTACTCAGCTACAGCACATCGCTGAAAGTGGAAG
AGAGCCAGCAGCAGCGCGGTCAGCAGCAACTGCGCGCGCTGGAGATGATGATCGCCTCGCTGGTGGCGCAGGCGTGGCCG
GATACGGAACGTCTGCGTAACCATTTGAAAACGCAGTTTGGTGCCGATCACGTGCGCCGCTGGCTGCGGTTGGGCGATCG
CAACGATATTTTGAGCGGGATGCGCTTTAGCGAGTTGGCATTGTTGCTGGTGGATAAAAAAGAGTTCAGCCAGCATTACG
CCCGTTTGTTTAACGATAACGCGGTATTAAACCTGTATCTGGAAACGCGTAAAACACTGCACACGTTCCTCGACGATGTG
CGGCACATGCGCGCTTTGGTCGTGGCGGGACAGCCGCTGACCTCCAATCAACTCAGTTTACTGGATAGCTACTATCCGCA
GATTACGGGACCGGTACAACGCGCATGGGAAGAGGGGCGCACCACAACCAATCCCGCCGAAATATTGCGCGAGGCGGGCG
ATAACTTAGACGCTTTCTGGGAGCAGGCGCGGAAAAAAGACCGCGCCGCAGGAGGTGATGCGATGCCAATGCGTGACAGT
ATCGACAGACCGGCTAAAGGCCCGGTTCGTAGCCGCGAAGAGCGGGAGCAGCTATTTGTCAGCGTGTTATGGGGTTCGGT
GGGCGTAGTGGCGCTGCTCGTAGCGATTGGCGGGTTCTGGCTGTTCCTCAGTGATGTTCAGGCACCGATGACGCGCGGAA
GCGGCATTACGGTGCCGATTTCGCAGGATAAGGAAAAAATCTCGCCGAAAGAGGAGCTGAGCCGCATGGGGCTGCCGCGC
GACGAGAACAACTTCCGCTCGGCAATCGATCGTAACGATACGCGCGTGGTGTCGCTGTTTTTGCGTACCGGAATGAACTG
GAAACTGTCGTGGACGGAGCAGGCGGTGGCGGACAATCATATCGAGGTGCTGGATATGCTGCTGCGTTACCGGATTCAAA
TGGATGAGAATCGCCCCTGCCGCCGGTTTATCAGTACGTTGACCCATGAAATGGCGACGAATAACAAGGGGTTGTCATCG
ATCGGCAAAAGTTATTTGCAGGCGTTTTGCACCGTAACACCGGTGGTTGAGCGTCAGCGTTATGAGATGGAACAGGCGCA
GTTGCGTTACCAGGCAGAGCCGAACGACGAAAACCGCAAGTGGGCGGATATTCAGACCGCTATTTATAACGCCATCGATT
AAGGTGACCTGATAAGCGAAGCGCCATCAGGCGGTTATCCTGATGGCGCAACTGACGGAGTTCGACGAGCGTTACGGCTC
GCCGTACAGCCCGATTAACCGGCGTACCACGCCGTTTGTCCAGCCGAAACCGTCCTGCAACGGGTATTCACCCCCGCCCC
CTTCGCGCGGCGTGCTGCTGGCAATGTGGTACTTCTCGATCAGCTTGTGGTGATTCTGGTAGTAGTGATTCACCGTTTGC
AGCCAACTGCGGGCGATCTCGTCGCCCAGCGCGTCGTTACCGTAAAGCTTAAAGCCCTGCACCGCCATCCACTGTAACGG
CGCCCAGCCGTTGGGTTTATCCCACTGTTCGCCGGTTTCATATTCCGTTGCCAGAATACCGCCCGGTGTGAGCAGGCGAT
TTTTCACCGCTTCCGCCAGCCTGTCCGCCTGTTCATGCGTCGCCATACCGACATACAGCGGCACAATACTGGCGGCGGAG
AACAGTGCCATCGCCTCCCGGCGCCAGTCGTAATCGCGGTAGCAGCCATTCTCCTCATCCCACAGATAGCGGTTAACCGC
CGCCCGGCGATCGCTCGCTTTCTGGCGGAATTCCGCTTCACGCTCGCGATCGCCTTTCAGCCCGGAAATATTGGCGATTG
CGCTTTCCAGTTTGAACAAAAAGGCGTTCAAATCGATGGGAATAAACTGCGTGGTGCGAATGCTCGCCAGCCGGTGCGCG
TCGCGCAGCCAGCGGGAGGAGTAATCCCAGCCGGAGGCGGCACCGGCGCGCAGGTCGCGATAAACTTCATTCGCCGGGCG
GCCCGAGTGGCGGGCGGTTTCCACGTCCTCCAGCCAGGATTCGTCTCGCGGCGTATCACGATCGTCCCAGTAACGGTTAA
GCAGTGAACCGTCCGGCATCCGCACAACATGGCGGTAAGCCTGGTTCAGCACCAGCGATTCAGCGCCATCCATCCAGAAA
GCGTATTCCATCAGCAGATGCTCAAGGTAGCGCCGCGCACCGCGCACGCCATCCTCTTCAAACAGCTCCACCATCAGAGC
GAAAACCGGCGGCTGCGAACGGCTCAGATAGTAAGTGCGGTTGCCGTTCGGAATATGGCCGTAGCGTTCGATCATCCACG
CAAAGTTATCGGCCATACAGCGCAGCAGGTCGTCGCGGCCGCTTTCCGCCAGCCCCAGCATGGTGAAGTAAGAGTCCCAG
TAGTAGGTCTCTCTGAATCGACCGCCTGGCACAATGTACGCCTGCGGCAGCGCCAGCAGCGACGACCACGGAATATGATC
CTGCGGTTCGCGGGTCAGCACCGGCCACAGATTGTCGATATGCTCTTTCAGCGAATGCTCCGGATTGGAAACATACTCTT
TGGTCGTGTTTTCTGGCAGCCAGAAATGCGCTTTCACGAACTGTTTCAGGTCGAATTCGGGTTTGCGTTTGATTTTGCGA
TAGCGAATCAGAATGTCGAGCGGATCCCGTTTCGGCGCACAGTCAGGGAAGGTTTTGCTGTCGGCAAAGAGACGTGACGA
CTGCACGTGTTCAAACAATTCAAGGTAACGATCGGCAGGCGTCAGCGCATCGGACGCCGGCAGCCCTTCGATCATTTCGG
GTTCCGGCTCCGCTTCAATCATTTCATCCAGTTTTAACTCGCACGGATCGGTTTCATAGAGAAGCTCTTCTTCGATGATA
AACTCGACGTTTTCTGCGCTTTGTAGTTTCTGGTTGAACATAGTGGCTCTGGCCTCCGGATGTCGTCGTAAAAAATGACG
GGTGTGTCCCGGCTATCTATAAAGCGTAGACATTCGCTTCGATCTCTGGGGGATGAAATGTGCGTTAGATCACGTTTTGT
TTCCCGTTGTGCGCAAGCAAAAATTAAGCAACTCATTGATTAATTTTGTTAAATACGCAAAACCGATCGGATAACGCAGC
GGCGGCTTTCAGAGTAATCAATTTGCAACGATTTATGAATAATCGCCCCTGCATGCTTTTATTGCCCGGAAGCCCCATGA
CGATGGAGAGAGAACCCGTGAATTTCGCCACTATTACGTTAGAGCAATGTCTGGATATTCGCCAGGCGGTGCTGTGGCCG
CATCTGGAACGCAATGCTTCACGCGTGGAGGGCGACGACAGCGCCGCACATTTTGGCGCGCTGTTCAATGCTCAGGTGGT
GAGTTGCCTGTCGGTGTTCACCCTCGGCGAGAAGCGTTGCCAGATCCGCAAATTCGCCACCTTGCAGGCGTATCAGCAGC
AGGGTTTTGGCGGTTTTCTGTTTCAGTCGGTGCTGGATAAGCTGAGGCAGGACGGGGTGAAAACGGTCACGCTGGACGCC
AGAACCTCGGCGGCAGGGTTTTATACGCGCTTCGGTTTTACCCCTGAGGGTGAGACGTTTTATAAAAAAGAGGTGCAGTA
CATTCGGATGTCGCGCACGCTGTAAAACACCCGGCGGCATTCACCGCCGGGCTGTGGATCAACGCGGGATTTGCTGGGTA
ATGCAGTGAATATTACCGCCGCCGAGCAGAATTTCGCGCGCCGGAACGCCAGTGATGACGAAATCCGGGAACATCTCCTC
AAACAGCGCCTGCGCCGCGCCATCGGTGGCCGGGTGCAACTGCGGATAGATAATCTGCTGGTTGCTGACCAGATAGTTGA
CGTAGGAACCCGCCAGACGATTGCCTTCGTGGCGCTCAATCGCCGTGCCTTTTTCCACATCACTGGTCTCTTCCGCACTG
GCATACAGCGCCGGCGGCGACGGGACTTTCCACACTTTCAGCGTGCGACCCTGCGCATCTTTGGTGTTTTCCAGCACCTG
TAACGCCGCCGCAGAGCGGGCGTACTGCGGGTCATTCTGGTCATCAGTCCAGTGCAGCGCCACTTCGCCGGGACGCACGA
AGCAGCACATGTTGTCGATGTGACCGTCGGTCTCATCGTTAAACACGCCTTCCGGCAACCAGATGATCTGCGACACGCCA
AGATAATCGCGCAGTTGTTGCTCGATTTCCGCTTTGCTCAGATTCGGGTTGCGGTTCGGGTTCAGCAGACACTCGGCGGT
GGTCAGCAGAGTGCCTTCACCGTCAACGTGAATGGAGCCGCCTTCCAGCACTAACTCCGTGTTGTAGCATGGCATTTGGT
GGTAATTCGCCACCTGGCCTGCCACTAACTGATCGCGATCCCAGCTTGCATAAAGCCCGCCGTTCAGACCGCCCCACGCG
TTGAACGTCCAGCTAATACCACGCTGTTCGCCCGCCTGATTCAGCACTACGGTCGGGCCGGTATCACGCATCCAGGCGTC
GTCGCTCTCCATTTCAACCAGCGTCACTTCCGCTGGCATGGTGCTGCGCGCTTTGGCCATTTCGGCCGCAGGAACGCCCA
TGATGACCGGCGTATTGCGGGAAATCGCTTTTGCCACGGCCGCAAACGCCTGCTGGGCGGGTGCGGCATTGGCGCGCCAG
TTATCGGTGCGATAAGGCCAGATCATCCACACGGCCTGATGCGGCGCCCACTCTGCCGGCATTGCGAACCCGTCTTTTAC
GGGCGTGGTCAGCTGCGCCATCGCTTAGCTCCTCACGCTGCCGTCAGAGGTCGCAATCGCGCCGTACATGTTCGGGCGGC
GGTCGCGGAACAGTCCCCAGGAGGCGCGCTGTGCGGCAACGGCATCCAGATCGAAGGTGTGCACCAGCACCGCTTCGTCG
GTTTTATTGGCCTGCGCCACCAGTTCACCGGTCTGATCGGCGATGAATGAAGAACCGTAGAAGGTCATTTCCAGGCCTTC
AATGTATTTACTGGCTTCGGTGCCGATACGGTTAGAGGCAATCACCGGAATGACGTTGGCGGCGGCGTGACCCTGCTGAA
CGCGGGTCCAGTGCGGCTGGCTGTCGATATCCGGGTAGGCCGGTTCAGAGCCGATAGCGGTCGGGTAGAAGATCAGCTCT
GCGCCCTGCAATGCCAGGCAACGCGCGGTTTCCGGGAACCACTGATCCCAGCAAATGCCGACGCCGATTTTGGCGTAGCG
GGTGTTCCAGACTTTGAATCCGGTATCGCCAGGGATAAAGAACTGTTTTTCCTGGTAAGCCGGACCGTTCGGAATATGGG
TTTTACGGTAGGTGTCCAGCACGCTGCCGTCGGCATCGATCATCACCAGCGAGTTGTAGTAAGCGTTATTGCATTTTTCG
AACAGGCTCAGTGGCAACACCACTTCCAGCTCTTTCGCCAGCGCGGAGAAATGCTTAATCAGCGGGCTGGTTGCCACTTC
CTGGGCCAGCGCGTAGTGCTCCGGGCTCTGATCGATGCAGAAATAAGGGGCAGCAAAAAGCTCCTGAATCAGGATCACCT
GCGCGCCCTGGCGGTGCGCTTCGCGAACTAAACGTTCCGCGTTCTGTACGTTTTTTTCCAGTTCCCAGGTGCAAGCCATC
TGGGTCGCGGCAACAGTTACATTTCTCATCAATTCTCTCCCGTTGGTCTCGGTTCAGACAGTGCAAATCATCCGCACTTA
TTTTGCTGCAAACTATAGCAACGATCTTCGTTATGCATAAAATGTATTGTTATCATGAAAACATGAAAAAGGTGCATAGT
GGTGGTCGATCTGAATTTGCTGCGGCTGGTGCCGATCCTGGCGAAAGAGAAAAACGTGACCCGGGCGGCGCAGAAGGCCA
ATCTTTCACAATCGGCGTTTAGCCATGCCTTGAACCGTCTGCGCGAGCAGCTCAAAGACGAAATGTTTATTCGCACGCGC
AACGGCATGGAGCCGACGCCGTACGCCGCGATGATGATCCCGGTGATTGAGAATGCGCTCAGCAAGCTGGATACCGCCAC
GCGCGGGCCCAGCCACTTCGATCCCGCCCGCGATGCGCATACTTTTTACATTGGCGCGGTGGATTACTTCGAATTTATGT
TTATGCCGGTGCTGACCGCCCGCTTTAAAACCATCGCCCCGAATGTGCGGCTGTCGGTCGATATTCTTTCGGAAACCATC
AAGGTCGAACGGGTAGAAAAAGGGCAGCTCGACGCGTTTATCGGCGTTGATACCGTGCAGCATATTCCGCACTACTTTAA
TCGACACCCGCTGATTTCCGACCATTTCGTGGCGATCGCTTCCGTGGAGCGCACCGATTTGCCGGAGACTCTGACGCTTA
AACATCTGGTCAGCGAGTCACAGATCCATTTACCGGCGGTCAGCTCTGGCGCGGATCATATTGATAGCTGGCTGCTGTCG
CAGCATCTCTACCGCCCGCTGGCGACGGTAGTGCAAAGTTATGCTGTAGGAGGGCGTGTGGCCGTCGCGACCGGTTATTT
GATGTGCGTTCCGTTCCGTATCGCTCAGGAGCTGGCAAAGATGCTGCCGCTGCGCATCATGGCGCTGCCGGACGGCGCGC
CATCTTACGATTTACTGCTGCTTACCCACCGGCTTTATGATTATCAGCCTGCGGTGCAGTGGTTGATCAATGAGCTGAAG
GCGGTGCGGGTTTAGCGAATCTACAGGCGAAAAAAAACCGACTGGTGAGGTCGGTTTTTTTACATCCGGAACAGCCAACT
GCTCTGGCCGGTTTTGAACTGTCTCTGACTAACCGCTGCAGTATAAAACAAGGGGGATAAGCGAGCAAATTTTGAACTCG
TCGGATGCCCTGAGGGTGGTTATAATCTGCCCGTTATTTGCTTCAGTTGCTGAACTGATAACGGAAACGTACCTAAGGGC
AGGGAGTTAACCACTTCCTGCCTTTTAACATTTCAGGCCGATAAGCCGTGAGTTTCGCAAATGAACGTGTTTTTAATTCG
CCATCCGCAAACCGAGTGGAACCGCGCCGGGATTATCCAGGGGCGGCGCGATAGCCCGTGGACGTTGCGCGGGCAGGAAG
AGTGCAACGCACTGATTGCCGGGTTGCAGGCCGAGGGGGTAACGCCTGGCGCGGTTATCTCCTCTCCGGCGGGCCGCGCA
CAGCAGATGGCGGCGCGAATAGCCGCGCATTTCGCCTGTGATTTTCAGTTGCACGACGCGCTACAGGAGCAGCATTTTGG
CGAGCTTGAAGGCCGCAGTCTGAGCGAAATACAGTGTGCGTATCCGCCGTTTATCGACGATGAACATTTCCGTCCGCCGC
AGGGCGAATCGCTGGCGCAGGCGGCGCAGCGGCTGCTCACTTTTCTGCACAGGTTACCGGATATCTGCGCGCAGGAAACG
GTGGCACTGGTCTCGCATGGTCATGTGATTCAGGCGGTTATCGCGCAACTGATGGAAAATTCCTTGAGCAATGTCGCGCG
TTACCACCATCCGAATGCCAGCTTTTCGCGGCTGGAGATAGACGAGAAATCGTGCCGGGTGATGCGCTGGGGAATCGCCA
GCCATTTATTGAAGCTGCCCGCGTGACACGTTTTGTGGTTCAGCTTACTTCTCAAAAAGTGGGTGATTTCTTACATCAGT
GACGGTTCGCTTTCCGCCCAACATTCCGCTCTGGTGATAGGCATTTCCTGGCTCATCTGATCGACACCGATGAAAAAAAG
AAGCCCCGTTTGGGGCTTCTCTGGCGTGTCGTTTTTACCGCTGACGCTTAGCGCATCGTGACAAACTCTTCTGCCGCCGT
CGGGTGAATGGCGACGGTGTTGTCGAAGTCTTTTTTGGTGGCGCCCATCTTCAGCGCAACCGCAAAGCCCTGCAACATCT
CGTCCATGCCGGAGCCGATACCGTGGATACCGACGATTTTCTCTTCCGGGCCGACGCAGACCAGCTTCATGCGGCATGGC
TGGCGGTGAGAGGTGACGGCGGTATACATCGCGGTGAATGACGATTTATAGATTTTCACCTGATCGTCGCCGTACTGCTC
GCGCGCCTGTGGCTCGGTTAAACCGACGGTGCCAATTGGCGGATGGCTGAACACAACGGTAGGAATGTTGTTGTAGTCGA
GATGCTCATCCGGCTTGTTGTTAAACAGGCGTTCGGAGAGACGACGGCCCGCGGCAACGGCAACCGGAGTCAGTTCTACC
GCGCCGGTGTTATCGCCCACCGCATAAATCCCCGGCACGCTGGTGTTCTGGAACTTATCGACCTCGATATAGCCTTTGTC
ATTGGTTTTCACGCCAGTGACAGCAAGGTTGAAGTTATCGGTCGCTGGTTCACGGCCAATTGCCCAGATCAGGCAATCAA
CGGTTTGCGAGCGGCCATCTTCCAGCGTGATGGTCAGGCTGCCGTCGGCGTTTTTCACTACCGCTTGCGGTATCGCGTGG
GTATGCAGCGTCGGGCCTTCCGCCGCCATCACTTCGACCAGCGTTTCAGTGATCAGCGGATCGAAATTGCGCAGCGGCGC
ATGTTTACGCACGAACAGGTGCGTTTCAGCGCCAAGACCGTTCACCACGCCCGCCAGCTCAACGGCGATGTAGCCTGCGC
CAACAATGGCAACGCGTTTTGGCAGCGCGGGCAGGGCGAAGAAACCATCGGAATCAATACCGTATTCCGCGCCCGGAATA
TCCGGGTGGCTCGGACGGCCGCCGGTGGCGATCAGAATATGATCGGCAGTGATCGTTTCGCCGTTCACTTCCACGGTTTT
GGCATCAACAAAACGGGCAAAACCACGGATCACATCGACGTTATTTTTACCCAGCACGTTCTCGTAAGAAGTATGGATAC
GGTCGATGTAAGCGCTGCGGCTGGCAACCAGTTTGCTCCAGTCGAAATGGTTGACGGTGGTGTCAAAGCCGTAGTCCGGG
CCATAGAGATGAATGGCTTCGGCGATCTGTGCGGCGTGCCACATCACTTTTTTCGGAACACAACCCACGTTCACACAGGT
GCCGCCAAGATCTTTGGCCTCAATCAGCGCGCATTTTTGACCGTACATGGCTGCACGGTTGATCGATGCAATACCGCCGC
TGCCGCCGCCAATGGCGATGTAGTCGTAATGTTTGCTCATGGTTTTTTCCTTAATCCTGAACGAAGTCGAAAATTGTCGC
GATTGTAACGCGCAACCCGAAAGGTTCCACCGATGACTGCGATTACTCCGGCACGATCTGGTGAACCAGCGTGTGACCGG
TACCGGCAGGCACCAGCTTGCTGTGCAACCACGGCAGCAGGTTGTTCATCTGCGCTTCCAGTTTCCACGGCGGGTTAATG
ACGATCATGCCGGAAGCCGTCATGCCGCGCTGATCGCTGTCTGGTCGCACGGCCAGTTCAATTTGCAGAATATTGCGAAT
GCCGGTCTCTTCCAGATCGCGCAGCATGCGTTTGATCTGCTGGCGCAGCACTACCGGATACCACAGCGCGTAAACGCCGG
TGGCAAAACGTTTATGGCCTTCCTGAATACCGCTCACTACTGCCTGGTAGTCGGTTTTAATCTCATACGGCGGGTCGATA
AGGATCAGACCACGGCGGGAAACCGGCGGCAATTTGGCCTTCAATTGCTGATAACCGTCGGCGCGTGCAACGCGGGCGCG
GCTGTCTTTCTGGAACTCCTGGCGCAGCAGCGGGTAATCGCTCGGGTGCAGTTCCGTTAATTGCAGGCTGTCCTGCTCGC
GCAGCAATTCACGGGCAATCAGCGGTGAACCCGGGTAATAGCGCAGTTGCTCACCGCGGTTGAAGTGGCGCACTGCATTC
ATGTACGGCTCAAGTTCGGCCGGTAAATCGTCCTGCTGCCAGATGCGGGCGATGCCTTCCAGATACTCGCCCGTGCGCTC
CGCATGTTCGCCAGAAAGCTGATAGCGCCCGGCACCTGCATGAGTGTCGAGATAGAGAAACGGTTTCTCTTTTTCTTTCA
GCGCTTCGATGATCAGGCTCTGAACGGTATGTTTAAGGACGTCGGCGTGGTTGCCAGCGTGAAAGCTGTGGCGATAACTG
AGCATGGGGACTGAGATTCCGGAAAATAAACGAGATTCTGCACAGTTTACCGTAGATTGCCGCAGATTACCGCTGCACCG
CGGGCTTGTTTCATTTGAGTGGAAAAGGTTTCAAAACATAACGGTGTCATGAAAGTGTCAAACTGCCGCGCTAGCGTCGG
GTTCAGGCAAGGTAATTGTTTGAATAAAAGGATAAAAAATGAAAATCCGTCTCACTCTTTTAACTGCCGCGCTGCTGTTG
GCTAACCAGGCGATGGCAAAAGATATTCCGCTGGTACAGGCGCGCGATATCGCCAATACCACCACGCCAGCCTCGGACAG
CCAGGCGTATGTTGCGCTGGAAGCACAATCGCTGGCCGGGCTGCGCCAGGCCTTGCAGGGTAATGCGTCATCGCTGACCC
GCGATCAACTGGAGCACTCCGCGCAGAACGCTAAACAGGCGGACAGCGCCTGGCTGAAGGCGCGCGGTTATGATTTCCAG
ACCAAAGTGAATCAGCAGGTGGGCATCGCTCTGCTCGCCAGTTTTAGCGCGCTGCCAAAGCCGGTGCTGGATGCCAACCT
GCATACCGTTGAGGCAATTAATCGCGATGCCACGCAGGGTTTGCGCCGCCAGGCGCTGGCTGATGCTGAGGGGATCAGCT
ATCTCTATTTTATTGCCGATGCGCTGGGGCCAAAACTGGGCAACGCTTTTCTCACTGCCTATGACAAAGGCGAGTTAGGC
AAAGCGGCGGCGTTAATCAAAGCCAGCGAAGTGAGCACCGGCGCGGCGAAAAAACATTTCGACTATAAGCGCCCGTTCCT
GATCCAGAACAACAGCATCCACCTGGTGCCGGACGACGTGGTGGTGAAGGATAACAAAGCTTATACCGCGGATGGCGGCT
CGTTCCCAAGCGGCCATACCAATACCGGTTATACCGATTCGCTGCTGATGGCGGAGATGATCCCGGAACGTTTTGACGCT
CTGCTGACGCGCGGCGCGCGCTACGGTTATTCCCGCGTGGTGCTGGGCGTGCACTACCCGCTGGATGTCATCGGTTCACG
GATGGTGGCAGAGCGTAACGTTGCGCATTACCTGAATGATGCGAAATACCGCGCCCTGTTTAATGAAGCCCGCGACCAGC
TCCGTGCCGCGCTGGAAAAAGAGTGCGGCACGTCGCTTGCGCAATGTGCGCAGAGCGCCGGGAAAGACGATCCGTATCGC
GACCCGGCGATGCGCGATTTCTACCGTTTCACCATGACTTACGATTTGCCGCAGCAGAAAGGGGCAGAGAAAAAACTGAA
AGTACCGGAAGGAGCTGATGTGCTTCTGGAAGCGGCGTTGCCGAATCTTTCCGCCAGCCAGCGCCGTGCGCTGATGGTGA
AAACGGCGATACCGGCAGGTTACCCGCTCTCTGGCAATAACGATGAACAGAGCTTCTGGCAGCGCCTGAACCTGCCTGCG
GCCTATGAGATGGCGCATAAACCTCGCTGAGGTTTGCGTGTGTAATGCCCGGCGAGCGCAATGCCGTCGGGCGTTTTCTT
CGTTGTTGCTTATTGCAGCGATACCCTGGCATGCGTAGCGCGCGGGATTGAAATCTGCGGGACTTGGCCCCATTCTTAAC
CAATACCTCATACCAAGGACTGCGCTATGACCAACCCATTATTGACGCCTTTTGTGCTCCCCCCCTTTTCTAAAATTCTT
CCTGAGCATGTTGTTCCTGCGGTGACCAAAGCGCTGGACGACTGCCGGAGCGCAGTGGAACGCGTTGTTGCGCAGGGCGG
TCCCTACACCTGGGACAATCTTTGTCAGCCGCTGGCTGAAATGGACGATCGCCTTGGCCGTCTCTTCTCGCCGGTCAGCC
ATCTGAATTCAGTGAAAAACAGCCCTGAACTGCGCGAAGCATACGAACAAACGCTGCCGCTGCTGTCGGAGTACAGCACC
TGGGTCGGGCAGAACGAAGGGCTGTACAACGCCTATCGCGATCTGCGTGACGGCCCGCATTACGCGGCGCTGAGCGTGGC
GGAGAAAAAATCTGTGGATAACGCGCTGCGCGACTTCAAACTGTCGGGCATCGGCCTGCCAAAAGAGAAACAGCAGCGCT
ATGGCGAAATCGCCTCACGTCTCTCTGAGCTGGGCAACCTCTATAGCAACAATGTGCTCGATGCCACTATGGGCTGGAGC
AAGCTGGTTACTGACGAATCTGAACTCTCCGGCATGCCGGAAAGCGCCCTGGCTGCAGCGAAAGCACAGGCAGAAGCCAA
AGAGCAGCAAGGCTGGTTGCTGACGCTGGATATCCCGAGCTATCTGCCGGTGATGACCTATTGCGATAACCAGGCACTGC
GTGAAGAGATGTATCGCGCTTACAGCACCCGCGCTTCCGATCAGGGGCCGAATGCGGGCAAGTGGGACAACAGCCCGATC
ATGGCCGAGATCCTCGCGCTGCGTCACGAGCTGGCGCAATTGCTCGGTTTTGAAAGCTATGCCTATAAATCGCTGGCCAC
CAAAATGGCGGAAAACCCGGCGCAGGTGCTGGAATTCTTAACCGATCTCGCCAAACGCGCACGTCCGCAGGGCGAAAAAG
AGCTGGCGCAACTGCGCGCCTTCGCGAAAGCCGAATTCGGCGTGGATGAGCTGCAACCATGGGATATCGGTTACTACAGC
GAAAAACAGAAACAGCACCTTTACAGCATCAGCGATGAGCAACTGCGCCCGTACTTCCCGGAAAACCGCGCGGTGAACGG
CCTGTTTGAAGTGGTGAAACGTATTTACGGCATCACCGCCAAAGAGCGCAAGGATATTGATGTCTGGCATCCGGACGTGC
GTTTCTTCGAACTTTACGATGAGAGCAACGAGCTGCGCGGCAGCTTCTACCTCGATCTCTATGCCCGCGAGCACAAACGT
GGCGGCGCGTGGATGGATGACTGCGTTGGCCAGTTGCGCCGCGCCGACGGTTCGCTGCAAAAACCCGTCGCTTACCTCAC
CTGTAACTTTAACCGCCCGGTCAACGGCAAACCGGCGCTGTTCACCCATGACGAAGTGATCACCCTGTTCCATGAGTTTG
GTCACGGTCTGCACCATATGCTGACGCGCGTTGAAACCGCCGGTGTGGCAGGGATCAGCGGTGTGCCGTGGGATGCAGTC
GAGCTGCCGAGCCAGTTTATGGAAAACTGGTGCTGGGAGCCGGAAGCGCTGGCGTTTATCTCCGGCCATTATGAAACCGG
CGAGCCGCTGCCGCAGGAGCTGCTGGACAAAATGCTGGCGGCGAAAAACTACCAGGCGGCGATGTTTATCCTGCGTCAGC
TGGAGTTCGGCCTGTTCGACTTCCGTCTGCACGCCGAATTCAGCCCGGAGCAGGGGGCGAAAATCCTCGAAACGCTGGCC
GAAATCAAACGTCAGGTTGCCGTGGTGCCGGGGCCGTCGTGGGGCCGCTTCCCGCATGCCTTCAGCCATATTTTTGCGGG
CGGATATGCGGCAGGTTACTACAGCTATCTGTGGGCCGATGTGCTGGCGGCAGATGCCTTCTCCCGCTTTGAAGAAGAGG
GCATTTTCAATCGCGAAACCGGGCAGTCGTTCCTCGATAACATCCTGACCCGTGGTGGCTCTGAAGAGCCGATGGAGCTG
TTCAAACGCTTCCGTGGGCGCGAGCCGCAGATTGACGCCATGCTTGAGCATTACGGTATCGAAGGCTGATGCAGTGAAAA
TCTGTTTGCTGGATGAAACAGGCGCTGGAGACGGCGCCTTATCTGTTCTTGCGGCCCGCTTCGGGCTGGAGCCGGATGAT
GATAACCTGATGGCGCTGGTGTTAACGCCGACGCATCTGGAACTGCGTAAGCGCGATGAGCCGAAACTGGGCGGCATCTT
TGTCGATTTTATTGCGGGCGGTATGGCGCACCGGCGTAAATTTGGCGGTGGTCGCGGCGAAGCTGTCGCTAAAGCGGTTG
GCATCAAAGGCAGCTATTTACCGGAAGTGGTGGATGCCACGGCAGGGCTGGGTCGCGATGCGTTTGTGCTGGCATCGGTA
GGTTGTCGCGTGCGGATGCTGGAGCGTAACCCGGTGGTTGCTGCGCTGCTGGAGGATGGTCTTCATCGCGGCTATGCCGA
TGCGGAAATCGGCCCGTGGCTGCGCGAACGGCTGCAACTGATCCACGCTTCCAGTCTGACGAGCCTGGCGGATATCACGC
CGCGCCCGCAGGTGGTTTATCTCGATCCGATGTTTCCGCATAAGCAAAAAAGCGCGCTGGTGAAGAAGGAGATGCGGGTA
TTTCAGTCGCTGGTTGGCCCGGATCTCGATGCCGACGGTTTGCTGGAGCCTGCGCGCAAGCTTGCCATCAAGCGCGTAGT
GGTGAAACGCCCGGATTATGCGCCGCCGCTGGCCGGTGTTGCCACGCAATCGGCGGTGGTGACCAAAAGCCATCGTTTCG
ATATCTACCCCGGTTCCGGGGAATAAAAAAGCCCGGTCGCGTTGTGCGTACCGGGCTATGTTCAGGCTAACGGCTAATCG
TTAGCGGGAATATCAATCCTCTTCTTCATCCCGCAGCGGGACAATCAGCATATCAACGTGAACCGTGTTGATAAGCTGGC
GCGCGGAGGACATCAGTTTGCTCCAGAAATCCTGGTGATGGCCGCACACCACCAAATCCATATCGTATTTTTTAATCGCA
TCAACCAGTACCTGGCCCAGGTCGCCGCTGCCGCTCAGCGTTTCGGTAATCGGATAGCCCGCGTTTGTGGACAGCTCGGT
CAGCGCCTGGTGAGTTTCATCGGAAATACGTTTTTGCATATCGCCGAGATTAACGTCGATAAGACCGGTATAAAGATCGG
AGTAGTTTACATCGACATGAATCAGGGAAATCTTCGCGTTGTATGGCCGCGCCATGGATACTGCTTTCTCAACCAGTAAT
TTGCTTTCGGGGGAGAGATCGACTGCGATGAGGATATGTTTGTAAGCCATAGTGGTACTCCTTCCATAAGTTGTCGATGA
CCAGCGGGGTGGTTGCCCCTGATACAGTTGCACTGCGCCCGCATCCTGCGTTTCACGTGAGCGTAGCGCCCGGCCTTAAG
GATCTTTTGTAGATATTTCTACCTTATAACGCTCTTTTCACACCGTCAATTAACCTGGATCACGAATCACTTAAGCAATA
TTTACAGCCAGATGCATTGATGGTGATTAAGCTTGTGGTAAAAAAATAAACGGATCTCCTACACTATAAATAAACCGTAC
GGAAACAGACGGCGTCCCCCAGTTATCCGCATAAGGAAACGCGGTCAATTGCGGGACTCCGCCTGTGCTTGTCTTCCCGT
CCGGGGATTGGTAACACTATTCGTTGTCAGACTTGGTTGGGTATCCAGGCGCGAGCGTTCCGGAGTCTTTCTCCGCGGGC
GATCGCTGGGGAGGGGATATGGTAATCAACACTGTTGCGCTGTTTTGGGCTTTATGTGTGGTGTGTTTGGTTAACATGGC
GCGTTATTACTCATCGCTACGCGCGCTGTTAGTGGTACTTCGTGGTTGTGATCCCTTACTCTATCAGTACGTGGATGGCG
GCGGCTTTTTTACCGCGCACGGCCAGCCCAGTAAGCAGATGCGTCTGGTTTGGTATATCTATGCCCAGCGCTACCGCGAT
CACCATGATGACGAATTCATCCGCCGCTGTGAGCGCGTTCGCCGTCAGTTTATTTTAACCAGTTCGCTGTGTGGTTTGGT
GGTCATCAGCCTGATCGCGCTGATGATTTGGCATTAAGCGCTGCGCTAATCTGAGCATAAAAAAACGGGCCAGTTTCCTG
ACCCGTTTTTTATTGCGCCTGCGCTGCGTTAAATCAGATGCAGCGAGAGCCAGTACAGCACGCCGGACAAAATAATCGAG
GCTGGCAGGGTGAAGATCCAGGCCATCAGAATATTGGTCACGGTTTTGCGCTGCAAACCGCCGCCGTCGACAATCATTGT
CCCGGCCACGGAAGAGGAGAGCACGTGCGTGGTGGAAACCGGCATCCCGGTATAACTTGCCAGCCCGATAGACACCGCCG
CAGTCATCTGCGCGGACATTCCCTGGGCGTAGGTCATACCTCTCTTACCAATTTTCTCGCCGATGGTGGTCGCCACGCGG
CGCCAGCCGATCATTGTGCCGATACCTAACGCCAGCGCTACCGCCATGATGATCCAGATTGGCGCATACTCAATGGTGCT
CAGCATATCGCCTTTCAGTTTCTTCAGCAGACGCTGGTCGTCGGCGCTGATATCCGGCTGTTTCGCCACTTTATCCGTAA
TATCGGAGAGGCAGAGCATAATACGGCGCAGCTGGCTGCGCTGCTCCAGCGGAATCTGATCGTAGTTTTCGATACCGGTC
AGCATCACTTTCGCCCGATCCAGCGCCACAATTGCGCGGCCCGGATGGCAATGGAACTCGCCAGGCTGCGTGTTCACCTC
TTCCGGTGCCGGAATCAGCGGATCAACGCCGGTAGCTTTTTGCAGCAGCGCCGGGTGTTGCTGGAAGTAAGTTTCCACGT
TGTTGACGGCATCACGCGTACGAGTGATGTCATAACCTGACGCGTTCATATTCACCACGAAGCCCGCAGGCGCAACGCCA
ATCAGCACCAGCATAATCAGGCCGATGCCTTTCTGGCCATCGTTCGCACCGTGGGAGAAACTCACGCCGATAGCGGAAAG
AATCAAGGCGATACGCGTCCAGAACGGCGGCTTTTTCTTACCATCGATCTTCTCGCGTTCAGCTGGCGTCATATGAATAC
GCGCGCGTTTTTTGGTATTGCTCCAGTAGCGGCGCAGGATAAATATCAGACCACCTGCGATCACCAGCCCGACAATCGGC
GAAAGAATGAGGGAGGCGAAAATCTCCAGCACTTTCGGGATATTTAAGGCATCGACTACTGAAGTGCCGGACATCAGCGC
ATTGGTTAAACCAATACCGATAATCGCGCCAATCAGGGTGTGGGAGCTGGAAGCCGGCAGACCCAGATACCAGGTACCAA
GGTTCCAGATAATTGCCGCCAGCAGCATGGAGAAGACCATTGCCAGGCCGTGCGCGGAGCTGACATTCAGCAGCAGATCG
GTTGGCAACATATGCACAATCGCATAGGCAACGCTTAACCCGCCCAGCAAAACGCCGAAGAAGTTAAATACCGCCGCCAT
CACCACCGCCAACTGAGAACGCATAGCGCGTGTATAAATTACGGTTGCCACGGCGTTGGCTGTGTCATGGAAGCCATTGA
TTGCTTCGTAGAACAGAACAAAGACCAGAGCAAGCAAGAGTAATAACCCGGTATGAAGATCCAGGCCAGCAAACAAATGT
AGCATAGACGTTAAGCCATTTTGAGGTCATGAACGCGGCGCATTATCAGGGACATTAGCGGTGTCGGCAAAGTGAAATAT
GTATTTTTTTTGACATTGTTTCTTACATTCCGCTGAAGTTTTAAAATTATCGTATATTTTTCAATACTATGTTGTTTTTC
GCTCTCTCCGCGCTGGTGTGACCAGCGTGAACTCTTTACAATTCGCCACGATTTTTTGATGAGGGTGCAGGTGTGGAAAG
GTTTGATGCCATTGTTATCGGCGCGGGTGCGGCGGGTATGTTCTGTGCGGCGCTGGCCGGGCAGGCGGGCTGTCGTGTGC
TGTTACTGGATAACGGCAAAAAACCGGGGCGCAAAATCCTGATGTCCGGCGGCGGTCGCTGCAATTTCACTAATCTTTAT
GTCGAACCCGCAGCCTATTTGAGCCAGAACCCGCATTTTTGCAAATCTGCCCTCGCGCGCTATACCCAGTGGGATTTTAT
CGATCTGGTCGGCAAGCACGGTATCGCCTGGCATGAGAAGACGCTGGGACAACTTTTCTGCGACGACTCGGCGCAACAGA
TTGTCGATATGCTGGTGGCCGAGTGCGAAAAAGGCCATGTCATTCAGCGCCTGCGCAGCGAAGTGCTGAGCGTGACGCGC
GATGATCAGGGTTACACGCTGCAACTGAATGGCGACAGCGTACAGGCCGCGAAACTGGTCATTGCATCCGGCGGGTTGTC
GATGCCGGGGCTTGGCGCTTCACCGTTTGGCTACAAAATCGCCGAACAGTTCGGCCTGAAAGTGCTGCCGACACGCGCCG
GTCTGGTGCCTTTTACTCTGCATAAGCCGCTGCTGGAGCAGATGCAGACGCTCTCCGGCGTGTCGGTGCCTTCGGTGATT
ACCGCTGAAGATGGCACGGTTTTCCGGGAAAATCTGCTCTTTACTCACCGCGGGCTTTCAGGTCCGGCGGTTCTGCAAAT
TTCCAGCTACTGGCAGCCGGGCGAATTCGTCAGCATTAATCTGTTGCCGGAGTGCGATCTGGCAAGCTTCCTGGATGAAC
AGCGCGAAGCGCACCCGAATCAAAGCCTGAAAAACACGCTGGCGATGCAGTTACCGAAGCGGCTGGTCGAATGTTTGCAG
CAACTGGGGCAGATCCCGGATGTCACGCTGAAGCAGCTCAACAACCGTGAACAGGAGTCGCTGGTCGAATTACTTACGCA
CTGGCGAATACAGCCGAACGGCACGGAAGGGTATCGTACCGCGGAAGTGACGCTGGGCGGCGTTGATACCCATGAACTCT
CTTCCCGCACGATGGAAGCCCGCAATGTGCCAGGGCTTTACTTTATCGGCGAAGTGATGGATGTCACCGGCTGGCTGGGC
GGCTATAACTTCCAGTGGGCGTGGTCCAGCGCGTGGGCCTGTGCGCAGGCGCTGGCAGAGTAATCTGACGGCGTTGCCTG
ATGGGTGAATCACGCTACTCGGTTCATCCATCACTATCATTTTTGGTGAGTTTCAGCCTCTCCCTTAAGACCTTTATATT
TCCTGCCTGCTGCCGATAACCTCATCACCACACATCTATTGCGCGACTCCATTTGCGCTGACAAAGGAATGAAAATGAAA
ACGGGCAAGATTCTTCTGCCAGCATTACTCGCCGCGACGTTAAGCAGCCATGCGGCTGACGGGCAGGGCAAAAAAGTCGT
TAGCAGCACGGTAAATCCGCTGGTAATGATTCGACTTAACGATCGCATTACGGCAATGAATCATATTGTTTTTGAAGATG
GGCAAAACATTAACCGTTGGGACGGCTTCGATTGCTCCACGCAAAAAGCGGTGAAACTGTACTGGGAAATGCTCGACGAT
AACGAGGCGGTCGTGCGCCGTTTTTATGGCGATAGCTACGGACGTTACGCCGCGCCCAGCCCGCACAACGAACTGAATGA
TGTCGCCGCCAGCCTCTGCAAATCTCCCGGGCTGAAAAATGCCAACTGGGTCTACATTGAAAAAAAATCGCAATATGACA
CGCCGATCCTGCTGGATACCGCTTCGGTTATCCGCGCTAAGGATCTGTTGATTGCGAAAATCGGCTTCGAATACAACGAG
ATTCAGTTCGATCCGCCGTATGATGCGCCGTACGACATGAAAATCGAAGTACATGCTTATAACTGCGCCACCAATAAAGA
CAGCGTGCTCGCCGGGCTGGATATGACGCCGGAAGGTTATGTATCCGATAGCCTGAGCGGGAAAGCGGCGCTGCGCCGGG
CGGCCGATTTTACCAATACGCCCGCCACCGCTGCGGCGTTTAAGCAGCTATGTGCAATGAGCACGCCTTCTGCTTTTAAA
GGGGAAGGGGCTTATGTTCCCCAGGCGAAGAAAAAAACCGTCTCCTCTACGCTTGGCCCGATGCTGCCGGATATGAGCAG
CAATTCGCCACAATGGCTGGCGCAATTCCCGCTGCCTGCGGAGATCGACAAACAGGCGCAGCAGATTGTGAACCCGTGGG
CGACGCCTCGCTTCAAAAAAATGAAGTGGACCCTGCTCTGGGGGAGTGATGAGGGCGTACCGATGGAGCTGGATGTTCAA
CCCAATGGGCTGATGCTGCTGCTGGAAAATTACAACGTGTTTAAGGCACAGCGCCTGACTCTGGGTAACCTTGGGCAATT
AAAAGGCGGTATCAGCCTGGACAGTTCGCCGAGCATCATCAGCGAATTACACACCAACCTGCGTTTCCCGCTGCATCAGG
GACAGAAATTCACTTTTGATACGGTGCTGCCTGCGAAGGGCAAATCGGGCGATAAAACCGCCATCAACCGCCGTTGCGAA
GTGACCGGCAGCGATGAGGCTCGCCAGATCAGCAGCGCACTTAGCGGCCGCTACTGGAAAGTCGCCTGTGAAATGGAGAG
TGACAATAAAGTCGAGAAACAGACGCTGGCCTGGCTTGTCGATTACAACGTCTTTTTGCCATTAACGCAGTGGAAAGACG
GCGCAGAGTTGCCTGTCACCCTCAAAGATCTGCAGATAACACGCTAACCAATCAACCTGAGCCGAAAGGCTCAGGTTTTC
CTGTCCCAAAAACGCACGATTTATCTGTGGTAACGAAGCGGCTAAAACGGAAATATTTCATTATATTTCCTGCCAGGCGT
GCCGTTATTTACCGCTTGTTTTTATTAATTATTTTTCGAGCGTTACTCTTTTTTTCGCTTTTACTTATTCACCGCGTTAC
TGATTTGGCCGGTTTACGCTCAGTTATCCCGACAACTAAGGCCGCTATTCCGCGAATTGTTTGTTGGCGTTATGTCGCAT
CATAAGCGATATGCACCATACAAACAGGATTAACCACCATGCCACTAACGACCGAATCAGGCGTTTCGTCGGCGCGATTC
CTCGGAATGGCGCCTTTTTTGCGTATGAGTATTGCGGGCGTTGACTTCACCTCCGCCACGCAGGAGATGATCGCGCAGGC
GCAAAATGCCCCTGAAGATGCCGTGTTATGGATGAATCTCGCGACCGCGATGATGAGCCTGAAGCACGAAGAACTGGGCC
TGCATATCCAGGCGCAGGCGCTGGATATGCAGCGCGTGTATCACTGGCCGGCGCGTCAGCCGACAAAATTACGCCTGCTG
ATGTTAATGGTGCCGGGCAATCTCTCGGCAAATATCCCGCTCGACTGCCTGATGGAAGACAGCGATATCGACCTCATCTA
TTACTACGTCGATCCGCTGAACGATAATCCGCTGACGGCACCGGTGCCGGAACATGACGTGGTTATGGTGGCAATTGGCG
CCAGCGATGAGCAGGAATCCGTGCTGCTGCGTCTTGAATATGCTCTGCGCAACTGGCCAAAACCGGTACTGAACCCGCCG
AAAAACGTCCCGACTTCTGAACGTCATAACGCCAGCCTGCTGCTGCAAAATGTCCCTGGTTTAGTGATTTGTCCGGCGCT
GCATGTTTCCCGCCAGGCGCTGCATGATGTCGCTGGTGGTCAGAAAGCGCTGGCAGATATCGCCGCCGATCACGCCTTCC
CGATTATTGTTCGCCCGGTCGGCAGCCACGGTGGTCACGGCCTGCAAAAAATCGACTCTGCCGCTGCCGTTACGGCCTAC
CTGGAAGAGACAGCCGGAGAGGAGTTTTTCGTTTCGCGCTTTGTCGATTACAGCGGCGAAGATGGCCTGTTCCGCAAAAT
GCGCGTGGTGCTGATCGACGGTAAACCGTTCGCCTGCCATATGGGCGTCTCTTCGCACTGGATGATCCACTACGTTAACG
CCGGGATGTACGAAGATGCAGACAAACGTGCGCAGGAAGGCCGTTTCTTCAATGAGTTTGCTGACTTTGCTGAACGTCAT
CGCGAAGCGCTGGCCGCCATCAGCCAGCGTACCGGGCTGGAGTATATCGGCATCGACTGCGCTGAAACGCGCGACGGCGA
ACTGCTGATTTTTGAAATCGATCCGGCGATGGTTGTTCATGCGATGGACGATGAAGAGATGTTCCCGAATAAGCAAATTC
ACATGCTGAAAGTGAAAAACGCGATGCGGGAAATGCTGCTTAAGTACGCCGGTCAGGCCCTTTAAAACGATAACTATGAC
TCAGGAAATAACATGTCATTAAATCCTAACAACACCCTTAATTTCTCCGGCGGGCCGGGCGCATTACCTGACGTCGTATT
AAACCAGGTACAGCAGGCTATTATTAATGTCCCGGAAGTAGGCCTGTCTATTCTGGGTATCAGCCATCGCTCCGCATGGT
TCGAGAATGTAGTACGCGAAACCGAAAATAATATTCGCACGCTGCTGGGTTTGCCTGCGGATTATCACATTCTGTTTTTA
CAGGGCGGCGCAACGCAGCAATTCTCGATGGTGCCAATGACCATGCTGCGCGGCAAAAAACATCCGGCTGAGTATTTCGA
TACCGGTTACTGGAGCCGCAAAGTTATCACCGAAGCAATGCGCGAAGGGCCGGTACGCGTGATCTGGAGCGGTGAAAAAG
AGGGCTACCGTCGTCTGCCGACCGACGAAGAGCTGGATTTCTCCCCGGACGCGCCTTACATCCACTATGTTTCCAATGAA
ACGGTGGAAGGCTTACAGTTCGATCGCGTGCTGGGCCGCGATGATGTGCCGCGCGTTTGCGATATGTCCTCTGATTTTCT
CTCCAAACCGTGCGATGCCGGTAAATTCTCACTGATTTATGCCCACGCGCAGAAAAACATCGGCCCGGCGGGCGTCACCA
TCGTCCTGGTTCGCGACAGCGTGGTGCAAAACGGCCCGACTAACCTGCCCGCGTTTCTCGATTATCGTCGTCAGGTGGAA
GCGCACTCTAACCTGAATACGCCGCCAGTATTCGCCATTTACGTGGTGATGCTGGTGACCCGCTGGTTGCTGAATGATAT
TGGCGGCCTGGAAAACATGGCGCGTATCAACCAGCAGAAATCGGCGCTGCTCTACAGCACCATTGATAACAGCGACGGTT
TCTATCGTAACTGGGGAGATGCGGCCTTCCGTTCAGATATGAACGCCGCGTTTACACTGCCGACGCCGGCGCTGGAGGAT
AAATTCCTGCAGGAAGCGGAGCTGGCGGGTTTCTCTGGTCTGACGGGACACCGCGCGATCGGCGGCATCCGTGCCTCGAT
CTATAACGCGCTGACGCTTGGTGCGGTGGAAAAACTGAGCAACTTTATGGAAGATTTCCGTTTCAAACAGCACGGAAAAT
AAGCCCTTAAGCCATGCGTTGCGCGGTGAGCCAACGCATGGCGGACTCAGTAGCGGCGAAACGACGCCAGCTTATGCAAC
TGGCGGCTGCGGCCGTCAAAGTTCTCTTCCTGCAGCCAGCCGGTTATCATTGACGAGATCGCCGGCCATTCCCGTAAGGT
AATCGAGAACACCGAAATATCCGTCAGATGGCCTTTGCGAATGCGCTTATCCCTTAATACGCCTTCTTTCACAAAACCAA
TTCGTTCTGCCGATTTAATCGCTTCTGTATTATAGCTGCTGGTGCGCCATTCACAGCGGCGGTATTTTAATTGATCAAAG
AAATAAGACAGAACCAAATAAAGGCTTTCGGTACTGATGCGCGTCCTTTTCATTAATGGCGTCCAGTTAACGCCGCCAAT
ATCGAAGGAGCCATTCTCCGGATCGAATTTACCGGTATAAAATATCCCTTTTATTTGCTGATCGGCTTTATCCTGTACGG
CGTAATAAATTCTTTCTTTGTGTGTAGACAGATTTCTTAAATAGGAATAACAGGCCGTCATATCCTTTGGCCTGACATCC
TCAAGGTAGGTCCAGTCACGATCGTCGTCGATGCTCTGCCATTCCGGGAAGAGGTCTTCGGCGTGATCAACCGCCAGTGG
AACAACGTTACAATACTGACCAGTAAGAGCGACTTTCTCGGGCATCGCCCGTTTTGTCCATTCCGAAAATTCCTGCCCAA
TACGTTGTCCATACTGATTATACGTTTCCATTATTCCCTCCAGTTTAGTACTAATTTAATCCTGCTTAACGACCATTAAA
TGGGTATTAAATATTCGTAGGGTCTATGCCTTGGGCATATAATGGCTTAGTTTAATATAAGTAAAAAATAAGAATGCGAT
GGTAATGAAAACGTTATACCGTGTTTCTGGTCGGCTGTCTCATCTTTAATGTGAAAGTGCGAGAACAGGCGAGAAAACGT
TATCACTGGTAGAGTTTTATTTGTGATAAATAACATCTGGATGACACGTTTTCGCGTGAGCAAATGTCATAAAAATTTCG
TATAAGTATTATTTCCAGATTGTGCTACGTGGCTAACCCTCTAAAAATTGGCGGGTTTTCTGGTTTTTAGATACTTGATT
AGGACTATTCCTGGCATTTCTCGCGCCGAAAAATCAGACAATAACATCCTTTTACATTCACAAAAATTGTGCGGTAGCGT
GTCAATTATTCCGTAACGTTAAACTTACAGGCGAAGCCCGGAGCGGCTTGCGCCGTTATGTCAGGATCCGATTTATGAGC
AATCGTATTACTGTTCAGTTACCCGTCGAAGGACTGCTTTTCTGGAAATTTTCAGGTCGTGAGGCGTTATCTGAAGCGTT
TGCATTCAACCTGCAACTGCTGGGAACCGACGCGCGCATGGATCGCAGCCAGTTGCTCGGCAAAGCGGTCACCGTTACCG
TGCCCACACAATCGCTTTCCGGCTCCCGCTACTTCAACGGCAAAATTACCCGCGTGGCAGTCAGCGCGGTAGAACTGAGC
GGGACGCGCTACGCTGTCTATCAGCTGACCGTCGAGCCGGATCTGTGGCCAATGAAACGCGACCGCAACCTGCGCATCTT
CCAGGGGCAGACGGTGCCGCAAATCGTCAAAACCCTGCTCGGCGAATACCAGGTCAATCTGGAAGATAAGCTGAGCGGCA
GTTATCGCGTCTGGGAATATTGCGTGCAGTACCAGGAGAGCAGCTTTGATTTCATCAGCCGCCTGATGGAGCTGGAAGGG
ATTGCTTACCACTTTAAGCATGAAGCAGACAAACACACGCTGGTGCTGACCGACGCCGCCACGCAACATCAACCGTTCAG
CGGCTATGAAATCATTCCCTATCACCAGACGCCATCCGGCGGCAGCACAGATGAAGAGGGCATCAGCCAGTGGGCGCTGG
AAGACAGCGTCACGCCGGGCATCTACAGCCTCGACGATTATGATTTCCGCAAGCCTAACGCATGGCTGTTCCAGGCGCGG
CAAAACCCGGCCTCGCCGCAGCCGGGCAGCATTGACGTGTATGACTGGCCGGGGCGTTTTGTCGAGCACGGTCACGGCGA
ATTTTATGCCCGCATCCGCCAGGAGCGCTGGCAGGTTGAACATCAGCAAATCGAAGGCACCGCCACGGCGATCGGTATCG
TGCCGGGCAGCACTTTCCAGTTGACCAATGCCGCGTTTTTCAATGATAACGGCGAATACCTGGTGACCGCTGCGCACTAC
AACTTCGAAGAGAACCGCTATGCCAGCGGCGCGGACAGCCAGACGGTGCACCGCATTGATTTCAGCGTCATTCCCTCCTC
GGTGGTCTTCCGCCCCGCGCAGCAAACCGCCTGGCCGCGAACTTATGGCCCGCAAACCGCGCGCGTCGTCGGGCCGCAGG
GCGAAAGCATCTGGACGGACAAATATGGCCGGGTAAAAGTGAAGTTTCACTGGGATCGGCTGGCGAAGGGCGATGACACC
AGTTCCTGTTGGGTGCGCGTCTCCAGCGCCTGGGCGGGCCAGGGTTTTGGCGGCGTACAAATCCCGCGCGTCGGCGACGA
AGTGGTGATCGACTTTATCAACGGCGACCCGGACCGGCCGATCATCACCGGGCGCGTCTATAACGAAGCCAGCATGCCGC
CGTGGGCGCTGCCCGCTGCCGCCACGCAAATGGGCTTCCTCAGCCGCTCGAAAGATGGCTCGGTGGATAACGCCAACGCC
CTGCGCTTTGAAGATAAAGCTGGCGAAGAGCAGGTATGGCTGCAGGCCGAGCGCAATCTTGATACCAACGTGAAAAACGA
CGAAACGCATACCGTTGGCGGCTCGCAGACCGTAAACGTGACGCGGGATTATACCGGCGCGGTGGCGGGATCGCATACCC
AGGCCACACAGCTGGCGCATGAACAACTGGTCGGCGGCGGCTTTACCCAAAAAGTGCAGGGCGCGCTGGTGCAGGCTTCT
GACAGCGGCATCATGCTGGTGGCGGGCAAATCGGTGCTGACGCTCGGCGCCAACGGTACGGTCTCGCTGCAATGCCTGAA
CTTCAGCATCGATGCGCTGAGCAATGGCGAAATCAACACTGGCGGCACGCTGGATCTGAATATTACGCGGCCAGAGAGCC
TGCCGACGGTCGAGCCGACACCAGAACAAATTCAGGCCGCGGTAAAAGCCGCATTTAATCAAGGGACGGATAAATAATGG
CGACGTTTACACTCTCTGAAGGCGCGCTGGCGCTGCCGGGCGCGTATCAGGATCACAGCATCAATGTGCTGAAATTCAAA
GAGCAGGGCGCAACGCTCGTCATCACCCGCGCGTGGGATATCAAACCCGGCGAGGAAGAGAACTTCCTCCAGCAGCAGTT
GGCGAAAGTGAAGCGCAGCATGAAAAAAGTGGTGCTGGGCGAGGTACAGGATAGCGACATCGGCGGGCTGCCCGCTCGTG
AAGTCGCGCTGCGTTTTGAAAATCAGCATGTCACGGTGTATGAAAAACTCGCCGTCGCCCGCGTGGAAGATCACCTGATG
GCGTTCACGCTCAGCCGTGTCGCTCCGTTTGATGCCGACGCAGAAACGTTCTGGACGGCGGTAAAAAACGGTGTGCAGCC
GGGGGCGTAACGGATGACGGATTACCTTGCAGCGCGCATTGATGACCCGCTGATCCATAGCTCCGCGCTGGCGGATTTTG
TCGGCGGGTTAGTGGAAGGGGCGATTGTCGCCGCGATCTTTATTGCCGCCACCACGCCAATCGGTATCGTCGTCGCCGGT
GTGGCAGTGGCCGGTTTGATGTTCAGCGGCGCGCTGGAGAGCGTGGGCAATGCGGCGGGAAAACTCGTCGATAGCCTGAT
AGACCCTGGGCCTCCCGATGCGCAGATTATCTCTGGCTCGGACAACGTGCTGATCATGGGCAAAAAGGCGGCGCGTGCTG
CCGGCACCGTCGATCGCGATTACCTGAATGCGACCGCTTCCGCGGACGAGAGCAGCTTCGACTGGGCCGGGTTCGGCATG
ATGGCGCTGGCGGGCGTCGCCGCAACGCTGAAAACGGCGCTGATGCCGGGCGCAGCGCTGATGGCGATTGCTGAACGTGC
CAGCAAGCTGACCCTCGACGATGTTAAACAGTGGGGCAAAAACACCTGGGACGACCTGACGCAGCCGCTGGTGGAGAGCG
CCAGCCCGTATGCCTCCCCTGCGCCGCACGATAACGTGGCCTGCAAAAAAGGCCATATGGTCACCAGCAGCAACTTTATC
GCCCAGGGTTCAAAAGCGGTGCTGATCAACAACCAGCCCGCTGCCCGCAATGGTCACCTCAGCACCTGCGAAGCGGAAAT
CAAAGTCAGCGAAAACCCGCGCGTGCGTATCGGTGGCGACACCATCACCGTGCGCGATATCCACAGCGGTAAAAACCAAC
TGGCTTACCTCGCGGGCAACCTGCTTGGCAGCGCGGTTGTGGCGATTATCCCCTCGCTTATCAAGATGGGCTGTAACCGG
CTGATCGTGAACCGCCTGATGCGGGAAATTATCTGTCCGCTTGGCGCTTATGTCGCCTCGGCGGGTGTGATGCCGGTACT
GGCGGCGGCAGTCAACACCGTGCACCCGGTCAATATCCTTACCGGCGCGAAAATCCTCAGCAAAGAAGAGGATCTCGATT
TTGTGTTGCCAGACAGAATGCCGCTCTACTGGCAGCGCATTTACCACAGCCGCAACCTGTCAACCGGCATGCTCGGCACC
GGCTGGATGCTGCCATTTGAAACCCGCCTTTACCGACAGGCGGATAATCAGCTGATCTTCCTCGATATGACTGGCCGCGA
ACTGGGTATGGGAAATGTGCAGCCGGGCGACATGATCGATTACCAGGAAGATGGCATTAAGCTGTTCTGCAGCCCGAACG
GGGCGATGGTCATTCAGCAAAATGATGGCGAGCACCAGTTGTACGAGCCGGACCCAACGCGTCCTGGCGAGTGGCGCATT
CAGCGCATTTATGACCGCCATGAAAACGTACAGCACTTTAGCTGGAACGAGCGCGGGCAACTGGTGCGCATCTCCGGCGA
TAACGAGGCGCTGGACGTTGAGCTGGAGTATGACGCGCTTTCCGGCCGCCTGTGCGCGGTTTATCAGGTGTACGATGGCG
CGCGCCATCTGTTGGTCTCTTACCGTTTTAACGAGCAGGGGCAACTGATCGCCGTCACCGACGCCGACGGCATCGTCACC
CGCCAGTTCGGCTGGGATCAGGCCAGTGAGATGATGGCCTGGCACGCCTACGCCACCGGGCTAAAAGTGCAGTACCAATG
GCGGCCCGACGCCAACTCTCGGCACTGGCGCGTTGAGGCGTACCAGGTGCTTGACGAGCGGGGCGAGGTACTGGAGCGCT
GGCGCATCGATGCCGATGAAACACAGCGCCGCGCGCGCGTCAGCAACGATGAAGGCGTCTCAAGCGAACATCACTGGGAT
GAGCTGTTTCGCATCACCGCTTATACCGATCCCCATGGTGGCAAATGGCAATTTCGCTGGGCGGGCAACTCTGAACAACT
GCTGGCGATGGTGCAGCCGGACGGCGCGAGCTGGGAATATGCATGGGATGCGCGCGGCAATCTGACCATGGAGCGCGATC
CGCTGGACCGCACGACGCTGACCAGCTGGCATCCGCTGTATGCCTTCCCGTTGAAAGAAGTGCTGCCCGATGGCGCAATC
TGGCAGTACGAATACAACGTGGCGGGCGATGTGGTGAAGCTGACCGACCCGGAAGGCGGCGTAACGCGCTTTGAGTGGAA
CGCGCAGGGCGATCTGCTGCGGCGCATTGATGCGCTGGAGAACAGCCACCGCTTCTGGTGGGACGCGCTCGGCCAGCTTA
TCCGCGAAGAGGATTGTTCCGGCTACCAGAGCCGCAGCCAGTACGACGCTTCCGGCAAACTGATTAGCACCACCGATCCG
CTTGGCAACAGCGAGCGCTATATCTGGAGCCCGGCAGGCCGTCTGCAAACCTGGATCCGCGCCGACGGGCGTGAAACCCT
GTTCAGCTATAACCACGCCGGGCTGTTGTGCGGGCAGAATATTGATGGCCTGCTGGAGCGTAAAGTGACGCTCAACGCGC
GCGGCCAGGTGACTGAGGCTATCGATCCCGCCGGGCAGGTGACGCGTTTTCGCTTCAACCGCGCGGGCCGCCTGGTGACG
CTGACCAACGCCAACAACCAGCAATGGCGCTTTGACTATACGCCTGACGGTTTGCTGACCCGCCAGCACGATTACGCCGG
GCGGCAGACAGAGTATCAGTACAACGCCATGCAGCAGGTGGCGACGCTGGTGCGTCATCCCGCCAGCGGTAGCGGTTTGT
CGCCGCTGGTGACGAACTATGAATACGATGCGATCGGCCGCATGGTGGCGCGGGAAACCGAGCAGCACCGCACCGAGTAT
CGCTACAACGCCCTGACCACCGAAATTCACCGTTTCCCGTACAGCGCGTGGCGGCAGGCGATGATTGCCCAGCGCGAGCC
GGAGAATGGCGAAGTGGTGGTTTTCCGCCGCAATAAACTCGGCGATCTGGTGGGGGAAGAGAACCATTCCGGCGCGTATC
TGCATCAGTACGACGCGTTAAGCAACCTCAGCGCGACCACTTTCCCGGACGGGCGGCAGTTGCAGTATCTGCGCTACGGT
ACCGGGCATCTGTTGGAGATGCAGCTCGCCGTTGGCGGGAATACGCTGCCGGTTGCCAGTTACCAGCGCGACAAGCTGCA
CCGGGAAACTCGCCGCACCACGGGTGCGGTGGAACTGGAAACGCACTACGACATCGCCGGGCGCATCAGCCAGCGACGCT
GCGTTGATAATGTGCGCCAGCGGCTGGTGTTTGAGCGTCGCTACCAGTGGGATCGGGCCGATCAGATCATCCGCCAGATG
TACACCGATGGTGCGCCGCCGACGCCTGCGGATAAATATCGCCAGTCGCTGTGGGGGTACGATGCGGCAGGACGCATGAC
GCAGAGTATTCAGCCTTCCGGGGAAGAGCGTTTCTGGTATGACGCGGCAGACAACCGCACAACAGCGGATTTGCCGCCAG
TCTGGGACAACCTACTAAAACGCCTCGACGGCGTGCGCCGTGAATATGACGGCTTCGGGCGCATGACGGAACGCCACGAT
ACGCATCGCGGCATCGTGCAGCGCTTCAGTTATGACGATGAGCAGCGCATCAGCCAGGTCATCATCGAGGGCGACGCAGA
GTTCAGCAAAGCGGAATACCGTTACGACGCGCTGGGCCGCCGCACGGAAAAACAGGTGTGGCGACGCCACAGCCGCACGC
CGGAATGCACGCAGTACGCATGGTCCGGGCTGCAAATGGTGGGTGAAACCTGCGACCGCGACCCGCAAGCCGCCGTGCAG
TATATCTACACGGAAAACAGCTACGAGCCGCTGGCGCGCGTTGACAGCCGCCAGCAGTACGCGGAAATCTACTGGTATCA
CAGCGAAATCAATGGGTTGCCGCAATCAGTCACCGACAGTAACGGCGATATCGTCTGGCGCGGCGCGTTCAGCGCATGGG
GACGCACGGAGCGGGAAAACGATGCGCTGAAGTGGGACACCCCGCAGAACCTGCGCTTCCAGGGCCAGTACCTCGACCGT
GAAACCGGGCTGCACTACAACACGTTCCGCTACTACGACCCGACCGGCGGCTGCTACACCCAGATGGACCCGATAGGGCT
GCTCGGTGGGCTGAATACGTATACCTATGTGGTTGACCCGCTGATGTGGGTGGATCCGCTGGGGTTGGCTGGTTGTGGAA
CTACTAAGTTTTACCGTTCAATGAGCCATGAAGACTATCAGTACTTGCGTATGACAGGTAAATTAAGGGCAACTTCTGAA
ACCTTTATTTCTCCAAGGAGAGCTTTTTCTGAAAATTATGAGGGTGTTTTAGTCAGATTCCATTTAAAAACAGACTCATT
GGCAGAATTAAAATCTATAGGCGTTAAAGATTCAGCTGCACTGACCCGGATGACTTATCCTGATATGCCAGACGTGGGTA
AAGGGTGGAAAGAAAGTAATGCATTCTTCAAATCTGAGGGCGACCAAATAAATATCGGGCTTGGGAAAGGTAAAGCGTTA
GATATATTCAATAGTGGCATTCAGAGTTTTGAGAGGTTAAATTAATAGATATGATACCTGGAAAGAAAAATTTGATCGTT
TCGTTAATGAAAAAAGATATTGACTTTTCACGATTTCTTAATGAATTCAACGATGCGTATGGAAAGTTAGATATATGCAA
TGAACTTATCTTAGCACGTGAAGCGAAGGATGGTGAATTCGTTGATCTATTGCTATATCTTGCTGCTGTAATAAGTTATG
AATTCAAATGTATTGATGTCCTAAATGATTTAATTACAGATGATTGGCATGAGAAACATGAAGAATTGGTTAGATTATTG
GATTTCTATAAGAGCTCGTCAAGTGTAAATTCTCTATACTACGCAGCTTTATTAAAACTCAGTTATCGTGATTATGATGA
AGATTTCGTGTTGGCAGATAAATGTATAAGAGCCCTGGCAAAAATAAATAATAAAGATGCTATTGAGAAATTAAAGTTAC
TTAGCGCTGTTAATAATGATGCAATAAGTAATAGCGCGAAGAAACAATTAAGGAAGTTGGGAGTGATTAATTAAAGATAC
CGCCTGGATGTGCCAGGCGATATTAAATTCATTGTGTGGATTTTATAAAGGATGTTTTAAATTATAAACGCGTTCGTGTG
GAAGTAGTTCTTCGGCTTTTTGAATCTGTCCTTTTGATATAAGTGCATAAATTTCTTTAGTGAGTGTTGTTGCATCCTGT
ATATCTATAATCCATTCTTTACAATAGTCAATTACTGCCTGATTGCGTAGTCCAATTTGGATAGTACGGTAGTTTAGCTT
GTTTAGGTGAATATCTCTTTCAGGATCCCATTGGATAATTATATTTGTGTTCTTTATCTCTTCTTGCCATTTTTCTTTGT
TAGAAGAGAAGACAGTCTCGTGATGATTACTTAATATACCTTCTTCGATTATTTTCTCAAAGCCATGATGAGTTATATCT
ATGGCGAGAATTCTTTTTTGCCTAGGGTCTTTTAGACCCCACCCTGAGCGATACATCATCCATAAGAATGAAGGTTTAAT
CCATGTCATTCTTGTCATGCTAAAAGGTGGGGATATGAAAGTTTTGTTGGAAATTGCACTATCAGCAATTTCGTCAGAGT
AAGCCTGATATACACGAATAAAATCTTTAGTATAAAAAGCTCTTATTTGCTTTTGGGGGGTATCATTATCACGGTTATTC
ATAATACTGACTCATTTTAAATGAATGTTTCTAATTTATAAGATTGTAAGGGAGTTTCACTTTAATTTCCATATCATGGG
ACTGTTATCTGTTATCTGTTATCTGTTATCTGTTATCTGTTATCTGTTATCTGTTATCTGTTATCTGTTATCTGTTATCT
GTTATCTGTTATCTGTTATCGATGGGTAATTGTCCATAAATAAAGTGAAGGATGTTTAAAAGAAGAATAACTCTACTGCT
CATGACAGCTTTTACAGCTTAACTGGATTCAGCAAATTCAGCGCATGGGGACGCACGGAGCGGGAAAACGATGCGCTGAA
GTGGGACACCCCGCAGAACCTGCGCTTTCAGGGCCAGTACCTCGACCGCGAAACCGGGCTGCATTACAACACGTTCCGCT
ACTACGACCCGACCGGCGGCTGCTACACCCAGATGGACCCGCCAGGGCTGCTGGGTGGGCTGAATACGTATACCTATGTG
GTTGACCCGCTGGTGTGGGTGGATCCGCTGGGGTTGGCTCCTTGCGCTCCTACACATGAATTTGAGCGTTTGAATAACGG
AAAGGTATATAGGGTCATTAGGCAAGATGAAAATCCGGCTCTTGGGGTGAGCTCTCTTAATCCGAGTAATATAAAAACAG
TTGCGGGGCATGTAACTTCGGGAAGCCGTTCACCTTCTCAATTTATCTCAGCAACAAAAGAATTAAGTATTGCTGAAAAA
TGGTCAGCCAAAACAGGAAATAGGATCGTGGAGATCGACTTAAGTAAAGTTCCAGGAGGGGCAATTGATATATCATCAGA
AAAAGGCCTTGAGCTATTAGGCAATGGGTTTGCACGGCGATTAGCTCAAGGATCTGCTGAGGTTTTATTTGATGCCCCTA
TACCTGCTAGTGCGATAACTGTTCTTTAATAGGTGAAATTAATGAGCGAAAAATTTTCAAACCTAAATGAAGCAATCATG
AATCTGGTTGAGAAGATCCGACTTGCTGATGATTTAAACAAGGAGGATATTGATGATTTGTATCTTCAGCTAGAGAAATT
CTGTGATCTTTATGAAGGTGAAGAAGTTGTGCCTAAAGAAACGGCATATGGTCTTTTTGTACTTCATGACAATCTCGAAG
GTGCCCTGAAACATACATCTGGGAGTGATTTAAAGTTGATTTCGAATGTTAATTCTAAAGTTAATGAATATATAGAAAGA
ATTTTTTTAAGCTGATTTTCCGTTTTTTACAGATAGAATGTATTGTAAATACTCTAAATACGTTTTTAATGACCGGAAAG
GTATCTTTCCGGCATATTTCCATCAGTTACCATTTGTCTAAACAATAAATTTAGCTGCACTATAACACTTTCCGCTACCG
CGAACTGACCTACATCCTGATTGGCCTGTTGGATGGGCTGAATACGTATACCTATGTAGTTGACCCGCTGGTGTGGGTGG
ATCCGCTGGGGTTGATGAGTTGTCGTTTAAAATATATGGGTAGAACACCCGGGAAAAATAGTTGTACAGGAAAACTCGTG
ATTGAAAGAATGCGCAATGAGGGCCGCATTCGTGGTACAGGCTCACGCATGCAATTTAAGAGATCGACAGACGGCAATTG
GTATAGTGTTCGTGATGCCGACATGGCGCATTTAACAGATGCAGTTAAGCATTGGAATCAAAAGGAAGGATACTATGGGG
CTAAATTTAAAGATGTTAGAAAATGGGTGCTGGATCCTGATAATTATGAATTAGAATATTACGGACATAACCGTTCTCAA
GGTACCCTTTTAACCGATAGGTATAAAGACGTTGAAGAGTTCATCAGACCGGCTGACAAGTCGAAGTATTTTAATTGATT
AGGATTAAAACTAATGAAAGAATTATCTAAGATTGATGAGAAGCTGGAAAATGAGATTGTTTTCATCGTAGAGAGCGGTA
ATGTAAAGCACGACGATGAAAAATTAGACGAAGCATTGAGCTTATATATCAAGGCCTGGTCCTTGATCCCAGAGCCAAAA
TTAGAATGGAATATTTCAAATTGGGTAGCAGCCTGCTTGTATAGTGTCTATTTTGATTTAGGGAACTTCACGACATCGAA
AGAATGGGGTGAGATTTCTCTAAAAACTCGTAGTTCAGATATTGACACCTCTCCATTGATAGATCTTGGTATGGTTTGTT
ATGAATTGGGCCAATACGATGAAGCTATAAAGTACTTCGATGATGCCTATCAATATGGAAAAAAGAGAGCGTTCCAGGAT
CGGCCTAAGAAATATTTAGATTATTATCTCAAAAATAGAGTGGAGCAATGACGGTCTTTCTATTGATTTTTCTTGGGTTC
ATGAAATGAATGTAATCACAACATAGGTAATCATAAGAAAATAGATTCGCCGATATTAAAATGGAGGTATTTGCATGGTG
GAGCGTTCAGTTCTTGGGAGAGCACAGGGTAGGAGCATTGCGCACTGAGGTGATACAAGCATCACCATGTGGATTTTGGC
CCATATGCAATTCCAGTTCCTGGCCAAACTCATGTTGGCAGTGGTGGGGTTTGGTATACGAAATGATAGGGGGATTTATG
TTATTAACTATTCAAGAAATCGAATCTCAACTTAATAATAAATTTTCTCCTTTCCAGGGGGAAATGGATGACCTTATTTT
AAGGAAAAGAAAAAAACCAGTTGATAATGTAGGAACTCTGGAGAAAAAACTGAATATCAAGCTTAATAAGGATTTTTTAT
CATTTATTTCTTCGTATGATTTAGATAATTTCTCTCTTGGTAATATAGCATTTGGTTCCGGTGGTGATTATATTGAAAAA
TTGATCTCTATAAATGAGGGGGATGATTTTGGGCGCTGGTGGCAAGGTAACGACAGGCCTGATGGTATCATCCTAATCGC
TATATCAGATCCGTATTCAATTTTATTGAATACAAAAAATAATGAAATATATGCAATCATGAGTGAAGAGCAAAAACACG
ATAAGGCTCCAATATCGAAAGATTTCGAATCGTTTGTGAGAGGCATTGGTTCTTTGTTTTTGAAAAAGGCGCAATTACAG
GAAGTCATTAATTCTGTTGGGGCAGTCAACCAGGATTTTTGGCATAATATGTAGACTGATATTTAAATACTCTCGATTTT
TCAATTAGGGCCGTCTGCATGACTGCCCTAATTAATTATTTAATTCACTTCCCCTTATAATCCATTTTTTCTTTCTTGAG
ACGCCACTACTAACTGGAACCGTTATTAGCGATAGTTGGGATGTAATCTGATGTCTGGTGCTCGATTTATGGGGGGCACG
GATCGGGAAAACGATGCGCTGAAGTGGGACACCCCGCAGAACCTGCGCTTCCAGGGCCAGTACCTCGACCGCGAAACCGG
GCTGCACTACAACACGTTCCGCTACTACGACCCGACCGGCGGCTGCTACACCCAGATGGACCCGATAGGGCTGCTGGGTG
GGCTGAATACGTATACCTATGTGGTTGACCCGCTGGTGTGGGTGGATCCGCTGGGGTTGATGAGTTGTTCGAGTGATGCC
AAGCTACTTAGGGAGAATATGGTTGCAGCAGGTAAAGTAGAACCTGGTTTTAAAAATTCAGCACATCATATTGTTATGTC
AAATTCTACAGATTCAAGAATGGTAGCTTTGCAGAATAAAATGAAGGATTTGGATATAGATATAAATACCGCTGAAAATG
GGATATTTTTACCCTCGAGCAGCAAGGTTAAACTTCCTCCAGGGAGTACTTTGCCAAATCATGCGAGCATTCATACAAAT
GCTTATAAGCAAAAGGTTTTTGACCGTTTGAGCTCTATAAATAATAGCAGTGATTTCTTGAGAGAATTAAATAAAATAAG
CACAGAAATTGCCGGTGGCATTTTTTAAGACTAAGAGGATTTGTTATGTATACTTTAAACCAACTTGAGAAAGAATTCCT
TGAAATAAAAGATAATTGTGAAAACGCACTGCTTTCTTATAAGGCAAAAGCATTATCTATGTCGAAAGAGACAGTTATTA
GCAAAGGTACTTTATATAACGTGCGTCCGTATGAAATAGCACGAGCAGGTTTTAAACCTGGCCGCAAGTTGAACAAAATT
CCCTCGAATGTAAAAAATACACATATCTATCATTTCGATGATGCCAGGAAAATAATTATGGTTGAAATTTACGGCCAATC
GAGCAATGTAATTAATTTGGAGTTTTATTTATACAGTGACGATTATGTTAAACGAATGTATTTTACCAGTACAGGTAAGC
TAAGAAACATTACAGTTTCAAGTTTTAATAAGGATAAAAGAATCGAGAAAGATATCAACTGGGGGGAGTATGGTTGTAGT
ATTTCTGATTATCAATATGAAGGTGCGACTCTGAAAATGATAACGGTTCAGCAAAAGGAGCATCACGATGCAGAATTCTC
AGAATATAATGTTGTATTTAACTATTCGAATGAAAAATTGTTAAATATTACGCACATTTTCCCAAATGGCTATCGTGAAC
AGCGATTCCCATAATTTTATGGGAGTCCGAATTGGTATAAATAAAAATATATTTTATTATGATAGGGTTATGAACGATAA
GCTCTCTGGCCCTACTAATACAGTAATGGAAAAAGTGGAATGAATTTTTCTCGCAGATAACTTGAACCAAAATAATATCG
ATAAGCTATATCGAGGATTGGATGTTTTCTGTACTGCTTGTGGAGTTGAAGTATTAACTACTAAAAAATTTTATATTCTT
TTTATTCTTCACGATAACCTAGAGAATATTGCGAATAATACCCCGCAAGATGCGTCTTACGATCTTCCAGGCACAAGCCG
TTTTTCACAAAACGGGCGCCAGGCAAGCAGACGTAGACAAAACCATCCCCTATGCTGCGGAAAACAAAGAGAAAATCACT
TTTATCAATATCAACAGGGTAAGGGATGGATACAGCTGAATTTTTCGGCCAGCTTGTGCAGCAACTGCTGCTCTCTGCGC
CGCTTTTTTTACTGATTGCGCTGGGATACTCGCTGGGGCGCTTTGCTGGCTGGCCGGAATCGGTCAACGAGGGGTTAAAC
CGCTTCTGCTTTAACGTGGCGATCCCCTGCATGCTGTTCAAAGTGATGAGTAAATTCTACGAAAGCCCGGCGGTAGACGT
ACGGCTGCTGATTGCTTATTTCGGCACCTGCTTTGTGATCTACGTTATTGGGCGGATTCTGGCGAAAGGCGTATTCCGCC
TGGATTCGGTTTCTGCTTCGGTGTTTGGCCTCGCGGGCATCTTCTCTAACAACGTAATGCTCGGCATTCCGGTCGCGGTG
ATCCTGCTTGGCCCGGCGAGCCTCGCCTCGGTGGCGCTGGTGCTGGTGTTTAACAGCCTGATCCTGTGGACGCTGGTCAC
CGTGTCGGTGGAGTGGGCGCAAAACGGTAGCTTCTCGCTGCGCGGAATTGGCAAAACAGTGCTCAGCGTGCTGCGTAACC
CGATTATCATCGGCATTTTCACCGGTTTTGCCTGGAGCTTTCTGCTGCATCGCCCGGTGCCTGGCTTCCTCGATAGCCCG
GTCAGCATGGTGGCGCAGGTGGCCGCGCCGCTGACGCTCATCACCCTCGGCATGAGCCTCTCGCGCTATCAAATCCGCAA
AGGGCTGCGCGAAAGCGGCGCAATCTGCCTGTTGAAGTTGATCCTGATGCCGGGGCTGATTTGGGCGATAGCGTATCTGC
TGCATCTGCCGCGCCAGGAAAGCCAGGTGGTGGTGCTGTTAGGCTCAATGGCGGTGGGGATCAATGTCTATCTGATGGCG
CAAAAGTTCCAGGTATTGCAGGGCGCGACGGCAACCAGCATGTTGCTTTCCACGCTGTTCTCTACCGTGACGACGCCGCT
GTTTATGATTTTGATGGCGCACTTCTACCCCAACTGGCCCTGAAGATTCTCTCTCCTCAGGAGTTGCATTCATTTATCGT
ATGTATGTATATATAATGATCTATATAAGCTGTTATATATTTCTGCGAGTGACGAATGGATATTCTCTCTGATATGCCTT
ACGCCTTTCTCGGCAGTCGGTTAAAACGGCTGGCCGAGCAGTTGCAGGCGGAAGCCAGTGTACTGGTGCAAAATACCGGC
ATCCATGTACCGGCCGGGCTGTACCCGGTTTTGCTGGCGCTCCATCGCCAGCCAGGTTTGACGATTGGCGAGCTGGCTCG
CTGTTCGCGGGTTAGCCAGCCTGCGATGACCAGCAGTATCAACCGCCTGATCCGCGCCGGGTTAGTCACCCGCCAGAGTG
ACGATGAGGATCGGCGAAAATCGTTTATTCGCTTAACGGACGAGGGGACAAACGCCATTGTGCGGGGCGAAGAGATGGCA
TGGCCGCTGCTGGGCAAAGTGGTTCAGGAGCTAACAGCAGGCCTTTCGGGTAACTTTATCGAGCAGATCGCGCAGCTTGA
AAAACGCCTGGCCGAGCGCCCTTTGCCGGTTCGCGGCGCGCGTTACACCAAACTCGATGTTCGCCCCGTGCTGGAAGACG
AAATCCCTGATGTCGTCACATTACTGAACCGCGCTTACCGCAGCGGTGGCGAGGAAGCAGGCTGGACAACCGAAGCGGGT
TTGCTGGATGGCGATCGCATTAGCGAGCAAACGCTACGTGAAGAGCTGGCGAGCAAACCGCAGGCGACTTTGCTGGTCTG
GAAAACCGCCAGCGGCATTGACGGTTGCGTCTGGGTAGAGCCGCAGCAGGACGGCGTGTGGTATCTCGGATCGCTGGCGA
TTGCGCCGTCGCAGCAGAATGCGCAGTATGGCCGGCGCCTGCTGGAAGCGGCGGAGCAGTGGTGTCGGGCGCGCGGCGGG
AAACGTATTCTGATGACGGTGTTGCAGGTGCGGGAGTCGCTGCTGGCCTGGTATCTGCGTCGCGGCTATCGCCGCACCGG
TGAAACCGAGCCGTTTCCGGTGGATGATACCCGGTTTGGCATTCCGACCCGGCCCGGTTTATTGTTCGAAGTGCTGGTGA
AAACGCTTGGTTGACAGTAGCTGCCCGGGCTTAGGGCAGCCACCGGCTCAGACAATATCGTCCACCACGCCGCCATCAAC
GCGCAGTGCCGCGCCAGAAGTGGCAGAAGCCTGTTTTGAACAGACGTAAACCACCATGTTTGCTACCTCTTCGACGGTGG
CCGCGCGCTGGATCACCGAGCTCGGGCGGTGCGCCATTACAAACTCTTTCGCCAGCGTTTCCAGTGACTTACCGGTTTTC
TCGATCTCGTCTTTCATCATATCGGCAAAACCGTCCGACATCGTCGGCCCCGGCAGTACGCTGTTAACCGTCACACCGCT
ACCGGCGACGAATTTTGCCAGCCCGCGCGCCAGCGAGAGCTGCGCGGTTTTCGTCACCCCGTAATGAATCATATCCGCCG
GAATATTCAGCGCCGATTCCGAAGAGATAAACACCACGCGGCCCCAGCCTTTTTTCACCATGCCAGGCAGCAGCGCACGG
GAAAGGCGCACGCCAGACATCACGTTGGTCTGCCAGTATTTTTCCCAGGTTTCATCGTCGGTCGCGTAAAAATCCTGCGG
GCCGTAAATCCCGGCGTTATTGACCAGAATGTCGGCCTCCGCCGCCGCTTTCAGCAGTGTTTCCACGCCCTGCGCTGTGC
CGAGATCGGCAATCGCCGTGCGCAGACGCGCGCCCGGCACCTGCTTCGTCAGCGCCTCTTTCGCCTTATTGACCGACCCT
TCGCTGCGTCCGTTCAGGATCACTTCCGCGCCGCTCTGCGCCAGACCTTTCGCAATTGCAAAGCCGATCCCGCCCGTTGA
GGCGGTGACCAGCGCGACTTTATCGTTCAGCTCAATCTTCATCGTCCGCTCCTTGCCAGTTGGATTTTACGAATAACTAA
GGCTAGCACCTGCGCCGCAGAACCGTTGTCAATTGTTGCGCCATTGCACGTGGAGGCTGGCTTATGCCATTCCTGGCATT
GCTTTTCCGGTTTTATTCGTTCCCTCGTTTTCAGCGCTCTACCAGAATGGATTACACAAAATATATTGATTTTTTTTGCT
CATTTCAGGGGACCGACAAACAGATGAATAAATACGGCATATTTTCCCTTCTCCTCGCAATAAGCGGCGTGCAGCAGGCC
AATGCGGCGGAAGAGAGTGTACCCGCGCATCCAACATTTACGATTCAGGCGGACAAAACATTAAACGCGAAATTACCCGC
CGATATTGCAAAGCGTGGTTATATTATTGCCGGTACCAATCCAAATACGCCGCCAACCACGTTTTATCAGGAAGATAATA
AAACGCTGGCCGGGCGTGAAATCGATATTATGACCGCCGTTGCCGAACGTCTCGGCGTGAAAGTGCAATGGCACGATACC
GGCGGTTTCGACAATATTATTCCGGGGCTGAAATCAGGCCGCTACGATGTGGCGCTCGCCAATATTAACGCCACGCAAAA
ACGCCTGGAGCAGGTTGATTTTGTCAGTTATTACGACGCCTCGCGCTTAGGCATTATTTCTCGTCAGGATGCCAATATTC
CCGCCTTTACCGAACTTACCCAGGTGTGTGGCAAAGAGATTGGCGCCGGGGCTGGCACCACGCAAATCAACCGCCTGAAC
GAAGGCAGCAAAGCCTGTGAAGCGCAGGGTAAACCGCCGATTAAAGTCGCCGTCTTCCCGGATCGCCCGGCAGGTGTGCA
GGCGGTGGTTAGCGGTCGCGTACCGATGTTCTTTGGCCCTTATGAAGGCCTGACCTGGCAGGTCAGCAAAGTAAAACCGC
TGACCATGAGCGGGCAAATCAGCGTTAACGACGCACCGGTTTCTATCGCCTTCCCGAAAGGTTCCGGGCTGGAAGAGGCC
GTTCAGGCCGCGCTCAACTCCCTGATCAAAGATGGCTCTTACCAGAAGATCCTCGATCACTGGTCGATCGGTTTTGGCGC
GGTAAAAGAGTCCAAACGTAACGAAGAGATTTTCTAATGGCGCACACCACCGCTTCACAATCGCAGGATGAACTGCGCAT
CATCGGAAAACGCTACTACGGGCGCTGGTTCAGCGCCCTGTTCGTTTTGCTGCTGCTGGCCGGGCTGCTGCACTCTGTTT
TCAACAACCCGCGTTTTGAGTGGGGCGTGGTGGCGCAAAGCTTCACCGAAGAGTCCATCCTCAGCGGCGTACTGATGACG
TTGCAACTGACCGCCATTTCGGTGGTGCTCGGTTTTGCCGGCGGCACTGTGCTGGCGCTGATGCGTCTTTCGTCGAATCC
GGTGCTGGTCGCCGTTAGCTGGGGCTACACGTGGTTTTTCCGTGGCGTGCCGATGCTGGTGCAACTGTTCCTCTGGTACA
ACATTGCGGCGCTCTATCCAACGATTTCAGTCACCTTGCCAGGGATTGGCGAACTCTACAGTTCTCCGGCGAATGCGCTG
ATAAGCCCATTCAGCGCGGCGGTCATTGCGCTGGTGATGCACCAGTCGGCCTATGCGGCGGAGATTATTCGCGCCGGAAT
TCAGAGCGTCGGCAACGGCCAACTGGAAGCCGCGCGGGCGCTCGGCTATTCGCGCGGGCAGATTTTCCGCTATACCGTGC
TGCCGCAGGCGATGCGCGCGATTCTGCCGCCTGCCGGTAACGAAGTCATCGGCCAACTCAAAACCACGGCGGTGGTGTCG
GTGATCTCCTTGCAGGACGTGCTTTACTCGGCGCAAATCATCTATCAGCGTACCTATGAAGTGATCCCGCTGCTGCTGGT
GGCAACGGCCTGGTATCTGCTGCTCACCTCGGTATTGTCGGTCGGGCAGTTTTATGTCGAGCGCTACTTCTCGCGCGGTG
TGAAGCGCGTTGAAGCAAAAGTCTGGTTTGCCCGTAAGCTGCCGGTTTATCTGTTGAATGCCAGGAGAGTGAGCAATGGC
TGAAGCCATCGAATTACGCAACATTACCAAGCGCTTCTCCGGGCAGACGGTGGTTGATAGCGTCGATCTGGATGTCGATG
CCGGTTCGGTTACCGTGATCCTCGGCCCGTCGGGTTCCGGGAAATCCACGCTGCTGCGCTGCATTAATCATCTGGAAAAA
CTCGATGCGGGCACCATTCGTATCGGCGGAGAGCTGGTGGGCTATGAACAAAAAGGTCAGGCGCTGTTTGAAGTCAGCGA
CAGTAAAATCGCCCGCCAGCGCAGCCGTATTGGCATGGTGTTCCAGCAATTTAATCTGTTCCCGCATCGCACGGTGTTGC
AAAACATTATCGATGCGCCGATCCGCGTGAAGAAACAGCCACGCGCGCAGGCGGTGGCGAAAGCACGCTTGCTGTTGCAG
CAGGTAGGGCTGGCGGGGCGGGAAAACGACTGGCCGCAGCAGCTTTCCGGCGGTCAGCAGCAGCGCGTGGCGATTGCCAG
AGCGCTGGCGATGGACCCGGAAGTGATGCTGTTTGATGAACCGACATCGGCGCTGGATCCGGAACTGGTGGGCGAAGTGT
TGCAGGTGATCAAAGCATTGGCGCACTCCGGCATCACTATGGTCATCGTCACCCATGAGATTGGTTTTGCCCGCGAAGTG
GCCGACAACATCGTCTTTATGGAGGCTGGCAAAATCATCGCTTCCGGCCCGGCGCGCCAGTTGCTGGAGAATAACGCTAA
CGCCCGCGTCAGCCATTTCCTCTCTACGGTATTGTAATTATGGCTTCTGTTACCCACAGCTCGCACTGGGGGGCATTCAC
CGCCTCCGATACCGGCGACGAACTGCAGATTACGCCGTTTCCCGGCGATCCCGATCCCAGCCCGCTGCTGGAAAACCTTG
CCGATACGCTGCGCCATCCGGCGCGTGTCACGCAGCCGATGGTGCGTAAAGGCTGGCTGGAGAACGGCCCCGGCCCGGAT
GCGCGTCGCGGCGCGGATGAGTACATCGCCATTAGCTGGGAGCAGGCGCTGGATCTGGCGGCCAGTGAACTAAAACGCGT
GGCGGATAATTTTGGCCCGCAGGCGGTGTTCGGCGGCTCTTACGGCTGGTCGAGCGCCGGGCGTTTTCACCATGCGCAAA
GCCAGCTTCATCGCTTTCTCAATACCACTATCGGCGGCTATGTGCGCTCGGTGTGGTCATACAGTTCCGCCGCCGCCTGC
GTCATTCTGCCGCACATTGTTGCTCCGCAGGATGAGATCGCCCGGCGCGGCGTGAGCTGGCGCGAGATCGCCGAACACAG
CGATATTGTGCTGGCGTTCGGCGGGCTGGCGCTGAAAAACTCGCAGGTCGCCAGCGGTGGAATGAGTGAACATACCGAGC
GCGGCTATATGCGCGAGGCCGCCGCGCGTGGCGCGACGTTTATCTCCGTCAGCCCGCTACGCAGCGATTTACCGCAGGAA
GCCGCCGGTGAGTGGCTGCCGGTGCGTCCGGGCACCGACGCCGCCTTGATCCTCGCGCTGCTCCATACGTTGTGGCGCGA
AGGGCTGAGCGATGAAGCGTTTCTTGCCCGCTACTGTACCGGCTGGCCGACGCTGGTGGCGTCGTTATCCGGCGAACAGG
ATGGCACCGTGCGCGATGCCATATGGGCAGAAGCCATTTGCGGCGTACCGGCGGAAAAGATTGTCGCGCTGGCGCGGCGT
CTGCACGGTAAACGGGTGCTGGTGACGGTCGCCCACTCCCTGCAACGGGCGCAATACGGCGAGCAGCCGGTCTGGCTCGG
CCTGGTGCTGGCCGCCGCCCTGGGGCAACCGGGTCTGCCCGGCGGCGGATACGCCTATGCGCTGGGGGCGCTAGGGCATT
ACGGCAAAGCGTTTAACCGCGTCTCTTTCCCGGCGCTGCCGCAGGGCGTCAACGGTGTGGAGGATCTGATTCCGGTGGCG
CGCATTGCCGATATGCTGCTCAATCCCGGCGAGCCGTTCGACTTCAACGGCGTGCGTCGCCGTTATCCACATATCAAATT
AGCGTGGTGGGCGGGTGGTAATCCGTTCCATCACCACCAGGATCTGGCGCGGCTGCGCCATGCGTTTTGCCAGTTGGATA
CCTTAATCGTTCATGAGCACAGCCTGACGGCCACGGCCCGCCATGCGGATCTGATTTTGCCTGCCACCATGACGCTGGAG
CGTGAAGATATCGGCGGCGCGCCGACCGATCGCTATCTGTTCGCCATGCATCCGGTGGCGCAGCCGTGGGGACAGGCGCG
GGATGACTTTGCCATTTTCCGCGATATTGCCGCCCGTCTGGGGCGTGAAGAGGCGTTTACCGAAGGCCGGACGGTGCGCG
AGTGGTTACAACATTTGTACGGCCAGATGCAGGAGAAACTGGCGCAGGAAGGGGTCGCCACGCCTGCGTTTGACGATTTC
TGGCGGGAAGGCATATTGCAACTGCCACAGGTGGATGACGGCGGGCGGCTGATGCGCCGTTTTCGCGCCGATCCTGAGGC
GCATCCGCTGCCAACGCCGGACGGGAAAATCCAGATCTACTCGGCGACCATCGCCAGCTTTAATTACCCGGATTGCCCCG
GTCTTCCGGTGTGGCTGACGCCGGACGAGCAGCCCGACGCGCAGCATCCGCTGTGGCTGATCGCCAATCAGCCCGCCACC
CGCCTGCACAGCCAGCTTGATTACGGGCGACACAGCGCGCAGCACAAAAAGCAGGGTAAAGAGGTGTGTACGATGCACCC
GATAGACGCCGCCGCGCGCGGTATTAATGAGGGCGCGATTGTGATGCTGCATAACACGCGCGGTGCGGTACTGGCAGCGG
TGCGGATTGCCGACGATATTATGCCCGGCGTCGTCCAGCTTCCGACGGGCGCCTGGTACGATCCCGTCGACCCGCTGGCG
CAGCGCCCGCTGTGCCGCCACGGCAACCCCAACGTATTAACGCGCGATATCGGCACCTCATCATTAGGCCAGGGTTGCAG
CGGGCAGATCACCGTGGTGCAGGTTTCCCTCTTCACCGGCGATGTCGGCGAAGTGCAGGCCTTCGCGCCGCTTTTGCACT
CCAGCGAAGCCAAACAACAGAGTTAGCAGCAATGATTCTTGTATATACAAAATGTCATATTGAACAATGAGTTTTGTTTA
TATTATTGTTTAATAAGTTTTTATTATTTTTGACGAGTTGCTTTTGTGTATATACAATAAGCTAAGGTTTTTGCTGCGAC
AGGAGGTCGCCAGTAATCATGTATATAGCAAAAACGATTCTCAAAAAATTACAGGAAAAACATAACGTTTCTGTCAAAGA
GGTGCAGGAGTGCTTTGCTAACCGGGATGGCAACTTTCTTCGGGATACCCGGGAAATCCACCAGACGATACCGCCCACCT
TGTGGTTTATTGCGGAGACGAACAAAGGCCGGTTGCTGAAAATATGTTTTGTTCCACAAGGTGCAGGGAATGAGAATGGC
CCGACGCTGAAGTCAGCATTTGAACCCAATGAAACTGAAAAGGACATTTATCAGAAAAAGGCTTACTAAGTTATTCTGAT
AAACACAGTGCAGAATACGAAGCTGCGCTTGTAACATATTAGAAGTAAAGAGGAATATATATGAAATCGGACTCCGACGA
CGTGTTGAAAAACGCAGAAAAATGGGATGAGCGGGAACTCGGCGCATCTCTGGAGCATGCTGAGGCTGTTTCAGCCGATT
TTTCCGCGGAAGTTGATGAGCAGTTAAGTCTGCAGGCGATTTCTATTCGCTTACCCAGGTCATTAATCAAAGACTTAAAA
GATATCGCTGCGCGTTACGAAATTGGCTATCAGCCAATGGTGAGGGACCTCCTGAGCCGCTTTGCCATGGCAGAACAAAA
AAAATACCTCACTGAAAAGCTGAGCAAGATAAACGAATCAGAAAAGAATCAGGACAGCACCCTTCCGGTATCTGAGTTCA
TTGCCGATATGCGAAAAAAAGCGTAACCCGGTTAGCTCAGCAGCAGCGCCTGTAATGCTGGTAACGCCTGCGCGTTCTCC
AGCCGCGTTAGGCCGAGCCAGTGTTCGCGGGTGACATCATCCACCTGCGGCAGGCAGCGGCGCAGCTTCTCCGTTAAATC
CACCCCCTGCGCCAGTAACTGCTGGCGCGTGGCGTGCGCGGTAAACTGCGTGCCGGAGCGGGTGGTTAAAGTCAGGCGAT
GAAAACGCGCTGACGGGTTAAGGGCATCGGGTGGAGCGCAGTTATCCGGCGTACGGAGGATGCGGGCCGCCAGCCCGGCG
GTGCGGGTTTTCACCGCGTCGGGCGCGAAGCTGGCGAGCGGTAAATCCTTTTCCAGCAGGCATTCCGCAACCACATATTC
CAGACTGAAACGGGCTTCAACACCGTTCGTGGGTGCATGAATGAACGCCGCCACATCGCCGCCGGGCGGAAAGGCCACCG
CAATCTGTTCCACCTCAGCAAATAACTGTTCGATGGAAAATCCCGCCGCCAGCCACTGCGCGCGCAGATCCAGCGCAGCC
AGCGCCGCGCCGTGGGTGCCGCTACAGGTCGGCCAGGGTTTGAATTCCAGCCCCGGGGTGATAATGCGCCAGGGCGCGCC
CCAGCCTGCGGTCAGTTTTGCCGGATCGGCCGTCGCCGGGCTATAGGCGGCGAGAAAACCTGCCAGTGCGCCATCGGTTT
TCGCTTCCACGCCATGCTGTGTCAACTGCACGGCGGTCACCGCCGCTCTTGCCGCCAGCCCGGCGTGCAGCGGTTTGATA
TCAGCGCCGAACTGCACGCGTAGCCCGGCAGCCTGGCTTGTGGCTATCGCGAGGATATTCGCCGTCTGCCCTGCGCTGGC
GTTAATCAACCGTGCGCAGGCGGCGGCTGCAGCCAACGCACCCAGCGTGCCGGTATTGTGAAACCCTTGCACATAATGGC
CGCTGCCCACCGCCAGCCCGAGGCGACCCGCCATCTCGACCCCCAGCACAAACGCATCGAGAAAACGTGGCCCTTCCGTT
ATACCGTCTGCCGCCGACAGCGCCAGCAGCGCCGGGAGGACAACCGTCCCGACGTGGCCGCGAAAATCCGGGTGAAAATC
ATCAAAGTCCAGCGCATGCCCACTGTAGCCGAGACGCAATGCGCGTGACTGGGCATCCTGCCCCGGCCAAATTTTGCGCA
ACGCCAGCAGCGTGGCGTCGGGCAGCGTGCCGTTCACCAGCGGCAGCGCGACGGCAAAGAAATCGAGCACGCCGCGTCGC
GCCTGCTCCCGCGCGTTCTCATCGGGTTGCGCGTCAACAATCAGCCGCGCAACGGTCTGGGTCAGTTCACTCATGCGGCG
GCCTTTTTTAGCGCTTGCACTGCCAGCTTTGCCAGCCATTGCGATGTCGGGAACAGCGCGGCGTCATCAACGCGGAATTG
CGGATGGTGCAGGGCATAAGGACCGCCGGAACCGATCATGATGAACGCGCCGGGCAGATGCTGTTGGTAAAACGCGAAGT
CTTCGCCAATCGGGTTGGCGGCAATGCGTCGGGCGTCAAAACCGCTCTGCCGTCCGGTTTCCAGCGCCAGATCAACCCAC
GTTTCGCTGTTGACCACCGACGGCGGCCCGGGCTGCCAGTCGAGGGCGATTTGCGCGTTAAACGCCGTGCCAAGCCCGGA
GAGCACATCACGCAGGCGCTGCTCGATTTGTTCGCGCACCGTCTGGCTAAAGGTGCGCACAGTTCCTTCCAGCCAGGCGC
TGTCGGGAATTACGTTCCAGGTGCTGCCGCTGTGAACCTGGGTAATCGACAGCACGGCATTTTCATCTGAGGGAACATTG
CGGCTGATTAAGGTTTGCAGCGTGGTGATAAGCTGCCCGGCAATTACCACCGGATCATTGCCTTCGTGCGGCCGCGCGGC
GTGGCTGCCGGTGCCGGTAATATCAATGCGGAAACGGTCAACCCCGGCGGTCAGCGCCCCGGCTTTACTGCCCATGACCC
CGACCGGCAGCGCCGGATCGTTGTGGATACCAAAAATGGCCGTTGCGCCGTCCAGCGCGCCTGCGGCAATCACCGCTGGC
GCACCCTGGCCTGTCTCTTCCGCCGGTTGGAACAGAATGCGCACCCGCCCCGGGAGTTCCGCTTCCTGCGCTTTTAACAG
AATGGCCGCGCCGAGCGCGCTGGCGCTGTGAAAGTCGTGCCCGCAGGCATGCATCACGCCGGGATGCTCAGAGCTGAACG
GCACGCCGGATTTTTCGTCAATCGGCAGCGCATCGATGTCGGCACGCAGCACCACCAGCGGGCCAGGCCGCTGGCCGCCC
AGTTCAACGACCAGCCCGGTGGCTAAATCCAGCGGCAGAATACGAATCTGGTGTTTTTCCAGCGCGGCGCGCAGGCGGGC
GGTGGTGGCGAACTCCTGGTTAGAGAGTTCAGGAAAACGGTGTAATTCATGGCGAAAGTCGGTCAGCCAGCCGGGTAATG
CAGCGATATCAGTCATAAGGTTACTCATCAGGGAGAGTGACGTGCCAGCCACGCGCTGTTGGCGGCTTCATCAAGGATTT
TCTTCATAAACAATGTGATATGGCCTTTGCCCAGATCCGCTTCATGGGAAGGCTCAAAACCATACTGCTGATAAAACGGG
ATCAGCCACGGATGGCTGATGGCGGTGCCCAGCGATACCGCCGGGGCGCGAAGCTGCTCGCGCAGAATATGCGTTTCCAC
CCAGTCGTAGATTTGCCGCCCGCGCTGCTCGCCGCGATAGCGCGGATGCGCGCCAAACCAGCCGATATGCGGCAGACCAA
ATGGCCCCGGCAGCGGCCCCCACGGGTAGCGCAGGGTGATCGAGGCGGCCAGATCGTCATCGACAAACAGCCCCCAGACG
CCGTGCTGTTGCAGGTGTTGCGTCACCTGCGCCTTGCTGGTGGTGGCGGCATCGAAATGAATGCCCAGCGCTTTCACCTG
CGCGTAGGCTTCCAGCATCAATGCCAGATAGATCTCGCTGTCGGCGGCGGTAAGCTGGCGGTAGTGTTCGCTCATTGCGG
CTCCAGTAATGCGGAGCGATCGGCAGCACGCAGAACGTCATTCACCTTTTCCACCGCGCTGCCGAGGTAACGCGCCGGAT
CAAGCCATGCATCGAGATCGGCAATACTTATCGCTGCCGCGATTTCCGGCTGCTCCGCCAGCACGCTTTTAAAATCGCGA
CCTGTCTCAAAAGCGGCCATCGCGCAGGTGTAAACCAGGTGATGCGCGGTCTGTTTGCCGAGGGTTTTGCCCGCTTCAAA
CATCACGCGTTCAGAGAGCAGCAGCCCGGCCTGAATATCCAGGTTGGCGCGCATTTTCGCTTCGTTGACCGTCAGGCCGC
TGAGAATGCCCTGCGCATTTTGCAGTTGTGCCGAGAGATAAAGGCAAATCTCCGGCAAGGCCAGCCACTCGGCCCGCCAG
CTCATTGCATCGCGTTCGTGCTCGACGTGCATCGATTCAAAAATCAGCCCGGCGCTGTGGCGCACCGGCGCGGTCAGGCT
GGCCAGCCCTTCAATCGCCGCCGGATTGCGTTTATGCGGCATGGTGGTAGAGCCGATTTTCCCGGCGCTGAACGGCTCTT
CAACTTCGCCAATTTCGGTGCGCATCAGGTTATAGAGTTCATTGCCAATTTTGCCCAGCGATCCGCTGATCAGCACCGCC
AGCGAGGCGAATTCACTCAGGCGATCGCGCGCTGACTGCCAGCCGATATTCGGGCTTGCCAGCCCCAGCAGCGCCAGTGC
GCGGCGTTCCACTTCCGGCCCTTTATCGCCCAGCGCCGCATTGGTGCCGATCGCGCCGTTGATATTGCCGGTCAGCACGC
GCGGGCTGATTTCATCTATACGCGTCAGGTGACGCAGAAATTCATCCAGCCAGACGGCGACCTTAAAACCGAACGTGGTG
GGCAACGCCTGCATGCCGTGGGTGCGGCCGACCATCAGCGTGCGCTGATGCCGTTCAGCAAGCTGACGCAGCGCGCGTGC
CACACCCACCGTATCGCGGCGAATAATGGTCAACGCATCGCGCAGTTGCAGGATCGTACCGGTATCGACAATATCCTGTG
TCGTCGCGCCGTAGTGCAGATACTCGCCCGCCGGGCCAATCTGCTGTTGCAGCGCCGTCAGGGTCGGCATAAACGAGTGT
TTCATTTGCGCGGCAAGCGTGGCGATATCGCTCAGTTGCAGCGCCTGCGGTTGCGCGCGCTCGGCGATCTCCTGCGCCGC
CTGCGCGGGAATCACGCCCAGTTCGCCCTGAGCGCGGGCCAGCGCCACTTCCACGGCGGCCTGCTGGCGAAGACGGTTTT
CCTCCGACCAGATGGCGCGCATTTCCGGCGTGGCGAAGTTATTGCCGATAATCAGAAAATCGATGGGATGCGATGACATA
GACGCTGTTACCTGTCGGTGAAAAATGAAAAAGAAGCGTGGTTAAATTTATTTTCTGCTCAGCATCTTCACGGATGAATA
TATCGGCGGCAAGGTATTTGTCGCTATAGCTAATATTGTTCTATCGATATGAAAATACAGGAAATGGCAAAGATTGTTTT
TTGTTTTTATTTTTGTAGCATGAGGGAATAACGGCTGTTAATCCCTCTCAATATGGACAATCTCATGCTTGCAATAAAAA
CGCCGCACACCTGGTTTCATCACGCAGGTATTCGTCATGACGCAGGGGAATATATTGCGCCGCTGACGCAAAATATTTTA
ATTATTACCAGCGCGCAGGCCTGGGCGCTGGTGAATCCGGCGCTGGAAAACAGTTTGCGCCGCAGCGGCGTCGCGTGGCA
GACGGAGATCATGACCGGTTACTGTACCGATGAACGGGTCGCGCATTACGTTAAGCGGGCGCGCAAACTGGGCGTGCAGT
ATATCGTTGGTGTCGGCGGCGGCCGTGTACTGGATACCGCCAAAGCGGTAGCGGATGCCCTTGACGGCGGTGCATCGATC
ACCGTTCCGACGGTGGCTTCAACCTGCGCGGCCTGGTCGCCGCTGTCGGTGTTTTACACCGAAGAGGGCGGGCAATTACG
CAGCCAGCCATTAAAAACATTGCCGCGGCTGGTGCTGGTGGACAGCGAAATTATTGCGCAAAGCGATGTGCGTTATTTAA
AAGCGGGCATTGTTGATGCGTTAGCGAAATGGTATGAGTTCCGCCCCTATTTACAGCACTCGCCGGATAACTTATCGCTG
CAATTAAAAGTACAGACCGCGCGGCTGGCGGTGGATATTTATGAAAAACACGGTCAGCAGGCGTTGCGGGATAATCAGGC
GCACCTTGTCAGCGATGCGCTGATCAGCGTTATTGACGCCAATATTGCCATTGCCGGAATGGCCAACAGTATTCGTGGTG
AAATTCCCACGCCCGGCGTGGCGCACGCGATTCATAACCGTCTGACCTATGAACCGGCGCTGCGCGACTGGTTGCACGGG
GAACGCGTCGGTTACAGCCTGCTGGTACAGTCGTTTCTGGAGAATGACAGCGATACGCCGGATGCCACGCTGCTGGCGCT
GCTGCGCCAGTACGATGCGCCGCTGACGCTGGCGCCGTTAAAGGAGATCCGCCTGGCGGTGATCCAGGCAGTGGCGCGCA
GTATCAGTTTCCCGAAGGCGGCGGCCGATCACCTGCCGTTTTCCCTCGATCCGGCGCGTATTGAGCGCGCGCTGCGCCAG
ACGGAGCAGTTTTTCACCCCGCGTTACGCGGTGTAGCTATTTTTCGGTCAGGCACTGCAAATGGCCGTGGCGCACGCCGC
GCTGGGCAATCACATCGTCGGCGAAATGCTGCACATCGCCCATTTTGCCTTTCAGCACGGCGATCTCCAGACAGTCGTCG
TGACTGATATGCACATGCAATGTAGCGACAGAAAGCTCGTGATGGTGGTGCTGCGTGGCGACAAGGCGGCTCGCCAGATC
GCGCTTTTCATGCTCGTAAACGTAGGAGAGCACGGCATAGCCCTGCTGCTCGCTGTTCTGTGCCGATTCCTGCGTCAGCG
CACTGCGCAGAATATCGCGCAGCGCCTCTGAGCGGTTGTTGTAGCCGCGCTGCTCGCTCAGGTTATCCAGCGTTTCCAGC
AGATCATCGTCAAGGGTAATGGTTACGCGTTGCATGGCGCTCTTCTTTGTCGTGGGGAAGGGAAGGCGGGTAGCACCGCC
TGTTGTAATGCCTGGCCTGCGGTGGAGGTAAAGCGCAGCGGCGCGGCGACCTCCACGGTTTCAACAATACTGCCGTTTTC
CATCACCATCACCCGCTGGCAAAAACGTTCGACCAGCCGCAGATCGTGGGTGATGAACAGGCACGCCTGGCCGGTACGCT
GTTGCAGGCGCTTCAGCAGCTTAATCATTCCGGCTTGTAGTACGCCATCAAGGCTGGAGACCGCTTCGTCGAGGATCAAT
AAGCCCGGCTCTACCGCCAGCGCCCGCGCCAGGCAGACGCGCTGAAGCTGGCCGCCGCTAAGCTGCGGTGGGCGTTTATG
CTGCAACGCTTCGTCCAGCTCGACATCTTCCAGTAACTGCGCGATACGCGCCTGCTGCTCCGCTCTGTTAAGCGCCAGTA
AATGGCGCAGCGGCTCGCGCAGGATCTCGCGCACCGTCTGACGCGGATTCACCGCGCTGAGCGGGTCCTGAAACACCATC
TGAATATCGCGGCGAAACGCTTTACGTGTGCGGGTATTCAGCCGGGAAAGTGGCGCGCCCTGCCAGCAAATTTCGCCTGC
GTGCGGCGCTTCCAGCCCGACCAGCAGCCGCGCCAGCGTACTTTTGCCGCAACCGCTGCGCCCGAGCAGCGCCACGGTTT
CGCCGCGCTTAAGTTGCAGGGAGAGCTGTTGCAGCACCGGCTGTTGCTGGTAGCGATGGGATAAACCCTTAACCTCAAGA
ATATTCATGGCATCAGCTCCATGCCGTACAGCGCCAGATGCGCCGCGACTAACTGCCGGGTGACCGGATGCTGCGGCGCG
GTAAACAGCGCCGTCACCGGGCCGCGTTCGATAATTTGCCCGTTATCCATCACCGCGACGTCATCGGCCAGACGGGCAAC
CACGCCCATATCGTGCGTCACCAGCAGCATACCGGGCTGGCGCTGTTGTACGATTTCATCAAGCAGATCGAGGATGTGCG
CCTGCGCCACGGCATCGAGATCGGTGGTGGGTTCGTCGGCGATGATAAACGGCGCATCGCTGAGCAGCGCCATGGCAATC
ATCATGCGTTGCAACATGCCGCCGCTCATCTCAAAGGGATAACAGCCCAGCACGCGCTGCGGCGCTTCAAGCTCGACGCT
GCGCAGCGCGGCAATTAACGTTGCGTCATCGGCGGGTTTGCCAAGCGCATGGCAGGTTTCCCGCGCGTGCGCGGCCATCG
TGCGCAGCGGGTTAAAGGCGCTGCGCGGGTTTTGCATCACCGTGGCGACAGTAACGCCGCGCAAGGCCTGCGGGCTGATG
GGCTGTGCATCCAGCCGCAACTGGCCGCTTACCTGCCGCACGCCAGCAGGTAACACGCCGAGCGCTGCCGAGCAGGTCAG
TGATTTCCCGCTACCGCTGCCGCCTACCAGCGCCAGTACGCGCCCGCGTTGCAGCGTCAGCGAAACCGCCTGTACCAGCG
GCCTTTCGGCATGCAGGGTGAGACTCTCCAGAGACAGTTGTTCAGGCATCAGTGTGCGTGCTCCGTAACCAGATGAGGAT
CGAGGTGGTCGCGCAGGGCGTCGCCCAGCAGATTAAACGCCATCACGCTGATAAACAGCGCCAGCCCCGGCCACAGCATT
TGCAGGGGCTGCGTCCAGATAAACTGCCGCGCATCGTTGATCATCACGCCCCATTCCGCCGTGGGCGCGGTCACGCCAAG
CCCGAGAAACGACATGCCTGCTACGTGCAGCATCATATGGCCGATATCCAGCGTTGCCAGCACCAGTAACGAGGGGACTA
CCGCGCCCGCAAGATGATCGCGAAACAGCGGCAGATAGCCCGCACCGCTTAAGCGCGCCGCCAGTACATACTCCCGGCTG
CGCAGGGAGATCGCCAGGCTGCGCACCATGCGCGCGTACCATGCCCAGTGGGAAAGGGCGATGGCGATGATCACATTGGT
CAGCCCGGTGCCGAGCACGCCGACCATAAAAAACGACAGGATCGATGTGGGGAAGGTCATGAAAATATCCGCCACGCGCA
TAATCGCCTGATCGACGCGCCCGCCCAGCAGCCCGGCGCAGCCGCCCGCCGCAAGCCCCAACGCCAGCACCAGCAACAGG
CAGATCATCACTGCGCCGAGCGATACACGGGTAGCGGCCAGCAGCCGGGAGAAAATATCGCGCCCGAGGTGGTCAGTGCC
GAGCCAGTGCTGGCTGTCGGGCGGCAGCAGGCGCGAAGGCAGATCAACCGCCAGCGGATCGAACGGCAGCCACCACTGAC
AGGTCAGCGCAATCACCAGCAGCAGGAGCAGGATCAGCATCGCGCCACGTACCGACCAGCGCGCGGTAAGAAAAAAGTGC
ATCAGTGCGCTCCTTCATGATGGCGAATGCGGGGATCCAGCGCGGCGCTCAGCAGATCCACCACCAGGTTGCACAGAACA
AACACCACCACCATCACCAGCGTAAAGCACTGGATCACCGGGTAGTCGCGGTTAAAAATCGCCGACACCGCATAGCGGCC
AATACCGGGCCAGGCGAAGATGTTTTCGATGATCATCGTGCCGCCAATCAGCTCGCCAATATGCATGCCCAGCGCGGTGA
TCACCGGCAGTCCGGCGTTACGCAAGATATGCCCGCGCTCGGTCTGCCTTTCGCTTAAACCACGCAGCCGCGCCCAGGTG
ACATGGCGCTGGCCCGCCGCTTCCAGCATGCTGGCGCGTAGCAGACGGGCGTTGATCGAAAGCGACATCAGCGCTATCGA
CACCGCAGGCAAAATCAGATGCTGCCAGCCGCCGTAACCCAGTGCAGGCAGCCATTGCAGGTGCACCGAGAAGAGCATCA
CCAGCAAAAAAGCGAGCCAGAAGTTGGGCATCGAGACACCGAGAAAGGCAATGGCGCGCACGATAAAATCCGGCAGACCG
TCGCGATGGCGCGCCGCCTGGATGCCGAGCGGCACCGAGATGAGCAAAATCAGCGCCAGCGCCGCGCCCGCCAGTTGCAA
TGTGGCGGGCAGAAAGTGCAGCACGTCGTCCAGCACCGGGCGCTGGGTGGCGTAGGAGATACCGAAATCGAGGTGCAGCG
CGCGCCACAGCCAGTGAAGATATTGCGCGGCCAGCGGTTGATCGAGGCCAAGCTGCGCTCGCGTGGCAGCAATCATCTCC
GGCGTGGGCGGCAGGCTGGAAAGGCGTAAATAGTCCATTGCCGGATCGCCCGTGCCGAGGCGCAGCAGCAGGAAAATCAC
CACCGAGGCGGCGAGGATCATCGGGATCAGGATAAGCAGGCGACGGAGTAAATAGCGGCTCATTGCGCCGCCTCCGGCGA
AATCTGATCGAAGGGGATCTCGGAGGCAATCGGCGCGAACGGAATCACCCCCAGTTCCGGTTTTGCCACCACCATCGTCG
ATACATAGCTGATCGGCAGATAAACCGCGTCGTTGTGCAGACGAGTGAGAATATCGCGGTACAACGCCTGGCGTGCGTGT
TCATCGCGGGTGGTCAGCACCTCGCCGATCTCGCGGTCGATGATGGCTTTATCCGCCAGGCCGCGCTGCGCCTGGTAATC
AGCATGGGACGGTACGCGCATGGAACTCATAAAGGCGTGCGGATCGTACGGTGCGCCCCAGCTCCGGTTGAAAATCATAC
CGAAACGGCCATCGCGCTGACGGGCGTAAATGCTGCTCTCCTCTTCCCCCACCAGCGCCACCTCGACGCCCACCTGGCGC
AGGTTGGCCTGGATTATCTCCGCCATTGATTTGCTCAGCGCGTCGGTGCCGATAAACGCCAGCTCGATTTGCAGCGGCTG
GCCGGCTTTTTCGCGGATGGTTTTCCCGGCGGGCAGCGTCCAGCCAGCGTTTTCCAGCAATGCCCGCGCCCGATCCGGCG
AGTAACTGCGGGGTTTGAGCCCAACACTGGCGTAAGGCACCGTTGGCGCAAACAGGGTATCGGCGACCTGCTGCGTGCCG
TAGAGCGCGCCATCAATCAGCGTTTTCTTATCTACCGCGTAGTTCAGCGCTTCACGTACTGCTTGCTCGTTAGTTGGCGC
GCGCGTGGAGTTAAGTGCCAGCATCACTGTTTCTACCGGTGCGGAAAGCTGCGTGCGCCAGGCCGGGTTGTGGCTGAAGC
GGGCGAAGGTATCCAGCGTCAGCAGCCCTTCATTGCCGTAAAGCAGGTCGATATCACCGGTTTCGAACGCCACCGCGCGG
CTGGTGGCGTCGGGGATCACTTTGATAACAACTTTGCCGATGGCCGGTTTTTCACCCCAGTAACGTTCGTTACGCACCAT
CACGTCGTATTGATTGAGCCGGGATTCCTGCAACACCCACGGCCCGGTGCCGATCGGCGCGATAATGCCGTTCATGGTTT
GCTGGTTTTTAAACTGCGAAGGAGCGATAAAGCGAAACGGGCGGGGCAGGGAGAGTTCTTGCAGAAACGGATAATAGGCG
CTTTTCAGGGTGATTTGTAACTGGCTGGCGCTCAGGGCTTTGACGTCGATTATCTGGTTTACCAGCTCCAGCCAGGCATG
GCGCTGGCGGTTCGCGAGCACCGCGCGGAAGTTCTCTGCGGCGGCCTGGGCGTTAAACGGCTCACCGTTGGAGAACACCA
CGCCGTCGCGCAGGGTAAACACCCAGGTTTTGCCATCTTCGGAGTGCGTCCAGTGCGTGGCCAGCCAGGGTTTTACGCTG
CCGTCAGCCTGATATTTCACCAGCGGTTCATACACCATACTTTGGGCGAACATCTGGTTCGGCGTGTAAAGGTGCGGGTT
GAGCGGGCCGACATTCACCGGCCAGGCGGTGGTCAATGTGGGTGACGCCGCCCAGGCGGCAAAGGAGGCGCATAACAGCA
GCGCGGCGGCGTGGCGAAAGAAGGACACGTTGAATTCCCTGACGAAAGTCGGTGGCGAGAAGGTATGACGATTTTATTTA
TTCATCATACTAATGGCCTGTCCTGGATCAAAAGCCATGCGAATCATATGGATTTATCTCCCGGCGCGCGGGGCTAGGCC
TTAAAGAGCTGCAACAGCATCTCGACCTGCTCATCCAGCGGCGCGAGATCTTTTTTCACGATCAGATGCAGCGGCGTGGC
GCGTCGCGCGCCGTGGCTGAGCGGCAGTACTTTCAGCACGCCGTTTGTCAGCAGAGGCTGAATGCGCTCTTCCGGCAGCC
AGCCATAGCCGACCTGATACTGCACCGCTTCTATCGCCGCATCGATGGTGGAAAAAGTCCACGACTCCTGCGCACTCTGG
TTTTGCCGGGCATCGTTCTCGGCAATGCGGATTAACGGCCACTCGGCCAGCATCTCTTCGCTCACCTGTTGCGCCGCGCC
CAGCGGGTGATCGCGGTGCGCGACGGCGACAAAATCGATATTCATCAGCCATTCGCCGCGCCCGGTGGTGTCCTGGCGGC
GGGTCAGCACCATCACATCCGCCTGCGCATACACCGGCAGCTCATTGGAGGCGTTTTCCAGCACCTCGGTCAAGCGTACC
TGGGTTTGCGGATAACGCTGCTGGAACTGGCGCAGGATGGCGAACAGGCGCGCGCGGGGAAAGATGTTATCCACCACCAG
ATCCAGCCGGGTGCGCATACCGTTACGCAGCGTTGCCGCGCGGGTTTCGACCCAGTCGAAGGCTTTGAGCAGCGGCTTCA
CCTGGTTGAGCAGCAGTTCACCTGCGGGTGTCAGCACTGCGCGACGCCCTTCTTGTACCAGCAATGCAACGCCCAGCCTC
TCCTGCAATAGCGCCAGGTTGTAGCTCACGGATGACTGGCTACGGTGCGTTTCGTCGGCGGCTTTGGCAAAGCTGCCCAG
CTCCACCACTTTTTGCAGCAGCGTCCATTGTTCCAGCGTGGTTTTGTGCATAACTCATCTAAAAATTGAATGAATTTGAT
GCAAATATAGCGTTATTCATTGGATTTTTACGCGCGTAGGATCACCTTATCGAACAGAGGAGATGAAAAATGAGCACCTT
TGATAAACATGATTTGAGCGGTTTTATCGGCAAACATCTGGTTTATACCTACGATAACGGCTGGAATTACGAGATCTACG
TGAAAAACGGCGAAACCATTGATTACCGTATTCATAGCGGCATCGTGGCGAACCGTTGGGTAAAAAACCAGCATGTGTAT
ATCGTTCGCGTGGGGGAAAGTATTTATAAAATTTCCTGGACTGAACCGACCGGCACCGATGTCAGCCTGATTGTGAACCT
CGGCGACCGCCTGTTCCACGGCACCATATTCTTCCCGCGCTGGGTGATCAATAACCCGGAAAAAACCGTCTGCTTCCAGA
ACGATCACATTCCGCTGATGGAGTCTTACCGCGCGGCGGGCCCGGCTTATCCGACCGAAGTGATCGATGAATTCGCCACT
ATTACGTTTGTGCGCGATTGCGGCGCGAATAACGATAGCGTGATAGACTGCGCTGCCAGCGAATTACCGGCTAATTTTCC
GCAGAATTTGTCCTGATCTCTTATTCAGGAAAATATATTTAAACAGTAACGATAGAAATAATTAATTGCATAACAATATT
AATTTTTCTGTTTTGTTGATGTGCCGTTTAAATAGCAAAGAAAAACGCCTTTGTATACAGCGCAGAGGCGTTAATTGTTT
CAGTTTTTTGACAAAAATCACAGCTTAATTTTCCTTTCTATCAATTTAACATCTTGTAAAGTAAATATTTTTTATAATTG
TTAAATTTGTCACTTCTCAGATTTCTTAATCTTGTCCTAATATTCCTTTGGTAACATCTACCGACCAACTGTGAATGATG
ATTAATGCATAAAAATTGCAGTCATTATATTGTGGTTTAACATTCATCCGCCATTTTACTCACTAGCCGCAAAGTGTCTT
TGTGGAGGTCTGTTTATGCGTCTTTGACGCCAAGGAAAAATGATGAGTGATTTTTTACCGTTCTCGCGCCCGTCAATGGG
AGATGAAGAGTTCGCAGCCATTCAGCAAGTACTCTCTTCCGGCTGGATCACGACAGGCCCGAAAAACCAGGCGCTGGAAG
AAGCTTTTTGCACGCTGACCGGTAATCGCCATGCGATTGCGGTGAGTTCTGCGACCGGCGGAATGCACGTCACGCTGATG
GCGCTGGGGATTGGTGCGGGTGATGAAGTGATCACCCCGTCGATGACCTGGGTTTCCACTCTCAACATGATCGTCCTGCT
CGGCGCGACGCCGGTGATGATCGATGTCGATCGCGATACGCTGATGGTCACGCCTGAAGCGATTGAAGCGGCGATTACGC
CACGAACTAAAGCCATTATTCCTGTCCATTATGCGGGCGCGCCTGCCGACATTGATGCCATTCGCGCCATTGGCGAGAAG
CACGGTATTCCGGTGATTGAAGATGCGGCGCACGCGGCCGGAACGTACTACAAAGGTCAGCATGTAGGTTCGCGCGGTAC
GGCGATTTTTTCCTTCCACGCCATTAAAAACATGACCTCCGCTGAAGGCGGGCTAGTGGTGACGGACGACGAACAACTGG
CCAACCGTATTCGCAGCCTGAAATTCCACGGGCTTGGCGTGGATGCCTACGATCGACAGACCCACGGCCGCGCGCCGCAG
GCGGAAGTGATCTCCCCTGGCTTTAAATACAACCTGGCCGATATTAACGCCGCCATTGCGCTAGTGCAGCTTGGCAAGTT
GCCCGCGGCCAATGCCCGTCGCCAGGAGATTGCTCAACGCTATTTGCAGGAACTGGCTGATACCCCGTTCCAGCCGCTGG
CGCTGCCGTCATGGCCGCATCAGCACGCCTGGCATCTGTTTATTATTCGCGTTGACGAACAACGTTGCGGTATCTCCCGC
GACGCACTGATGGAAACCCTGAAAGCGCAGGGCATTGGCACTGGCCTGCATTTTCGCGCGGCACATACGCAGAAGTACTA
CCGCGAACGCTTCCCGATTGTTTTACCCAATACGGAGTGGAACAGCGCACGTATCTGTTCCCTGCCGCTTTTCCCGGATA
TGACCCATGACGACTCAACCCGCGTCATTGATGCGCTCAAAAACATTGCAGGGCGCTGATATGTTTACCTTACCCCTTGT
CGAAAAAGTTTCCGTGGTTATCCCGGTTTTCAACGAGCAAGAGAGCCTGCCGGAACTGATTCGCCGCACCACGGCGAGCT
GCAATCTGCTGGGCATTGATTACGAAATTCTGCTGGTCGATGACGGCAGCAGCGACAACTCCGCGCAGATGTTAACCGCC
GCGGCTGAAGAGCCAGGCAGCCATGTTGTTGCCGTGTTGCTGAACCGCAACTACGGGCAGCACTCGGCGATCATGGCCGG
TTTCAGCCATGTCACCGGCGATCTGATCATCACGCTGGATGCCGATCTGCAAAACCCGCCGGAAGAGATCCCGCGTCTGG
TGGCGAAAGCCAATGAAGGTTATGACGTGGTCGGCACCGTGCGTCAGCACCGCCAGGACAGCCTGTTCCGCAAAATGGCG
TCACGCACCATCAACCGCCTGATTCAGCGCACCACCGGTAAAGCGATGGGCGACTACGGCTGCATGCTGCGTGCTTACCG
CCGCCATATTGTTGATGCCATGTTGCACTGCCACGAGCGCAGCACCTTTATCCCAATCCTCGCCAACACCTTTGCCCGCC
GGGCGGTTGAGATCCCGGTGCAGCACGCCGAACGTGAGTTCGGTGATTCGAAATACAGCTTTATGCGGCTGATCAATCTG
ATGTACGACCTGGTGACCTGCCTGACCACCACGCCGCTGCGCTTGCTGAGCGTCTTCGGCAGCGTGATTGCCCTCGCGGG
CTTCTCGCTGGCGGTACTGCTGGTGGTGCTGCGTCTGGCATTTGGCCCGCAGTGGGCGGGGGAAGGGGTGTTTATGCTCT
TCGCCATCCTGTTCACCTTTATCGGCGCTCAGTTTATCGGCATGGGGCTACTTGGGGAGTATATCGGCCGCATCTACAAC
GATGTGCGCGCCCGCCCCCGCTACTTTATTCAACGTGTTGTCCGTCAAGAATCTGATGATTCGCAAGAGGAAAAAAATCA
ATGAAAGCCGTAGTTTTTGCTTACCACGATATGGGATGTGTTGGTACACAGGCGTTACTGGATGCCGGATTTGAAATTAC
GGCGATTTTTACTCACCCTGACAACGCGAACGAAAACCACTTTTTTGGCTCCGTGGCGCGCATTGCCGCTGAGCGCGGCA
TTCCGGTTTATGCCCCGGAAGATGTTAACCACCCGCTGTGGGTCGACCGTATTCGCGATCTCAACGCGGATGTGATCTTC
TCGTTCTACTACCGCAACCTGCTGTGCGACAACATCCTCAACACCGCACGTCTTGGCGCGTTCAACCTGCATGGCTCTCT
GCTGCCGGCTTACCGTGGCCGCGCCCCGCTGAACTGGGTGCTGGTGAATGGTGAAACGGAAACCGGCGTCACCCTGCATC
GCATGGTCGCGCGGGCCGATGCGGGCGCGATTATCGCGCAGCAGCGCGTAGCGATTGAGGAAAATGATGAAGCCCTCACG
CTGCACCGTAAGCTGTCCGAGGCGGCAAAAGCGATGCTGAGCAGCGTACTGCCAGACATCAAAGCGCAGCGCTTTAGCGA
AACCGCGCAGGACGAGAGCAAAGCCAGCTATGTTGGCCGCCGCACGCCGGAAGATGGTCGTCTTGACTGGGAAAAACCGG
CGCAGACGCTGCAAAACCTGGTGCGCGCCGTTTCCGATCCGTGGCCGGGCGCTTTCAGCTTTGCCGGTACCCATAAATTT
ATCGTCTGGAAATCCCGCGTGCGTACCGACCTCAGCCCGGCCCGCGCAGGCACCGTGCTGTCGGTTGCGCCGCTGGTTGT
CGCCTGTGGCGAAGGCGCGCTGGAAATTTTGACCGGCCAGGCCGACAACGGCGTTTATATGCAGGGCGCACAACTGGCGC
AGTCGCTGGGTCTGGTCGCTGGCGCATTGCTGACCAGCAAACCGGTGGTGGCGGTAAAACGCCGTACCCGCGTGCTGATC
CTTGGCGTGAACGGCTTTATCGGCAACCATCTGACCGAGCGTCTGCTGCGCGACGACAATTACGAGATCTACGGCCTGGA
TATCGGCTCGGATGCGATCAGCCGTTTCCTCGGCAGCCCGCGTTTCCACTTCGTTGAAGGCGATATCAGCATTCACTCCG
AGTGGATCGAGTACCACATCAAAAAATGCGACGTGGTGCTGCCGCTGGTGGCGATCGCTACGCCGATCGAATACACCCGC
AACCCGCTGCGCGTGTTCGAGCTGGATTTCGAAGAGAACTTGAAAATCATCCGTGACTGCGTGAAATACAATAAACGCAT
CATTTTCCCGTCGACGTCCGAAGTGTACGGCATGTGTACCGACAAGAATTTCGACGAAGACAATTCGAACCTGGTGGTCG
GCCCGATCAACAAACAGCGCTGGATTTACTCGGTATCGAAGCAACTGCTCGACCGCGTGATCTGGGCATACGGCGACAAG
CACGGTCTGAAATTCACCCTGTTCCGTCCGTTTAACTGGATGGGGCCGCGCCTGGATAACCTGAACGCCGCGCGCATCGG
TAGCTCCCGCGCCATCACTCAACTGATCCTCAACCTGGTGGAAGGTTCGCCGATCAAGCTTATCGAAGGCGGTAAACAAA
AACGCTGCTTCACCGATATCAGCGACGGTATCGAAGCGCTGTTCCGCATTATCGAAAACAAAGATGGGCGCTGCGACGGC
GAGATCATCAACATCGGTAACCCGGATAACGAAGCGAGCATCAAAGAGCTGGCCGAAATGCTGCTGGCGAGCTTTGAGAA
ACACCCGCTGCGCGATCGTTTCCCGCCATTCGCCGGTTTCCGCGAAGTGGAAAGCAGCAGCTATTACGGCAAAGGTTACC
AGGATGTGGAGCACCGCAAACCGAGCATCCGCAACGCTAAACGCTGCCTGCACTGGGAACCGACCGTGGATATGCGCCAG
ACCATTGACGAGACGCTGGATTTCTTCCTGCGCACCGTTGAACTGACGGATGAGAAATAAGCATGAAATATGTCGGCTTA
CGCATTGATGTCGATACCTTTCGCGGCACGCGTGATGGCGTACCGCGCCTGCTGGAGCTGTTAAAAAAGCACCATATTCA
GGCGAGCTTTTTCTTTAGCGTTGGGCCGGACAACATGGGGCGCCACATCTGGCGCCTGCTTAAGCCGAAGTTTCTGTGGA
AGATGCTGCGCTCGCGCGCGGCATCGCTCTACGGCTGGGATATTCTGCTGGCCGGAACGGCCTGGCCGGGGCGGTTAATC
GGCGAAGGGAATGCGGACATTATTCGCCAGACTGCGCAGGGCCATGAAGTCGGGCTGCACGCCTGGGATCACCACGGCTG
GCAGCGCTGGAGCGGCGTATGGGATCAAAAGCGTTTAGAGGCGGAGATCGAACGCGGCCTGCTGGCGCTGGAAGTGATTA
TCGGTCGTTCGGTGACCTGTTCGGCCGTCGCGGGCTGGCGCGCCGATCAGCGGGTGGTGAAAGCGAAGGCGGCGTTCGAC
TTCCGCTATAACAGCGATTGTCGCGGTACGCAGCCGTTTCGCCCGCAACTGACGGAAAATACCTGTGCGGTTCCGCAGAT
CCCGGTGACGTTGCCGACATGGGATGAAGTGGTCGGCACCACGGTAAGCGCTGCAGAATACAATCGCTATATTCTCGACT
GTATCCATCGTGATAACGGGACGCCGGTTTATACCATTCATGCTGAAGTGGAAGGGATCATCGGCGCGGATGGATTTGAT
GAATTACTGGCAATGGCGACCCGCGAGCAAATTGTCTTTTGCCCGTTGAGCCAGCTATTGCCGGATGATGTAGCCACGTT
GCCGCTGGGCAAAGTCGTGCGCGGAGAAGTGGTCGGCCGGGAAGGCTGGCTGGGTTGCCAACAACTGTTGAGTTCAGGGT
CATGAAATCCCGTTATTTTACGCTGGCGCTGTTCGCGCTATTTGCCCTCTACTATCTCGTTCCCATTGAATATCGCTTGC
TCTGGCAGCCTGATGAAACCCGCTATGCGGAAATCAGCCGGGAGATGCTGCACAGCGGCGACTGGGTAGTGCCGCATTTC
CTCGGCCTGCGCTATTTCGAAAAACCGATTGCCGGGTACTGGATCAACAATATTGGTCAGTGGCTGTTTGGTCACAATAA
CTTCGCGGTGCGTTTCGGTGCCATCTTCTCAATTGCGTTGTCGGCGCTGCTGGTTGGCGGGCTGGCGTGGAAGATGTGGC
GCGACAAACGGATTGCGGTGCTCTCCGGCGTGATATTCCTGACGGCATTTTTGGTTTACGGCATCGGCACTTATGCGGTG
CTTGACCCGATGATCACGCTGTGGATGACGCTGGCGATGTTCAGCTTCTGGCTTGCGTCGCAGGCCACCACGCTGCGCGG
TAAGTTTGGCGGCTATGTGCTGCTGGGCGTTGCCTGCGGCATGGGCGTGATGACCAAAGGGTTCCTCGCGCTGGCGGTGC
CGGTGATTGGTGTGCTGCCGTGGGTGATTGTGCAGAAACGCTGGAAAGAGGTACTGCTCTGGGGCTGGCTGGCGGTGATC
TGCTGCGTCGTAACTGTGCTGCCCTGGGGGCTGGCGATTGCTGCCCGCGAGCCGGATTTCTGGCGCTACTTCTTCTGGGT
GGAGCATATTCAGCGTTTTGCCCAGCAGGACGCGCAGCATAAAGCGCCGTTCTGGTATTACATTCCGTTCCTGGTTGCCG
GTTCGCTGCCGTGGCTCGCGCTATTGCCTGGCGCGCTGAAAACGGGCTGGCTGGCGCGTAAAGAGGGGCTGCGCGAAGCT
TTCTATCTGCTGGGTTGGGTGGTGATGCCGCTGATTTTCTTCAGCATCGCGAAGGGAAAATTGCCAACCTATATTCTGCC
GTGTTTCGGACCACTGGCGATCCTGATGGCGCGCTATGCGGTAGCGGTGGCCAAAGAGCATGGCCGGGCGCTGCGCATTA
ACGCCTGGATCAACATGGCTTTTGGTTTGATCGGTACGGTTGCCGCGCTGGTGGTGTCGCCGTGGGGCTTTTTGAAGCAC
CCGGTATGGATGCCGATCGAAGTCTATAAAGCGGCGCTGGCAGCATTTGCTTTTTTCTGCTGGTCGCTGGTCGGGCTGTT
TACGTTGCGCGCCAGTCACGAGCGCTGGTCGTACGCTGCGCTGTGTCCGCTGGGGATTGCCCTGCTGGTGGGCATTGTTA
TCCCGGACAAAGTGATGGATTCCAAACAGCCGCAATTTTTAATTAACTTCGTCAACGACTCGCTGACCCCCAGCCGCTAT
GTACTGTCCGATAACGTCGGGGTTGCCGCTGGTCTGGCGTGGGAGCTGAAGCGCAAAGATATTATTCTCTTCGGAACGCA
GGGTGAGCTTACCTACGGGATGGCGTATCCTGACGGGCAGGGCCGCTTTGTCAGTGAGGATGGTTTTACCGACTGGCTGG
CACAACACCGTCAGCAAGGCGTGATATCGCTGGTATTGCACCAGTCTAAACCGGATGATTTTACCCGCTTGCCGATCCCG
AAACCTGATAACGTCTATGTGCAGGGGCGTATGGTCTTTATTCAGTACTATCCGCAATGACAAGCTGGATCTGGCTCCTC
CTCGCCAGCCTGTTGAGCTGCGTAGGGCAACTGTGCCAGAAACAGGCGACACGCCCCGCACCAACGGGGCATCGCGGCAC
GCATCTCGGTCTGTGGCTGGGGCTGGCGCTGGCATCGCTGGGCGCCGGTATGGCGCTGTGGCTGCTGGTGCTCCAGCGTA
TTCCTGTCGGCGTGGCGTATCCGATGCTGAGCCTCAATTTTGTCTGGGTTACGCTGGCCGCGCGCTTTATCTGGCATGAG
CGAGTTACCGCGCGTCACGCGGTGGGTATTGCGTTGATCATTGCCGGTATTGTGCTGCTGGGGAGTACGCGATGAGGGGC
ATGGTATGGGCGCTGGCGAGCGTGCTGCTGGTCAGCGTCGCGCAGTTATTGCTGCGTTACGCGATGATTTCACTGCCGCC
GGTGAGTCTTTCGTGGGAGTTTGTGTCGGTACTGCTTCAGCCGCAAAAAGGAACGCTGGCGCTGATTGCCGGGCTGTTCG
GCTACCTGGCGTCGATGGGATGCTGGTATTTTGCGCTGCACCGTTTGCCGCTGAGCAAAGCGTATGCCCTGCTCAGCGTC
AGTTACATTCTGGTGTGGGTCGCCGCCATCTGGTTGCCCGGCTGGCATGAACCCTTCTCCATGCGCGGCGGGCTTGGCGT
GCTGCTGATTGTCGCCGGTGTGCTGGTTATTTTTCTGCCTGGGCGGTCTCGATCTGGTCGGCAGAGATCGTAAAAGGTGT
GGTTGTGCAGACGGCAACGCTCAGTCCCGAACGTTGATAATGGCTCAGGTGCAGGTTCAGGGGGTGACAGCTATCAACGC
TCACAATCTCCCAGGCACTGCCGCCGCGCTGTTTGATGATGGCTTCCTTTCGTGTCCAGATGCGCCAGAAAGCCTCCAGT
TGTTGTTCCGGATGTTCCTGTTCGATTTCACGGTGTTCCGCCTGGCTAAAAACGGCATTCGCCAGGCTACGCCAGTTGCT
GCGAGGACGAATCACTTCAATATCGCAGCCGACTTCCCCTTCATCGCTGACCAGCAGGGCAATGTGATCACCGCTGTGGC
TCAGGCTAAACCAGAAGGGAAAATCGCCGGAAAACCCCGGCTTCCCCTGTTCGCCATAGACTATCTCCGGCAGCGGGGAG
ATCGCGCGGCTCAGCAAAATTCGCCCGGCAAGCCAGCTATTGTGACGAGCGCCTGTGGGTGCTTGCGATGGTAACGCGGG
CGGGATCGTACCCGCGCACAGTTCAGAGATCGAACCCAGTACAACACGATACATTGTTACGCCCAGCGTTTGATGATGAT
TGACGTGTTTATCCCGCCAAACGCAAAGTTATTGCTTTGCAGGAATTCGCAATCAATATGCCTTGCTTCCCCACGGATAT
AATCCAGTTCGCCGCAATTTTCATCTGGCGTATTCAGGTTGATCGTCGGCGCAAACCAGCCTTCACGCATCATTTGCAGG
CTCATCCAGGCTTCCAGGGCACCGCAGGCGCCCAGCGTATGGCCGAAGTAACTTTTTAATGAGGAGATGGGCACTGTGTT
ACCGAAGAGCGCCGCAGTGGCCTGGCTTTCAGCGATATCGCCCCGATCGGTAGCCGTACCGTGTGCGGAAATATAGCCAA
TATCCTGCGCGCTAAGTCCGGCAATTTTCAGTGCCTGCTGCATGCAGATTTGCATGGTTTCCCGCTGGGGTTGGGTGATG
TGTGCGGCATCGCAGTTGGTGGCAAAGCCGACGATTTCACCATAGATGGTGGCACCGCGCGCCTTCGCATGTTCCAGCTC
CTCCAGAATCAGTGTGCCTGCACCTTCACCAATCACCAGGCCATCACGGCGGGTATCAAAAGGCGACGGTGTGGTTTTCG
GCTCATCATTGCGCTGGCTGGTGGCAAATAGCGTATCAAACACGGCAGCTTCCGACGGACATAGCTCTTCTGCACCGCCT
GCGACCATCACATCCTGATAACCGTGGCGAATGGCTTCCCAGGCATAACCTATTGCCTGGCTGCCTGAAGTGCAGGCGCT
GGACGTGGGAATAACCCGCCCGCGCAAGCCGAAGAACAGACCGGTGTTGACGGCGGTGGTGTGCGGCATCATTTGCACAT
AGGTGGTGCCCGTAATGTTGTTGGTGTGCTTTTCCGTCAGCATTGTCGCAAACTCACTCACCGGGCCGGTACTGCCGGTC
GATGAGCCATAAGCAATGCCGGTACTGCCATTGGTCAGCACCGGGTCGTCGATTAACCCGGCCTGCTCCAGTGCCAGCTC
GCTGGCGCGCGTGGAGAGCAGGGATACACGGCCCATCGCGCGGATGCGTTTGCGGGTGTAATGATCCGGCAGCGTGAAGT
CGTCAATGGGCGCGCCCAGCAGAGTATGCAGCCCAGCGTAAATCTGCCATTCCGGCATTTTCCGTACCGCATTCTCGTAA
GCCAGTAAGCGCTTCGCGACATCCTGCCAGTTCTGACCAAAGGCGGTGACGCCGCCCATACCGGTTATGACTACGCGACG
CGTCATAGCATCCCCCCATTAATGGAAATTACCTGACGGGTGACATAACCCGCAATATCGGACATTAAATAACTGGCCAG
TCCGGCGACTTCTTGCGTCTGGCCCATACGTTTCATGGGAATCATGCTCATCGCTTCTTTCAGCGCCGCCTCTTCCATGT
CGATCATCCCGGTATCAATCAGGCCCGGCGCAATACAGTTAACAGTGATTTTGCGTTTCGCCAGTTCAATCGCCAGCGCC
TTGGTTGCGCCAATGATCCCTGCTTTTGCCGCGCTGTAGTTGACCTGGCCACGGTTGCCCATCACGCCAGAGACCGACGA
AAGCGTAATAATACGTCCGCCATTGCGGGCGCCAATCATCGGCATGATGCAGGGTTGAATCACATTGTAAAAACTGTCGA
GATTGGTATGGATGACCGCATCCCAGTCCTCTTCGCTCAGCGCCGGAAAGGCAGCATCGCGTGCGATTCCGGCATTGCTG
ACCACTCCGTACCACGCGCCGTAGCGGGCGATTTCGCTCTCCAGTACGTCGCGGCACTGCTCGCGGTTGCCCACATCGAA
GCTGAGCAATCGCGCGCTTCCTCCAGCCTGTTCAATCGCGTGCAGCGTTTGCTGTGCACCTTGTTCATCGCGATGATAAT
GCACGCCAATCGTAAAGCCATCAGCGGCAAGTTGTTGGGCGATGGCGCGGCCGATGCCTTTGCTGGCACCGGTGACCAAT
ACTGAACGATTCATGCCGTTTTCCCTTGAGTAAAAAGTGACGTTAACTCTTCCTTTGTCGGCTGGAAGGTATTGACCCGG
CCCGAAGCCAGCGTGGCGGCCGGTGTCTGAATGGTGCAGTCGAAGCTGCCGAAACGTTCATCCTGCATCAGCAATTTGAC
GTGGATATCCAGCACGGTATGCGCAGGAAATGAGCCCCCCGCGCAGGTTAATTCTCTCGCTCCCAGCACCATACCGAGAG
CACTGTTTTCAGCACCGCGTTGCTGGCGATGCCAACCCGACCAGACGCCAATAGTTTGCGCCATCAGTTCCAGCGCATAC
CAGCCAGGCAAGTTGCCTGCGGCATCAATAAACGGCGCAAGAACACCATCCTTATCGACGGCCACGCGGCAGTGGGCGCT
ATCAGCTTCGACGGCGATAACCTCAGCCAGCAGGATCATGGGTGCGTCGTGAGGTAAATAGGCACCCGGGGTAAGGTAAT
GGCTCATGGCACTCTCCCTAGCAAAATGCTGGCATTGTTTCCGCCGAAGGCGAAGGAGTTAGATAAAATCACCGGGCGCG
AAAGTGGCTGTGGTTGGCTCAGCAGACCGCACTCCGGTAGGGTTGTATCCCGCGGAGATTGGCTGAAATTCTGGGGCGGC
AACGGAAGATCGCGCAGCAGAATCAGTGCGCTTAGCGCCGCTTCGGTGATACCGGCCGCGCCAAGGGTATGGCCGGTTAG
ATGTTTGGTGGAACTGCACGGTGTACGGTCGCCAAACAGCGTATGTACGACATGCGATTCAATTTGATCATTAAGGATCG
TGGCGGTGCCATGCAGATTGATATAACCCACATCGTCTGGCGTCAGGCTGGCCTGGGCGAGCGCCATGTTTATTGCGCGG
ATCGCGCCTTCGCCTTGCGGATGTGGCGCAGAAATATGCCAGGCGTCACTGGACTCCCCGCAGCCAAGCAGCGCCAGCGC
CTGCGGTTCGCGGGTTAATACCATCAGCGCAGCGGCTTCACCAATGGTGATGCCGCAACGGTCACGGCCAAACGGCTGGC
ATAATATCGGGGAGAAGGATTCAAGGCTGTTAAAGCCATTGACCGGCATCCGGCTGAGCGTATCCGCGCCGCCAACGATG
GCGACATCAGCAAACCCCGCATTAATCAGGCGCTGACCATTAATGATTGCTCGGGCGCTGGATGAACAGGCGGTGGAAAC
GGTAAATGCCGGGCCATCGAGCGCCAGCCAGCGGCTTAAAAAGCGCGAAGGATCGCCAAGCTCCTGCTGCGGGTAGCGCC
ATGCCAGACTCTCTTCGCCGTTATGCAGATAACGAACGTGTTTATCCCCTTCGTCGAGACCCGATGTGCTGGTGCCCAAT
ACGACGGCGACGCGATCGCGACCATAACGGGAAATCGCCTCATCCACTGTCGGTTGGATCTGTTCCAGGGCGGCCAGTAA
AAGCTGGTTGTTGCGGCTGCGATGCGCCTGCCATGCCTCAGGAATCGACGGAAGCGCGGCATCCACACCGCCGAGCATCA
CTTCTTCATGGCCCTGTAACCAGCCTTTACGGGGGATCATCCCCGGCGCAACTCCGCGGCTCATATTGGCAGCAATGTCA
TCACACGAGTGGCCCAGCGCATTAATCATGCCGATGGCGGAAATGTAGATCATCTCAGTCACCCAGATATTGAATGGTGA
TGTGGTATTTAAAAACGTGCTGCTCAATGCTAATGGGTTCGCGCTTGCCTTTGCGCTGTAAGTAAGTGATTTCCGTCACC
AGCTTCCCGCGCGCATTGCGCAGCTCACGTTTGTCACCTGTGTCGGTTAGCGTCCAGCCTTTTGGCAGTTGCTGCTGCCA
GACAGCGACAGGCCAGTGGCTGAGCATCACATCGGCCAGTACCTGGTTTGCCGGTGGTAATTGCGGTACGACAATGGATT
GCTCGGTATGAATGCCACGTTCGTCATACGTCACGAGAAACAGACGAATGCCCACGGAAGAGAGCCCGGCAAGCGTAATT
TTTTTATCGTCTGCATTCATCATTACCAGCAGTGACTGTGTTTGCCCGTTAAAGCTGCCGGTGAGTAGCTGCTGGGAATT
GACCGCCGGGGTAATGCCCGGCGCAGGCAAGGTAATACGGGTGCCCGGTTCCAGCCATGCTTGCGGGTGCGCGTTGTCGG
AGGAGCGCGTTGTGTGGCTGCAGCCGGTGAGCAGCAGGGCAGTGGCCAGCGCCACGCCAGTCCAGAGGGTGCGGATCATC
GTTTTCTCTCTTTTTTACCCGGCATTGCGAGCGGTGAAAGCAAAAAGGCGGTAAAGATGCCGCTTACCAGCACAATACCG
AAGCTGCTAATCGCCTGGGTGGCGCTGAAGACCAGCATACCCAGCGTGAGAAGCGTCGTGGCCATCGCCAGCGCGATCGC
CAGCAGGGATGTGAGCGGCGTGCCGCGAGGATTACTGAAAAACAGCGTGTAGTTAATGCCAATCCCCAGCACCAGTACCA
GCGCCAGCAGGGAGAACAGGTTGAGCGAATGGCCGCTGAGCGACAACGCGGCCAGCCCACATCCGAGCGACAGAATTGAC
GGCATCAGACTGATAAGCCCTTTTTTCCAGCCCAGACGAAGTACTGCACCTGCCGCAATCACCGCCAGCGCGACAAAGAG
CAGCCCGGTGAGGACCAGACGGTAGAACGCGAAAAGCGTATCGAAAGCACTTTTCCGATCCACCCATGCGATACCCGCTT
TCGCCTCTGCCAAAGTGCTTAGCGCTGCGCTGTCTTTTACGCCATCAACGGGAACCAGTACGCCGCTTTGCCCATCAGGC
AGGGTCAGCCATAGCAAACGCCAGCCTTCACTGGCCGGGCTGTCCAGCCACTCCTCGACCGTGACTTTCATTGGGCTGAG
ATCGGGCGTAACTGTCTGCAATCCGGCATTCTTCAAGGTTTGTGCAACGGTAGGGGCCGCATTTTTGAGTAACCTTAGAT
CCTGTTGCTGGCGCGCAAGCGAATTGACGGGAACGTAACGAAAACCTGAAATTGCCCCCTTCTCGCGGGCCTGTTCCAGT
TGCGGAATAAAGGACTCCAGCCGTTCCAGCGTTTGCTGAGGCGTCTGACCGTAGATGACAAACCATTTCTGATCGACGCT
CTGTCCGGTCAGCGAAGTAATGGTTTTCTCCTGGGCAAGAATATCCTGCGGCAACGCCTGCAACTGGCTGATATCGTCAT
TGATACGCAATGTCGCCAGCCCGGCAAGCGAGACCAGAGCGAGCAGCACCGGTAATCCCACTGAGAGTTTTTTATTGCGC
CGCCAGGCGGCCAGCCAGCGCAGTAACAATGTCATTGCCGGAACGGGGCGCACCGGCAAACCACGGCACAGCCAGGGGTG
CCAGAAAATAACGGTCAGGCAGGAGGCGCTAAGACCGATGGCAGCGAAAATTGCCATCTGGCGAATGCCAGGGAACGGCG
CCAGCATCATGATCAGATACGCCACAACCGTCGTTGCCAGCGCCAGCAGCAACGCATTGCGCACTTTTGCAAGGCTTTGC
CATGGCGACGCGTCTGCGCCGTGCACCATGCGTTCGGTCAGATAGTAGAGCGTATAATCCGCAGAGATACCGATGATGCT
CATGCTCATCACCAGCGTCATCAGGTGCAACTCACCGAATATCAGTAGCGTGACCACCGTTCCTGCCAGCGCGCCAACGG
CGATAGAAATCAGGCATAACATCAGTGGGCGCAGAGAGCGGAACACGGCAACAATCAGCAGCATTACGCCGACGATCGTC
GCGATCCCCAGCGTCGAAATATCGCGTTTTGCCTGCTGGCTTGCGTAATCGCTATAAAAAACGGTGCCGCGTGACAGCAA
CTGCGCCTGCGGGAAGTGCGTCTTCAACTGCTTTTCCAGCGAGCCAAGTGTGGTCACAAACTGGTGCGTTTGCTGCATAT
CAAAGGAGGAGCCTGCCAGCTCGCCATGGAGCAGATACCAGTAATTGCCGTCATTGTCCTGGGTGACTAACCACCCATCC
ATCAGCCGCAGTCGCTGCGTATTTTGCGCCATCGCCAATTGCGCGCCGCGCATCAACATCAACGGATCGTTTTGTAGCTC
TTTACCTGATACACCGGAAAAGGCCGAGTAGAGCTGAGTCAGCACCCATTGCGCCTGCGCCTCGCCGCCGTTTTGTAGAC
GCGTGCGGGTGGCGCTGTCGAGCAACGCGTTACGGTGCTGCCAAAAAAATGCGCCCCATGCTTGCTGGCTCTCTGCATCC
ATCGCACCTTTCAGATGATGAACGGCCTGCGATTGACGCAACAGCGTCAGCCAGTATTGCGCCGCCTCTGGGCTGGCTTG
TTTACCGGGGCTGACCAGCCAGACCAGCTGTTTATCGAGGCGCTGCATAAAACCGTCATTCAATGCCGTGGGCAGCGCGC
CCATGGTCTGCGTTGGCAGCATGGCCAGCACGCTGCTGTTCATTCGCGCTTTGGGAAGCAGCACCAGCAATATGCCCAGC
AGCACCAGACATACCGCACCCCAGAGCAGCGCCGGGCGCGGAGAGTTAGTGGGTGGCAAAACGTTGGCGTTCGTCATCGG
TCAGCGTCGTGGGCGTGAGTCTGTGTTGGGAAAAAGCGATATCGGTGAGATCGCCCTGTTTATCATTCAGGCGAATGCTG
TCGAGATACTGCTCTCCGGCCAGGTCGATGGAGGCGAAAATTTTATCCAGCGGCGTAGTGATCGGCGTCAGCTTCAAGGT
CCAGCGACCTGCCCCTGCGTCTTTAAAGTCGATGCGGAAGTTCTGCTCAAGTACCGCGCGATCGGCCTGAAACAGCGCCC
GCAGAAGATGGTTAAACTGGAACATTTGCGGATTGTTCTGCGCGGTGATCACCTGCGGTGGCTGACCGTTAATGATTTGC
ACCATCCGTGAGTCATCCAGCATCAGCGCCATCGGGAACGGCGTGGTTTGATCCCATAATAATCCCTGCTCCCGGGCGAT
CAGCATCTCGCCCTGCGATCGCAGCGGCTGCGGCAGATCTTTAATGGTTCGGGTTTGGGTAAAATGCGCACGCACGATGG
GTTGCTGGGTAAAGCGCTGCTGCAACTCCTCCAGCGTCACTGCACTGGCGAAGGGGGCGAAAAACAGCACCAGCAGAGGC
CAGTATTTCATGGTGTTACTCCCATTCGTTCAAACAGAATGGCCGGGCTGACAAAGCACATTTCCCGGCTTTTCTCCTCT
ACCGCCACCTGAATGGTGTAACCGGTAGTAGTGCGTTTGCCGCTGGCGGCGTCAAAGATTTCGTAAGCGATTTTCAGGCG
GTTTTCGAACTCTTCGATTCGGGCGCGTACGCGGAAATGCTGTTCAAATGTCAGTACATCGCGGTATTTCACCCGCGTAT
CCACGACCGGCCACAAATAGCCCGAGGCTTTCATCTGGCGGTAGCCGTAATCAAATTGATTCAGCAGCGCCTCGCGCGCT
ATTTCAAAATAGCGAAAATAGTTTCCGTGCCACACAACGCCCATCATATCGACGTCATGAAAGGGAACGCTCAGCGCAAC
CTCGGCGGTAAAACGGGGATCGTTTAACACCTTTACTCCTTATCCATGGCCTGCGGTGCGTGGTCGGGCAACCGCCAGAA
ATCAAAAAAGTTAAACCAGTCGAGTGGTGATTGCAGGGCGTAGTGCTCAAGGCGTGAAGCATAGCGATCGACGGCGGCAC
GCAGCGCTGCTTGCCGGGTTGCGCGTGGCATGGGCAGCGGATCGGCAAAGTGTTCACAATGCAGACGTAATTTGCCGTTC
TGACGCAGGGCAAACATTAACAGCACAGGGCAACGCAGCGCCGCCGCCAGAATAAACGGCCCCTGCGGGAAGGGCGCGGC
GTGGCCCATAAAGGTGCTCCAGCAAACCCGCCAGTCGCCGCCGCGCTGTGGATTAACTGCAATACGATCGCCGACAATAG
CCACCCATTCGCCTTTATCGAGCTTATCTTTCAGCAGCATGGCGGTGTCCGGGCCGATATGCGTTACCGGGATCAGATGC
ACTCCGGCCTCGGGGGCCATCTCCTGCATGATCTGTTTAAAGCGTTGTGCGTTCTCATGGAACACCAGCGCATTGATCAC
TTTGCTGTTATGTAGCTGCGCCAACGCACGACAGGCTTCAACGTCACCCAAATGTGACGCCAGCAACAGCTTGCCTTTGT
TATCGTCCAGCCCCATCGCTGCTTCAGCGCCGGGCGCAAATTCAACGTCGCGACCTAACTGGAGTTCGCCGCGCCAGCCT
GCCACTTTATCCAGCATGGCTTCGGCAAAACGCAGAAAGTGATGATAGCTGCTGAGTTTTGCCGGTACTGCCAGCCCACG
CAGCGCCAGAGTGGTGCCTACGCGCGCCAGCCAGAGCTGCGATGCCCGGCGTGCGTGACCTGCGCTAATCCAATAGACGG
CAACAACCGGATAGAGCAACAGCGAGAATGCGCGTCGTCCAAGTACTCTCCAGACCAGCAGCATAAAGCGCATGCCCCAT
AATCCTTTCCTCTCCTGCTGCTGCGCCCAGTGCGAACCGGAGCGGCGAAACAGTAGCGAAGGAATGCGCGGCAGCATGCC
GAAGAAGAGTCGGGTATGCATCAGCGAAATGCGGACATTGTCTTTAAGCGCGTCAAAATGAGAGAGCCCGTCCTGCGGAT
AAGTCACGCGTGTTGGAACAAAGTAGCTGGGCGTTCCCTGCCAGTAGAGGCGAACCATCACTTCAGTGTCGAAATCCATA
CGCTTGCCCAGCGTAACGCGTTCAGCAAGACGTAGTGTTGAGGCGATGGGGTAGACGCGAAAACCGCACATGCTGTCTTT
CAATTGCAAAGACAGCGTTTCTATCCATACCCACACATGCGTGACCCAACGGCCATAACGCCGCGAACGGGGAATGGAGT
CATCATAAACAGGCTGGCCGGAAATCAGCGCCTGCGGGTGCTGTCTGGCCAGCGCCAGCAGTTTGGGAATGTCTTCAATC
GCATGCTGCCCGTCGGCATCCACCTGGATAGCGTGGGTAAAACCGGCGCGGGCAGCGTGTTGTAAACCACGAATCACCGC
TTCGCCTTTACCGGCGTTTTGCGCCAGACGCGTCAGCGTCAATGTTTCATGCTCTTTGGCCAGCGTTTCCAGGATCTGAC
GTGTCGTGTCATCGCTACCATCATCGACGATAAAGCAGGGCAGGCCTGTCGGTTGCAGGCGCTCAATCACGCGCGCCATC
ATTGCGCCGTGGTTATAGCAAGGAATGACCACACACGGGTTAAATGTCACTGACATAAGCGAATCTTCCCGCTGCTACAG
GTATGGCGTTCTTCGCCCGCGTGGCGCTGGTAGCTAAAGCTCAGTTGCTGCTTCTGTTCCTGCCAGTCGAGTATCAGCGT
AACGCTATTTCCCGGCAGTAGCGGTGCCTGAAATTTGACGTTTTGAATGCTGTGGAAACGGTAGCCTGGTGCGAGTAGCA
GCGTCACATAATGCATCACCCAGTCGAGCTGCGCCACGCCGGGCAGCAGCGGCTGAACCGCGAAATGACCGCGGAACCAG
AACAGATCCCTCTCCAGTTGGATGTCGATTTCTGCGTGAGCGGGCGACACCAGGCGGCGTTCAACTTCATGAGGTTTCAT
GAAATAACTCCTGTAGTTGCGCATAAACACGCTTGTTCATACTGTTGACGGGAATCTCCTCCAGGATGCGCCAGTAGCGC
GGCACTGCCACCGGCTCCAGCCACGGAATCAGCGCCCTTCGCCAGGCGAGTTCCATGGCTTTGCTGTCGCAATTAAGCCA
CTGGCGGCGTGCTTCTTCTTCCAGTACCAGTAACACACCAACGCCCTGACGCCCGCCACGGGAGATGGGGAGCGCTGCCG
CTTCCCGAATCCCCTCAAGCGCAAGTACACGTTTTTCTATCTCGCTGAGGGAGATGCGCTTTTCCTCGATTTTAACGACG
CGCCCACGACGCCCGGCGATGTGGAACGTCCCGTTCTCATCGGAGATCAGGATATCGTCGAGCAGCAGACCGTCCGGTTC
GGGAATAATCGGTGAATGCGCGCGAAATGCGTCGCCTTCCGGCACAATCGTGACGCCCGGGAAAGGTTGCCACGGGATCC
TGTCCTGCTGGCGATGCCGCCAGGCCAGAATTCCCGTTTCGGTGCTGCCATAAATCTCATCCGGTTGAATACCGCACCAG
ACGGCGGTTTCCTGAACATCTGACCATGGCAGCATGCCGCCAGCCGAGAGAATAATGGCTAACGGCGGCGGCGTGAGCCT
GGGATCAAGGCGTTTTAAGAACGCGGGACTGCTGATAAACGCATAGCGATGGTGGCTTTCCAGCGCGGCCAATTGCTCGG
CGTAATAGAGCATTGCGGCGTGGAGCGGCAGCCCGAGCGACATTGGCAGGAAGATGCGGAATGTCAGCCCGTATAAATGT
TGCGGCACGACCGACGCGACGACACGACAGCCCGCCAGTTTATTACCAAAACGCGCGGCCAGTATTGTCGCTTCGCGATC
GAGGCAGGCTACAGGTTTGATGACACGGCGCGGTTGCCCGGTCGATCCTGAGGTAAACAGCTCGATAAATGCCCCTTCAC
GAAGAGGCGGAAATGCGTGTGTCTGCGCTGTTTGTATCGTGTTTGCCTTCACCATCGAATGGGGGCCATCCCAGCGTAAC
GCGTGATCGCTCAGGACGCCCTGAAAGAGTGATTTTTGCTCAGCCAGCAGCGACTCCCGGCAGTGTCCGGGGATCACCGG
AATTTTTCCGGCATGCAGCGTGCCCAGTAGCGCAACGATAAACAGATAGCTGTTTTCAAAGCACAGCGCCCAGCGCTCTT
CATCGTGCTTCTGTAGCCATACCATAAGCTGAGCGACATCGTGGCGCAGGTCTTCCAGCGTCCACGTCCTGTCGCCAAGC
CAGGCGACAGGCATGTCATTGGCCCGCGAATAGCTTAGCCAGGCGGAGAAAGGAAGAGTCTTCATTGCATCTCTCGTTTA
ATCAGCTGGCGGCGTATCAGCCATTCACCTGCCATCAGTAACCCCATCAGCAGGTAGGAGATCATGCCATTCCAGAGCGT
CCACAGACGCATATCGCCATACAGCGCCGTAAACAGCGCAATCCCGCCATTCAACACGAAAAAACCACACCAGACCTGCG
TGACGCGGCGGGTATAGCGTACGGCTGACTCAGGAAGATCGGGCGTGCGCAGGCGCGCCAGGCGCTCAACCAGCGGCATG
TTGCTCCACAGCGAACAGCCAAATACCAGCAACATGATGAGGCTGACGGCCACCGGGTAATAGAGCAAGAGCTGATGCGT
TTTTAGCAGCCAGCTTGTTGCACACAACGCGATACCTGCCAGCGCCACGCTGCGCGTAACAAAGCGCATCGGCGCCAGCG
CTTGTCGGGCTTGCCGCAAACGGAAAAGCAGCATGACGGCCATCAAAGGGAGCAACCAGTGCAAACTGTTGTGCGCAAGG
CCAAACCAGACCACAAAGGGCCAGCAGAGCATCAATAACGCGGCGATCAGCTTCAGTCCCGTTTCCAGACGAGATCCAGA
CACGGTGGCTTATTCTTCGCGCAGAAGACGTTCTACGGCATCGACAACATCCTGTACGGTGCGCACGGCTTTGAACTCTT
CCGGTTTGATTTTCTTACCGGTCTTTTTCTGTAGATGCACAATCATGTCGACGGCATCAATGCTGTCGAGCTCCAGATCT
TCGTACAGACGGGCCTCGGGAGAGATATCCTGCGGGTCGATTTCAAACAGCTTGATAAGAAGTGCAGAAACTTCCTGATA
AATTTCGTTTTTCTCGGTCATAGCGAATCCGTTTTATGCGCGTTGGGACTGAATAAAAGAGGCCAGCGTGGCGACAGAGT
AGAAATGCTGGCGCATCTCTTCGCTTTCCGCTGAAAGTACCACCGCGTAGTGATTTTTGATCGCCAGACCCAGTTCGAGC
GCATCGATGGAGTCCAGTCCCAGCCCATCGCCGAAGAGCGCGCTCTCGGTTTCGATGTCATCGGCGCTGAGTTCATCCAG
ATTCAATGTGCTGATAATAAGATTTTTAATTTCAAGATAGAGCTGTTGCATCATCCGTTCCTAAAAAGGTGCAAAACCTG
ATGTTAATTGACGCAGAAGATGCCGGTTAAGCTGTCTTGCCGCCAGCGCCGGTTCTTGCGATTCCGCATCATAAAATTGT
TTTATTGCCACGCGCTCCCGCACTTTAACGGTAAAGAGCGGCTTGCGTGGTGGGACGTCATACCATCGGCTGTGTTTGTC
CAGCAGATGTTCACTACAGTGGATAACCACGATGCGTAAATCACAACCGCAGCGCACGGCGATATTTGCCGCGCCGCGTT
GCAGTGTCATTTTTTCGCCGGGGCGTGTACGCGTGCCTTCCGGGAAAATTAATAGAGTTTCACCTTGTCGAAGGCGTTGT
TCGCAGGCGGACAACAGCGTGTCTGCCTGGCTGTTGATCAGGTAATCTGCAGCTTTAATGACACCGCTAACGAAGGGGTT
GTGAAGCAGCGCGCTTTTGACCAGGCAGTCCGTTTCCGGCATCACCGAGGCCAGTAAAACGTAATCGATCAGTGTCGGGT
GGTTCGCAATGACCAGACAACCCCGCTCGTTGCGCAGGGCTTCAATGCCCTCAATATGGTAATCCAGCGCGCCAGTCAAT
TTTGCGGTGTTTAAAAACAGGCGGAAACTGGCCGCAATACTGCGGCGCGCCAACATACGCCGCTTTGCTTTGTTACGCAC
AACGACGATCAGCAGATTAAACCAGACTAACGACAGCAGCAGACCACCGATGCCGAACAGCGCAAAGCACAGCCCGGTCA
TCAGTAAACGCCATAGCCAGTTGAGACGGTTCATGCGCGGCTCCAGCGCCAGTTAAGACGCTCGCCGGTAATGCTGAAAG
CAGATTCATTACGCAGATAGTGTTGCAGGAACTGTACACTTTGCGGCAATCGGGGTTCGCCATTCCCTTCTGCCACTTCG
CTGAGGCACTGAAAGGTGTCGCCTGCTTCGATAACCAGCGCAACGGCATAGGCCCAGGTGGGCATCTCTGGAGGCAATCC
TGGATGATAAAATGCCGGCAGATTGCCGTCGAAATCCACCATCAACACGCGCTGATAGCCAGCCTGCAGGAAGCAGATCG
CTTCACACAGCCCCTGCTGGAAAGTGTCGAGCCCGGCTGAAACGGAGGATGAAACAATCGGCTGTTCCATGGCGATGGTA
AGATTACCCACCGCGGAGTTATGCACTGACATGGCAAAATCGGTAGGAGAGATATCCAGCCCGCTCGCCAGCGCTTGCAG
GATGCGATAGTTGCGTTCCAGTTCACCGTGACGGCTGCTAAACACGACGGCATCCACCGCATGCTGGCGCATTAGCGTCA
TGCCACATTCGACAGCCAGACGGCTGCCAGAACTGAGGCGGCGCGCGGTCATCATCGGCAACGCGGCCAGTTTCGCCTGT
GGTAGCGCAGGATCGATGGCGCCACCACTCAGCGACCATTGTTGCCACTGTGTTGTTTCGCTCAAACCCGGCGCCCTGGC
CAGCCAATCCGTAATGTTTAGTGCAAATTTCATCAACGCGTATCCGCGAAAAACGGTTTTTCCATTGACGCCCGTCAGGC
ATCACGGCGGCACCATTGCCGCTCTGTCTTATTTTTTATGGCATATCAATAAAGTATGCCCAACCCCGAGATTATCGAGG
CGTTTTTCAATGCTGAATCCGGCCATTTCCAGATAGCGCAGAAAATTCTCTGCACTGTAAAAACGGCTGTTACCGTTCGC
CATACAGGTGAAATACAGCGAGGTTGCATTCAAGCTGAATGCGGCAGCATCAAATTTTTGCGCATCCCAGAACAGTTCCA
TGATACACAGCCTGGCACCCGGTTTCATGACACCAGCTATTTTGCTTAATATCCGAACAATCTGTTCCGGAGAAAAGCAA
TCCAGGAATTGACTCATCCACCAGATATCAGCTTCACTGGGTAGTGGTGCTTCGCTAAGCATATCGACCGGATGAAAATG
AATCCGTGCTGAAAGGCCTGCGGCATCAACATTTTTCTCTGCCAGTGCAATTTGTTCAGGCAAATCTAATAAGGTTACCG
TGACATTTGCATCATATTTGCAGCAGGTCATGGCCCATTTTCCGGTATTGCCGCCAACATCGTACAGACTTACAGGCTGG
CTGGCGAATATATGTGGCAGCGCCGCTGTAAATGCCGCATCGGAATAATAATGATCAAAAGCGAACCAGCTATCCCGGGC
CGGGTTTGGTAATTGCGATAAAGCCGGATAAATCGTTGACCACTCGCCAAATACGCGCAGTCCTGCGGGTTTTCCGTGTC
TTAAAGCATCTTCAAGGAAATAAAGCCCCTGATAGCAAACGTCCTGGGAAAAATCCATATTCACGCGCGTCATTGGATCA
TGAAGCAGGAAATGTCCAACCTTCGCGATATAAAAACGATCTTCACTCTGGGTGATAATTCGCCCGCTAAGTGCCATGTC
GAGCAACACGCTGGCGGCATACTCATCGGCTTCGCAACCTTCGACAACCTCATCAAGCGTGGCACCCCGCTTTCCTTGTT
TATCCAGAAATTCCAGCAGCCCAAATCTCCGCAAACAGACTGCGGTCTGAAATAACATTGGGGCGAAAGCAATACGCTGC
GCTTCAGCTATCGCTTCCAGCGCGCTGAAGGGATCCTGTTCATACATGGTGTGCACAACCTTAATTAAGAGCACATTGAT
TATCGGACCGTTGCCGGTCCGACTTTAGGCAGAATGACAATTAAAGCGCAGCACCTGTAGACAAATTCAGCTGAATATCT
TTGTCGAGGTTGTTAACCCAGCGGTTGTAATTCTTATGAATTTTACCGTCTGAGGCTTTCAGATTCAGGCTATTTTCGTA
GTTGATTGAATAGCTGTTTGCCGAGTAGTTAACGCGAATTTCTGCAACGTGGTCGCGACTTTGCATACGGCCTTTGATTA
CGCCTGGGCCCGCATCGGTCATGATCCACTGGCGTTGTTGACCCGCTTTCAGAATCGCAGCACGAACCTGCGCCTGAGTA
TGGCCCCCACTGACCGGAGTGTTAATATTATGAATGCTGGTGGTACGCGCGCAGCCCGTCAGCGCACCTACGACAGCAAT
CGCAGTCAGTAATTGAACAATCTTTTTCATGAGAACTCCGTATCAAATAAATATAAGATTGGTGACACAGTTAATATCGT
AAGCTAAGGCGAAATAATGATGTTGTTCTGAAGGTAAATGATGCTACCTTGATTTTTATGATGAAATCATATGACTTTAC
AGAACGCGCATGAATTCACGGGGGTAAAATACCATTATGTTTTGCGCAACGGTAGCTTTTATTAAGGCGTGAGAACCCCA
AAGATTAGTAGAATAGAGGGGCGATGAGTTTCCTGGTTAATAACTGTCTATTTAATTACGTTATATATTTGTTATATTTA
TTATGTCTTCTTAAGGTAAATTTTTGCGATTTATCTCATGCAGGATTTAAAAATAAAAACGCCCATAAAAACCTGGGCGT
TTTTATTTTCTCCATATTAGTCACTGGGGCTACAGATATAAAATCCCCCATTGGTAGACACTCTACCCGGGCAGGCGGCT
TTTCGGTCTGCCTGGCCCCAGTAAAATCGCCAGCTTGCTGCCACCAGTGGTGGTTTCCATCCAGATCTTACAGACGCTGG
TCAGCGGTACTGACAGGAGCATACCGATTGGGCCGAGCAACCATCCCCAAATCAACAATGACAGGAACACCACCAGCGTG
GACATCCCGAGACGGTGGCCCATCATGCGCGGCTCAAGAATATTGCCAATCACCATATGCACGGCCAGGAACAGCGCGCC
AACCAGCAAGCATTCATAAGCGCCATTGAAGAGTAACGCCTGAATCATCGGCGGGATCGCGGAGAGCACCGAGCCGATAT
TGGGGACATAGTTGAGCAGAAAAGCCAGTACGCCCCACATTAACGCAAACTGAATATCCAGTAACACCAGTCCCAGCCAG
ACAATCAGGCCGGTCCAGACGCTGAGCAGGGTTTTCAGCGCCAGATAGTGAGAGACGCCTTTTAACGCGCGGTGCAGCCC
GGCAATATGCACTTGCGGGTTAGTCAGGGCAAAACGCATTTTGTAGGGAACATGGCGAACTTCAAACAGCATAAACACCA
CGGTCATCACCAGCAGCACAATGCTGGCCATCGCGTTCGATAGCTGGGTCGCCATGGATGTTGCGAAAGTCATTACCCGC
TCGGAATCCATGCGCTGCAGTATGCGCTCTGGCGACATATGCAACCGGAGGAAGGGCATGGCATCCTGCAACTGGAGAAA
TTTGCGCGTGAATTCGCGATTGTATTTCGGCAGCAGGGTCATAAAGTCATTCACCGATGCGGCAAGCACCGCGAACAGCG
CGGTGAGGAAAATCAGCATCACCAGCACCACAACGGCAATGGCGACCGGGCGTTTCAGGCCGCGGCGAATAAACCAGCTC
ACCAGTGGGTTAAGAACGATGGCGAAAAAGAGCGCCAGCAACAGTTGCACAATAATGTCAGCAGCGGCATGGATCCCGGC
GAGGATCACCACCAGTGCTGCCAGTTTTAACAGAATATGGAGACCTGCCTGGTCCGGTTGAGGTTGTGTCATTCGGCATT
CCTTTTGTCATCATGCCCGTTAAGTGTAGTGCTCCGTAACATCTTCGCCCGACAGAGATATTCTTAAAGTGGGTGCTGAT
TTCTGCGTCCTGACGTGATAATAGTGAAACACTGTTGTGAATCTCTGGGTCAAACTTCATGCCTGAAAATGCCGCTGAAC
CGGCGCTTAGCGGATTGCGCCTCAATCTGCGGATTTTGTCCGTCGTTATTTTTAACTTTGCCAGTTATCTCACCATTGGA
CTGCCGCTGGCGGTGCTGCCTGGCTATGTCCATGATGTGATGGGCTATAGCGCCTTCTGGGCCGGGTTAGTGATCAGCCT
GCAATATTTCGCCACGCTGCTCAGCCGACCGCATGCCGGGCGCTATGCCGATTTATTGGGGCCGAAAAAGGTCGTTATCT
TTGGCCTGTGTGGCGCCTTTCTTAGCGGCCTCAGTTACTTGCTGGCGGCAATAGGCAGCAATCCAGGCATATTAAGCCTG
GTGTTGTTGTGCCTCGGGCGTGTGATTTTGGGTATCGGCCAGAGTTTTGCCGGAACCGGCGCGACGCTGTGGGGCGTGGG
CGTTGTTGGCTCCATTCATATTGGTCGCGTGATCTCGTGGAATGGAATCGCCACCTACGGCGCAATGGCGCTGGGTGCGC
CGCTCGGCGTCCTCTGTTACCGCTACGGCGGGTTACAGGGGCTGTCATTAACCATTATGAGCATTGCGTTGCTGGCGATT
GTGCTGGCATTACCGCGGGCGAGGGTGAAGGCCAGCAAAGGCAAACCGCTACCGTTTCGCGCCGTGCTGGGGCGCGTCTG
GCCGTACGGCATGGCACTGGCGCTGGGTTCGGCAGGGTTTGGCGTGATAGCGACCTTCATCACGCTCTATTATGCGGCCA
AAGGTTGGGACGGCGCGGCATTTGCCCTGACGCTGTTTAGCTGTGCGTTTGTTGGCGCCCGTTTGCTGTTCCCTAACGGC
ATCAACCGTTTCGGCGGTCTGAATGTATCGATGATCTGTTTTGTGGTCGAAACGCTCGGCCTGGTACTGGTGGGGCTGGC
GGTAGAGCCGTGGATGGCAAAACTCGGCGTGTTCCTTGCCGGGGCCGGTTTCTCGCTGGTGTTCCCGGCGCTGGGCGTCG
TAGCCGTGAAAGCGGTGCCGCAGAATAACCAGGGTTCCGCGCTGGCGACCTATACGGTGTTTATGGATTTATCGCTGGGT
ATTACCGGCCCGCTGGCAGGATTGCTGATGGCATGGGCGGGCGTGTCGTCGATTTATCTGGCGGCGGCAGGGCTGGTGGC
AATTGCCTTGTTGTTGGCCTGGCGATTAAAACAAAAGCCGGTGTTGGTGGGATGATTGCCCGCTAGCGCTTTGTTTATCG
GGCCGACAGTGCTATTCGGCAATAAAAAAGGGAACTCGCAAGTTCCCTTTTTACCCTTCGCAGCGGGATTATTTCACCAC
GATGGTATTGATGATGTTTTCTGCGGCGGTTTGCGCCTGCTGTTGGTTGTCCGCCGGCAGCGTAACCTGCAAGGTCAGCA
GTTTATTATCCACTTTGCCCAGCACCACGGAAGACCAGGCCGTCTGACCTTTGGCCGAGATAATGCTGTCGAGCTGTTGC
AGCGTCTGGCCTTTGATCTCAATCGCTTTATTGGTCACAACCTGCAACTGCGGGTCGCGGCCACGCTGTTGATCTTCCAG
GCGTTTCGCCAGCGCCGCTAAATCTTCCTGCGTGTTGTCGCCAACGATGACGATCACCGCTTTCTGGCCGGTAGCGTCGG
AGTAAACGTGCATATTATTAGACTGGGTGCCCAGCTTGCCGCTCTGATCGGTCATATCCGCCGGCAGCGAGAAGCTGAGC
TTGCCGTCAAGCAGCGTTATCGGCTGGCCTGTTGCATTGCTTTCGGCTGAAGCGGCCTGAACCGGCTTCTTGCTGTCGCT
GTTATCACAGGCAGCCAGCCCGACGACCAGCAGGCCAATACCGACATATTTAACCAGATTGCGCATTGACTTCTTCCTTT
CAATAAACAGCCATAACGGCTCAGCGCTCCATCTTATCACATCTGCCTGGCGGTACTCTTAACTGGCCTGCAACGCGTTA
ATTTCAGATTTGTCTGCCAGCCTTTTCAGTAACATATTCAACAACACACCGTACATCGGCAGGAAGAAGGCAATGCTGAT
AAGCACTTTAAAGCTGTAATCCACCAGCGCGATTTCCGTCCAGTGCTGCGCCATAAACGCATCCGGGCTGCGCCAGAAAG
CAATAAAGAAGAACGCAGCGGTGTCGCTGGCGTTACCAAATACGGTGGAAGCCGCAGGCGCAAGCCACCAGCGGCGATTC
TGACGCAGGCGGTTAAACACATGCACATCAAGAATTTGCCCCAGCGCATAGGCCATAAAGCTGGCGCTGGCGATACGGGC
GACAAACAGGTTGAAATGCGCCAGCGCGCCAAAACCCTGCCAGCTTCCCATGTAGAACAGCGAAGAGATCACGTAAGAGG
CCAGCAGCGCGGGCACCATCACGGCAAAAATAATGCGTCTTGCCAGCGGCGCGCCGAAAATGCGCACGGTTAAATCTGTT
GCGAGGAAAATAAACGGGAAACTGAATGCGCCCCAGGTGGTCTGGAAACCAAAAATGGCGACCGGCAGCTGCACCAGATA
GTTACTGGAGATAATCACCAGCAGATGAAAAAGCGAAAGCCAGACCAGCGCTTTCATGCGCTGCGAGGATGAAAATTGCG
TCATATTGTGACCTTTTTGGTAAATGGGGTGAGGGAACCCAGTACTTTTTTGTGCTCTGCCACGCAGAGCCGCCGCATGA
TACTGCAACTATTGCCGGATGCAATGGTTAATTTTAACGCAATCGTTAACCTTGCTTGCGTCACAAAAAAGGCGGCGTAA
ACTAATGCGGTTTTTTCCCTTGCGAGATGAAGATGACCGATTTCTTTTCCACTGCTGACCATACGCTGGATGCGCAGGGT
TTACGCTGCCCGGAGCCGGTAATGATGGTGCGCAAAACCGTGCGTAATATGCAGGTTGGCGAAACATTGCTGATTATCGC
CGACGATCCAGCAACTACCCGCGATATTCCCGGCTTTTGTCGTTTTATGGAACACGAGCTGGTCGCCGGGCAAACCGAAT
CACTGCCGTATCGGTACGTGGTGCGTAAAAGCCACTAATCTTTGCTGCGTAACAGGCGCAACGCATTGGCTGTCACCAGC
ACCGTTGCGCCGGTATCCGCCAGTACGGCCAGCCACAGCCCGGTCATTCCCAGCAGCGTCGTCAGCAGAAAGATAGCTTT
CAAACCCAGCGCCATGGCGATGTTCTGGCGAATATTGCTGTGCGTCGCACGCGCCAGACGGATCATCTGCCCAATGCCGA
TCAGGCGGTTATGCGTTAATGCCGCGTCCGCCGTTTCCAGCGCCACATCGGTGCCGCTGCCCATCGCAATCCCGATGGTT
GAGGCTTTCATGGCGGGCGCATCGTTGATGCCATCGCCCACCATCGCCAGCGGTGAACGCTGATTCAGCGCCTGTACTGC
CTGCACTTTATCTTCCGGCAACAGCCCGGCGCGGAAATCCAGCCCCAGTTCCCCGGCGATCGCCGCCGCCGCGCGCGGGT
TATCTCCGGTCAGGATCACGCCCTGAACGCCCAGCGTATGCAGCGCGGCAACCGCTTCTTTGGCGTCATCGCGCAGCGTA
TCCTGCAGCGCCAGCGTGCCAATCGCTTCGCCATCGCGCTCAACCACAATAACGGTTTGGCCGAGGCTCTCTTGCTGATG
AATGTGCGCTAACAGCGCGCTCGCTGGCACTCCTTGCGGCAGTTTATCCGGTGCGCTGATGCGAATATATTGCCCGTCAA
TCTGTGCTTCGATCCCTTTCCCGGGCAGCGTTCGCTGCGCTTGTGCCGTCGGAATCGGCAACTGGCGGCGCTGTGCTTCC
TGTACAACAGCCTGCGCCAGCGGGTGAGTGGAACCCTGTTCAACGGCGGCGCTGAGCGCCAGCAGTTCCGCTTCGTCGAT
CCCCGCCAGTGGCGTGACCGCGACAACCTGCGGTTTGCCAATGGTCAGCGTGCCGGTTTTATCAAATGCCACCTGGCGGA
TGCGACCTAGTTGCTCCAGCGCCGCGCCACCTTTGATTAACGCGCCACGCCGTGCGGCGACTGCCAGCCCGGAAGTAATC
GCGGCGGGCGTAGAGATCACCAGCGCACACGGGCAACCAATCAACAGCAACGCCAACCCTTTGTAGATCCAAGGTAACCA
CGGCGCAGCGAACAGCAGCGGCGGCACAACCGCGACCAGCAGTGCTACTGCCATAATCGCCGGTGTATAGATGCGGCTAA
AGCGGTCGATAAAGCGCTCAATTGGCGCGCGACGCTCTTCGGCCTCTTCAATCAGCTTGAGGATACGGTCGATGGCGTTT
TCGCCAGGCTTCGATACCACTTCCAGCGTCACCAGCCGATCAACGCTGGTGGCTCCGGCCGGTACCGATTCGCCGCAAGT
GCGCTCTACTGGCACCGATTCGCCGGTCAGGGCACTTTCATCAAAACTGGCAAATACCGACACCAGCTTGCCGTCGGCAG
GTAAACGCCCGCCCGCCGGAACTTCAATGGTATCGCCCGGCTGTAACTCGCTGGCGGCGACCGTCTGGCGCTCACCGTTA
CGCAAGCGGATGGCGGTATCCGGTTTTAGCGCCATCAACGCGCTGACGCCGCGGCGTGCGCGGCTGGCGGCCCAGCCTTC
AAGGCGTTCGCCAATCAGAAACAGCAGCAATACCATCGCCGCTTCCGCCGTTGCGCCAATAAACAGGGCACCGATCGCCG
CTACGCTCATCAACGTTTCGATAGCAAACCAGCTACCACTTTGGATTAAGCGCAGCGCCTGGCGGGCAATTGGCCACAGG
CCGACCAGCGTGGTGGCGACAAAAGCAGCCTGGCCAAAGGGATGGTTGAACTGCTCCAGCGCCCAACTGAGCGCCATCAT
TACCATCAGGACGATCAGCGGCAGGTTTTCCTGCAGCCGTGAAGGGGCGGGCGCGGGCGTGCTTTTTTCGCTGCGTAGCT
GGTAGCCAGCCTGCTGAACTGCCTGCTCGACGCGTTCGCGCACATCGCTGTCGGCCACCACGATCAGTTTTTCTGTCGCA
AAGGTCACCTGAACCTGGCCAATGCCTTCGACCTGGCGAACGGCATTTTCCACTTTGCGGGCGCAGGCGGCGCAGTCCAT
ACCAGAAACCAGCCAGCTATAGCGTTCGCCTTCCGCGCTCAGCGCCGGTTGCGCCTTGCTTTCGCAGGCACCATCAGCGC
AGCAGGATTGCGGTTTTTCCGGCAACGGGCGCAGTTTTATGGCCGCAAACTGTGGCGCTTTTTTCGTGTCGGCGGGCGAA
GTGGGGGTCGGCATGGCATCCTCCGGTGAATGATAATTTTCTCATTAACCGGAGGATACACTCTGGAGTCGACTCCAGAG
TCAAGCCTTTTAAATATCAGAGTCAAGCCTTTTAAATATACAGCGAACGGACGATCAGAAAATGTCCGGCGAAGTAGCAG
GCCGAAGCGATGGCGTTATCGGCTCGGAAGCGTTTACGGTAGTGGCTCCCCAGCCAGACAACATTGCCGAGCAGCAGCAA
CGCCGCACCGACAAACGCCGACAGCGCGGGGCTGGTAGGGCGGAAGAACCACAGTTCGCCCGCCAGCCAGACCATCACCA
GCGTCATGGCGATAAAGGCACATACCGCCATGCGCAGCTCTTCGAGGCGCGTCCAGATCACCGCCAGCAGCAACGCGCCA
ATAATCAGCAACACCACCGGCAACGGCCAGAAAAAGGAGAGTGTCATCTGGCTGGCGAAGTAGATGGTGTAAAGCAGATG
GGCGAGGAAAAAAGCGCCGATGGCGTAGAGCATTTTTTGCCGCGGCAGCAAGGTTAGCGCATCGCCAACCAGCGAGGCGC
AGAGGCCAGCCAGCACCAGATAACTGATGGCGTCGAACATCGGCGCTTGCCAGGCCAGCAACAGCAGGAGCAGTAGGGTG
ACGGGTTTAAAAACCCAGCGCTGCCAGGTTGGGCCGCGATAAGACGCATCGACATACAACCAGCCGGACAAACAGACAGC
GATAAATGACCACAGCATAATTAAGTCCCTGTATCTGTTATTGTTGCGTAAATCTCTCCTGTTCAGTGTAGTGGCGGAAA
AAGGAGGATGACAATGCTATTTCACCCGCGATAAGCTCAATTCCGCTTTTTCTGACAGGGTGCCGTCATGAGTAAACCAC
CGCTTTTTTTCATTCTTGTCATTGGCTTGATCGTCGTACTTGCTTCTTTTCGCTATGTTCAACAGCGGCGGGAAAAGGCG
GAAAACGATGCCGCTCCGTTACAGCAAAAAAACGTGGTGGTGAGCAGTAAGCGGGAAAAACCGCTCAACGATCGCCGCAC
GCGTCAGCAGCAGGAGATCCCGGCGGGCAGCGCTATGCGTTATGAAGCGCGTTTCAAACCGCAAAGCGGCGGGCTGGAGA
TGGTTTTTCGCGTTGATGCGCAGCAATATCATGCGCTGACGGTCGGCGATAAAGGCGTGTTGAGCTATAAAGGCTCGCGT
TTTGTCGGCTTTGAACAAGCCCGGTAAGCGCGACGCTTCCGGGCTATAACATTACTTCTTCGTTTTTAGTTTTTTCTGCC
AAATCAACAGTTCAAACACGCCGAACAGGAAAATGCGGATCTGTTCAGCTTTGCTCATTTGCGGGCCCTCTTTCGGCAGC
GCGGTTTTCAGCATTGTCGCCTGTAAGGCATGCATGAAAACGGTAAAGACCAGCGCGACGTTGACGAAAATGTTCAACGG
GCGCGGAAACGGCTGGATCAGATTCCACAGCAGAAAGGCCCAGACGCAAAGCATCAGCAGGCGTCCCAGATTAATCAGCA
GCGGCATGCTTCTCTCCTTGTGGTGCTTCGCGGTGATATAAACGATACGCGACCTGGCCCGCGACTTTCTCCCGGTGCAG
AAGCCAGTGCGCTGGCACCGGCGGTAAGCCATTTTCGACTTCACTTTCGATATAAATTAATGCGTCATCGGCGAGCCAGC
CGTTGTTTTCCAGCAGGCGGACTGTCTCTTCCAGCATCCCCTTACGGAACGGCGGGTCGATAAAGGCAATGGTGTGCGGC
GTGCCGTGGCCTGCTAAATAGGTCAGCGTATTGGTATTCACCACTTTGGCGTTGACGGCTTTCAGCGTCGCCAGATTTTG
CTGTAACTGCTGCGCGACGCTGCGCTCCATTTCCAGCAGGGTTGCGCTGGCGGCGTAGCGCGAGAGCGCTTCCAGCCCTA
ATGCGCCACTTCCGGCAAAGCAATCAAGACAGTGCGCATCAACCATGGATGGCGCCAGCCAGTTGAATAGGGTTTCCCGC
ACGCGATCGGTGGTCGGACGCAGGCCGGGGCTATCCGGAACCGGTAATTTGCGGCCCCGCCACTGCCCGCCAATAATGCG
TATCTGGCCGCTGGCGGCACGGTTAGGTTTCTTCATGGGTTTCGCTTTGCTCATCATTTCGGCCTGCTATTCTAGCGGTC
TGACGAAGGACGTTAAACCCTAATCCTCAGGCCGTGATGCGAGTTGCGGAAAGTGTTAGACTATCCGACTAATTAACAAA
TGTTTTCAGTCCCTGTCATGTAAGACGGGCTGCGCCATGAATCAACAGCGGGAGTGTAGTCGCCAATGGCAAATGAGAAG
AAACGTGGCTTTTTTTCCTGGCTCGGCTTTGGGCAGAAAGAACAGGCCGAAGAGGCGCAAACCGAACCACAGCAGGTAAC
TGAGCAGCCGGCCGAAGAGACACCGGTGGCCGAACCTGCCGCCGACAGCGAAAAATTTGCCGAAGAGGTCGTTGAGGTCA
GCGAACAGCTGGCGCACGAAGAGGCGCAGCCGGAGCCCGTCGTCGAAGAGCAGGCGCTTCAGGTTGAACATGAAGAACTG
CCGCTGCCGGAAGAGGTCGCAGAGCAGGATATCGGTGCGGAAGAGTGGCAGGCGGAAGCCGAACCGCTGGCGGAAGAAGA
TGCGCCGCTGAGCGATGAAGAGCTGGACGCGCAGGCGCTGGCTGCGGAAGCCGCGGAAGAAGCCGTAATAGTTGTGCCGC
CAGAGGACGCGGCGCAGGAGCAGGAGAAACCGACAAAAGAGGGTTTCTTCGCGCGTCTGAAACGCAGTTTGCTGAAAACA
AAAGAAAATCTGGGTTCCGGATTTATCAGTCTGTTTCGCGGTAAAAAAATTGATGATGATCTGTTTGAAGAGCTGGAAGA
GCAGCTGCTGATTGCGGATGTTGGCGTTGAGACCACGCGCAGAATCATCACCAACCTGACGGAAGGCGCAAGCCGTAAGC
AGCTTCGCGATGCAGAAGCACTTTATGGTTTGCTGAAAGAGGAAATGAGCGACATCCTCGCGAAGGTTGATGAGCCGCTG
AATATTGAAGGCAAAACGCCGTTTGTTATTTTGATGGTTGGCGTTAACGGCGTGGGTAAAACCACCACCATCGGTAAGCT
GGCGCGTCAGTTTGAGCAGCAGGGCAAATCGGTGATGCTGGCGGCGGGCGATACCTTCCGCGCGGCAGCGGTTGAGCAGT
TGCAGGTTTGGGGCCAGCGCAACAATATTCCGGTGATTGCCCAGCATACCGGCGCGGATTCCGCTTCGGTCATTTTTGAC
GCTATTCAGGCGGCGAAAGCGCGCAATATTGATGTGCTGATTGCCGATACTGCCGGGCGTTTGCAGAACAAAGCGCATTT
GATGGAAGAGTTGAAGAAAATTGTCCGCGTCATGAAAAAGCTGGACGAGGATGCTCCCCATGAAGTGATGCTGACGATTG
ATGCCAGCACCGGGCAAAATGCGATTAGCCAGGCCAAACTGTTCCACGAAGCTGTGGGTCTTACCGGCATTACGCTGACC
AAACTCGACGGCACCGCCAAAGGCGGCGTGATTTTCTCGGTGGCGGATCAGTTCGGTATTCCGATCCGCTACATTGGTGT
CGGCGAACGTATCGAAGATCTGCGTCCGTTTAACGCGGGCGATTTTATTGAGGCGCTTTTTGCCCGAGAGGATTAACAAT
GATTCGCTTTGAACATGTCAGCAAAGCCTATCTCGGTGGGAGACAAGCGTTGCAGGGGGTGACATTCCACCTGCAACCAG
GCGAGATGGCCTTTCTGACCGGGCACTCCGGCGCGGGGAAAAGTACCCTGCTGAAGCTTATCTGCGGGATTGAGCGGCCA
AGCACCGGGAAAATCCTGTTCAGCGGCCACGACATTAGCCGTCTGAAGAACCGTGAAGTGCCATTTTTGCGTCGCCAGAT
CGGCATGATTTTTCAGGATCACCATCTGCTGATGGATCGCACCGTGTATGACAACGTGGCGATTCCGCTGATCATCGCTG
GCGCGAGCGGTGATGATATTCGTCGTCGTGTATCGGCGGCGCTGGATAAGGTCGGGCTGCTCGATAAAGCGAAAAGCTTC
CCGATTCAGCTTTCCGGCGGTGAACAGCAGCGCGTCGGCATTGCCCGCGCGGTGGTGAACAAACCGGCAGTGCTGCTGGC
AGATGAACCGACCGGTAACCTGGACGACGCATTGTCGGAAGGGATTTTACGTCTGTTTGAAGAGTTTAACCGCGTTGGGG
TTACGGTACTGATGGCGACTCACGATCTGGGGCTGATTTCCCGGCGTTCGTACCGCATGCTGACCCTGAGCGATGGCCAT
TTGCATGGAGGCCTGGCGGGTGAATAAGCGCGACGCATTAAATCATATCCGGCAGTTTGGCAGCCGGCTTGACCGTTTCC
GTAAATCCGCCGCTGGCTCCGGCGAAGGTAATCGCAATACCCCACGACGTGGCAAAGCGACAAACAAACCGCCATCACGT
AAAACCAATGTGTTTAACGAACAGGTTCGCTACGCCTGGCACGGCGCGTTGCAGGATCTGAAAAGCAAACCGCTGGCGAC
GTTCCTGACGGTGATGGTGATTGCCATCTCGCTGACGCTGCCGAGCGTTTGCTATATGGTCTACAAAAACGTCAACCAGG
CGGCGTCGCAGTATTATCCGTCGCCGCAAATCACCGTTTATTTCGACAAAACGCTGGACGATAACGCCGCACAGCAGGTG
GTGGCCCAGCTCCAGTCCGAACAGGGCGTGGAGAAGGTGAACTACCTTTCTCGTGAAGATGCGCTTGGCGAGTTCCGTAA
CTGGTCCGGGTTTGGCGGTGCGCTGGATATGCTGGAAGAGAACCCACTGCCCGCCGTGGCGGTTGTGGTTCCTAAACTCG
ATTTTCAGAGCACGGATTCGTTGAATACGCTGCGCGATCGCATCTCTCATATCCACGGCATTGATGAAGTGCGTATGGAC
GATAGCTGGTTTGCGCGCCTGGCGTCGCTGACCGGGTTGGTCGGGCGCGTGTCGGCGATGATCGGCGTACTGATGGTTGC
AGCCGTCTTCCTGGTTATCGGCAACAGCGTGCGGCTGAGTATTTTTGCCCGCCGCGATACCATCAACGTGCAGAAATTGA
TCGGCGCAACGGACGGTTTTATCCTGCGCCCGTTCCTGTATGGCGGTGCGCTGCTCGGCTTCTCCGGCGCGTTTTTATCG
CTGATCCTGTCGGAGATTCTGGTGATGCGGCTCTCTTCGGCGGTTACCGAAGTGGCGAAAGTGTTCGGCACCCAGTTCGA
GCTAAGCGGCTTGTCTTTTGACGAGTGCTTATTGCTGCTGCTGGTCTGTTCAATGATCGGTTGGATAGCCGCCTGGCTGG
CTACCGTGCAACATTTACGTCACTTTACTCCCGATTAAAAAAACTCTGGTATACTCTTTCCCTGCAATGAAGTATTCCCG
TAGCAGGGAAAGCGTATCGCCCCTTTCTGATGTTTTCCTTGCACCGGCTTTTTCATCGATATGTCACAATTTGTGCGTAA
TTTATTCACAAGGCGACATGGAACTTGTGGATAAAATCACTGTCTGATAAAAGTGTGAATGCTAATCTCGTTGCTCATAA
GGACTGGCATGTTTGTTGCCTGATGGGGACAGACCGCCGCCAGTGGAAAGTAAATTGAGAGGATTTGAATGACCAAAGAA
ATGCAAACTTTAGCTTTAGCCCCTGTTGGTAACCTGGAATCTTACGTCCGGGCCGCTAACGCATGGCCGATGTTGACGGC
CGATGAAGAGCGGGCGCTGGCTGAAAAGCTGCATTACCAGGGCGATCTGGAAGCAGCGAAAAAGCTGATTCTGTCTCACC
TGCGCTTTGTTGTTCATATTGCTCGTAATTACTCGGGCTATGGTCTGCCGCAGGCGGATCTTATCCAGGAAGGTAATATC
GGCCTGATGAAAGCTGTGCGTCGCTTCAACCCGGAAGTGGGTGTGCGACTGGTTTCCTTCGCCGTGCACTGGATCAAAGC
TGAGATCCACGAGTATGTGCTGCGCAACTGGCGTATCGTGAAAGTGGCAACCACCAAAGCACAGCGCAAACTGTTCTTTA
ATCTGCGTAAAGCGAAACAGCGTCTGGGCTGGTTTAACCAGGACGAAGTCGAAATGGTGGCCCGTGAACTGGGCGTGACC
AGCAAAGACGTGCGTGAAATGGAATCGCGTATGGCGGCGCAGGACATGACGTTTGATATGTCCCCGGACGATGACGCCCA
GGACAGCCAGCCGATGGCCCCGGTGCTCTATTTGCAGGATAAATCGTCGAACTTTGCCGATGGCATTGAAGACGACAACT
GGGAAGAGCAGGCTGCCAACAAGCTGACCGACGCAATGAAAGGGCTGGACGAACGCAGCCAGCAGATCATCCGCGCCCGC
TGGCTGGACGAAGAGAACAAGTCCACGCTGCAGGAGCTGGCCGACCGTTACGGCGTTTCCGCCGAGCGCGTACGACAGCT
GGAAAAGAACGCGATGAAAAAACTGCGCGCCGCTATCGAAGCGTAAGCGTTTGCAGTGAACAAGCCGGGTCGGCGCAAGC
CTCGCCCGGCTTTTTGTTTTTTAACGCGCTGGGTTTTTGCTGCCCGGCGCTTCGCGTATCAGTTCTGCAAGCCCGGCAAA
CGCCGGTTCCATCTCCTCTTCCTCCATCGCCGCAAATCCCATCAACAGGCCACGCGCTGGCGTGTCGCCGCTGTAATAAC
GCGAAAGTGGCCGCACCAGAATGCCACGCGCGTTAGCCGTTTGCGCCAGCGCCACATCATCGCAGGCAGCAGGCAACGAC
AGCACCAGATGCAGCCCGGCATTATCGTTAAACTCGCTAAGCGCCTCTTTGCCAAGATAATCGGTGATAAGTTGCGCCAG
CCGCGCGCGGCGCCGGGCGTACAGCAACCGCATCCGGCGGATATGCGCCGTGTAATGCCCCTCGCGGATAAACTGCGCCA
GCGCTTCCTGATCCAGCAAACGCCCACCGCGATAGAGTTCGGCATGCGCGGTTTTAAGCGCCTGCATCAGCGGGCGCGGC
AACACCAGATAACCGAGCCGCAACCCGGGGTAGAGCGTTTTACTGAACGTACCGGTGTAAATCACCGGCGCATCGTCCAC
CAGCCCCTGCAAAGCGGGAATGGGCTGGCCCGAGAAACGGAATTCGCTGTCGTAATCATCTTCAATAATCCAGCTCCCGG
TTTGCCGCGCCAGTGCCAATAGCCGCTGGCGGCGCTCCAGACTCATCACGCAGCCCAGCGGATACTGATGCGAGGGCGTG
ACGAAAATGAGTTTCGGCGGCACATCGCCTGGCTCCGGCGGGTTCATTCCGGATCTGTCGACTTCGATGGCCTGTAAGTT
AACGCCGTTTACCGCCAGCACATTACGAATTCCCCAGTAGGCCGGCTCCTCAATCCACGCCAGATCGCCCGGATTGCACA
GCATGCGCGATACCAGATCAATGGCCTGATGGATGCCTTCCGTAATCAGGATCTGCTCCGCGCTACAGCGAACCGATCGC
GTGACCCGTAAATACTCCACCAGCGCCTGCTGCAGCGCACCGCTGCCGCCAGCGTTGCTATAAGAAAGCTGTATTGCCTG
CGGTTTTCGACTTACGCGAGACTGTATTTTTCGCAACAGCGCATGCGGGAATGCATTGATATCCGGGACACCAGGCAGAA
ACGCGCCCCACTGGCGCGCGCTGGCATTACTGTGGCTCAGCAGATGCTGACCACGGGCGGAAAGCTGTGAAGGCAGGCTG
GCGCTAAGTTTTTCGCCTGCAGTCAGGGGTGCGGAAAGCAGGCTGTCCGGGACGGTGCCGGCCACAAAGGTGCCACTGCC
GGTACGGGAAACGACATAGCCTTCGGCCAGTAGCTGCTCATACACCGTCAGCACCGTATTGCGCGACAGATTCAGTTGCG
CGGCTAAATCGCGGCTCGGCGGCAGGCGGCTTTGTGTCGGCAGGCTACCGTCGAGTATCGACAGGCGAATCGCGTTATAT
AATTTCTTATGCAGCTTGCCTTCGCGCTGCTCGTCCAGACGCAGCTGCAGCAAGTCAGAGACGAGCGAGCGCAATTGGAT
CCCTCAATTATTCAAAACTGGTACTCGATTATAGAACCACTTATGTCATGTTTTCACAATAGACGCAGCAACAACGAACA
CAGACGAGGGTAATCAGGTGAAGAATAACGAACTACATCAGCGCCGTTTACAGGCGACGCCGCGCGGTATTGGAGTGATG
TGCGGGTTTTATGCGGAAAAAGCAGAAAATGCCACATTATGGGATGTCGAAGGCAACGAGGTTATCGACTTTGCCGCTGG
CATCGCGGTGCTCAATACCGGGCATCGTCACCCGAAAGTGATGGCTGCGGTGGAAAAGCAGTTGCAGGCCTTTACGCACA
CCGCTTACCAAATTGTTCCTTATGAAAGCTATGTTTCGCTGGCGGAACGTATTAATGAACGCGTGCCCGTTGATGGCCCG
GCGAAAACAGCGTTTTTCTCAACCGGCGCGGAAGCGGTGGAGAACGCGGTGAAAATTGCCCGCGCTTACACCAAACGTCC
TGGCGTGATTACCTTCGGCGGCGGTTTTCATGGCCGTACGTTTATGACCATGGCGCTGACCGGGAAAGTCGCACCGTACA
AAATCGGGTTTGGTCCGTTCCCCGGCTCGATTTACCACGCCCAGTATCCGAATGCGCTGCACGGCGTCAGCACCGAAGAT
GCGCTGAAAAGTCTCGAACGCATCTTTAAAGCGGATATCGCGCCGGATCAGGTTGCGGCCATCCTGCTGGAGCCGGTTCA
GGGCGAAGGCGGCTTTAACGTGGCGCCAGCGGATTTTATGAACGCGTTGCGCAAACTGTGCGACAACCACGGCATTCTGC
TGATTGTTGATGAAGTGCAGAGCGGCTTTGCCCGTACCGGCAAATTGTTCGCGACCGAGTATTACGCGGTTAAACCGGAT
CTGATCACCATGGCGAAAAGCCTGGCGGGCGGGTTGCCGCTGTCGGCGGTGGCCGGTCGTGCAGAGGTGATGGATGCGCC
TGCGCCTGGCGGGTTGGGCGGCACTTACGCCGGTAACCCGCTGGCGGTGGCTGCGGCACACGCGGTGCTGGATGTGATCG
ACGAAGAAAACCTCTGTGAACGCGCTAACCATCTGGGCAAACATCTGGTGGAAGTGCTGACGCAGGCAAAAGCGCAGTGC
CCGTACATTGCGGATATCCGCGCGCAAGGCTCGATGGTGGCAGTGGAATTTAACGATCCCGGTACCGGCGCGCCATCGCC
TGAATTTACCAAACAGGTGCAGGACAAAGCGCTGGCGGCAGGCGTGCTGCTGCTGAGCTGCGGCGTCTACGGCAACGTGA
TCCGTTTCCTCTATCCGCTCACCATTCCGGAAGTTCAGTTCCGCAAAGCGCTGGATATTATCCACCAGTCGCTGACCCGC
TAATTATTCAGCCGCCTTATGGGCGGCTTTTTTACAGCGTGTCATCACTCTGTCGCATAACCTTCAAAATTGTTATTCCA
TATTCTGAAAAATGGGGTATGTTTTAGCAGAGTATGCTGCTAAGGCACCGGCAGAATGGCTAATAACTACTATCATATTC
TTTGCTTATGATGGTAAGCAAAATAATGTGCCACACAACAACATCACAACAAATGCAATAACCATAACAATGGGGAAACT
CAGGATGAAAATGAAGGGCAAAGCGTTACTGGCAGGATGTATTGCGTTAGCAATGAGCAATGTGGCATTCGCCAAAGATA
TTAAAGTTGCCGTTGTCGGTGCGATGTCCGGTCCGGTTGCGCAGTATGGCGACCAGGAATTTACCGGCGCTGAGCAGGCT
ATCGCAGACATCAATGCGAAGGGCGGCATCAAAGGCGACAAACTGGTAGCGGTAAAATATGACGATGCGTGTGACCCGAA
ACAAGCGGTTGCAGTAGCCAACAAAGTGGTCAACGACGGCATCAAATATGTTATCGGTCACCTGTGCTCCTCTTCTACTC
AGCCTGCGTCTGATATCTATGAAGACGAAGGCATTCTGATGATCACGCCTGCGGCGACAGCGCCTGAGCTGACCGCGCGC
GGTTACAAACTGACGCTGCGCACGACTGGCCTGGATTCCGATCAGGGCCCGACCGCGGCGAAATACATTCTGGATAAAGT
GAAACCGCAGCGCATCGCGGTCATCCACGACAAACAGCAGTACGGTGAAGGTCTGGCGCGTGCGGTGCAGGACGGCCTGA
AAAAAGGCGGCGCCAACGTGGTGTTCTTTGACGGGATCACCGCCGGTGAGAAAGATTTCTCCACGCTGGTGGCGCGTCTG
AAGAAAGAGAACATCGATTTCGTTTACTACGGCGGCTATCACCCGGAAATGGGGCAGATCCTGCGTCAGTCACGTGCGGC
TGGCCTGAAAACCCAGTTTATGGGGCCGGAAGGCGTAGCGAACGTCTCCCTGTCTAACATCGCGGGCGATTCAGCGGAAG
GCATGCTGGTGACGAAGCCGAAGAACTACGATCAGCTCCCGGCGAACAAACCGATTGTTGATGCTATCAAAGCGAAGAAA
CAGGATCCGAGCGGCGCATTCGTGTGGACCACCTACGCCGCCGTGCAGTCTCTGGCGGCAGGCCTGAACCAGACTGCGGA
ACCGGACGCGATTGCCACTTACCTGAAAGGGCACACTGTTGATACCGTGATGGGGCCGCTGTCATGGGATCAGAAGGGCG
ATCTGAAGGGCTTTGAGTTTGGTGTGTTTACCTGGCATGCGAACGGTACGGCGACTGACGCTAAGTAATTTTCTGAACTG
ACCGTCGCCTTTCGCGCCACAGGTGCGTTGGCTGCATTCACTCACCCCGGTCACTTACTTCAGTAAGCTCCCGGGGATGA
GCGAGCTTGCCGCCTTCCTGCGACACGAAATTCCTGGTCAGAATGTCGTTATTTTCTATGCCGGGTAAGCAAACGCTACC
CGGCATTTTTTATCGTTTTTCCCAGCCATTTTCCTGCGCGGTAAAGCCCAGCGTCTGAGCGAATGCCGCCATCACACTGC
GATCTTCGACACCAATATCGGCAATCCACCAACTGGTGATGCTGGGGTTATCACGAATCACTTCTTCAACAAGGTACTGC
CCGACGCCGCGACGGCGGGTGACATCGCGCACGCGCAGCGAATCCAGCGCGCCTTCGGTGCCGCGCAGGGTTACGCGCAC
GGCGGCCAGCAGGCGATCGTTAAAGCGGGCCGCATAAATGCGGTGGTCGTCATCCACTTCAAGGGAAGCGGGGGAGTATT
CCGGCCAGACTTTCGCTAAATCAATATGATCCTGCTCGGTAAAAGTGACCAGTCGGATGATAGTCAATTTCATGTACAGC
TTGTCCAAAACGCAAAAGATAGTGTGAGTGTAATCAATTTCATCGGCCGGGGAGGGGTAGTTTTTTATTTTTCATTCGGC
AGGTGAATAATTTTGCCGCAGACGCTCAGCCAGTGTGAAACATCAGGGATCGAAAAACAGGCAGCATTTTAACCTGATTG
GTAGTGATTTATTCCGCTTTATGTACCATTATTTTATGCTGGCAATGGGACTTTTTTTGTTTATCTCCGATTAAATACAG
AATATTATCTGTGCTTAATCGCCTGAAAAATAGAGGATTTAGTCTGGTTTTTGCCAAAAAACTGCGCTAAACCATTAAAG
GCGCTGGTAAAAATAGCGTTGTGCATTAAAAGTACAGAATGCTTTTTAACCATAAAAAAACAAAATTATTACACGACATC
ACGAATGGGGATTTACAACAATGAAAAGGAACGCGAAGACATTAATCGCGGGAATGGTTGCACTTGCGATGTCTCACGCG
GCCGTGGCGAAGGATATTAAAGTGGCGGTTGTCGGGGCGATGTCCGGTCCTGTGGCTCAGTGGGGCGACATGGAATTTAA
CGGCGCGCGCCAGGCTATCCACGATATCAACGCCAAAGGCGGAATCAAGGGCGACAAACTGGTTGCTGTTGAGTACGACG
ACGCCTGTGACCCGAAACAAGCGGTTGCCGTCGCGAACAAAATCGTTAACGACGGTGTGAAATATGTGATTGGCCATCTC
TGCTCCTCCTCCACGCAGCCTGCATCCGATATCTACGAAGACGAAGGTATTCTGATGATCACGCCAGGCGCGACGAATCC
GGAACTGACTCAGCGCGGCTATCAGCACATTATGCGCACCGCCGGGCTGGACTCTTCACAGGGGCCGACCGCCGCGAAAT
ACATTCTGGATTCGGTTAAACCGCAGCGTATCGCCATCATTCACGATAAGCAGCAGTACGGCGAAGGTCTTGCGCGTTCT
GTGCAGGATGGGTTGAAAGCCGGTGGCGCAAACATTGTTTTCTTTGATGGCATCACCGCTGGTGAAAAAGATTTCTCCGC
GCTTATCGCTCGTCTGCAAAAAGAAAATATCGATTTTGTCTACTACGGTGGTTATTACCCGGAGATGGGACAAATGCTGC
GCCAGGCGCGCGCCAGCGGACTGAAAACCCAGTTTATGGGGCCGGAAGGCGTGGGTAATGCCTCTTTGTCTAACATCGCG
GGTAACGCGGCGGAAGGCATGCTGGTGACCATGCCGAAGCGCTATGACCAGGATCCGGCGAACCAGAGCATCGTCGATGC
CCTGAAAGCGCAGAAGAAAGATGCGAGCGGGCCATATGTGTGGATCACGTACGCCGCTGTGCAATCGCTGGCGACCGCGC
TGGAGCGTACCGGCAGCGACGAGCCGCTGACACTTATCAAAGATTTAAAAGCCAACGGGGCTAAAACCGTGATTGGGCCG
CTGAACTGGGATGAAAAAGGCGATCTGAAAGGATTTGAGTTTGGCGTTTTCCAATGGCACGCCGATGGTTCGTCCTCTGT
GGCGAAATAACTGTCATCCCGCTTCCAGGGCGCAATGCCCGGGAAGTTTTAAGAAGGTTAAGTTATGTCCGAGCAGTTTC
TCTATTTTGTGCAGCAGATGTTTAACGGCGTAACGCTGGGAAGCACCTATGCATTGATCGCCATTGGTTACACCATGGTT
TACGGCATTATCGGCATGATCAACTTCGCCCACGGCGAGGTTTACATGATCGGTAGCTATGTCTCCTTTATGATCATCGC
CGCGCTGATGATGATGGGCATTGACAGCAGCTGGCTGCTGGTCGCCGCCGGTTTTGTTGGCGCCATCGTCATCGCCAGCG
CCTACGGCTGGAGCATCGAACGGGTGGCCTATCGCCCGGTGCGTAACTCCAAGCGCCTGATTGCGCTGATCTCCGCCATC
GGCATGTCCATCTTCCTGCAAAACTACGTCAGCCTGACCGAAGGTTCGCGCGATGTGGCGCTGCCGAGCCTGTTCAACGG
CCAGTGGATTGTCGGCAGCAGCGAAAACTTCTCTGCTTCCATCACCACCATGCAGTTGGTCATCTGGATTGTGACTTTCG
TGGCGATGCTGGCGTTGACGCTGTTTATCCGCTACTCCCGTATGGGTCGCGCCTGCCGCGCCTGTGCAGAAGACCTGAAA
ATGGCCAGTTTGCTGGGGATTAACACTGACCGCGTTATCGCGCTGACCTTCGTGATCGGTGCAGCAATGGCGGCGGTGGC
TGGCGTGTTGCTGGGCCAGTTCTACGGCGTGATCAACCCCTACATCGGCTTTATGGCCGGGATGAAAGCGTTCACCGCAG
CGGTACTGGGCGGTATTGGCAGCATTCCTGGCGCGATGATCGGTGGGCTGATCCTCGGCGTTACCGAATCGCTCTGCTCT
GCGTATCTCAGTACGGAATATAAAGATGTGGTCTCGTTCGCGCTGTTGATCGTGGTGCTGCTGGTGATGCCTACCGGTAT
CCTCGGCCGTCCGGAGGTGGAAAAAGTATGAAACCGATGCATTTTGCGATGGCGCTGCTTTCCGCCGCGATGTTCTTCGT
GCTGGCTGGCGTCTTTATGGGTGTCCAGCTTGAGCTGGATGGCACCAAACTGGTGGTGAACACGGCGGCGAATATCCGCT
GGCAGTGGATCATCATCGGTACTGCGGTGGTCTTTTTCTTCCAGTTGCTGCGTCCGCTGTTACAGAAAAGCCTGCGCGGT
GTTTCCGGTCCGAAATTCGTTCTGCCGGCGATTGATGGCTCGACGGTAAAACAGAAACTGTTCCTGCTGGCGCTGCTGGT
TATCGCCGTGGCGTGGCCGTTTGTGGTGTCGCGCGGCACGGTGGATATCGCCACCATGACGATGATTTATATCATCCTCG
GCCTTGGGCTGAACGTAGTGGTGGGGCTTTCCGGCCTGCTGGTGCTGGGCTACGGCGGTTTTTACGCCATCGGCGCCTAT
ACCTTCGCGCTGTTGAACCACTATTACGGGCTGGGTTTCTGGACCTGCCTGCCGCTGGCGGGGCTGGTTTCCGCTGCTGC
CGGGTTCCTGCTGGGCTTCCCGGTGTTGCGTCTGCGCGGCGACTATCTGGCGATTGTAACGCTCGGTTTCGGTGAAATCG
TGCGTATCCTGCTGCTGAATAACACCGAAATTACCGGTGGCCCGAACGGTATCAGCCAGATCCCGAAACCGACGCTGTTC
GGCCTGGAGTTCAGCCGTACCGCGCGTGAAGGCGGCTGGGATACCTTCAGCAACTTCTTTCATGTTTCTTATGATCCGAA
CGACCGCGTGGTTTTCCTCTATCTGGTCGCGCTGTTGCTGGTCGTGGTCACGCTGTTTGTCATTAACCGTCTGCTGCGTA
TGCCGCTTGGCCGCGCGTGGGAAGCGTTGCGTGAAGATGAAATTGCCTGCCGTTCGCTGGGCCTGAATCCGACGCGCATC
AAGCTGACCGCCTTTACCATCAGCGCCGCGTTTGCCGGTTTTGCCGGAACGCTGTTCGCTGCCCGCCAGGGGTTTGTCAG
CCCGGAATCCTTCACCTTTGCCGAATCTGCCTTTGTGCTGGCGATCGTGGTACTGGGCGGTATGGGTTCGCAGTTTGCGG
TTATTCTCGCGGCCATCCTGCTGGTGGTTTCCCGCGAGCTGATGCGTGATTTCAATGAATACAGCATGTTGATGCTGGGT
GGTTTGATGGTACTGATGATGATTTGGCGTCCGCAAGGCTTGCTGCCGATGACCCGTCCGCAGTTGAAATTGAAAAACGG
GCAAGCGAAAGGAGAGCAGGCATGAATCAGCCATTGTTATCCGTAAACGGCCTGATGATGCGCTTCGGCGGTTTACTGGC
GGTGAACAACGTCGCGCTGGATCTGCATCCACAGGAGATCGTTTCGCTGATTGGCCCGAACGGTGCGGGGAAAACCACCG
TATTTAACTGCCTGACCGGTTTCTATAAACCGACCGGCGGCACCATTATGCTGCGTGATAAGCACCTCGAAGGGTTGCCG
GGTCAGCAAATCGCGCGGATGGGCGTGGTGCGTACTTTCCAGCACGTGCGCCTGTTCCGTGAAATGACGGTGATTGAGAA
CCTGCTGGTCGGCCAGCATCAGCAACTGAAAACCGGCGTCTTCTCCGGCCTGCTGAAAACCCCGGCGTTCCGCCGCGCGC
AAAGTGAAGCGCTGGATCGCGCCGCAGTGTGGCTGGAGCGTATCGGTTTGTTAGCCCACGCTAACCGCCAGGCCAGTAAC
CTGGCTTATGGCGACCAGCGTCGTCTGGAGATCGTCCGCTGCATGGTAACGCAGCCGGAGATCCTGATGCTTGACGAACC
GGCGGCCGGTCTGAACCCGAAAGAGACCAAAGAGCTGGACGAACTGATCGTCGAGCTGCGCAACAATCACAACACCACCA
TTCTGCTGATTGAGCATGATATGAAACTGGTGATGGGGATTTCCGACAGGATTTATGTGGTGAACCAGGGGACGCCGCTG
GCGAACGGGACGCCGGAAGAGATCCGTAACAATCCGGATGTGATCCGCGCATACCTGGGTGAGGCATAAGATGGAAAAAG
TGATGTTATCTTTTGACAAAGTCAGCGCCCACTACGGCAAGATTCAGGCGCTGCACGATGTCAGTCTGCATATTAATCAG
GGTGAAATCGTGACTCTGATCGGCGCTAACGGCGCGGGCAAAACCACCCTACTGGGCACATTGTGCGGCGATCCGCGCGC
GAGCAGCGGGCACATTATGTTTGACGGCAAAGAGATCACCGACTGGCAGACCGCGAAAATCATGCGTGAAGCGGTGGCGA
TTGTGCCGGAAGGACGTCGCGTCTTTTCACGCATGACCGTGGAAGAGAACCTGGCGATGGGCGGTTTCTTCGCCGATCGT
GAACAGTTCCAGAGCCGCATTGAGCGGGTTTATGCGCTGTTCCCGCGTCTGCATGAACGGCGTATCCAGCGTGCGGGCAC
CATGTCCGGCGGCGAGCAGCAGATGCTGGCGATTGGCCGCGCGCTAATGAGCCAGCCGCGTTTGTTGCTGCTGGATGAAC
CGTCGCTGGGCCTGGCACCCATCATCATTCAGCAAATCTTCGACACCATCGAGCAACTGCGTAAAGAAGGGATGACCATC
TTCCTGGTGGAGCAGAACGCCAACCAGGCGCTGAAGCTCGCCGATCGCGGTTACGTGCTGGAGAACGGCCATGTGGTGCT
GGAAGATACCGGCGACGCGTTGCTGGCGAACGAAGCGGTGCGCAGCGCTTATCTGGGCGGTTAATTTGTTCAGGTAGTCA
TATGATGCCGATACGCAAGTATCGGCATTTTTTTATCCCTGTACCCGCTATTTTCCTTTGCAAGGTGTGGCTTAATACAT
AATTACGCTGCGTTAATATTAACGTAATAGGAATAAACGACAAATCTATGTCCTGAGCACAAAGAAAAATCGGAAAGTCT
TAAATAATATATTTAACCACCTGATAAGGCGGTGGGGACTTTTTTTTTAGCGGGCATCTGGCTATAGTTTGGAAAAATAC
GATTTAATTTATGCACCGTCACTATAGTAAAAAAGAAATTTATTGCGAGGCGATAGACCATTTTAGTGTGAATTTTCTGA
TATCAGATCGTCGACCTCTATTACTTTGAGAATTATCTTTGCCGGGTGTTGACTTTTATCGGCTGGCCGTTATAACGGCA
TGATCAGTATTTTCATCGCTAATCTGTTTTTATAAAAATTAGCGAGGACTTCTGATAGTCATTCAAGCAAAAAGGGATTT
TGAGGCATGAAGCCAGCAGCAATATTCTCCGTTTTACTGTTATTTTTTCTTGGCGGGTGTGATTCCGCTAGCCCAACGAT
TAATGGCTATATTGAGGCGGACTACGTGCATTACGCCTCATCCACGTCGGGTATATTACAGACGGCAGCCGTCACAAAAG
GCCAGCAGGTAGAAGCGGGCAATCTGCTGTTTTCACTGGATAACGCCAAAGAGCGTCAGGACTACCAGCAGGCGTTATCG
CAGCTTGCGAGCGAGAGTGCGTTGCTTAAAGACATGCAAAGCGGCCTGCGTGATGCAGAAATTGATGTCTTACATTCACA
GCTGAATCAGGCCGAGGCGGCGCTCTCGCTTGCGCAGTCGAAAGCGAGACGCGAACAATTACAGTATCAGCGTAAAACCA
TTGCTGAATTTGAATATGAAAAAGCCGTCAGCGATCTACAGCAAAAAAAATCTGCCGTGGAGGAAATAAAAAAACAGATT
GCGGCGAATATGCTTCCGGCAAGACAGGATCGCTACGATGCTCAGGCGGCAAAGGTGGCTATGGCGCAGGCCAGCCTGGA
AAAAAATAGATGGATATTGCGTAATACGCAGCGCAGTGCGTTGACTCGCGGTCGTGTGGCCGATATTTATTATCGTCCCG
GCGAATGGGTTCCGGCAGGCAGTCCGGTCATTGCGCTTTTACCACCAGGAAATATAAAGGTACGGTTTTTTATTTCCGTT
GCCCAACTTGCACATATTAAGTATGGGCAACGGATAGAAATTATTAATGCCAATGTTCCGGCGTTTACGGCCAAAGTAAC
CTATATATCTCCTGCGGCGGAATATACACCACCCATTATTTACAGCAATGAACGTCGGGAAAAAATGACCTTTCTGGTTG
AGGCGCAACCTGAAGATTCACAATTTGCCGCCGAGAAATTACCGCCAGGATTGCCTGTTGAGGTGAAATTATGAGTGTGG
CCATCGAGGTTCATCAGCTTAATAAATCCTTTTCCGGGCAGCATGTCGTAAAAAACCTTTCGCTCTCGATAAACGAAGGC
CAGATATATGGCTTCCTGGGACCCAATGGCAGCGGAAAAACCACTACGCTGCGCATGCTCTGCGGCCTGATTACGCCGGA
TTCCGGCAGCGGCCGCTGCTTCGGTTTCGATCTTTTTACGCACCAGGCAGAGATAAAACGCCTGACGGGTTATATGGCGC
AGCGCTTCTCGCTGTGGGAGAACCTGACCATTCGGGAAAACCTGTTGCTGATTGCCCGGCTGTATGGCTTGCCGACGCCG
CAAAAAAGGGTGGCGGCCATGCTGGCTCAACTCAATCTGACGGCGCGACAGCAGCAGCGTGCGGGGGGGCTTTCCGGGGG
CTGGAAGCAGCGTCTCGCGCTTGCCGCCGCGTTACTGCACCAGCCCAGGCTGCTGTTGCTGGATGAACCGACTGCGGGCG
TTGATCCTAACGCCCGGCGAGAGTTCTGGCAGATCCTGCATCAGCTTGCGCAGCAGGGAGTCACGATCCTTGTCAGCACC
CATTACATGGACGAAGCCGAGCGCTGTCATCAACTGGCATATATCGCGTGGGGCACGCTGCTGGCCGCAGGCGAAGTCAG
TGCGATTATTGCCGAACAAAAGCTTTTTACCTGGCAGGTTCGCGGCAGCAATCTCAGTAAGCTCGAATCCACGCTGCAGC
ACGCAGCGGGCGTTGATTACACCACGCTACTGGGCAATGTTTTACATATCACCGGCTCGGATAATGTGGCGCTGGAACAT
ACTCTGCGCACGCTGGCTGCAGAGTATCAGCGACAGCCTGCGGCGACCGGCCTGGAAGACATTTTATCTCATCTGCTCAG
GCAGGCCGCACCAGAGGAAAGATCGTGATTTTTTCATCCTTCTTCAGCCGCTGGTGGGGCATTGTCGCCAAAGAGTTCGC
TGAACTTCGCTACGATCAACTCAGCATTGGTCTTATCGTGATTATTCCCTTAATGCAGGTTTTCATGTTTGGTTATGCCA
TCAATACCGATGCGCACAATCTGCCTGCCGCCGTCGTCGATTATGATCAAAGCCCCTACAGCCGCAGCGCGATCGGCGCG
CTAACCAACACCGGCTATTTTTCTTTCTCGCAGGCGTACAGCAGCGAACAAGAGGCCAACGATGCCCTGAAGCAGGGTAA
AGTGAAGTTTGTTATTTCCATTCCCGCCGATTTTGGCCGTCGACTTGTCAGAGGCGAGGAGAGCGAATTTCTGCTCCAGG
CCGATGCAACCGACCCCTCGGTGGTGATGAGTGCGCTCGCTGCCACGCAGTACCTGCCGGAACAGATCCTGCGGCAAACC
TTACCGGCGCGTTCCGCGCAGCAAAGCAAGCCCATCAATATTGTTATTAAGCGCGTTTATAACCCGGAAAGCATCACGCA
ATACAACACCGTTCCCGGCCTGTTTGGCATCGTCATCACCATGACGCTGGTGTTAATGAGCGGCCTCGCCATCGTGCGGG
AAAAAGAGAACGGCACGATGGAAACGCTGCGGGCAACGCCGATGACTTCGCTGGAGCTTATTCTTGGCAAGGTGACGCCC
TATATTCTGATCAGTATTGCCCAGTCTTTTATCATCATGTTGATAAGTCTATATATTTTCCATGTTCCGATGCGGGGAAG
TTACGGGGCATTGCTGAGCACCATCCTGCTGTTTATCGCCGCCAGCACGGCAATCGGTATTTTCCTGTCCGTTTTTGCCC
GTACACAGCTTCAGTCAATGCAGCTGACCTTCTTTTATTTTCTGCCTTCGGTACTGATCAGCGGGTTTATGTTCCCGTTT
CAGGGGATGCCGGAATGGGCCAAAGCATTCGGCAATATGTTGCCCACCACATTCTTCCTGAGATTGATGCGGGGAATTAT
GTTGAAGGGCAGTTCGCTGTCTGATTTATGGTCGGAAGCATTATTCCTTTTACTGCTCACTCTATTCTTTATGGCGTTGA
CCTTCTTTTTTAATAAGAAAGGCAGCTAATTTTTAGCGAGGTATATTTTATGGCTAATGATGTAAATTCATCACTCTTTT
CACGCGTTATGCTGTGGGTTGCAGAACGTTTTCCGTTATCAAATGCACCGCTGTTTATGATTATTTATTTTCTTTCGATG
ACCGTTGCTTTAGCACCTGATGTCAGAATAAGTGGGCTGCATATTATTATTGGCAGCATACTTTCTGTCTCATTCTTTTT
ATTGCTGCGGGTACTTGATGAGCATAAAGATTATCAGGATGACTGTATTCATCACCCGGAAAGAGTATTACAACGAGGGT
TGATTACCCTGCGACATTTGAAGTTTATCGGCGCGGGCTGTCTTTTATTGCAACTGGCAGGCATGGCGTTACTTGCACCC
GGTTTGAACAATATGCTGGCCAGTTGGGGCTTGCTGCTGCTGTGGACGCTGCTGATGACGCAGGAGTTCTTCGTTCCTGA
ATGGCTCAAGAAGCACTTTTTCGTGTATGCCGTTTCCCATACGCTGATCATGCCTTTTATCATCTGGTGGCTGGCCACGC
TCACCTTTCCGGAAATTACCCTCAATCGCCCGATTCAGTTATTGATGTTGCTGGCATTTTTCTCTGGTCTGAATTTTGAA
ATTACGCGTAAATGTAAAGGCCCGGATGAAGATCGCCCGGAGGTCACGACCTATTCACAATTGCTGGGCCGACCGCTGGC
GGTTTTATTTATTATCTGTCTGCTGGCTGCCATGGCGCTAACGCAATATGCAATTGTTACACATATTCGTGGAGCCGCGC
CGGTGTGGTTCTACGTGATTACTATTGCTTCCGTTGTGGTGACCCTCGGCCAATTATTGCATTTTCTCTCCGCGCCCGAT
CAATCAAACAGAAAACGAAATGAGCTCGCGGTGGGTTTATCGGCATTTATTGGTTATTTGCTGTGTATTTTTTCCGTTTG
TTTTTCTTAATAAGCTATTAAGGTTGTTCGCCATCGATGAATAATAATATCACTGCCAGGCTTGTTTCCCTGCGGCCAGC
GGAATTCTCTTTTCAGTTTGCCACTGAACAGCAATGTCATGCCTGCCATTCACCGGAAGGGGTATCGTTATCGCTGAATG
GGCAAATTATTCATTTGCCGGCGTTAACGCTATTACATAAAGAACCGTTGCCGAATGGTCACTGGCAGGCAACATTCACC
TGTTTTTCGGCACAGGAAAATAAGCGCTGCTACTGGCAACTGAAACTCTGCCAGCCCGCTGATGACATGCGTGCCCCGGA
ACCCGCATTGCCGAAAAGGCATCTCTATGTATGGAGTGAAAAAGAGCGGCAAAAACGGTTGTCCTGGCTGCGCCAGCATA
CCGGGCTCGCGCTGGAGCGGGTTTCCACTACCGGCTTGCAGGCCGGGCAATTAAAAAAGAATCTCGAAGGATTTATCGGT
TCGGTTGAAGTGCCGGTGGGTATCGCCGGGCCGCTTAATATTAACGGGCAACATGCCAGCGGTTTATTCTATGCGCCGAT
GGCCACAACAGAAGGGGCACTGGTGGCCTCCGTTTCCCGTGGCGCCAGCGCGATCACCCAAAGCGGAGGGGTTGCAACTT
ACGTGATGGGGCAGCGGATGATGCGGGTGCCGCGTTTTGCATTCGACACCGTGCGCGACTGCCTCGCGTTCTGCGCCTGG
ATTGAAGATCATAACCGGGAAATCGGCGAAGTTATTTCCCGGCACTCCCGCTATGCGCGGCTCATCGAAATCACGCCGAA
GATTATCGGCAACGCAGTACATCTGGCGTTTATTTATCAAACGGCAGATGCCGCCGGCCAGAACATGACGACTACCTGCA
CCTGGCAGGCCTGCCAGTGGATACAGCACCATGTCCCATCGCTGCTGGCGATCCGGCACTTTATCATTGACGGCAACCTC
TCCAGCGATAAAAAAGCCTCGTGGGCGACCTTTGCGCAGGGCCGCGGCACGCAGGTGATTGCCGAAGCCCGCCTGACCGA
AACCGCGTGCCGGACGTTGCTGCGCATCGCGCCCGCGCAGTTGGTTGACGCGTTCCATATTGTCAGCGAAGGCGCGGTCG
CGGCGGGAATGACCGGCCTGAACATTAATGCGGCCAACGTCATTGCGGCCATGTTCACGGCGCTGGGGCAGGATATTGCC
TGTAGCCATGAATCGTCGCTGGCGCAGTTGCAAATGTGCCTGATGCCAGACAATAGCGTCTATTGCAGCATTACGCTGCC
AGCGCTGGTGATCGGCACGGTTGGCGGCGGCACCGGGCTGCCGGACCAGGCGGAGTGTCTGGAAATGCTGGGCTGTCGTG
GCGAGCAGGGGCGCGCGCGGCTGGCAGAAATCATTGCGGGCTTTTGCCTGGCGCTGGATATATCCACCCTCAGCGCGCTG
GCCAGCGATGAATTTGCACGATCGCACGAAACGCTGGGCCGCCAGCGCGGGAAGAAAACGACCGGCGGCAGTCACCGCGA
CCCGTTACAATACTGTTTTCAACAGGCCCGCTACACGCCCGCCTGGGGCTTCCGCCCGCCCGTCGAAATCCGTGCTGTCC
CCTGGCAGGGCAACCAGGACAGCATTCTGACGGCAAACTGCGGCGATGAAGATGCGCTGCCGATGGGTATTTTTGCCTAT
CAACTCCAGCGCGACGATGGGGCGAAGATCGACGTGGTGCTGAAAAATAAGCCGCAAAACGAAGCGATTAGCCGTCTGCT
ACGCACTGTCGCTGCTGGCTGCAACCCGCGTATCGAGCAACATCTGCAACGCCTGCTGCCGTTACTGGAATTTAGCCAGG
CGCGCGAAAGGGAAACGCAGATTATTCAGCAAACCGTTCCTGCTTTTACCCGCCATAGCCCACAGCTATATGGGCTTTAT
CTGGACGCCACGCACAGCATCATTATTGAGGAGCGATTGCAGAACGCGTTGCTGCTGAATAGCTTATCCAGGGGCATTCG
CTGGCAGGCTGAACATATTAATGCCGCACTGGCGGGGATTTCCCAACTTCATGCCCACTGGTATCGCCAGCAAACGGCAT
TAACCAGCACGTTTCACCACCTTGTCATCCCTGATGCGCAAGCCATCAGCAGCATGATCCCGCTGTGGCAGGAAACGGCG
GAATTTATCCATCGCGAGCATGGGGCACTGTTTTCTGCTGAGCTGCTGCATGAGTGGCTGGCTTTTCTCGATACCAGCGC
AGAAAGCTGGCGGGAGATGGAATCAATGCCGCGCACGCTGGTTCATAACGATTTTAATCCGCGCAATATCGCGCTGCGCG
AGGACGATTTGCGCTTGTGCTGCTGGGACTGGGAGCTGGCGACGCTGCATATTCCGCAACGCGATCTGGCCGAATTATTG
ACCTGCACTCTGCCCGCGACGGTCAGCAAGCAGGAGATGCTAAGCCATGTTGAATTTCATCGCCAGCAACTGGAAACCCT
GACGGGCGAGCCGGTTGATGCCGCTGAATGGTATCGCGGTTACTGCCTGGCGCTGCGTGATTACGGCGTCCGTCGGCTCT
CATTTTATCTCATGCTCCATCACGTCAGCCCGCAGCCGTGGTTTCTTCCTTTATGGGAGTGCTGGGGACATCTGATCCGT
TTAACCCGGCACGATGCCTGAACATCAACAGACTGAATAATAAAAGGAATTATTATGGAGTTTATCTATTCTTCCGCTGC
AGCAGCGCGGCTCAAGGAAAATCTGCTGGGCGGAAAAGCCAGCAATTTGTTGTGGCTGACCGCGAACGATTACCCGGTCC
CGGCCTGGTGGATTGTTCCGGCGAACGTGGTGGAAGCGCTGCTGTATAGCGATGAACCCCTCAAGCAACGGCTCGCTCAC
CTGTCGGCTTTGCCAGTAGATACGCCGCTGGCGCAGATAGAAATACTGGCGGCACCACTTCGTTCGCGCATTGAGCAACT
CGTTTTGCCGGATGAATTGACAGCGGCGCTGGCGTCGCTGGAGGTTGAACCCTTCTGGGCGGTTCGCTCGTCATGCAGCG
ATGAAGATTCAGACAGCGCCTCATTTGCCGGGCAGATGGACAGCTTCCTCTTTCAGCGCGGCCAGCAGCAACTGGGCAAC
GCCCTGCGGCGCGTGATCGCCTCCGCATGGAGTCCGCGCGCAATCGCCTATCGTCTGCAAAAACGAATGCCGCTGAGTGG
CATTCGCTGCGCGGTTATTATTCAGCAAATGGTGGCCGGTGAGGTTTCCGGCGTGCTTTTCACGGCGCATCCCGTCAGCG
GTTCACGCCGGACGATGCTGATTTCTGCTGCGTGGGGAACCGGTGAAGGGGTGGTTTCCGGTCAATGCGAGACCGATGAA
TTCAGCGTGCCGCTGCATGGCGACGAGATTACTCACCACATTGGCCATAAAACCACGGCTATCGTTTTCGACCAGCAGAG
CGGCAGCGGAACGACCGAAATCACGCTTGATGACGAGAAAGCGGATGCCGCGTCGTTAACCACGCAACAGCTTCTGGCCC
TGCGGGATACCGGTGCGCGCATTGCACAGCAGATGCGCTGCCCGCAGGATATTGAATGGACGTTCAGGGATAACCAGCTC
TACCTGCTGCAAACTCGCCCGATCACCCATCTGCCCAAGGAAAGTGTCGATCCTGCTGACGTGCTGATCTGCGATAACGC
CAATATTCAGGAATCCTACTGCGGTATTACCACGCCGTTAACATTCTCATTCGCGCGCGCTGGCTATGCGACGGTTTACG
AGCAGACATTGCGGTTGGTCGGTTGCTCAGCCAAAGAGAGCAACGCCCGGAAACCCATCACCGATAACATGCTCAGCCTC
GTCAGAGGGCGTATTTATTACAACATTCAGAACTGGTATCGCGCGTTGCTGCTGTTGCCGCTGTTCAATATGAATAAAAG
CGACATGGAAGCGATGATGGGGCTGGAAGATCCCGTCGATATTGTGCAGGACAAGAAACTCTCTCTGCGCGAAAAAATCG
TCGGTGCCCCGGCGATGCTGCGCATGGCCGTGCGCGTGCAATATGCGCAACTCACGCTGGCGCCCCGGATCCGCCAATTT
CTCAAACGCTATGAGCAGGCGCAGGCGCAGGTCGATCGCGATAACCTGCACACCAAATCGCCTTACGAACTTATCCGGCT
ACTGAAATACCTCGATCGGGAGGTGCTGGAGCGCTGGACTGCGCCGATCATTAATGATTTCTACGTTGCCCGCTATAACG
GCAAGGTGGCGCGGGTGCTGAAGAGATTCTGGCCCGGGGAAAGCGCACGTATCAGCGCGGAACTGCTGACGGATGATACG
GTGCTGATGAGTACTGAACCGACGAGAAAGCTGCTGGCGATGAGCCAGTACGCGCGTGCGCGCCCGGCGTTAATGGAAAA
GATTCTTCACGACAGCGGTGCGCATCTGCTGCCGCGATTAAAGGCTCTCGATCCTGCGTTTTATCAGCAGTGCATTGATT
ACATCAACCTTTACGGCGATCGCACCGCCGGTGAGCTGAAGCTGGAGAGCATGACTCTGCGACAAGATCCCGCCTGGCTG
TTTACCATCCTGCGTCATTACCTGAATAGCGAAAACACCACGACAAAGGCGAAGGGCAACGCGCAGGCCGCCGGACAGGA
GGAAATCTTTAATTATTTGCTGGAGCAGGGCGGCAAATCGACGCTGACACGCTTTAAGCGCCACCTTAAAACGCTGCGCA
AAGCGATCCGCAATCGCGAAACCATGCGTTTCACCCGCACCCGGTTATTTGCGCTGTACCGCGATATTTACCTGCAGCTT
GGTCAGCAACTGGCGCTGGAAGGTGTGGTTGCCAGCCAGCGCGATATTTTTTGGCTCACCCGCGAGGAAATTTATCAGGC
GCAAGAAGGCACGGCGATCCAGACCTGCTTAGGCCCGCTGATTGCACAACGTCGCGCGGAATATGAAAGTTACCGCGATC
AGGAAGAGCCCGCGCACCACTTTTTCATCACCCAAACGCTGTTCCAGCAGCAGTCCTGCCGTTACCCCTATGCGGAAAAA
TGTGTGACCTCCGATGAGGCTGAGTTAAAGGGCACGGGGTGTTATCCCGGTAAGGTGCAGGCAAAAGTCAGAGTGGTGTT
TTCCCCGGAGAATGCCAACGGCCTGAGCGGAAAAATCCTCTGCACCGTGCGTACCGATCCCGGCTGGGCGCCGCTGTTTC
CTGGGCTGAGCGGGCTGATTGTTGAGCGCGGCTCGACACTCTCTCACTCCGCTATTGTGGCCAGAGAGATGGGGATCCCT
GCCATTGTTGGCGTACCGAAAGTCACCCAACGGTTGCAGGATGGCGAAACCATCATCATGGACGGCACCAGCGGCAGCAT
TGCACGGCTGTTTAAACCGATGGAGCCTGCGCATGATTAAGCCGATGGTTGAGCAGCAATGGACGCCAGGCGATACGCTG
GACAGTGATTTTTTGGCGATACCTCATCACGTTTATGCGGATTGCCGCTGGTGGCCGGGCGAGGACAGCAAGGCGCTGGC
GCGGCAATTCAGCGCGCTTAATCCCTGGTTCCGCCAGGGGACGGCGTGGTGCGGTTATATTGCCGGCGAAGCGCGGCTGG
CCGGGTTTGCCACGCGATTAACGACCGGGGAAACCGTTGTGCAGTTCGGTTATTGGGAAACCATCGACGCCCTGGTGCCC
AGTCAACGGCTGTTCGCCGCGTTGACGCGTTGGGGGCGCGCGCAGGGTGCGACGCGGCTTGTTGGGCCGATCCATTTCTC
CACGCTGGGCAAATTCAGGCTGCGGCTCGATACACCGTCGTGCTCGCCTTTTCCCGGCGAGCCGTTTAATCCTTCGTGGT
ATCAACAGATTCTGACGCAGTTGGGCTTTAGCCAGTTGGCCGATTATGTGTCCATTTTTGATGATGCCGCGACCGTTCTG
AAGCTGGAACTTCCCACGCAGACGGCAGGCCGCTGGTGCAGCGAGGACTTTACCCTGCAAGCGCTGACACCGGCGTTATG
GGAAGCCCACAAGCATGCGCTGTGGCACGTCGTAACGCGCGCATTCAGTAACAACGTCGGCTGGACGCCTTGCAGCGAAG
CGCTGTTCGACTGGCATTTTAACGCACAGACGATTCAACCGTTCTGTAACGCGCCAGCCTCCTGCATTGCCTTCGGCCCG
CAGGGCGACATTGCCGGTCTGCTGTTCAATCTTGCGCTGCCGGAGCACCAGACCGGGATCCTGAAGACCATCATGATCGC
TTCGCCATATCGGCGCTCGCCGCTGTACGCCATGTTGATCCGCCATTTTCTCACCGGTTTCGGTTCGGGCTACACCCGTC
TGGGCAGCGCATTGCTTAACAGGGTTGGGCCAACGACGCAGACGGCGTTACGGGCATGTTGTAGCCCGAACAGAACGCTT
CACCATTACGGGCTTTTTCACAGGGATAGTGTGGATGAATTATTGTGAATACCTGGCCGTTCACGCGGTCAACTCGCCGG
AACTGCCTGCTATTCGCTACGTGCTGGCTGATGACAGCCCGGCTACCGTGAGTTACAGGCAGTTATTTTCGCAGGCGGGT
GAATTTCAGCGCTGGATGGCAAACGCCGGGTTAACGCAAGGCGCGCGCGTACTGTTACTGCTCGCGCCCGGCCCTGATTT
TTATCGCTTGTTCTACGCCATGCTTGGGGCCGGTATTGTTCCGGTGCTGCTGGAAAAAGGCTTCACCATTAAACAGCTTC
GCCACTGCCTGAAGCAGGCGCGCCTGACGGCGATGGTGGCGGCGGATGGAATGGCGAAGAGATGGTTCCTGCTGCCGGAA
CTGTGGCGCATCCGCCGGTTTAGCTTCGACAGCAAACGGCGCGGCATGACCTACCTGCCGGAGGCAGGCAAGAGCCAGAC
ATCAAACGACAGCGCTGAGTTTCGCGTCACGCCGGTGAATCCTGATGATACCGCCCTGATCACCTTTACCTCCGGCTCCA
CCGGTATGCCGAAAGGCGTTATACGTTCGCACCGTTCGCTGCTGGCGCAAAGCCGCGCGCTGGCCGACTCGTTCCCGGAG
ATGCAGCAGAATGACATGAGCTCTTTTCCAGTACTGACGCTGTTCAGCCACTACGGCGCGGGTTGCAGCCATCTCGTGGC
ACCGCCGGGAAAAAACGGCCTTATCGACGCTCCGCACATTGTGCTGCACATTAATCGCTACGGCCTGACCCGGCTGAGCG
CTTCACCGGCGTGGATCGCGCAGATCCTCGCGTGCGCCCGCGAGCTGGGCTGCGTTTTCCCCTCTGTTAAACGGCTGGTG
ATTGGCGGCGCGCCGGTTAATAAAGCGCTGCTGCTTGCCTGTCTGCGCCACTTTCCTTCTGCCCACTGCGGTGTGAACTA
CGGCTCAACGGAAGCAGAGCCGGTAAGCTATATCGACATGGTGACGTTGCTGGAACAGTGGGAACAGCAGCCGGGATACC
TTGTCGGCGCGCCGGGAAAAGAGACGCGCGTTATCATCCGCTGCCCGTCGCCCTCCTCGCCGCAGGAGATCGTGCCAGTG
CCTGATGGGGAGATCGGGGAAATCATCGTCAGCGGCCCGCAGGTGCTGGAGCGCTACCTCAATAACCCGGAAGCAAACTA
CCAGCATAAAATCCGCGATCGCGAAGGGCGGCTCTGGCACAGCACCGGCGACAGCGGCTTTCTTGATGCCAGCGGACGCA
TCTGGCTGACAGGCAGAATAAAAGATGAGGCGCGAAGCCGAACCGGTTTACGCATTGCTCCGTTCATCGTGGAAAAAACG
CTTAACGATTTACCCGGCGTCGGCTTAAGCGCACTGATACAGGGCGCAGAAGGTGAAATCGCGGTGGTGCTGCAAAATCC
GCAAAGTTATCAGGCCGCCGCTACGCTGGCGAAGACGCTGCTGCCTGGCGAAAACATTCGCTTTTACCATACGCCGCACT
TCCCCATGGATCCGCGACACCACAGCCGGGTGGATCGCGGTTGCCTGCGCAAAATGCGCGTCCAGGGAAAACTGACGCCG
TTATTACAGGGAGCACAGTGATGAAACCGTTGTTCCTTATTCGTCTCTCACTGCCGGATTATGTCACGCTGACCGGCGCA
GGTATTACGCTATGCGCCATGTATGCTGCGCTTTCCGGGCTTGCCTGGTTGAGTATGAGCCTGCTTTTTCTGGCGATGCT
GGCCGATGCGCTGGATGGCAAAGTGGCCCGCTATTTTGGCTGCGAACGCGCGTTTGGCCGTTATCTCGATGGTTTTTGCG
ACATGCTGCTCTATTTAATCGCCCCGGCACTGCTGTTTTACCTGAGCGGCTATCGCGGTGGCTGGTCGCTGTTCAGCATG
CTGATGATCGTTTGCGGAAGCATCCGTCTGTCGTGCTTTAATGAATCCGGCAATATTACCCATAACCGTGCGCTGGCCTA
TCGGGGAATGCCCGTATTCTGGAGCCTGTTTATTTTGGGCGGCTGGAAAATCCTCAATCTGCTTGTTTCCGACTTTATTA
TCAGCGCACTGCTGCTGAGCCTGGCGCTGGCGCTCTTCAGTTTCGCGATGATCCTCGATCGCCCGTTTTTCAAATTTTCC
TCGCTCAAAGCGATCGTTGGTTTGTGCTTCGGCAGCGCCGTGTTTTTTGGCCTGTTGCATCTGGGAGGTGTGAATGGTTG
ATTCGCTACCCCGGCTCTGGCTGTTGCTGCTGCCGATTGTGATTGCCGGATGCCTGCATATGGTGATTGTCACGCGCAAT
ATTCTGCCGGGGCTGGCCGTTCCGCTGTATGAGCGTGGGTTCGGGCGCAATAAAACCTGGCGCGGTTTTCTCTTCGTGCC
CGCCGTCAGTTCGCTGGTTGCGCCGCTGTGCCTTAACAGTGTGTTGGGCGATACAGCCATCAGCGTGCAGGTAGGAATGG
CGACAGGGTTAGGGTATATGCTGGCGGAATTGCCTAACTCCGCGCTCAAAAGGTATTTGCGCATCCCGCCGGGAATGCTG
CCATCGCGGTATAAGGGGGCATTTATCTTTCTCGATCAGGCCGATTCTGCTATCGGCGTCGCCATCGGTTGCAGGCTGGT
GCTGCCCCTGAACCTGCTTCAGATGTTCACACTGATGGGGCTTTTCATCATCAGCGCCGTGGTCATAAAAAATATGTTGT
ATCTGCTGGCGCTGAAAAAAAGCCGTTTCTGATAATGAATGCGGGCCGCTGGCCTGGCAGAGGGCTCTTTTTTCCTTCCG
CCAGTGCCATTTTTCCTTCACCTGAGCATCATCTTAGCGACATTTCTCTGACGCCTGGCTGTCATCTGATTGTAATTAAA
AGGTTATTTTTCTGTAATTCGAGCATGTCATGTTACCTCGCGAGCATAAAAACGCGTGATATCGCGCATCCCGCATAACA
AGAGAGATCACAATGACAACGTTACGGCATACAGCTTTGGGTCTGGCTATGGGGTTAGTTTTTGCAGGCAACGCTATGGC
TGCAACCACCATTCCGTTCTGGCATTCGATGGAAGGGGAGTTAGGTAAAGAAGTTGACTCCCTGGCGCAACGTTTCAATG
ACACACACCCGGATTACAAAATTGTTCCGGTTTACAAAGGCAACTATGAGCAGAGCCTGAGCGCAGGTATCGCTGCGTTC
CGTACCGGTAACGCGCCTGCCATTTTGCAGGTTTATGAAGTGGGCACCGCCACCATGATGGCGTCCAAAGCGATCAAACC
GGTGTATCAAGTGTTTAAAGACGCCGGTATCAACTTTGATGAAAGCCAGTTCGTGCCAACCGTTGCCGGTTATTACACTG
ATTCTAAATCCGGCCATCTGCTTTCTCAGCCGTTCAACAGCTCCACGCCGGTGCTGTACTACAACAAAGACGCCTTCAAA
AAAGCCGGTTTAGATCCAGAGCAGCCGCCGAAAACCTGGCAGGATCTGGCCGCTTATACCGCGAAGCTGAAAGCAGCCGG
CATGAAATGCGGTTACGCCAGCGGCTGGCAGGGCTGGATCCAGATTGAAAACTTCAGCGCCTGGCACGGTCTGCCGGTGG
CGACCAAAAATAACGGCTTCGACGGTACTGACGCGGTGCTGGAGTTCAACAAGCCAGAGCAGGTGAAACATATCGCCATG
CTGGAAGAGCTGAACAAGAAGGGCGATTTCAGCTACTTCGGGCGTAAAGACGAATCTACCGAGAAGTTCTATAACGGTGA
TTGCGCCATTACTACGGCCTCTTCCGGTTCGCTGGCGGATATTCGTCACTACGCCAAATTCAACTACGGCGTGGGCATGA
TGCCTTACGACGCTGACGTGAAAGGCGCGCCGCAGAACGCCATCATTGGCGGAGCGAGCCTGTGGGTGATGCAGGGCAAA
GATAACGCGACCTACAAAGGCGTGGCGCAGTTCCTCGACTTCCTGGCGAAACCGGAAATTGCTGCCGAATGGCACCAGAA
AACCGGTTACCTGCCGATCACCACTGCCGCTTACGATTTGACCCGCAAGCAGGGCTTCTATGACAAAAACCCGGGTGCCG
ATATCGCGACGCGTCAGATGCTGAACAAGCCGCCGTTGGCGTTCACCAAAGGTCTGCGTCTGGGCAACATGCCGCAGATC
CGCAGTATTGTTGATGAAGAGCTGGAAAGCGTGTGGACCGGTAAGAAAACCCCGCAACAGGCGCTGGATTCTGCCGTTGA
GCGTGGTAACCAACTGCTGCGCCGTTTCGAGCAGTCAACGAAATCGTAATCACTGAAATGCCCGGTGGCGCTGCGCTTAC
CGGGCCTACGATGTGCCCCATGTAGGCCGGGTAAGGCGTAGCCGCCGCCCGGCATTGTTCAGGAAGCAAATCGCAATGTC
ATCATCCCGTCCGGTGTTCCGCTCGCGCTGGCTGCCCTATCTGCTGGTCGCCCCGCAACTGGTCATCACCATTATTTTCT
TTATCTGGCCTGCAGGCGAAGCGTTGTGGTACTCGGTACAAAGCGTGGATCCGTTCGGGCTTTCCAGCCAGTTTGTCGGG
CTGGACAACTTTATCGCGCTGTTTCATGACGGCTACTATCTGGATTCGTTCTGGACCACGATGCGTTTTAGCGCGCTGGT
TACCTTTAGCGGCCTGTTTGTCTCACTGTTTTTTGCTGCGCTGGTGGACAACGTGGTGCGCGGCAGCCGAATCTACCAGA
CGCTGATGCTGCTGCCTTATGCGGTTGCGCCTGCCGTTGCCGCCGTACTGTGGATCTTCCTGTTTAACCCCGGGCGCGGG
TTGATTACCCATTTTCTGGAACAGTTCGGCTACAACTGGAACCACGCGCAAAACAGCGGCCAGGCGATGTTTCTGGTGGT
TTTCACCTCGGTGTGGCAGCAGATCAGCTACAACTTCCTGTTCTTTTTCGCTGCGCTGCAATCGATTCCCCGCTCGCTGG
TCGAGGCGGCGGCTATTGATGGCGCCGGGCCGGTTCGCCGCTTCTTCAAACTGTCGCTGCCGCTTATCGCGCCGGTCAGT
TTCTTCCTGCTGGTGGTGAACCTCGTTTACGCCTTCTTCGATACCTTCCCGGTGATTGATGCCGCGACCGCTGGCGGCCC
GGTACAGGCAACCACGACGTTGATTTATAAGATCTACCGCGAAGGGTTTGTCGGCCTGGATCTTTCTGCTTCGGCGGCGC
AGTCGGTGGTGCTGATGGTGCTGGTCATTGTGCTGACGGTTATCCAGTTTCGCTACGTTGAACGTAAGGTGCGCTACCAA
TGATTGAGAATCGCCCCGGGCTGGCGCTGTTCAGCCATATCATGCTTATTCTCGGTATCGTCGTGGTGCTGTTTCCGCTG
TATGTCGCTTTCGTGACCGCGACACTGGATATCAACGCCGTCTATGACACGCCGATGACCTTAATTCCCGGTACTCACCT
GTGGGAAAACCTGCGCAACATCTGGATGAACGGCGTCGGCGTAAACAGCGCGCCATTCTGGCTGATGCTGACCAACAGCT
TCATCATGGCGCTGGCGATCACGGTGGGCAAAATCACGGTGTCGATGCTGTCGGCTTTCGCTATTGTCTGGTTCCGCTTT
CCGCTGCGTAACCTCTTCTTCTGGATGATTTTCATCACCTTAATGTTGCCGGTCGAGGTGCGTATTTTCCCGACGGTGGA
AGTGATCGCCAACCTGAAGATGCTCGACAGCTACACCGGTCTGACGTTGCCGCTGATGGCGTCGGCCACCGCAACATTCC
TGTTCCGCCAGTTCTTTATGACCCTGCCGGATGAGCTGCTGGAAGCCGCGCGCATTGATGGCGCCTCGCCAATGCGCTTT
TTCCGCGACATTGTGCTGCCGCTTTCCAAAACCAACCTGGCTGCGCTGTTCGTGATCACCTTTATCTACGGCTGGAACCA
GTATTTGTGGCCGCTGCTGATTATTAACGACGTCAACCTCGGCACCGCCGTAGCGGGTGTGAAAGGCATGATTGCCAGCG
GTGAAGGCACCACGCAATGGAACCAGGTGATGGCGGCGATGCTGCTGACGTTGATCCCCCCGGTCGTTATCGTTTTAACC
ATGCAGCGCGCGTTTGTGCGTGGTTTAGTGGACAGTGAGAAATAAGATGGCAGGTTTAAAATTACAGGCTGTAACCAAAA
GCTGGGACAGCGGCAAAACGCAGGTGATTCAACCGCTGACGCTGGACGTCGCGGACGGTGAATTTATCGTGATGGTTGGC
CCGTCGGGCTGCGGGAAATCAACGTTGCTGCGTATGGTTGCCGGGCTGGAGCGCGTCTCCAGCGGCGATATCTGGATCGA
CACCCAGCGCGTGACCGAAAAGGAGCCGAAAGATCGCGGTATTGCGATGGTATTCCAGAACTATGCACTCTACCCGCATA
TGAGCGTGGAAGAGAACATGGCGTGGGGGCTGAAAATCCGCGGCATGGGCAAAACGCACATTGCCAGTCGGGTGGCGGAA
GCGGCGCGCATTCTTGAGCTGGATGGTTTGCTGAAGCGCCGTCCGCGCGAGTTGTCCGGCGGCCAGCGCCAGCGTGTGGC
GATGGGCCGTGCCATTGTGCGCGATCCGGCGGTGTTTCTCTTTGATGAACCGCTGTCGAACCTCGATGCTAAATTGCGCG
TGCAGATGCGTCTGGAGTTACAACAACTGCATCGCCGCCTGAACACCACTTCGCTGTATGTCACGCACGATCAGGTTGAA
GCGATGACGCTGGCGCAGCGCGTGCTGGTGATGAATAAAGGCGTGGCTGAACAAATCGGTACGCCGGTGGAAGTGTATGA
AAAACCCGCCAGCCGTTTTGTGGCGAGCTTTATCGGCAGCCCGGCGATGAACTTGCTGGAGGGCCGCATCAATAGCGAAG
GCACCCATTTTGATCTGGGAAGCGGTATGGCGCTGCCGATCAACTGGTACTACCGCGGTTACGCCGGGCGCAAAATGACG
CTGGGTATCCGCCCGGAACATATTGCGTTAAGCTCACAGGCCGAAGGTGGCGTTCCGCTGGTGATGGAGACGCTGGAGAT
GCTCGGCGCAGACAATCTGGCGCACGGTCGCTGGGGCGAGCAGAAGCTGGTGGTTCGCTTATCGCATCACGAACGCCCGG
CTGCGGGCAGCACGTTGTGGCTGCATCTGCCGGAAAATCACCTGCACTTATTTGATGGTGAAACAGGACAACGCGTATGA
GTAACTGGCCTTATCCCCCTATTGTCGCCCATCGCGGCGGCGGGAAACTGGCACCGGAAAACACGCTGGCGGCAATCGAC
GTCGGCGCGCGTTACGGGCATACCATGATTGAGTTTGACGCCAAGTTGTCGAAAGACGGCGAGATTTTCCTGCTGCATGA
CGACAACCTTGAGCGTACCAGCAATGGCTGGGGCGTGGCGGGCGAACTGGCATGGAGTGATTTGCTGAAAGTCGATGCCG
GCGGCTGGTTTAGCGGCGAATTCAAAGGCGAGCCGCTGCCGCTGCTTTCGCAGGTGGCAGAACGTTGCCGCCAGCACGGC
ATGATGGCGAATATCGAAATCAAACCCACCACCGGCACCGGTCCGCTGACCGGCAAAGTGGTGGCGCTGGCCGCCCGCGA
ATTGTGGGCAGGCATGACCGCGCCATTGCTCTCTTCGTTTGAAATCGATGCCCTGGAAGCCGCCCAACAGGCCGCGCCGG
AACTGCCGCGCGGCCTGTTGCTTGATGAGTGGCGCGATGACTGGCAGGAACTGACCACCCGCCTCGGGTGCGTCTCCATC
CATCTCAATCACAAACTGCTGGATGAAGCGCGGGTGCGCATGCTGCGCGACGCGGGCTTACGCATTCTGGTTTATACCGT
AAACCAACCCGCGCGCGCTGCCGAGCTGTTGCGCTGGGGCGTGGACAGCATCTGCACCGATAAAATCGACGATATCGGGC
CGAACTTCCGTTATTGAGAGGTCGACGGCGGCGTGCTTTGCAGCATGCTGCCGTTTTGATTCTGCGGCAGCATGTGCTGC
TGCGTCGTCATCCCGCCAGAATTCGTTCCGCCGCTTAACATTCCGCTACCGCTATTCGGCAGCACCTGCTGGCCCTGGTT
AAGCGCGCCGGGCTGCGCCTGTTTAATCCGCTGAGAGTTGTTATCCATTTGTGTTTGCAGATTTTGCTGTTGCAGGCGGC
TTTGCGTCTGCTGCTGCTGCCTCAGCATGCCCTGCTGCTGTTGCTGCTGGTTAAGCATTTGCGTCTGCATCCGCTGCTGG
CTTGGGATCACATACCCCGGCTGGTTTGGGTTATTCGTTGGGTTTAGCGACTGTGGCTGTGCAAAAGCGCTAAAAGGCAG
CAGAGCCGCCAGAATCAGTAAATGTTTCATCGTTGTTCCCTCCTGTTGAGGCTTTCTTTCAGTTTACTTGCTTTCATTCA
TGAAAATGATTTTTTAAGAGTTGTGAACCAGGCTTAAGCGGGAACTGTAGCCCCTTACTCGGGAGTAACGACGATGATGA
AACAGAAGTTTGCGCGTTGGGTGTTGATTGCCGCGCTGACAGCGGGAGGGTGTTTTAGCGTTGCGGCTGCGCCGCCAGAA
GGGCAGGCGACCGCGCCGCCGCCGGTCTCGTACGGCGTTGAAGCCGATGTCTTCCACCCGGTTGTTGCGAAGCAAGGCAT
GGTGGCTTCGGTGGATGAAGCCGCGACGCGCGTCGGCGTCGATATTCTGAAACAAGGAGGAAATGCCGTTGATGCGGCCG
TTGCGGTGGGTTATGCGTTGGCGGTTACGCACCCGCAGGCCGGTAACCTCGGCGGTGGCGGTTTTATGTTGATTCGTACC
AAAGAGGGGAAGGTGACGGCGATCGATTTCCGGGAAATGGCGCCCGCCGCCGCCACGCGCGATATGTTCCTTGACGATCA
AGGTAACCCGGACAGCAAAAAATCCCTGACCTCGCATCTGGCATCCGGGACGCCCGGCACGGTGGCGGGTTTCTCAATGG
CGCTGGAAAAGTACGGTACGCTGCCGCTGAAGAAAGTGGTGCAGCCTGCCATTAAACTGGCGAAACAGGGCTTTGTGGTC
AACGATGCGCTGGCAAACGATCTGAAAACCTACGGCAGTGAAGTGCTGCCAAATCATGAAAACAGTAAAGCGATCTTCTG
GAAGGATGGCGAGCCGCTGAAAAAGGGCGACAAACTGGTGCAGAGTAATCTGGCCAAAAGCCTGGAGATGATTGCGGAAA
AAGGGCCGGACGCCTTTTACAAAGGCGCTATCGCTGAGCAAATCGCCCAGCAGATGAGTAAAAACGGCGGGCTTATCACT
AAAGAAGATTTAGCCAATTACAAAGCCGTGGAGCGCACGCCGATCAGCGGTGACTATCGCGGTTACCAGGTCTACTCCAT
GCCGCCGCCCTCTTCCGGTGGGATCCATATCATCGAGATCCTCAATATTCTGGAGAACTTCGATCTGGCGAAATATGGCT
TTGGCAGCGCCGATGCCATGCAGGTGATGACCGAAGCGGAGAAATACGCTTATGCCGACCGCTCCGAATACCTCGGCGAT
CCGGACTTCGTCAAAGTGCCGTGGCAGGCGCTGACCAACAAAGCGTATGCCAAATCGATTGCCGCGCAGATTGATCTCAA
TAAAGCCCGCCCTTCGAGCCAGATCCGCCCCGGCAAGCTCGAACCTTATGAGAGCAACCAAACCACGCACTATTCGGTGG
TGGATAAAGAGGGAACGGCGGTGGCCGTCACCTATACGCTGAATACGGTTTTTGGCACCGGCATTGTGGCCGGCAATACC
GGCATCCTGATGAATAACGAAATGGATGACTTCTCCGCTAAACCCGGCGTGCCAAACGTGTATGGCCTGGTCGGCGGCGA
TGCGAACGCGGTGGGGCCTGGCAAACGGCCGCTGTCGTCGATGTCGCCGACCATTGTGCTGAAAGACGGTAAAACCTGGC
TGGTGACCGGCAGCCCTGGCGGCAGCCGGATTATTACCACGGTGCTGCAAATGGTGGTGAATTCCATCGATTTCGGGATG
AATGTCGCGGAAGCCACCAACGCACCGCGCTTCCATCATCAATGGTTGCCGGATGAGCTGCGCGTCGAAAAAGGCTTTAG
CCCGGATACGCTGAAACTGCTGGAACAGAGAGGGCAAAAAGTGGCGGTGAAAGAGGCGATGGGCAGCACGCAGAGCATTA
TGGTAGCGCCGGACGGTACGCTATATGGCGCGTCGGACCCGCGCTCGATGGATGATTTAACGGCCGGATATTGAATGATT
TCCCTCTCCCGCCGGGGAGAGGGAATAGCTTAGCCTTTCATGCGCGCCATAAAGTAGGAATCGACAAACTCACCGTTACG
CAGCGCATAACGTTTTCCGGTGCCTTCAATTTCAAAACCGAATTTACGGTACACCGCCAGCGCCGGAGCATTATCGACAA
ACACGGTTAGCTCAATTCTGTCGATACGCAGCCAGTTATCGCACAGGTTGATCATCTCGCGCATCAGCGCGCTGGCGACG
CCACGGTTTTGAAACGCCGACGAAACCGCCATGCCAAAGATGGCAACATGGCTGCGGCGCGGGTTTTGTTCCACCATCAG
CGTCAGGTTTCCGGCCAGTTGATTATCAATACAGGCGACCAATTGACGGCGTCCTGGCTGTGGTTTCAGGCGATCTTCCC
AGAGTTCGGCAGGCGGATGCGGTAGCTGTAGCAGGTTGTGATACACCTCAGGTAGCGCATAAAACTGACGTAAATCTTCG
GCATCGCGCGCTTCGGCATGGCGTATCACTATCTCACTCATCCTGCTTCTCCGTTTGGTTAGGTTTACTCATACCTTCCG
GGCTTTCATAAAAAGCGTCAACTGCCATTTTTTGCAAAAAGGCGTAGACAAGTGCGAATGATAATGATTATTATTGCCAT
GCATTCAGGGAAACCGTTGCGGTAATCCTGAAAGCACGACATTGCTCACATTGCTTCCAGTATTTCTTAGCCAGCCGCGT
GCTGGCTTTTTTTTGCCTGCCATTTGCCGACGGCTGCCTTTTGAGAAAAGGGCGAGGGACATGGCTTTCGAAGTTGCGCT
ATGGTAGTGACAGTCACCTCAACAAGGACTGGATCATGACTCTACATTGCGCATTTATCGGGTTTGGCAAAAGCACGACC
CGTTATCATCTTCCTTATGTTCTTAACCGGAAATCGAGCTGGAAAGTGGCGCACATCTTTCGCCGCCATGCAAAACCGGA
AGAGCAACATCCCGCGTATCAACATATTCATTTCACCAGCGATCTGGACGACATCCTGCTCGATCCGCAAGTAAAACTGG
TGATTGTCTGTACTCACGCCGACAGCCATTTCGACTATGCGAAGCGTGCGCTGGAAGCGGGGAAAAACGTGCTGGTGGAG
AAGCCGTTTACCCCGACGATGGCGGAAGCGATCGCGCTATTTGAACTGGCGAAAAGCAAAGGTCTGACGGTCTCGCCGTA
CCAGAATCGCCGCTTTGACTCCTGCTTCCTGACCACTAAGAAAGCGATCGAAAGCGGTAAGCTCGGCAATATTGTTGAAA
TTGAAAGCCATTTTGACTATTACCGCCCGGTGGCGGAAACCAAACCCGGCTTGCCGCAGGATGGCTCATTTTATGGCCTC
GGTGTGCATACCATGGACCAGATTATCTCGCTGTTCGGTCGCCCCGATCATGCGGCCTACGATATTCGCAGCCTGCGTAA
CAAGGCCAATCCGGACGACACCTTTGAAGCTCAGCTCTTCTACGGTGATTTAAAAGTCATCGTGAAGACCAGCCATCTGG
TAAAAATCGATTACCCGAAATTTATTGTGCATGGTACGAAAGGGTCGTTTATCAAATACGGTATCGATCAGCAGGAAACC
AGCCTGAAAGCCAATATCATGCCGGGTGAACCAGGCTTTGCCGCTGACGACAGTATCGGCATTCTGGAGTATGTGAATGC
GGCGGGTGAAACGGTGCGCGAAGAGGTTCGGCCGGAACCCGGCGACTATGGCCGCGTCTATGATGCGCTCTATCAGACGC
TGACAACCGGAGCGCCAAATTACGTCAAGGAATCTGAAGTTCTCACCAACCTTGAACTGCTCGAACGCGCCTTTGAACAG
GCCTCTCCGGCCACGATAACCCTCGCGAAATAAGTATAAATGGCTCCTCTGTTGTTGTTCATTTTTTTTGAACAGAGGAG
TCAATTTTCACCCTCTATGATTGCCTGACGTTTGCGTCCACACTTACTCCATCGAAAACATACGGGGGTAAAAAAGATGA
TCTATTTACGTAAAGCAAACGACCGCGGCCACGCAAATCATGGTTGGCTGGATTCCTGGCATAGCTTCTCTTTTGCTGAC
TATTACGATCCGAATTTCATGGGTTTCTCGGCGCTTCGCGTGATTAACGACGACGTGATCGATCCGGGCCAGGGGTTTGG
TACGCATCCGCACAAAGACATGGAAATCCTGACTTATGTGCTGGAAGGCGCAGTTGAACATCAGGACAGCATGGGCAATA
AAGAGCAGGTGCCCGCCGGTGAGTTCCAGATTATGAGCGCCGGTACCGGGGTGCGTCACTCTGAGTACAACCCGAGCAAT
ACCGAGCGTCTGCGTCTGTACCAGATCTGGATCATTCCGGAAAAAACAGGTATCACGCCGCGTTACGAACAGCGCCGCTT
CGACGCCCTGCAGGGCAAACAGCTTGTGCTTTCGCCGGATGCTCGCGACGGTTCGCTGAAAGTGAACCAGGATATGGAAC
TCTACCGCTGGGCGCTGTTGAAAGATGAGCAGTCTGTCCATCAGATTGCCGCTGAACGCCGCGTCTGGATCCAGGTGGTA
AAAGGCAGCGTGACCATTAACGGCACCAAAGCGACCACCAGCGATGGTCTGGCAATCTGGGATGAGCAGGCTATTTCGGT
TCATGCCGATAGCGACAGTGAAATTCTGCTGTTCGATCTGCCGCCGGTTTGATCTGATTTAGTTGAATAAATAACGCAAC
CTTTCGGTTATTACCGGAAGGTTGCGCATTGTCCGTGATAAACTGAGAAACTCTCACTCAGATAAAAATGTCAGGACGAT
GAAAAAGAAAAGACCCGTACTTCAGGATGTGGCCGATCGCGTTGGCGTGACCAAAATGACGGTCAGCCGTTTCTTACGTA
ACCCGGAGCAGGTTTCCGAGGCATTACGTGGCAAAATCGCCGCTGCGCTTGATGAACTGGGTTATATTCCCAATCGCGCT
CCCGATATTCTCTCCAATGCTACCAGCCGGGCTGTTGGCGTTCTGCTTCCCTCTTTGACCAACCAGGTTTTCGCTGAAGT
GTTACGCGGTATTGAAAGCGTGACTGATGCGCACGGCTATCAGACGATGCTTGCCCACTACGGTTATAAACCGGAGATGG
AAGAGGAGCGTCTGGAATCGATGCTTTCGTGGAATATCGACGGGCTGATCCTCACTGAACGCAAACACACCGCGCGCACG
CTGAAGATGATTCAGGTTGCGGGGATTCCGGTGGTGGAACTGATGGACAGCCGCTCACCGTGCATTGATATCGCGGTGGG
TTTTGACAACTTCGAAGCCGCGCGGCAGATGACCGCCGCCATTCTCGCACGCGGTCACCGGCGCGTGGCATATCTCGGCG
CACGTCTGGACGAACGTACTATCATCAAACAGAAGGGTTACGAGCAGGCGATGCTGGATGCCGGGCTGACGCCGTATAGC
GTCATGATGGAGCAGTCATCCTCTTACACGTCAGGGATAGAACTGATGCGTCAGGCGCGCCGCGAGTACCCACAACTGGA
CGGGATTTTCTGTACCAACGATGACCTTGCCGTCGGCGCCGCGTTCGAGTGCCAGCGTCTGGGGCTGCGGATCCCGGAAG
ATATGGCGATTGCCGGGTTCCACGGTCACGATATCGGCCAGGTGATGGAGCCGCGTCTGGCGAGCGTCCTGACGCCACGT
GAGCGCATGGGGCGTATTGGCGCAGAGCGCTTACTGGCGCGCATTCGCGGTGAAGCAGTTACGCCGAAAATGTTAGATTT
AGGTTTCACTTTGTCACCAGGTGGATCTATTTAGTCTGACAAATTTGAAGTAGCTCACACTTATTTATCTCTGGCACGAA
TGGATATTGCTTCTCCCAGACCCCGGCAGGACAATGTTACCGATAACAGTTACCCGTAACAATTCACTCTTGCACTTTGT
GGGGGCTACCCTTGAGCACGACGAACTTTGATCACCACATTTATGTCCTGATGGGCGTTTCAGGCAGTGGCAAATCCGCT
GTCGCCAGCGAAGTGGCGCATCAGTTACATGCCGCGTTTCTCGATGGCGATTTCCTCCATCCGCGCAGCAATATCATGAA
AATGGCCTCCGGCGAACCGCTTAACGACGACGACCGCAAACCGTGGTTGCAGGCGCTGAACGATGCCGCTTTCGCCATGC
AGCGCACCAATAAAGTGTCGCTGATTGTTTGCTCGGCACTGAAAAAGCACTATCGCGACCTGCTGCGCGACGGTAACCCG
AACCTCTCTTTCATCTATATGAAAGGGGAATTCGATGTTATCGAAAGCCGTCTGAAGGCGCGTAAAGGCCACTTCTTTAA
AACGCAAATGCTGGTCACGCAGTTTGACACCCTTGAAGAGCCGGGTGCAGACGAGCGCGATGTGCTGGTTGTTGATATCG
ACCAGCCGCTGGAAGGTGTTGTTGCCAGCACCATTGCGATTATCAACAAAGGCAATGCGCAGTGAGTACATTAACACTGG
TTTTAACAGCAGCCGGCTCCGTGCTGTTGCTGCTGTTTTTAGTGATGAAAGCGCGTATGCACGCTTTCGTCGCTTTGATG
GTGGTTTCCATTGGTGCAGGGCTTTTTTCCGGTATGCCGCTGATTAAGATCGCGCAGACCATGGAAAAAGGGATGGGCGG
AACGCTCGGCTTTCTGGCAATTGTGGTCGCGCTTGGCGCAATGTTTGGCAAAATCCTGCATGAAACCGGGGCGGTGGACC
AAATCGCCGTCAAGATGCTGAGATCTTTCGGCCACAGCCGCGCGCATTATGCGATTGGTCTGGCCGGGCTGATTTGCGCA
TTGCCGCTGTTCTTTGAAGTGGCGATTGTGCTGCTGATTAGCGTGGCTTTCTCCATGGCGCGCCATACGGGCACCAACCT
GGTGAAACTGGTGATTCCGCTGTTTGCCGGTGTTGCGGCAGCGGCGGCGTTTCTGCTGCCGGGGCCAGCGCCGATGCTGC
TGGCTTCGCAGATGCACGCTGATTTCGGCTGGATGATCCTGATTGGCCTGTGCGCGGCCATTCCGGGTATGCTGATTGCC
GGTCCGCTGTGGGGCAACTTCATCAGCCGTTATGTCGAACTGCACATTCCTGAGGACGTGAGCGAGCCGCATCTTGGCGA
AGGCAAAATGCCCTCCTTCACGTTCAGCTTGTCGCTGATTCTGCTGCCGCTGGTGCTGGTAGGGATGAAGACGATTGCTG
CGCGTTTCGTTACTGAAGGCAGCAACCTGTACGACTGGCTGGAGTTTATCGGTCATCCGTTCACCGCGATCCTCGTGGCG
TGCCTGGTGGCGATTTACGGCCTGGCGATGCGCCAGGGTATGCCGAAAGATCGCGTTATGGAAATCTGCGGCCACGCGCT
GCAACCGGCGGGCATTATTCTGCTGGTGATCGGTGCGGGCGGTGTGTTCAAACAGGTGCTGGTTGATTCCGGCGTCGGCC
CGGCTTTGGGTGAAGCGCTGACCGGCCTGGGTCTACCCATCGCCATTACCTGCTTCGTGCTGGCGGCGGCGGTGCGCATC
ATTCAGGGTTCTGCAACCGTTGCCTGTCTGACTGCGGTCGGTCTGGTGATGCCGGTTATCGAACAACTGCACTTCAACGG
CGCGCAGATGGCGGCACTCTCCATCTGTATCGCGGGCGGTTCAATCGTGGTGAGCCATGTGAACGACGCCGGTTTCTGGC
TGTATGGCCGTTTTACCGGCGCAACCGAAGCGCAAACGCTGAAGACCTGGACAATGATGGAAACCATCCTCGGTACCACC
GGTGCCATTATCGGGATGATTGCTTTCACGCTGTTGAGTTAAGTTCTTCACAAAGAAAAAGGCAGCGCCGTTTGGTCGCT
GCCTTTTTGTCATTTAGAGACTCGCTTAGTTGCTGGATAGATCGCCATCCGGGATGGAATAGCGGTTTGTGGTATATATT
TTTTTAATTTCAGGATCATCCAGGCTGCCATAAGAGATCTTTTCTTTATCTAAACCGTCCAGTCCTTTAATTCCGCCAAT
CATTTCCGCCCATTGGTCTCGACTCGTAATGTCAACGATGAAGGGAGCCAGATAGCGGTTAAGATGACCTTGTGACGGAT
TTTCAATCTCTGCGCTCAGCGCTTGCAAATAATCGTCTTTATTTGTTCTGGCCCAATCGATTGTAAAGCCTGCACGGTAT
GACAGTTCCATAAAAAGCAATAAGATAGTGCGGCCATTGCCATCAAGAAAAGGGTGTGCGAACGCTAAAAGTCCCATCAC
TTCGCCCGGTTTATTTTTAAACCGCTCATGTCTGGCTGCCAGTTGCAAAGCATAATCAATGGCGTGTTTGATCCCTTTCG
GATGTTCAAATGCCGTGTGGCGAGGATTGTCGGGCGATCCTTTAAAAACCGCGAGGCCTGGAACGAGCTCGCCGCGATCC
TGACCGGCCCAAGGATAAAACTCACAGAAAAGGATTTTATGAACATGAAGTATCGCTTTGTAATCAATGGGATCAACCTT
CGCAAGGAAGTCGAGGGCTTCATTGATACTCAGTTCAAACGTAAAGTGCTCAGCTCGTTTAACTTCTTCAGGATCTTTTA
AACCTAATGAATTTTTCAGGTATCCTGCTGTTTCGAAGTCGCCAAACGGATCGAAAATCATGCACGAAACTTCCCGTTCG
CTTTTCGTTTCTCTTGCAGATAATCGGCCTGTAATGAAAGAGTTTCGGCTTTAGTCAGAACACCTTTTCTCTTAAGGTTT
ACCAGCAATTGCTCGATGTTATCCAGAACGATGGTATCACCCGACAGCTGCGTAATAACCATAGCCATACGGCTAGTATC
GTCACGAATATCAGAGATGTTATGGGATGCGGCAAGGTGGCGAATCTTGCTGGCCACGCTTGGGGACGTATTTTTAATCA
TCACATTTAACCTCCATTAGTGGTCAAATTTTAGCATATAGGTGCACCTATGTCTCCAGAGGTGCCTGGCAGAAATACTG
TGTCAGCCCTTCATCCACACCCGAATGCCGTCGAGGAACATCTGGGTGGCGAGCATCACCAGAATCAACCCCATCAGGCG
TTCCAGCGCGTTCACCCCCTTCTCGCCGAGCAGACGTAAAAACAGCGTCGACTGCAGCAAAATGGCGACCGTTCCGCCCC
AGGCGATTAACAGCGCAATCACCAAGTGGCTCATTTGGTTTGGATACTGATGTGAAAGCAGCATCAGCGTTGCCAGCAGC
GTAGGGCCAGCGACCAGCGGAATCGCCAGCGGCACGATAAACGGTTCTTCACCAGCTGGCAGGCCGGAACTGCTGCCGGT
TTCGCTGGGGAAAATCATCTTAATGGCGATCAGGAACAGAATGATGCCGCCGGAAATCGACACCGTTTCCGCGCGTAAAT
TGAGCAGTGCGAGGATTTTCTCCCCGGCAAACAGGAAGATAAACATCACCAGCAGGGCGATCAGCAGTTCGCGGATCATG
ATCGCCCGGCGGCGTTTCGGCTCGGTATGTTTTAACACCGACATAAAAATGGGCAGGTTGCCTAACGGATCCATTATCAG
GATCAACAACACCGCTGCGGAGATGATTTCACTCATTTATTCTTATCCCTGACGCTGGCGGCCAACTGGCAGTAATTAGC
CGCATTTCTGATGCATTCGCTATCATTGATTAATTTCACTTGCGACTTTGGCTGCATTTTGTAATGTGAGCACTGGCCCA
GTGGGATACTGGTACACATCTTCAGCACATACCTCTGCAGGAACTTTCGCTATGAAAAATGTTGGTTTTATCGGCTGGCG
TGGAATGGTCGGCTCTGTACTCATGCAACGCATGGTTGAGGAGCGCGATTTCGACGCCATTCGCCCTGTCTTCTTTTCCA
CTTCCCAGTTTGGGCAGGCTGCGCCAGCGTTTGGCGGCCATGCAGCAGGTACGCTTCAGGACGCGTTCAACCTGGAAGCG
CTGAAGGCACTCGACATCATTGTCACCTGCCAGGGCGGCGATTATACCAACGAAATCTATCCAAAGCTCCGTGAAAGCGG
CTGGCAGGGTTACTGGATCGACGCAGCATCTTCTTTACGCATGAAAGATGACGCCATTATTATCCTCGACCCGGTTAACC
AGGCGGTCATTAATGATGGCCTGAACAACGGCATTAAAACCTTTGTTGGCGGCAACTGTACCGTCAGCCTGATGCTGATG
TCGCTGGGCGGTCTGTTCGCCAACGATCTGGTGGAATGGGTCTCTGTCGCGACCTACCAGGCGGCTTCCGGCGGCGGCGC
GCGTCATATGCGCGAACTGCTGACGCAGATGGGCCAGTTGCACAGCCATGTGGCGGCAGAACTGGCGGATCCGGCTTCGG
CTATCCTCGACATCGAGCGCAAAGTCACGGCATTGACCCGCAGCGGCGAACTGCCGGTTGATAACTTCGGCGTACCACTG
GCGGGCAGCCTGATCCCGTGGATCGACAAACAGCTCGACAACGGCCAGAGCCGCGAAGAGTGGAAAGGCCAGGCCGAAAC
CAACAAAATTCTCAACACGGCGTCCACCATTCCGGTTGACGGTCTGTGCGTACGTATTGGCGCGCTGCGCTGCCATAGCC
AGGCGTTTACTATCAAACTGAAAAAAGACGTGTCGATTCCGACCGTGGAAGAGCTGCTGGCTGCGCACAATCCGTGGGCA
AAAGTGGTGCCGAACGATCGTGAAATCAGCATGCGCGAACTGACGCCTGCGGCGGTAACCGGTACGCTGACCACGCCGGT
TGGCCGTCTGCGCAAACTGAACATGGGGCCGGAGTTCCTCTCCGCCTTTACCGTTGGCGACCAGCTATTGTGGGGCGCAG
CGGAACCATTGCGTCGAATGTTGCGCCAACTGGCGTAAGCGAAAAATAAAAAAAGGGTGCTTCGGCACCTTTTTTTATGA
GTTTTTGCCGGAAAATGTTGTTGATGTGTTTATTTTCTCAGGAGTTGAAAAGTGTTGGCTATGCTTTAGGTAAGGTGTCT
GAACGCCTTACCTGAAAGCGGGACGGAGCATGAGGATGCGCACATTTGTGCTGCTCCGTTCAGGTTCAAAAAGTATCGCA
ACCGCGTGAAACGGCGGTGGAAAGCGCGATACCACCATAACAGGATGAAAGCCATGTCTGTTCATATCGACAGAGACGTG
ATTAACGCACTAATTTCCGGCCATTTTGCCGACCCTTTTTCCGTTCTTGGCATGCATTGTACCGATGCCGGTATTGAAGT
TCGTGCTCTGTTGCCTGACGCTACTGAAGTGTGGGTCATTGAGCCGAAAACCGGGCGCAAAGTGGGACAACTGGAGTGCC
TGGATTCACGGGGCTTCTTCAGCGGCGTGATGGAGCGCCGCAAAAATCCTTTCCGTTATCAATTTGCTGTGACCTGGCAT
GGCCAGCAGAATCTAATTGATGATCCCTACCGTTTCGGCCCGCTGTTGCAGGAGCTGGATAGCTGGCTGCTCAGTGAAGG
AACACATATGCGCCCCTATGAAACGCTGGGTGCGCATGCTGATACGATGGATGGCGTGGTCGGAACGCGATTCGCTGTCT
GGGCACCGAATGCACAGCGGGTTTCGGTAGTTGGGCAGTTCAACTATTGGGACGGCCGCCGTCATCCGATGCGCCTGCGT
CGTGAAAGCGGCATCTGGGAGCTGTTCGTTCCTGGCGCGCTCAACGGTCAGCTCTACAAATTCGAGATCCGTGATGCAAA
CGGCAGGCTGAAGATTAAGGCCGATCCTTACGCCTTTGAGGCTCAGATGCGCCCGGATACCGCCTCGCTGATCTGCGGTC
TGCCCGGCAAGAAAACCCAGAGCGATGAGCGTAAACAGGCAAACCAGTTTGATGCGCCAATCAGTATTTATGAGGTGCAT
CTGGGTTCCTGGCGTCGCCATACCGACAACAACTTCTGGCTCAGCTATCGTGAACTGGCCGATCAACTGGTGCCGTATGC
CAAATGGATGGGATTTACCCACCTTGAACTGCTGCCGGTGAATGAGCACCCCTTTGATGGCAGTTGGGGCTACCAGCCGA
CCGGGCTGTACGCGCCGACCCGCCGCTTTGGCACCCGCGATGATTTTCTGCACTTTATTCATACCGCCCATGCTGCCGGG
CTGGGGGTGATCCTCGACTGGGTGCCGGGGCATTTTCCGTCGGACGATTTTGGCCTGGCGGAGTTTGACGGAACGAAGTT
GTATGAGCACAGCGATCCGCGCGAAGGTTATCACCAGGACTGGAACACGCTGATCTATAACTTCGGGCGTCGTGAAGTGA
GTAACTATCTGGTAGGCAATGCGCTCTACTGGATCGAACGCTTCGGCATTGATGCGCTGCGCGTCGATGCAGTGGCCTCG
ATGATTTACCGCGACTACAGCCGCAAAGAGGGCGAGTGGATCCCCAATGAGTTTGGCGGGCGCGAGAACCTGGAAGCGAT
TGAATTTCTGCGCAACACCAACCGCATTCTCGGCGAGCAGGCACCGGGCGTCGTCACTATGGCGGAAGAGTCCACCGATT
TTGCCGGCGTTTCGCGGCCGCCTTCTCAGGGCGGGCTGGGTTTCTGGTACAAGTGGAATCTGGGCTGGATGCACGACACG
CTGGACTACATGAAGCTCGATCCGGTGTATCGCAAATACCACCACGATAAGTTCACTTTCGGCATCCTCTACAACTACAG
CGAAAACTTTATCCTGCCGCTCTCCCATGACGAAGTGGTTCACGGCAAGAAATCGATCCTCGACAGAATGCCCGGCGATG
CCTGGCAAAAATTTGCCAATCTGCGTGCTTACTACGCGTGGATGTGGGCCTTCCCCGGCAAAAAATTACTGTTTATGGGC
AACGAATTTGCCCAGGGACGCGAGTGGAACCACGACGGCAGCCTGGACTGGCATCTTCTTGAGGGTGGCGACAACTGGCA
CCACGGCGTGCAGCGGCTGGTGCGCGATATGAACCATCTCTACCGTCACCACAAAGCGCTGCATGAGGTGGATTTTGACC
CGTACGGTTTTGAGTGGCTGGTGGTGGATGATCATGAAGCGTCGGTGTTTGTCTTTGTCCGGCGCGACAGGCAGGGTAAC
GAGATCATTGTCGCCAGTAACTTTACCCCGGTGCCGCGCTACGATTATCGCTTTGGTATCAATCAGCCTGGCCGCTGGCG
CGAGGAGTTAAACACCGATTCGATGCACTACCACGGCAGCAATACCGGTAATGGCGGCGTGGTACACAGCGATGCGATTG
CTAACCGGGGGCGTGAACACTCGCTGCTGCTGACGTTACCGCCGCTGGCGACTATATGGCTGGTGCGGGAGGGGGAATGA
CGAAGCTGACGGTGGGGCAATCGTTGCCGCCCGGCGCTGAAGTGCAGGCGGACGGCGTTAATTTTACGCTGTTTTCCGCC
CATGCGGAGCGCGTCGAGCTGTGTCTGTTCGATGACGAAGGTAACGAACAGCGCGTCGATCTGCCTGGCCGCACCGGGGA
TATCTGGCACGGTTTTTTCAGCGGCGCAAAACCCGGCCTGCACTATGGCTACCGCGTGCATGGCCCCTGGGAACCGGCGC
AAGGCCACCGTTTTAATCCGGCAAAACTGTTGCTCGATCCCTGCGCGAAGTGCGTCGACGGCGAGGCCGTTGACAGCCCG
CTGTTCCACGGCGGCCATGATTCGCCGGATCCTCATGATAATGCCTCGCTTGGCTTGCGCAGCGTGGTGGTGCATGACGC
GTTCGACTGGCAAGACGATGCGCCGCCGCGCACGCCGTGGGGCAACACCGTCATTTACGAAGCGCACGTCAAAGGGCTTA
CCTGGCTTCATCCTCAGTTGCCGGAAAATATTCGTGGCACCTATAAGGCGCTGGGGCATCCGTTGATGATTGCCTGGTTT
AAGCAGCTTGGCATCACCGCGCTGGAGCTGCTGCCCATCGCCCATTTTGCCAGTGAGCCGCGCCTGCAACGGCTGGGGCT
TTCTAATTACTGGGGCTACAACCCGCTGGCGCTGTTTGCGCTCCATCCGCACTACGCCAGCGATCCGCAACAGGCCATCA
ATGAGTTTCGCGAAGCGGTGAGGGCGCTGCATCAGGCGGGGATCGAAGTGATCCTCGATATTGTGCTTAATCACAGCGCC
GAAACCGATCTCGACGGGCCGACTTTCTCTCTGCGCGGCATTGATAACAGTACCTATTATTGGATCAGAGAAGATGGCGA
TTATCACAACTGGACCGGATGCGGCAACACGCTGAATCTGAGCCACCCCGCAGGCGTGGACTATGCGCATGCCTGTCTGC
GCTACTGGGCGGAAACCTTCCACGTTGACGGTTTCCGCTTCGATCTGGCGACAATAATGGGACGCACACCGGATTTCGAT
CCGCAGGCGCCGCTGTTTACCGCGATCAAAAACGATCCGCTGCTTTGCGATCTGAAACTGATCGCCGAGCCGTGGGATAT
CGGCCCTGGCGGCTACCAGGTCGGGAATTTCCCCGCGCCGTTTGCCGAATGGAACGATCATTTCCGCGACGCGACGCGCC
GTTTTTGGCTGGAACAGTCGCTGTCGCTGGGCGAGCTGGCCGGGCGGTTTGCTGCCTCCAGCGATCTGTTTAAACGCGCG
GGCCGTTTGCCGTCGGCTTCGGTCAATCTGATCACCGCGCACGATGGTTTTACTTTGCGTGATTGCGTCTGCTTCAGCCA
CAAGCATAACGAGGCGAACGGCGAGGACAATCGCGACGGCACCGACAACAACCACAGCAATAATCATGGACACGAGGGAT
TGGGTGGCAGTCTTGATGTGGTCGAACGGCGGCGCGCCAGCGTCCATGCTCTGCTGACCACACTGCTGCTTTCTCAGGGA
ACACCGATGCTGCTGGCCGGAGATGAACTGGGACACAGCCAGCACGGTAATAATAATGCGTACTGCCAGGATAACGCGCT
GACATGGTTGAGCTGGCAGCACGCGGATAGCGGGCTCATGCACTTCACTGCCGCACTTATCCAGCTACGTCAACAGATCC
CCGCTTTGACGCGCAACGTCTGGTGGGAAGAAGGCGACGGCAGCGTAGCCTGGCTGGATCACGCCGGACAACCGTTGACG
GCGCAGGCGTGGCAGCACGGCGCTCTGCGCTTACAAATTCTGCTCTCCAATACGGTTTTAATCGCCATTAACGCAACCAG
CGATGTTGCTGAAATGGTTTTGCCTCAAGGGGGTTGGCACGCCATTCCTCCTTTTGCCGGAGAGGACAATCCGGTAGTGA
TAACTGCCTGGCATGGGCCTGCGCATGGAGTTTGCGTATTTCAGCGGTCATAAAAACGGAGTCTGTCATGGTGAGATTAG
ATAAGAACGACCCTACAATGTTAGCGCGCCAGTTGCCCTTGAAATCCGTCGCCCTGATTCTGGCGGGCGGGCGCGGGACG
CGCCTGAAAGATTTAACCAAAAAACGCGCCAAGCCGGCGGTTCACTTCGGCGGTAAATTCCGCATCATCGATTTTGCACT
CTCCAACTGCATCAACTCCGGTATCCGCCGTATTGGGGTCATTACCCAGTACCAATCCCACACTCTGGTTCAGCATATTC
AGCGCGGCTGGTCTTTCTTCAATAATGAGATGAACGAGTTTGTCGACTTATTGCCTGCCCAGCAGCGTGTGCATGGCGAA
AACTGGTATCGCGGCACGGCAGATGCGGTGACGCAGAACCTCGATATTATTCGCCGCTACCGCGCGGAATATATCGTCAT
TCTGGCGGGTGACCACATTTACAAGCAGGATTACTCGCGCATGCTACTCGACCATGTCGAAAAAGGGGCGCGTTGCACCG
TGGCCTGCCTGCCGGTGCCCATTCACGAAGCAACCGCTTTTGGCGTGATGGCGGTCGATGAGCAGGACAAGGTGGTCGAA
TTCGTCGAAAAACCGGCGAATCCGCCCTCTATGCCCGGCGATGACAGCAAAGCGCTGGCCAGCATGGGGATCTATATTTT
TGATGCCGAATATCTGTACGACCTGCTGGAGGAGGATGATAAAAACGAGAACTCCAGCCACGACTTCGGTAAAGACATCA
TTCCGCAAATCGTCAAATCTGGCATGGCCTATGCACATCCTTTCCCACAATCCTGTGTGCAATCGGATCCGAATTCAGAA
CCTTATTGGCGCGATGTGGGAACGCTTGAAGCTTACTGGAAAGCGAACCTCGATTTAGCGTCGGTGATGCCAGAGCTGGA
TATGTACGATCAAAACTGGCCTATCCGTACCTATAATCAATCTCTGCCGCCGGCGAAATTTGTGCAGGATCGATCGGGCA
GCCACGGCATGACGCTCAACTCGCTGGTTTCTGGCGGCTGCGTTATTTCAGGCTCGGTCGTTGTTCAGTCGGTGTTGTTC
TATCGCGTACGCGTCAACTCCTTCTGCAATATCGATTCGTCGATATTGTTGCCGGAGGTATGGATAGGGCGTTCCTGCCG
CTTGCGCCGCTGCATTATCGACAGAGGTTGTGTGATCCCGGAAGGCACAGTGATCGGTGAAAACGCAGAAGAAGACGCGC
GCCGATTTTACCGCTCCGAAGAGGGCATCGTGCTGGTAACGCGAGAGATGCTACGCAAACTGCAAGGCTGAAAAGTGAAT
TGAAACCTTGCGCGGAAGAAGTCCGCGCGCCGTTTCCCCCCCTGACGGCCATCCTTGCCGTATGGATTTGAACAGGAGCG
ATAATGCAGGTTTTACATGTCTGTTCTGAAATGTTTCCGTTGCTGAAGACCGGAGGTCTGGCGGACGTTATTGGTGCATT
GCCTGCGGCGCAAATCGCCGGTGGTGTTGATACACGCGTACTGTTGCCTGCATTCCCGGATATTCGCCGTGGCGTGAGCG
ATGCTCAAGTGGTTACCCGCCGGGAGACCTTTGCCGGACCCATCGCGTTGCTGTTTGGGCATTTTAACGGAGTCGGGATC
TACCTGATCGATGCGCCGCATTTATATGAGCGCCCCGGTAGCCCTTATCACGATACCAATTTATTTGCCTATACTGACAA
CGTATTGCGTTTTGCGCTGCTCGGTTGGGTGGGCAGCGAGATGGCAACCGGTCTGGATCCTTTCTGGCGTCCGGATATAG
TTCATGCGCACGACTGGCATGCAGGGCTGGCTCCGGCCTATCTGGCGGCGAAAGGGCACCCGGCAAAGTCGGTTTTTACC
GTCCATAACCTGGCCTACCAGGGAATGTTTTTTGCCCAGCATATGAATGACATCCAGTTGCCATTGTCATTCTTTAACAT
GCACGGGCTGGAGTTTAACGGACAAATTTCATTTCTGAAGGCGGGGCTGTATTACGCGGATCATATTACCGCCGTTAGCC
CCACCTACGCCCGGGAGATCACCGAGCCGCAATATGCCTATGGCATGGAAGGATTACTGCGCCAGCGCCAGCAGGAGGGC
CGCCTCAGCGGCATTCTGAACGGCGTGGATGAGAAGATTTGGGATCCGGCGACGGATCTACTTCTCGGCGCGCGCTACAC
GCGGGATACGCTGGAAGAGAAAGCGGAGAACAAACGTCAGTTGCAAATCGCCATGGGGCTGAAGGTCAACGACAAAGCTC
CGCTGTTCTCCGTGGTCAGCCGCCTGACCAGCCAGAAAGGGCTGGATCTGGTGCTGGAAGCTTTGCCAGGCCTGCTGGAA
CAGGGCGGCCAACTGGCGCTGCTGGGCGCGGGCGATCCGGTATTGCAGGAAGGTTTCCTCGCAGCGGCGGCGGAGCATCC
GGGGCAGGTCGGCGTACAGATTGGCTATCACGAAGCGTTCTCCCACCGCATTATGGGCGGCGCGGATGTCATTCTTGTGC
CGAGCCGTTTTGAGCCGTGCGGCTTAACGCAGTTGTACGGTCTGAAGTATGGGACGTTGCCGCTGGTGCGGCGAACTGGC
GGGCTGGCGGATACTGTTTCCGACAGTTCGCTGGAGAATCTGGCGGATGGCATCGCCACCGGTTTTGCTTTTGAAGACAG
TAATGCCTGGTCGCTGTTAAGGGCGATCAGGCGTGCTTTCGTGTTGTGGTCCCGGCCTTCGCTTTGGCGTTTTGTACAGC
GCCAGGCGATGGCCATGGATTTTAGCTGGCAGGTCGCAGCGCAGTCTTATCGCGATCTTTACCTTCGGTTGAAATAGTTT
TCCAGGAATCACTTATATGAATGCGCCATTTACTTATGCCTCACCGACATTGAGCGTTGAGGCATTAAAACATTCGATTG
CCTATAAACTGATGTTCACCATCGGTAAAGATCCGGCTATTGCTAACCGCCATGAATGGCTGAACGCCACATTGTTCGCC
GTTCGCGATCGTCTGGTGGAGCGCTGGCTGCGTTCCACCCGCGCGCAACTTTCCCAGGAAGTCCGCCAGGTCTACTACTT
ATCGATGGAATTTCTGATTGGCCGCACGCTCTCCAACGCCATGCTTTCGCTCGGTATTTATGACGACGTGAAAAACGCGC
TGGAAGAGATGGGGCTCGATCTTGAAGAGTTGATTGATGAAGAGAACGACCCCGGCCTCGGTAATGGCGGTCTCGGACGG
CTGGCGGCCTGTTTCCTGGATTCGCTGGCGACGCTGGGTTTGCCCGGTCGCGGCTATGGCATCCGTTATGACTACGGCAT
GTTTAAGCAAAATATCGTTGACGGGCGGCAGAAAGAGTCGCCGGACTACTGGCTGGAATACGGCAACCCGTGGGAATTCA
AACGCCACAATACGCGCTATAAAGTGCGTTTTGGCGGGCGTGTTCAGCAGGAGGGTAAGCGGAGCCGTTGGGTGGAAACC
GAAGAGATCCTCGCGGTCGCCTACGACCAGATCATTCCCGGCTACGACACCGATGCGACCAACACTCTGCGCCTGTGGAA
TGCGCAGGCCAGTAGCGAAATCAACCTCGGTAAATTTAACCAGGGCGACTACTTTGCGGCGGTGGAAGATAAAAACCACT
CGGAAAACGTCTCCCGCGTGCTCTACCCGGATGATTCCACCTATTCCGGGCGTGAACTGCGTTTGCGGCAGGAGTATTTC
CTCGTTTCAGCGACCGTGCAGGATATCCTCAGCCGCCACTATCAATTGCATCAAACCTTCAACAATCTGGCGGATAAAAT
CGCCATTCACCTCAACGACACCCATCCGGTGCTGTCGATTCCGGAGCTGATGCGCCTGTTGATCGACGAACATAAATTCG
AATGGGATGAAGCGTTTGAAGTCACCTGCCAGGTCTTCTCTTACACCAACCATACGTTGATGAGCGAAGCGCTGGAAACC
TGGCCGGTGGATATGCTGGGCAAAATTTTGCCGCGCCATCTGCAAATCATCTTCGAAATTAATGATTATTTCCTGAAAAC
GTTGCAGGAGCAGTACCCGAACGATACTGCGCTGCTGAGCCGGACGTCGATCATTGACGAATCCAGCGGCCGCCGCGTGC
GCATGGCGTGGCTGGCAGTGGTGATCAGCCATAAAGTCAACGGCGTGTCTGAGTTGCACTCCAACCTGATGGTTCAGTCG
CTGTTTGCCGATTTTGCCGCCATTTTCCCGATGCGTTTTCTCAACGTCACCAACGGCGTAACGCCGCGACGCTGGCTGGC
GCTGGCCAACCCTTCGCTTTCCAGCGTGCTGGATGAACATATTGGTCGTACATGGCGTACCGATCTCAGCCAGTTAAGCG
AGCTGGAGCAGCATATCGATTATCCGTTGGTTAACCAGGCGGTGCGGCAGGCCAAGCTGGAGAACAAAAAGCGGCTGGCG
GAGATCATTGCCCATCAGCTTAATGTGGTGGTGAATCCAAAAGCGCTGTTCGATGTGCAGATCAAGCGTATCCATGAATA
TAAACGTCAGTTGATGAACGTCCTGCACGTCATCACGCGTTACAACCGTATCAAGGAAGACCCTACCGCGCATTGGGTGC
CGCGCGTCAATATCTTCGCAGGGAAAGCCGCTTCGGCGTACTACATGGCGAAGCATATTATTCATCTGATCAACGATGTG
GCGCAGGTGATCAATAACGATCCGCAAATCGGCGACAAGCTGAAAGTGGTGTTTATCCCGAACTACAGCGTCAGCCTGGC
GCAGGTGATCATTCCGGCGGCGGATCTGTCAGAGCAGATTTCCCTGGCGGGTACGGAAGCCTCCGGTACCAGTAATATGA
AGTTCGCCCTTAACGGCGCGCTGACCATTGGTACGCTGGATGGCGCCAACGTTGAGATGCAGGAGCATGTCGGCGCGGAG
AATATCTTTATCTTCGGCAATACGGCGGATGAAGTTGAGGCGCTGCGACGCAAAGGTTATTCGCCGCGTGAGTACTACGA
AAAAGATGAAGAACTGCACCAGGTGCTGACGCAAATTGCCACCGGCCAGTTCAGCCCGAACGAGCCTGGTCGCTACCGCG
ATCTGGTGGATTCGCTCATCAACTTTGGCGACCATTACCAGGTGCTGGCGGATTTCCGCAGTTATGTTGATTGCCAGGAT
AAGGTGGATGAGCTCTATCGCCACCCGGAAGAGTGGGCCACCAAAGCGATGCACAATATCGCCAATATGGGGTATTTCTC
GTCGGATCGTACGATTCAGGAGTACGCCGAATATATCTGGCATATCGATCCAGTACGCCTGTAATCACAGCAATCTGTAG
GCCGGATAAGGCGTAGCCTCCATCCGGCATTTTTGCTTCGGCGGTGCGTTGATTGCCCGGTGGCGCTTTGCTTACCGGGC
CTGAAAATAGGCAGAATTCCCCAGGCCGGATAAGGCGTAGCCGCCATCCGGCACAACCATTACGACGCCAGCGATAATTC
CGCTTTGTTATGACGCGTTAACCACTGCGCCACGCGGGATTGCTCTTCGGCGTTCAGCCACATTCCCAGCTTCGTACGAC
GCCAGATCACATCATCAAGGCGGCGCGCCCATTCATGTTCGACCAGGTAACGCAGTTCGGCTTCATACAACTCGTGACCG
AAGTGTTCTCCCAAATCTTCAATGCAGGTGGCGTTTGCCAGCAGCAGTTCGCTGTTGCTGCCGTAGGTGCGGGCAAAATG
GCGCGCCAGCGATTCGCTGATAAACGGATAGCGACGGCGCAGTTTCGCCGCGTAGTCGTCGCGATCGCCGCTGATATCGC
CGCCTGGCAGCACGCAATTTTTTGTCCACGCCGGGCCGATGCCTTTGTAGTACGGCGTCAGTTTCTCCAGCGCATGCTCG
GCAAGTTTGCGGTAGGTGGTCAGCTTGCCGCCAAACACCGACAGCAGCGGCGCCTGGCCGTTCTCATCGTGAATATCCAG
CGTATAGTCGCGGGTGATAGCCTGCGGTGAATCGGATTCATCGTCGCACAGCGGGCGCACGCCGGAGTAAGTCCAGGCGA
TATCATCGCGCGTGAGCTGTTTTTTAAAGTGCGCGTTATAGACTTTCAGCAGGTAGTTGATCTCGTTTTCATCGATCTCA
ACGTGTTTCGGATCGCCTTTGTACTCCACATCGGTGGTACCGATAATGGAGAACTCATCCATCCACGGAATAACAAAGAC
AATACGTTTGTCTTCGTTTTGCAGAATATAGGCCTGCTTCTGCGAGTGTACGCGCGGCACCACAATATGGCTGCCTTTGA
TCAGACGAATGCCGTACGGCGAAGGCAGATGCATACCGTCGTCGAAGAACTGTTTGACCCACGGGCCGGTGGCATTCACC
AGACCACGCGCCTGCCAGCTATATTTTTCTCCGGTATCGATATCTTCCGCTTCAACAATCCACAGACCATTTTCACGGCG
CGCGCTGGTGGCGCGGGTGCGGGTCAATACTTTGCCGCCTTTACGCTCAACCATTTGCGCATTCGCCAGTACCAGACGCG
CATCATCCACCCAGCAGTCGGAATATTCGAAACCGCGCACGATTTCCGGTTTCAGCACCGATTCTGAGCCAAAACGCAAA
CCGGCGGAAGCCGGCAGGCTGGTGCGTTTTCCCAGGTGGTCGTACATAAACAGACCAATGCGGATCATCCACGCCGGGCG
CAGATGCGGGCGATGCGGCAGACGAAAACGCATCGGGAAAGCGATATGCGGTGCCATTTTCAGCAGCACTTCGCGCTCGG
CAAGCGCTTCGCTCACCAGGCGAAATTCGTAGTGTTCAAGGTAGCGCAAGCCACCGTGAATCAGTTTGGAGCTGTTGCTG
GATGTCGCGCAGGCCAAATCCTGCGCTTCCAGCATCAGCACGGATAAACCACGCCCTGCGGCGTCTACCGCGATACCGGC
ACCGTTGATGCCCCCGCCTATCACAATCAGATCTTTGGTTTCCATGCTGCCCTCACGCACTTTCGTTAAAGCTCATAAAT
GTTCGTTATCGCTCATGATAGCAAAGGAATGCGCTTTTGGTAACATCAAAAAAACAATTTAGAGTGATACGCATAACATA
ATGGCGTTTACCCGCCGTCACGACGTACACTTGACGGCAGAATAGCCATTTCCTGTGTCAATTAAGAGAACGTCATGGAT
CACTTTGAATGCATTAACGTAGAAGAAACCCATCAGAAATTGCATCAGCAGCAGGCAGTGCTGGTGGATATCCGCGATCC
GCAAAGCTTCGCAATGGGGCATACGCCGGGCGCATTCCATCTGACCAACGATACGCTGGGCGCGTTTATGCGCGACAACG
ATTTCGATACCCCGGTGATGGTGATGTGCTACCACGGCAACAGCAGCAAAGGGGCGGCGCAATACCTGCTCCAGCAGGGA
TACGATCAGGTCTACAGCGTGGACGGCGGTTTCGATGCCTGGCACCGTCATTTCCCGGCGGAAGTGGCGCACGGTACGCT
TTAGGCATTCGTCCCGTGCCGCTATACTGTCTCTCTTTGTATGGATTAAGCGACGCCCGCCATGTTGATGATTACCTCTT
TTACTAACCCTCGCGTCGCCCAGGCGTTTGTCGATTATATGCAGACCCAGGGCGTGATCCTCACCATTCAACATCACGAG
CAAAGCGATATCTGGCTGGCAGATGAGAGCCAGGTTGAGCGCGTCAAAATTGAACTGGCGCGCTTTATCGAAAATCCTGC
CGACCCGCGCTATCTGGCAGCGAGCTGGCAATCCGGGCAGGTCAACAGCGGCCTGCGCTATCGTCGTTTTCCCCTGACGG
CGGCCATTCGCGAACGCGGCGGGCCATTGACGCTACTGATGACCGCGCTCTGCGTGTTTGTTTTCGTGGTGATGAGCGTG
ATTGGCGATCAGACCGTAATGATGTGGCTCGCCTGGCCGTGGGATGCCAGCGTGCAATTTGAAGTCTGGCGTTACTTCAC
GCACGCAATAATGCATTTTTCGCTGGTACACATCCTCTTCAACCTCTTCTGGTGGTGGTATCTTGGCGGAGCCGTTGAAA
AGCGTCTCGGCACCGGAAAACTGGTGGTTATTACCCTGATTAGCGCCTTATTAAGCGGTTTTGTGCAGCACCAACTTACC
GGCCCGTGGTTTGGTGGTTTATCCGGCGTCGTGTATGCGCTGATTGGTTATGTCTGGCTGCACGGCGTACGCGATCCGGT
TCCGCAGGTGGCATTACCGAATGGGCTGTTTATTTTTACGGTCGCGCTGATGGTCGCCGAGTGGTTCGGCGTAATGGGCT
TTGAGATTGCTACCGGTGCGCACACGGCTGGCATGGTGATTGGGCTGGCGATGGCGCTGGTGGACTCACAGAATGTGCGG
AAACGAACATAATTATCCAGGGACATTTCATGAAACAAACACAGCGTCATGACGCGATTATTGAACTGGTTAAACAACAG
GGATATGTCAGTACCGAAGAGCTGGTTGAACAATTTTCCGTCAGCCCGCAAACCATCCGCCGCGATCTGAATGACCTTGC
GGATCAAAACAAAATCTTGCGTCACCACGGTGGCGCGGCGCTGCCTTCCAGTTCGGTGAACACCTCCTGGCACGATCGCA
AATCAACGCTGACGGCGGAAAAAGAACGCATTGCCCGCAAGGTGGCAGAACAGATCCCGAACGGCGCAACACTGTTTATC
GATATCGGCACCACGCCGGAAGCCGTCGCCCATGCGCTGCTGGAACACAGCGATCTGCGCGTTGTCACCAACAACCTGAA
CGTCGCGAACACACTGATGAAGAAAGAGGATTTTCGCGTGATCCTCGCGGGCGGCGAACTGCGCAGCCGCGACGGCGGCA
TCGTTGGCGAGGCGACCCTCGATTTTATCTCTCAGTTTCGCCTCGATTTCGGCATCCTCGGCATTAGCGGGATTGATGCG
GATGGTTCGCTGCTGGAGTTCGACTACCACGAAGTGCGCACCAAGCGCGCGATCATTGAAAACTCGCGTCACGTCATGCT
GGTGGTGGATCACTCGAAATTTGGCCGTAACGCGATGGTAAATATGGGCAGCATTGGCCTTGTGGATGCGGTGTACACCG
ATGCCATGCCGCCAGCCGGGGTATTACAGGTGATCAACCACAACAACGTGCAACTGGAGCTGTGCTAATTACACACCGTA
GCCCATCATTTTCAGCAGCCGCTGTGCGTGTTGCACGGCATCCTGACGATGGGCGACGCCCAGTTTCTGATAAAGATTAC
GGATGTGAGTTTTAATGGTCGTCGCGGCGACGTCCAGCTCGCCGGCAATCTGTTCATTGCTATAGCCAGAGTAGATCAGC
CCCAGTACCTGCCATTCGCGCTGGGTCAGCGGGCTGGTGCGGATAAGCTCCGGCACATCCGGGTGCGTCAGCAGGCGTTC
GACGAAATTCTCATCAAAATGCGCGAATTTATGCCGGTGATGCTGATTGATGTCGCGCAAAATACGCTGGGCGCGATGCT
GTTCGAGCTCCGGCAGCGTATTCAGCTGGATCAACTGACGCAACTGCTGCGCCATCGCTTCGCCTTCAATCACAAAATGA
CTGATAAATCCGGTGCGGTTAGCCAGTTGCAGCGCTTCCAGTAGCACGCGCTGCGCATCGTTTTTGCGCCCGGCCTGCCA
GTAAAGCTGGTTGAGCAGCAATAAATTGCGGTTGATGTCGCTCATCAAGCGCAGGCTGCGCGCGTTTTCATTTAACTCTT
CCAGCACCATCTCTGCGGGATCAAACTCGCCCAGCAGGATCTGCGCGCGGGCGATGTTGCGCCACTGGCTCTGCAGGAAA
TGGTTATTGGCAAACTCCGGTTTTGGCGTCAGGCGCAGCCACTGTGCGGCGGCCTTTTTGTCGCCGGTCATCTGCCAGTA
GATCACCCGGACTTTATCGGCATTCGACACCCAGTCGCTGTGGTACTGACCGTTGCCGAGCAGATTCTCCAGCCGGTTCA
AATGGCTGCGGGCATTATCCAGATCGCCGCGCGCCAGCGAGTTTTGCACCAGCAGTGCCAGGCATTGCAACTGCTGCTGC
GGTTGCATGGCGGAGAGCACTTCTATCCCCTGGCGCGCCGCCGCTTCAGACTCATCAAGCCGCGCCCACGCCCACAGTAA
CTGGGCGCGAATGCGCAGCAAAAATTCATGCATCGGCAGTTGCTCAAGATGCTGCTCGCGGATCAGCGTAAAGGCTTTTT
CCTGTGTTTCCCAGGCCGCCTGCAGAAAGCCCTGCGCGAACAGAATTTCGCTTTGCTGGATCAGGCTCCACAGCGCGTAG
TGCCAGACATCGTGACGACGCGCCATCTGTTCGGTTTGCTGCATTACCGACAGCGAACTGGTCAGCTCGCCTTTACAGTG
[truncated: 5,305,895 more chars]
