# Supplementary material for: Isolation of N-Fixing Bacteria from Warm-Season Pasture Grasses and the Evaluation of Nitrogen Effects on the Bacterial Communities Present in Cenchrus clandestinus
Source: Microorganisms. 2026 Mar 30;14(4):786. doi: 10.3390/microorganisms14040786 (PMC13118717; doi:10.3390/microorganisms14040786)
Supplement: Supplementary file 1 [file microorganisms-14-00786-s001.zip › SupplementaryData/P_diazotrophicus_Strain1_Genome.fasta]

>cluster_001_consensus
GTGTCACTTTCGCTTTGGCAGCAGTGTCTTGCCCGATTGCAGGATGAGTTACCAGCCACAGAATTCAGCATGTGGATCCG
CCCGTTGCAGGCGGAACTGAGCGATAACACGCTGGCTTTGTATGCGCCAAACCGTTTTGTGCTCGATTGGGTAAGAGACA
AGTATCTCAATAATATCAATGGGCTGCTGAACGATTTTTGCGGTGCGGACGCCCCGCAACTGCGCTTTGAGGTCGGTACG
AAGCCCGTCACGCAGGTCCACAGAGAACCTGCTCATATCGCCGCGCCAGTACAGACGACTCACGTTCAGCCGCAGCGCGC
TGCGCCGGCAGTGCGCCCTGGCTGGGACAACGTTCCCGCACCGGCGGAACCGACCTACCGCTCCAACGTTAACCTTAAAC
ACACCTTTGATAACTTCGTCGAAGGTAAGTCGAACCAATTGGCGCGCGCGGCGGCGCGCCAGGTGGCGGATAACCCAGGC
GGCGCCTACAATCCACTATTCCTTTATGGTGGAACGGGTTTGGGTAAAACTCACCTGTTGCACGCGGTGGGTAATGGCAT
CATGGCGCGTAAACCCAATGCCAAAGTGGTGTATATGCACTCCGAGCGTTTTGTCCAGGACATGGTAAAAGCCCTGCAAA
ACAATGCGATCGAAGAGTTTAAACGCTACTACCGATCCGTTGACGCATTGCTTATCGATGACATCCAGTTCTTTGCCAAT
AAAGAACGATCGCAGGAAGAGTTTTTCCACACGTTTAACGCGCTGCTGGAAGGGAATCAACAGATCATCCTGACGTCGGA
TCGTTATCCTAAAGAGATCAATGGCGTTGAAGATCGTCTTAAATCCCGCTTCGGTTGGGGGCTTACGGTCGCGATCGAGC
CGCCTGAACTGGAAACCCGCGTTGCGATCCTGATGAAAAAGGCCGACGAGAATGACATTCGTCTGCCGGGTGAAGTGGCC
TTCTTTATTGCCAAGCGTTTACGCTCTAACGTGCGTGAACTGGAAGGGGCACTGAACCGCGTGATTGCCAATGCCAACTT
TACGGGCCGGGCGATTACTATCGATTTCGTGCGTGAAGCGCTGCGTGATTTGCTGGCGCTGCAGGAAAAACTGGTCACCA
TCGACAATATTCAGAAGACGGTGGCAGAGTATTACAAGATTAAGGTCGCGGACCTGCTGTCGAAGCGTCGCTCCCGTTCA
GTCGCGCGTCCGCGCCAGATGGCGATGGCGCTGGCGAAAGAGCTCACCAACCACAGTCTGCCGGAAATTGGCGATGCGTT
TGGTGGCCGTGACCATACTACCGTGCTACACGCCTGCCGCAAGATTGAGCAGTTGCGTGAAGAGAGCCACGATATCAAAG
AAGATTTTTCCAATTTAATCAGAACATTATCGTCGTGACGCTATGAAATTTACCGTTGAACGTGAACACCTTTTAAAGCC
GCTGCAACAAGTTAGCGGCCCGCTGGGCGGTCGCCCGACGTTGCCCATTCTCGGTAATCTGCTGCTTCAGGTTGCAGACG
GTACGCTTTCGCTGACCGGTACCGATCTTGAAATGGAAATGGTGGCCCGTGTTGCGCTCGTCCAGCCGCATGAGCCCGGC
GCGACTACCGTCCCGGCGCGGAAATTCTTTGATATCTGCCGTGGTTTGCCGGAAGGCGCGGAAATCGCCGTCCAGCTCGA
AGGCGAGCGTATGCTGGTGCGTTCTGGTCGCAGCCGCTTCTCCCTTTCCACGCTGCCTGCCGCCGATTTCCCGAATCTGG
ATGACTGGCAAAGCGAGGTGGAGTTCACTCTGCCGCAGGCCACGATGAAACGTCTGATTGAAGCCACCCAGTTCTCGATG
GCGCATCAGGATGTGCGTTACTACTTAAACGGCATGCTGTTTGAGACCGAAGGTGAAGAACTGCGTACCGTGGCAACGGA
CGGCCACCGCCTGGCGGTCTGCTCTATGCCTGTCGGTGTGAGTTTGCCAAACCATTCGGTGATCGTGCCGCGTAAAGGGG
TGATTGAGTTGATGCGTATGCTCGACGGTGGGGACAACCCGCTGACCGTGCAGATCGGCAGCAACAACATCCGTGCGCAT
GTTGGTGATTTTATCTTCACATCGAAGCTGGTTGACGGTCGTTTCCCGGATTATCGCCGCGTATTACCGAAAAACCCGGA
CAAACATCTGGATGCGGGTTGCGACATTCTTAAGCAGGCTTTTGCCCGTGCCGCCATTCTCTCGAACGAGAAATTCCGCG
GCGTGCGTCTGTATGTCAGCGAAAACCAGTTGAAAATCACCGCTAACAACCCGGAACAGGAAGAAGCGGAAGAGATACTG
GATGTGACCTACTCCGGTAGCGAAATGGAGATTGGTTTTAACGTTAGTTATGTGCTGGACGTACTTAATGCGCTGAAGTG
CGAAAATGTGCGTATTATGCTGACGGATTCCGTTTCGAGCGTGCAGATTGAGGATGCGGCTTCGCAATCCGCAGCTTACG
TCGTCATGCCCATGAGGCTGTAGAAAATATCGGGCTATCTTGCTTGTTATTCTGGCTCCGGGCAGTGCTCGCAATCTTCA
CGTACCTTAGTACGCTCCGGTTGCTGCGCGTTGGCCGTAACCAGACTAACTGCGCCGATAACGCCCTGGTTATGAGCTGA
TATGTCGCTATCCCGACTCCTAATCAAAGACTTCCGCAATATTGAAAATGCGGATCTCGCCTTATCTCCCGGCTTTAACT
TCCTGGTTGGCGCGAACGGCAGCGGCAAAACCAGCGTGCTGGAAGCTATCTATACGCTTGGTCATGGCCGGGCGTTTCGC
AGTTTGCAAATTGGCCGCGTCATTCGCCATGAGCAGGAGTCATTTATTCTGCACGGGCGTTTGCAGGAGGCGGAGCGGGA
AATCGCCATTGGTCTGACGAAAGACAAACAAGGCGACAGCACCGTGCGTATCGACGGAACGGATGGCCACAAGGTGGCGG
AACTGGCGCTGCTGATGCCAATGCAGTTGATTACGCCTGAGGGGTTTACATTACTCAACGGCGGCCCCAAATACAGAAGA
GCGTTCCTTGATTGGGGATGCTTCCACAACGAAGCCGGTTTCTTTACCGCCTGGAGCAACCTTAAGCGGCTGCTCAAACA
GCGTAATGCCGCGCTACGGCAGGTAAGCCACTACGGCCAGTTGCGCCCGTGGGATAAAGAACTGATTCCGCTGGCGGAAC
AAATCAGCCTGTGGCGTGCCGAATACAGTGCCGGTATCGCCGAAGATATGGCCGACACCTGCAAACAATTTTTACCGGAG
TTCTCTCTGACCTTTTCTTTCCAGCGCGGCTGGGAGAAAGAGACGGATTATGCCGAGGTGCTGGAGAAGAACTTCGAACG
CGATCGCCTGCTGACTTACACCGCACACGGCCCGCACAAAGCGGATTTCCGTATACGTGCCGACGGCGCTCCGGTGGAAG
ATACGCTTTCCCGTGGGCAGCTAAAACTCCTGATGTGTGCGCTACGTCTTGCGCAGGGGGAGTTTTTAACCCGCGAGAGC
GGTCGCCGCTGTTTGTACCTGATAGATGATTTTGCCTCGGAGCTGGATGATGCGCGTCGCGGACTGCTTGCCAGCCGCTT
AAAAGCCACGCAATCACAAGTTTTCGTCAGCGCCATCAGCGCTGAACACGTACTGGACATGTCGGACAAAAATTCGAAGA
TGTTCACCGTGGAAAAGGGTAAAATAACGGATTAACCCAAGACAAAATGAGCGAGAAACGTTGATGTCGAATTCTTATGA
CTCCTCCAGTATCAAAGTCCTGAAAGGGCTGGATGCGGTGCGTAAGCGCCCGGGTATGTATATCGGCGATACGGATGACG
GCACCGGTCTGCACCACATGGTATTCGAGGTGGTAGATAACGCTATCGACGAAGCGCTCGCAGGTTACTGTAAAGACATC
GTTGTCACGATCCACAGCGATAACTCCGTCTCCGTACAGGATGATGGTCGTGGGATCCCAACCGGTATTCACCCGGAAGA
GGGTGTCTCAGCAGCCGAAGTCATTATGACCGTGCTGCACGCGGGCGGTAAGTTCGATGATAACTCCTATAAAGTGTCCG
GTGGTCTGCACGGCGTAGGCGTTTCGGTTGTAAACGCCCTGTCGCAGAAACTGGAGCTGGTTATCCAGCGTGATAATAAA
GTTCACCGTCAGATCTACGAACACGGTGTGCCGCAGGCGCCGCTGGCCGTGACCGGTGATACAGAAAAAACCGGTACCAT
GGTGCGTTTCTGGCCGAGCTATGAAACCTTCACCAACGTCACCGAATTTGAGTATGAAATTCTGGCGAAACGTCTGCGCG
AGCTGTCCTTCCTGAACTCTGGCGTATCCATCCGCCTGAAAGACAAGCGCGACGGCAAAGAAGACCATTTCCACTATGAA
GGCGGTATCAAGGCATTTGTTGAGTATCTCAACAAGAACAAAACGCCAATCCACCCGAATGTCTTCTATTTCTCCACCGA
AAAAGACGGTATCGGCGTCGAAGTAGCGCTGCAGTGGAACGATGGTTTCCAGGAAAACATCTACTGCTTTACCAACAACA
TTCCGCAGCGCGATGGCGGTACCCACCTTGCAGGCTTCCGTGCGGCGATGACCCGTACCCTGAACGCCTACATGGATAAA
GAAGGCTACAGCAAAAAAGCAAAAGTCAGCGCCACCGGTGACGATGCCCGTGAAGGCCTGATTGCGGTCGTTTCCGTGAA
GGTGCCGGACCCGAAATTCTCCTCTCAGACCAAAGACAAACTGGTCTCCTCTGAGGTGAAATCGGCGGTTGAACAGCAGA
TGAACGAACTGCTGGCTGAATACCTGCTGGAAAATCCGTCCGATGCGAAAATCGTGGTCGGCAAAATTATTGATGCGGCG
CGTGCCCGTGAAGCGGCGCGTAAAGCCCGTGAAATGACCCGTCGTAAAGGCGCACTCGACTTAGCGGGCCTGCCGGGCAA
ACTGGCGGACTGTCAGGAACGCGACCCGGCGCTCTCTGAACTGTACCTGGTGGAAGGGGACTCCGCGGGCGGCTCTGCGA
AGCAGGGGCGTAACCGTAAGAACCAGGCGATTCTGCCGCTGAAAGGTAAAATCCTTAACGTTGAGAAGGCGCGCTTCGAC
AAGATGCTCTCTTCTCAGGAAGTGGCGACGCTCATCACCGCGCTCGGCTGCGGTATCGGTCGCGACGAGTACAACCCGGA
CAAATTGCGTTATCACAGCATCATTATCATGACCGATGCGGACGTCGACGGCTCGCACATCCGTACGCTGCTGTTGACCT
TCTTCTATCGTCAGATGCCGGAAATCATTGAGCGTGGCCATGTCTATATTGCCCAGCCACCGCTGTACAAAGTGAAAAAA
GGCAAACAGGAACAGTACATTAAAGACGATGAGGCGATGGATCAGTATCAAATCGCTATCGCTCTGGACGGTGCAACTCT
GCACACGACCGAAGGCGCACCCGCTCTGGCCGGTGAAGCGCTGGAAAAACTGGTCTCTGAATACAATGCCGCGCAGAAGA
TGATTGGCCGTATGGAACGTCGCTTCCCGCGCGCACTGCTGAAAGAGTTGGTGTATCAGCCGACGCTGGCCGAAGCCGAT
CTGGGCAACGAGCAGGCCGTCACCCGCTGGGTAAATGCGCTGGTCACCGAGCTGAACGAGAAAGAGCAGCACGGTAGCAC
CTGGAAGTTCGATATTCGCGAAAATGCGGAACTGAACCATTTCGAGCCGATTATTCGCGTGCGTACCCACGGTGTCGATA
CGGATTATCCGCTGGATAATGAATTTATCGCCGGGGGCGAATATCGCCGTCTCTGCACGCTCGGTGAAAAACTGCGTGGT
CTGATTGAAGACGATGCGTTTATCGAACGCGGTGAGCGTAAGCAGCCGATCGCCAGCTTTGAGCAGGCGCTGGACTGGCT
GGTTAAAGAGTCCCGTCGTGGTCTTGCTATCCAGCGTTATAAAGGTCTGGGCGAGATGAACCCGGATCAGCTGTGGGAAA
CCACCATGGATCCGGAAAGCCGCCGCATGCTGCGCGTGACCGTTAAAGATGCGATTGCCGCCGACCAGTTGTTCACCACC
CTGATGGGTGATGCCGTTGAACCGCGCCGTGCCTTTATCGAAGAGAACGCCCTGAAAGCGGCGAATATCGATATTTAATC
ATCGTTATACAGCTATATCTGAGCCGCGCTATTAGCGCGGCTTTTTTATAGGATCCGGAAAATCCAGCGACATCGCCGCC
GGTAAGCGGTTCACCAGTGTGTCTATGGCAATTCTCACCCTCAGCGGCAGATGCGGCGTCTTCTGCCAGACTGCATGAAC
GTCAAAGCGCACATTCGGTGCCTGCCTGAAAAGCAGGGCGAGTTTTCCATTTTGAATCTCTTTGCTTGCCATCCAGCAGG
GCAACCATGCAATGCCGTGTCCGGCTATTGCTGCGTCGCAGATCGCCTGTAAATCATCCATATTGAGTGATGATCGCAGA
ACAAGGGTTTGCGGCTTTCCTTCGTTGTCCGCAAGCTGCCAGGGTAAAATTCTGCCTGCCTGCAGATAGTTAATGGCCGT
ATGCTGACGTAAATCGGCAACGGTTTCAGGATGGCCTTTTTCCCTCAGATAATCCGGCGCGGCGCACAGAACCATTTGGT
GCTCTCCCAGCTTTCTGGCGGCCAGCACGGTGCTGTCTGCCAGTGTGCCGTTACGCACCGCCATATCGAATCCTTCCTCC
ACGAGATCCACCACCCTGTCGCTGAATGACATTTCCAGCTCAAGCCCCGGATGCTCTTGCGCCAGCGTGATCAGCAGCGG
AGCGACGCACTGACGACCAAAGAGCACCGGCATCGCTACACGCAGGCGGCCACTCACCTGTTGCTTCCCTGTTTCCAGTA
GCGATTCTACACTACGGATCTCCTCCAGTGCGCGCAGGCAACGCTCATAAAAAAGCGCGCCGTTATCGGTCAGCCGCTGG
CTGCGGGTGGTGCGCTGAAACAGACGCACCCCCAGCCGTTGTTCAAGCCGGGCGATGCTTTTTCCCACTGCCGAGCGCGA
TAAATGCAGGCGGACAGCGGCCTGAGCAAAACTGCCCGCTTCAACGGCCGCCACGAAGACCGGAATGTCCTTTAGCGTAT
CGCTCATCAATTGTATCCATTATGGCGTCAATAAAGAGAAAACTTATCGCCACTGGCGACACCGAGTCAACGATAGACTG
TCGATACTGAAACTCATTTGATGGCAGGAGAAATACGATGACAGAGACGATACAACGCTGGTCAATGGACGCCCTCGGGC
GCGAAAACCTCAGACTTACCGAGGTACCCCTTCCGCAACCTGGCCCCGGTGAAGTTCGTGTACGGGTGAATGCCGTTGCG
CTCAACTATCGCGATAAAATGGTCATTGAAGGCAACATGCCAATTTCGCGCTCCTTCCCCTTTACGCCGGCTTCTGACAT
GGCGGGCGTCGTGGACAGTACGGGCGAGGGCGTCACACGTTTCAAATCCGGGGCACGCGTCATCTCCAGCTTCTTCCCGG
AGTGGATCGACGGCAAGCCAAAAGCGGACGCACGCCATTTGCCCTACCGAACCCTTGGCGGTTATTTCCAGGGCATGCTG
GCTGAGTACGTGATTATGAACGAAAACTGGCTGGTTGCCGCCCCGGAAACTCTGGATGACGCAGGGGCCAGCACCTTGCC
TTGTGCAGGGTTAACGGCCTGGTTCGCGCTGGTGGAGCGGGGAAATTTACGGGCCGGTCAGTCGGTGTTGGTGCAGGGGA
CGGGCGGTGTGGCGATATTCGCGCTGCAAATCGCTAAAGCGCATGGTGCGCACGTGTTTGTCACGTCCGGCAGTGATGAA
AAACTGGCGCAGGCCAAAAAGCTGGGGGCTTATCAGGGGGTTAACCGGCTAAAAGGCGACTGGGCAGAGGCGATTCTTAC
GCTGACCGACGATCGCGGTATTGACCATATTATTGAAACCGTGGGCGGGGAAAATCTGAAGCATTCCCTGCGAGCCGTAG
CGGTGCATGGGCGAATCTCGGTCATTGGTGTGCTGGCCGGAAATGAAATATCGCTCTCTGCCAGCGAGCTGTTGCTGAAA
TCGCCGGTGGTTCAGGGGGTTGGTGTCGGTCACCGTCGTGCGCTGGAAGATCTTGTGCGCGCTGTTGATGTCAACGGACT
GAAACCTGTTATTGAGCACCGTTACCAATTTAACGAGCTTGAAAGGGCGCTTGAACACCTCGACCGCGGTGCGTTTGGCA
AAATAGTTCTCACCCGCGAGTAAGCCGTTGCTCCCTGGGATAGGTGTAAAAGGGGTGCTTTTGTTGCGCAATGTAGCTCT
ATTTTTGTGGGCTAAATCGCGTTAGCATGAGGCAGCACTCATTTATCCCGGGGAACTCATGGCTATCAAACTTATTGCAA
TCGACATGGACGGAACGCTGTTGTTGCCGGACCACACCATCTCGCCAGCGGTTAAAAACGCCATTGCGGCTGCACGCGAA
CGTGGAGTGAAAGTGGTGCTGACGACAGGCCGCCCTTACGCCGGGGTTCATGCCTACGTCAAAGAGCTGCACATGGAACG
GGAAGGTGATTACTGCATCACTTATAACGGCGCGCTGGTGCAAAACGCCCATGACGGCAGCACGGTGACGCAAACGGCGC
TGAGCTATGACGATTACCGCTATCTGGAAAAACTGTCTCGTGACGTTGGTTCGCACTTTCATGCGCTTGACCGCAATACG
CTCTACACCGCCAACCGCGATATCAGCTACTACACGGTTCACGAATCCTACGTCGCCACTATTCCGCTGGTCTTCTGCGA
GCCGGAAAACATGGATCCGAACACCCAGTTCCTCAAGGTGATGATGATTGATGAGCCGGAAATCCTCGATAAAGCCATTG
CCCGTATCCCGGCAGAAGTGAAAGAGAAATACACCGTGCTGAAAAGCGCGCCGTACTTCCTCGAAATGCTCGATAAGCGC
GTCAATAAAGGGACTGGGGTGAAATCCCTGGCCGACGTTCTGGGCATCAAACCCGAAGAGATCATGACCCTTGGCGATCA
GGAAAACGACATCGCCATGATCGAGTATGCGGGTGTAGGTGTGGCAATGGGGAACGCCATTCCGTCGGTGAAAGAAGTGG
CCAACTTTGTCACCAAATCCAACCTTGAAGATGGCGTAGCGTATGCCATTGAGAAGTTTGTACTGAATTAATCTGCCGCC
AGGCAGGGGCGATTATGCCCTTGCCTGCGTAGGCGTCTGCTGCTGCACCGGGATATGACCAATCCCACTTTTCATGATCA
GACTGCGTATCCAGGGCGTCGTCAGGCAGCGGTTTTTGATGATTTTTCCCAGCAACTTCATGCGTAATCGACGCGTTTTC
TTCCAGTATGCCGCGTTGAGGTTTTTTGTTTCTCCGCGCAACACCTCTGCCAGGATTTCCGCGCTATCCAGTGCATAGCT
TATGCCTTCCAGCGAACTGGCGCTGATAAACCCCGCCGCTTCGCCAATCAGAAACGCATTCTCTTTTCCGCAGACAAAAT
CCGCCCAGCGGGACGGGCACAGCACTGTGCATTTCTCTGTTTTCACCGCGTCGCCAAAGCGGAAATCGAACGGTTCAAGG
CGCTGCTTGAGGCGGCTAAAATTCTCCCTGCCATCCTTCATGGAAAAAGCCCCACCGAAAATGAAATAACCGTCTTTGCA
GATACTCCATGAATAACAATCGGTTGTCTCATTATCAAACACACAGGAATAAAACGGCGATGGGTGACGGTCTTTGAACC
ACTGCTGCAGCGAGACGTACTTGCGGATCTCATGATCGGGATATAGCAATCGCCGCACCATCGAGTTCGCACCATCGCCG
CCCACCAGGTAATCTGCCGTTGCTTCATGGGTTTTACCGTCAACCGCATACGTCAAATGCCAGCGGTTATCCTGTCGGCA
GACCTTCTTGCACAAGGCGTCGTGGTGAACGGTGACCGAAGCGGGGATTAATGATTTCATCCATAAATCAAAGGCGTGTC
GGTCGATATTAACGTAACTGCGTTGATAGTTACGCGTTATCCCCGTTTGCATATCCAGCGTTTGTACACTGAAAATTTGC
GGATCGGCCATCACCTGCACCGGCAGCGTAATCCCGGCACGGATAAACGAACGTTGCGCGTCCGGGGCCAGCAATCCGCC
ACACGGCTTCATAAATCCGCCCGTACCCTGCTGCTGTTTTTTATCTAACGCCAGCACGCTCATCCCGCCTGCTAACTGCC
GCGCCAGCGCTGCTCCCGCAGGCCCCAGACCAATAATCGCCACATCAAAATGCTGCATATCCCCTCCTCATGTTGATAAG
GACGATAAGCGGCTCGGGTGAAGTTACGGTGAAGTGAAGGGGGTTAATTTTGTGATCTGTCGTTCATTTTGCGATCTAAA
TTGTAGTACAACAATAAATGATTGTACTACATTCAGCTCCAGCAAAAGAAAAGTACGCTCTGTTTGTACTGCAAGGATGA
GGTGAAAATCGCCGGTCGAGGTAAAGTAGGTATGCATACACAGTGAATAAGGGCATGCCATGACTCTCACCAAAACCGAC
CGTATCGTCATCACGTTAGGGCACCAGATTGTGAGCGGGAAATATGTCCCCGGCTCAGCGCTTCCGTCAGAAGCAGAACT
CTGCGAGGAGTTTGAAACCTCGCGCAACATCATTCGCGAAGTCTTTCGCTCCTTAATGGCGAAGAGGCTCATCGAGATAA
AACGCTACCGCGGTGCGTTTGTAGCACCGCGTAATCAGTGGAATTACCTCGATACCGAAGTACTGCAGTGGGTGCTGGAA
AACGACTATGACCCGCGGCTCATCAGCGCGATGAGCGAGGTGCGAAATCTGGTAGAGCCTGCCATTGCCCGCTGGGCGGC
GGAGCGCGCTACCTCAAGCGATCTGGCGCAAATAGAGGCGGCGCTCAACGACATGATTGCGAACAATCAGAATCGCGATG
CCTTCAATGAGGCGGATATTCGTTATCACGAAGCGGTGCTGGAGTCGGTACATAACCCGGTGTTACAGCAACTGACCGTG
GCGATCAGCTCGCTTCAGAGAGCGGTATTTGAACGAACCTGGATGGGCGATGAAGCCAACATGCCAAAAACGCTCCAGGA
ACATAAGGCGCTGTTCGATGCGATACGGCATCAGGACGGCGATGCAGCAGAGCAGGCGGCGCTCACCATGATCGCCAGCT
CTACCCGAAGGCTTAAGGAAATCACATGACATCTCGCTACATCGCAATTGACTGGGGGTCAACCAACTTACGCGCCTGGC
TTTATCAGGGGGCGGAATGCCTGGAGAGCAGGCAATCAGAAGCCGGTGTTACGCGCCTGAATGGCAAATCCCCACAAGCG
GTGTTAGCAGAAATTACCCACGGCTGGCGCGATGAAAAAACACCCGTCGTGATGGCAGGCATGGTGGGCAGCAATGTCGG
CTGGAAAGTGGCGCCATACTTACCCGTTCCTGCCTTTTTCTCCGCCATTGGCGAGCAGTTGACTGCCGTTGGCGACAATG
TCTGGATTATTCCCGGCCTGTGCGTTTCTCGTGACGATAACCACAACGTGATGCGTGGCGAAGAGACGCAACTGCTGGGC
GCTCGCGAACTTTCTCCTTCTTCTGTTTATGTCATGCCGGGCACCCACTGCAAATGGGTACGCGCAGATGCGCACCAAAT
CCATGATTTTCGCACCGTGATGACCGGGGAATTGCACCATCTATTGCTGTGCCATTCGCTGGTGGGGGCGGGCTTGCCCG
AGCAAGAACCGTCATCGGCGGCTTTTACATCCGGGCTTGAACGCGGCCTCGCTACCCCCGCCATTCTGCCGCAACTGTTC
GAGGTCCGTGCTGCTCACGTGCTGGGCAATCTGCCGCGCGAACAGGTTAGCGAGTTTTTATCGGGCCTGCTGATTGGCGC
CGAAGTCGCCAGCATGGCTGAGTACGTTATCGATCATCAGGTCACCATCGTTGCGGGAAAGGCACTGTCCGGCCGCTATC
AACAGGCGCTGGAGGCGATTGGCCGCAAAGCTGTGGTCATTTCTGGCGACACCGCATTTCAGACAGGAATAAGGAGCATC
GCTCATGCAGTGGCAAACTAACCTTCCGCTCATCGCAATATTACGTGGCGTTACCCCCGATGAAGCGCTGGCGCATGTCG
GCGCGGTCATTGACGCGGGATTCGATGCGGTAGAGATCCCGCTCAACTCGCCGCAATGGGAGAAAAGCATTCCGGCCATC
GTCGCGGCGTATGGCGACAAGGCGCTGATCGGCGCGGGTACCGTCCTTAAGCCGGAGCAGGTTGACCAACTGGCTGAGAT
GGGCTGCAAACTGATTGTCACTCCCAATATTCAGCCCGAAGTTATTCGCCGCGCGGTGAGCTACGGCATGACGGTCTGCC
CGGGCTGTGCGACTGCCAGCGAAGCTTTTACCGCGCTTGATGCGGGTGCGCAGGCGCTGAAAATTTTCCCCTCTTCGGCC
TTTGGCCCGGACTATATCAAAGCCTTGAAAGCGGTCTTGCCATCGGACGTACCGGTCTTTGCCGTGGGTGGGGTGACGCC
AGACAACCTGGCGCAATGGATTAAAGCTGGCTGCGTGGGGGCAGGGCTGGGCAGCGATTTGTATCGTGCCGGGCAGCCCG
TGGAACGCACCGTGCAGCAGGCAACCGCATTTGTTAACGCGTATCGAGAGGCAGTGAAATGAAAATAACGAAACTCACCA
CTTACCGTTTACCCCCGCGCTGGATGTTCCTGAAAATCGAGACCGACGAAGGGGTGGTTGGCTGGGGAGAGCCGGTCATA
GAAGGTCGTGCCCGCACGGTAGAAGCGGCAGTTCATGAACTGAGTGATTATCTGATTGGCCAGGACCCGGCGCGCATCAA
TGACTTATGGCAGGTGATGTACCGCGCCGGTTTTTACCGCGGCGGTCCGATTCTGATGAGCGCGATTGCCGGTATTGACC
AGGCGCTGTGGGATATCAAAGGCAAAGTCCATAACGCGCCGGTCTGGCAACTGATGGGCGGCCTGGTGCGTGACAAAATC
AAAGCGTATAGCTGGGTTGGCGGTGACCGTCCGGCGGAAGTGATCGACGGCATTAAAACCCTGCGCAATATCGGTTTCGA
TACCTTTAAGCTGAACGGTTGCGAAGAGATGGGCGTGATTGATAATTCCCGCGCGGTAGATGCCGCCGTGAATACCGTGG
CGCAAATTCGTGAAGCCTTTGGCAATCAAATTGAATTCGGTCTCGATTTCCATGGTCGTGTCAGTGCGCCAATGGCAAAA
GTATTAATTAAAGAACTCGAGCAGTATCGCCCGTTATTTATTGAAGAACCGGTGCTGGCGGAGCAGGCGGAATATTATCC
GCGACTGGCGGCGCAAACGCATATTCCGATTGCCGCAGGCGAACGTATGTTCTCGCGTTTTGAATTTAAACGCGTGCTGG
AAGGCGGTGGTATTTCTATATTGCAGCCGGATTTATCCCACGCTGGCGGGATTACCGAGTGCTATAAAATTGCCGGAATG
GCCGAAGCCTATGATGTGGCTCTGGCACCGCACTGCCCGCTCGGCCCGGTGGCGCTGGCGGCCTGTCTGCACGTGGATTT
CGTTTCCCACAATGCGGTATTCCAGGAGCAAAGTATGGGCATTCACTACAATAAAGGCGCTGAATTGCTCGACTTCGTGA
AAAATAAAGAAGATTTCAATATGGAAGGTGGTTTCTTTAAACCATTAATGAAACCAGGGCTGGGTGTGGATATTGATGAA
GAGAAAGTCATTGCGTTAAGTCAGAATGCGCCGGACTGGCGTAATCCGGTTTGGCGGAATGAAGACGGCACCGTCGCCGA
ATGGTAAATGCGCTTCATACTTTGCACTGGTGGCGCGTTGGCTGCGTTTTCCCCCAGCACGAATTAATTAGCGCATTACG
TGTAGCATTTTAATTAATAAATAAATTCAAACACCCTCTGTAAATTACCGGGCATGGTGAGCGGCCTCGCTATGCCCAAA
ATCTGGAGACAGATTGCGATGGATATTTCAGTTACTGCTGCAAAAGTCGGTCGTCGGCGTTATCTGACGCTAGTGATGAT
CTTTATTACGGTTGTTATTTGTTATGTCGACAGGGCCAACCTCGCGGTGGCCTCCGCGCATATTCAGCAAGAGTTCGGTA
TTACCAAAGCGGAAATGGGCTATGTCTTTTCTGCCTTTGCCTGGCTTTATACCTTGTGTCAGATCCCCGGCGGTTGGTTC
CTCGACCGGGTCGGCTCTCGCCTTACTTATTTTATCGCCATCTTTGGCTGGTCGGTGGCGACCCTGTTCCAGGGCTTTGC
GACAGGATTAATGTCGCTGATTGGTCTGCGCGCCATCACCGGGATTTTTGAAGCGCCCGCCTTTCCGACCAACAACCGCA
TGGTGACAAGCTGGTTCCCGGAACACGAACGCGCTTCCGCCGTGGGCTTTTATACCTCCGGTCAGTTTGTCGGCCTGGCA
TTTCTTACCCCGCTGCTTATCTGGATTCAGGAACTGTTGAGCTGGCACTGGGTATTTATCGTTACCGGCGGGATTGGCAT
CATCTGGTCGCTAATCTGGTTTAAGGTCTATCAGCCGCCGCGTCTGACTAAAAGCGTCACCCATGAAGAGCTGGAATACA
TTCGCGAAGGCGGTGGTCTGGTAGACGGCGATGCGCCTGTGACCAAAGAGGCGCGCCAGCCGCTCACCAAAGCCGACTGG
AAACTGGTGTTCCACCGTAAACTGGTCGGCGTTTACCTGGGACAGTTCGCCGTCACCTCTACGCTGTGGTTCTTCCTGAC
CTGGTTTCCGAACTATCTGACCCAGGAAAAAGGTATCACCGCGCTGAAAGCCGGGTTTATGACCACGGTACCGTTCCTCG
CCGCGTTCTTTGGCGTGCTGCTCTCTGGCTGGCTGGCGGACAGGCTTGTGCGCAAAGGCTTCTCCCTTGGCGCGGCGCGT
AAAACGCCCATTATCTGCGGCCTGCTGATCTCCACCTGCATTATGGGCGCGAACTACACCAATGACCCGGTGTGGATCAT
GACGCTGATGGCCATCGCGTTCTTTGGCAACGGCTTCGCCTCTATCACCTGGTCGCTGGTCTCCTCCCTTGCGCCGATGC
GTCTTATCGGGCTGACGGGTGGCGTCTTTAACTTTGTCGGCGGTCTGGGTGGTATCACCGTGCCGCTGGTGATTGGTTAT
CTGGCACAGAGCTACGGTTTTGCCCCGGCGCTGGTGTATATCTCCGTGGTGGCGCTGATTGGCGCACTCTCCTACATCCT
GCTGGTCGGCGACGTAAAACGGGTAGGTTAATCTCCCCGCCTTGCGCTACCCTGATGCCAAATAGGGCATCAGGGTATCC
GCATGAAGCAAATCACTCGCGCGCCGCGCAACCATCAACTCACCAATATTCACACCTGGACACCGGACAGTCAGTGGCTG
GTGTTTGATGTACGCCCCTCCGGCGCGTCTTTTACCGGTGAAACCATTGAACGCGTCAATATCCATACGGGCGCCGTTGA
GGTTATCTATCAGGCGAAAGAGGGGGCACACGTTGGCGTAGTGACCGTTCATCCTCATGAAGAGAAATACGTTTTTATCC
ACGGCCCGGAAAACCCGGATGCTGACTGGCATTATGATTTTCACCATCGTCGCGGCGTCATCCACGCCGACGGCAAAACC
GCCAATCTGGACGCGATGGACATCACCGCCCCCTTTACGCCGGGCGCGCTGCGCGGCGGTAGCCATGTGCATGTCTTTAG
CCCCAACGGTGAGAACGTCAGTTTTACCTATAACGATCATGTTATGCATGAGCTGGACCCGGCGCAGGATTTGCGTAACG
TCGGTGTCGCCGTACCTTTTGGCCCGGTACACCCCCCACTCACACATCCACGCGAGTATGCGGGAAGCCACTGGTGCGTG
TTGGTAAGCCGTACCACCCCAGCGCCTGCTCCCGGCAGCGATGAGATCAACCGTGCGTATGAAGAAGGTTGGGTGGGTAA
CGATAAGCTGGCCTTTATTGGCGATACGCTGTCATTAACAGGCGAGAAAGTGCCGGAGCTGTTTATCGTTGATCTGCCGA
AAGCGGCGCAGGGATGGAAACAACCAGGCGATACGCCGCTGCAGGGTACGCCGACAAGCCTGCCTGCTCCACCGGCCGGG
GTTTTACAACGGCGCCTGACCTTTACCCATCAACGTGCCTTTCCTGGGCTGGTTAACGTACCGCGCCATTGGGTGCGCAG
TAACCCGCAGGGCACTGCGATTGCATTTTTAATGCGTGATGATGCGGGTATTGTCCAGCTTTGGCTGATCTCGCCACAGG
GGGGCGAACCGCAGCAGTTAACCCACACGGAAACGGGCATTCAGTCTGCCTTTAACTGGCATCCTTCGGGGGCGGCGTTG
GGCTTTGTGCTGGATAAGCGTATCGCGTTGTGCGATGCCGCTTGCGGCAACATCACCTTTTTGACAACCGATCACGGCAA
TCCGCCGTCTGCCGACGCCGTCGTGTTCTCGCAGGACGGTCGGTCTATCGCCTGGATGGAAGAGATTGCGGGTTTCCGCC
AGATCTGGATGACGGAAACGGGTATGTAATTACTGCTTAGCCATGGGGGCGGGTGGAATCGCGTTGTCCGTCGCCATGGT
GGCCTTTTCGCTTTTCTCAACGCGAGATTTAACGGAGCTGTCGGTGCGGAACATATCCCACGGCAACAGTATCGTGTCCA
TGACCGCGGTAAAAGGCATATCCAGAACCACCAGGGATTTCATACCGATATTGGTGTCATCATCGGATAACATCGTGGAG
CTTGCTTTCATACCCGGATACAGGCCTTCCTTGCCCCCGGTATGCGACATCACGCTGGAGCAACCACTGAGTAACACCAT
TCCACTAAGCAGCGTCGAAATAAACAGAGTATTTTTCATCATTCATTAATCATCGTTATAGGCAGTATGAAGACTGCTGC
TGGCGTTATATCTGTCCTGCGCCGAAATAAACAGCCTCCATGCTGCGCTCTGTGGCGACATTCGCACTTTCACCTTTTGT
GCTGTGATCCCAGTCTATGCAAAGCGCGAGAAACTGCAAAAAAAAGTCAGAAAAAGACCCTTGAAAACATCAACGTCACC
CCTATTTTAAGAATGTAGCCGGAAGACACGCCGGAAGGGTGTTGGGCTACCGCAGCCTGTCCATTGTGGAAGGCAAACGA
CAATCTCGCTGATTTCAGGAGCTTTATTTATGCGTAACTTCGATCTTTCTCCGCTTTATCGTTCAGCTATTGGTTTCGAC
CGTCTGTTCAACCTGCTGGAAAACAATCAAAACCAAAGCAACGGCGGCTATCCTCCGTACAACGTTGAATTAGTTGACGA
AAACCATTATCGCATCGCGATCGCGGTAGCGGGGTTCGCGGAAAGCGAACTGGACATCACCGCGCAGGACAACCTACTTA
TCGTGAAAGGCGCGCACGCGACCGAACAGAAAGAACGTACCTACCTCTACCAGGGCATCGCCGAACGTAACTTCGAGCGC
AAATTCCAGCTTGCCGAAAACATTTATGTTAAAGGCGCAAATCTGGTGAATGGCCTGCTGTACGTTGATCTTGAACGCGT
GATTCCGGAAGCAAAGAAACCGCGTCGCATTGAGATTAACTAATTACCTGAACTGAATGCTTGCCGTCAGGGAGCATATG
CGAGCCATCGGCTTGCAGGAACTTACTCGCTTCTTAGAAGGAGAAATATCATGCGTAACTACGATTTATCCCCGCTGCTG
CGTCAGTGGATCGGTTTTGACAAACTGGCTAACGCGCTGCAAAGCACCACTGAGCAACAGACATTCCCGCCCTATAACAT
TGAAAAGGGCGATGACAACCATTACCGCATTACGCTGGCTCTGGCCGGATTCAACCAGCAAGAGCTGGATATTCAACTGG
AAGGTACCCGGTTAGTGATCAAAGGTTCGCCGGAAAAACCGGCCAATGAGCCTAAATGGTTGCACCAGGGGCTGGTTATC
CAACCTTTTACCCTGAGCTTTACACTGGCAGAAAATATGGAAGTCTCTGGCGCGACCTTCGCTAACGGCTTACTCCATAT
TGATCTGACCCGTAACGTGCCGGAAGCCATTGCGCCACAGCGGATCGCCATTAGCGAACGTCCTGCGCTAAACAGCTAAT
ACCTGTTATGGCAGGTGCCCAAACCGGGCGCCTGTGCTCTTTCACATCGAGAGGGCGCAAACACCAAAACGGTCACCTCA
GGGGGGCCGTTTTGCGTTTACTTTGCTGCCGTTTCGGCGGGGCTTTTTTGTGCGCCAAAGCCCATACATCCTGCTATAGC
TCTGAGAGAATCCTTGATAATTACAATGTTATTCACAGGGAGCCATCATGAGTGATATAGCGTTAACCGTAAGCATGCTG
GCGCTGGTCGCGGTCGTCGGTTTGTGGATCGGCAATGTAAAAATACGCGGCGTGGGTTTTGGGATTGGTGGCGTGCTTTT
CGGCGGTATTATCGTCGGCCATTTTGTTGATCAGGCTGGGATTACCCTGAGCAGCCCGATGCTGCATTTCGTGCAGGAGT
TCGGCCTTATCCTCTTCGTCTATACCATCGGTATTCAGGTCGGGCCGGGCTTTTTTGCCTCGCTGCGCGTTTCCGGGCTA
CGCCTGAACCTGTTTGCCATTCTGATTGTGATACTTGGCGGTCTGGTCACCGCTATTTTGCACAAACTCTTCAATATTCC
GCTGCCAGTCATTCTGGGGATTTTCTCTGGTGCGGTCACCAACACCCCGGCACTTGGGGCCGGGCAGCAGATCCTGCATG
ATCTGGGAACACCGTCTAACGTTCTCGATCAGATGGGGATGAGCTATGCGATGGCCTACCCGTTTGGCATCTGCGGCATT
TTACTGACCATGTGGCTGATTCGCGTCGGTTTTCGCATCAACGTTGAGAAGGAAGCGCAACTGCATGATGCGGGCGTTAG
CTCGGGTAACTCGTTGATCAAGACCATCAATATTCGCGTGGAAAACCCGAACCTGAACAATATGGCGATTCAGGATGTAC
CGATGCTGAACAGCGATAAAATCATCTGTTCGCGCCTGAAACGCGATGAATTGCTGATGGTACCTTCGCCGGGCACCATT
ATTCAGGTTGGCGACCTGTTGCACCTGGTTGGTCTGCCGAAAGACCTGCATAGCGCGCAACTGGTGATGGGCCAGGAGGT
GGACACCTCGCTCTCAACGCGGGGGACCGACCTGCGCGTTGAGCGTGTGGTCGTCACCAACGAAAAAGTCCTTGGGAAAC
GCATTCGCGATCTGCATTTCAAAGAGCGCTATGACGTGGTGATTTCCCGTCTTAACCGCGCCGGGGTCGAACTGGTAGCC
AGCAGTGATTCCAGCCTGCAATTCGGTGACATTCTCAACCTTGTCGGGCGTCAGGCGGCAATTGATGCGGTGGCTTCTGA
GGTGGGGAACGCGCAGCATAAACTCCAGCAAGTCCAGATGCTGCCTGTCTTTATCGGCATTGGATTGGGGGTGTTGTTGG
GGTCGATTCCCGTCTTTGTTCCCGGCTTCCCGGTGGCATTAAAACTGGGGCTCGCGGGCGGGCCGCTTATCATGGCGCTG
ATCCTTGGGCGTATCGGCAGTGTGGGTAAGCTCTACTGGTTCATGCCGCCCAGCGCCAACCTTGCTCTGCGTGAGCTGGG
TATCGTGCTGTTTCTCGCGGTGGTTGGACTGAAATCCGGTGGTGATTTTATCGCGACGCTGACCCACGGCGATGGGTTTA
ACTGGATGTGCTACGGGATTTTTATTACCGCTATTCCTTTGCTGACCGTCGGGATTCTGGCGCGGTTGTTTGCGAAGATG
AACTATCTGACCCTGTGCGGCATGCTGGCCGGTTCGATGACCGATCCCCCGGCGCTGGCTTTTGCCAACGGCCTGCATGC
CACCAGCGGGGCCGCCGCGCTCTCGTATGCCACGGTTTATCCACTGGTGATGTTCTTACGTATCATCACGCCACAATTGC
TGGCCGTACTGTTCTGGGGTGTCAGTTAGCACTTTTCCGGGTGGATACGCCGCAGATGGTAGTCCACCTGGTAATCACGA
GTATTACGGAACATAACGGAATAATTCAGGAACTCGCCGCTGTCACTGTAGGAAAGGGAAGTGATTCTCAGCAGCGGCGT
CTGTTCCGGAACATTCAGATATCCTCCCAACGATTTATCTGCCAGCACGGGAGTCAGACTCTCATAATTACCGCTGATGG
TTATCCCACACTCCTTCTCAATGTAATCAAATTTCGACCCCTCGAGATGCGCCAGTGACAGATTGCGAAACAGCTTCACG
GGCATAAAGCTATCCTCCAGCATCAGGGGTTTCCCTTCTACGTAACGCATCCGGCGTGAAAAGTAGATCCGCTCATCCAC
CTGAATCCGCAGCAGGCTGGCAATGACTGGTGGCGCGGGCATCACCTCGAACTGCAGAACCTTACTCTGTACTTCTTTAC
CCTGCTGGCGCAGTACCTCCACCAGCCCGGTCAGATTGGTGGTTTCATGGTGCACATCCTTGCGTGCAACAAATGTCCCG
CTGCCATGGCGGCGTTCAACCAGCCCCCAGCCCACCAGCAGATCTAACGCCTTGCGAATTGTCATTCGCGCCACGCCAAA
CTCTTGCGCCAGCGCTTTTTCTCCCGGAAGCGGGCTGCCGATATTGTAGTCCGACGAGTTCAGCCGCAGCCGTAACCTGT
CGGCGATGGATTTATAGATCACCAGTAGACCTCTCTGCCCTTATCAGGCCGGGGATGCGGTTATGACACGTCCATATTTA
CAAGCGAAAGTAGACCTGAGAGGTCAAATTAAAACCATGAATGTGATCACGAATCGCAGCGGCACGCCATGTTCGCGTAT
GAATAAATTTTTATGCTCACTCCAGGCCAGCAAAAAACCATAAAGGCCTCTACTCCCTACAGGTTGTTACGTGAGGATTT
AAAAATGCTCAGTCAAATACAACGTTTTGGCGGTGCCATGTTTACCCCGGTATTACTGTTTCCGTTTGCCGGGATCGTGG
TGGGAATCGCTATCATGCTTAGCAACCCGCTGTTTGTCGGCGAGGCCTTAACCGCCCCGGATAATCTGTTCGCTCAAATT
GTTCACATCATTGAAGAGGGCGGCTGGGCAGTATTTCGCAATATGCCGCTGATTTTTGCCGTCGGTTTACCGATTGGCCT
GGCGAAACAGGCGCAGGGCAGAGCCTGTCTCGCAGTGTTGATTAGTTTCCTGACCTGGAATTACTTCATCAACGCGATGG
GGATGACCTGGGGGCATTTCTTTGGCGTTAACTTCTCTGCAGCACCCGTAGCCGGAAGCGGGCTGGCGATGATCGCGGGT
ATCAAAACGCTCGATACCAGCATCATCGGGGCTATTATCATTTCAGGCATCGTTACCGCTATTCACAACCGCTTTTTCGA
TAAGCCGCTTCCGGTTTTCCTGGGGATTTTCCAGGGCACCTCGTTTGTCGTTATCCTCGCGTTTTTCGTGATGATCCCCT
GCGCCTGGCTCACCCTGATGGGCTGGCCAAAAGTACAGATGGGCATCGAATCCCTGCAGGCTTTCTTACGCTCCGCTGGC
GCGTTGGGCGTGTGGGTTTACACCTTCCTGGAACGTATTTTGATCCCCACCGGATTGCACCACTTTGTCTACGGTCCGTT
CATCTTTGGCCCGGCGGCGGTAGAAGGCGGTATCCAGGTCTACTGGGCGCAGCACCTGCAAGAATTCAGCCAGAGCACCT
TGCCGCTGAAAACGCTGTTCCCGGAAGGCGGATTTGCGCTGCACGGCAACTCCAAAGTGTTCGGCTCCGTCGGGATTGCG
CTGGCAATCTGGTATACGGCGTCAGCGGAAAACCGCGTTAAGGTCGCGGGCCTGCTGATTCCGGCCACGCTTACCGCCGT
GCTGGTGGGCATTACTGAACCACTTGAATTCACTTTCCTGTTTATCTCGCCGCTGCTGTTTGCCATTCATGCCGTGCTGG
CGGCATCAATGGCGACAACGATGTATGTTTTTGGCGTTGTGGGCAATATGGGCGGCGGACTGCTTGACCAGTTCCTGCCC
CAGAACTGGATTCCGATGTTCCACAACCACGCCTCGATGGTCTTCACCCAGATTGGTATTGGCGTCTGCTTTACCGGTCT
CTATTTCGTGGTTTTCAAAACGCTGATTGAACGACTGAACCTCAAAACCCCTGGTCGGGAAGAGAGCGAAATCAAACTCT
ACAGCAAGGCTGATTATAAAGCGGCGCGCGGGCAAACCACCGCACCGGCCGCAGCCAGCCAACAGATCGGTCAAGCCGCC
GGATTCTTACAGGCTCTTGGCGGCGCGGCAAACATCGAAAGCATCAACAACTGCGCCACCCGCTTACGCATCGCGCTGGT
TGATATGGCGCAAACCCAAAGCGATGAAGTCTTTAAAGCCCTGGGCGCACACGGTGTGGTGCGACGCGGCAACGGCATTC
AGGTGATTGTCGGTCTGCATGTTCCCCAGGTGCGCGACCAGCTTGAATCGCTGATGAAAACCCCTTTAACGAACGAACAA
ACCACCATGACGGAGGCTGTATCATGAAAAAATTCTCAGTTGTCATTGCAGGCGGCGGTAGTACTTTTACTCCCGGTATT
GTCCTGATGTTATTAGCTAACCGTGATCGCTTCCCGCTGCGCGCTCTGAAATTCTATGACAACGATGGCGCACGTCAGGA
GACCATCGCGGAGGCGTGCAAAATCATCCTCAAAGAACAGGCGCCGGAGATTGCCTTTAGTTACACCACCGATCCGAAAG
CGGCCTTTACCGATGTCGATTTTGTGATGGCGCATATCCGCGTGGGTAAATACCCGATGCGCGAAAAAGACGAGAAAATT
CCGCTGCGCCATGGCGTGCTGGGCCAGGAAACCTGCGGACCGGGTGGAATTTCCTACGGTATGCGCTCTATCGGCGGTGT
GCTGGAACTGGTGGACTATATGGAGCAGTATTCTCCGAATGCCTGGATGCTGAACTACTCCAACCCGGCGGCTATTGTCG
CGGAAGCGACTCGCCGTCTGCGCCCGAACGCCAAAATTCTCAACATTTGCGATATGCCGATCGGCATTGAAGGACGTATG
GCTCAGATTGTCGGACTGAAAAACCGCAAAGAGATGCGTGTGCGTTACTATGGTCTGAATCACTTTGGCTGGTGGACGTC
GATTGAAGATCTAAACGGTAATGATTTGATGCCAAAGTTGCGGGAATATGTGGCGAAAAACGGTTATGTGCCGCCATCTG
ACAACGCCCATACAGAAGCCAGTTGGAATGATACCTTTGCTAAAGCAAAAGACGTGCAGGCGCTCGATCCTGATACCATG
CCAAACACTTACCTGAAATATTATCTCTTTCCGGATTACGTGGTGGCGCACTCCAATCCAGAACGCACCCGTGCCAATGA
AGTAATGGATCATCGTGAGAAGCATGTTTTCAGCGCTTGCCGGGCGATTATTGAAGCCGGTAAATCCTCCGCCGGGGAGC
TGGAAATCGATGAACATGCGTCGTATATCGTCGATCTGGCGACCGCGATTGCGTTCAATACCCAGGAGCGCATGTTGTTG
ATTGTGCCGAATAACGGCGCAATTCATAACTTTGATGCTGACGCGATGGTGGAAATCCCCTGCCTGGTCGGTCATAACGG
CCCAGAGCCACTCACCGTGGGGGATATTCCACACTTCCAGAAAGGGTTGATGAGTCAGCAAGTGGCGGTGGAAAAACTGG
TGGTGGATGCCTGGGAGCAGCGCTCGTATCAGAAATTATGGCAGGCGATCACGCTGTCCAAAACCGTACCGAGCGCCTCG
GTTGCGAAAGCGATTCTGGATGACCTGATTGAAGCCAATAAAGAGTATTGGCCAGAACTACACTAATCTTCCCGACCGGC
ATCACCCGATGCCGGTTTTTTGTCCTTGTCGATTTACGCTATGCTGATGCCAGCCTGAGCATGACAAGGAGCCTTCATGA
AAATTTCCCACCTCGGTGAAGCGCCGGATTACCGCTTTTCACTGGCCAATGAGCGCACTTTCCTGGCGTGGATACGCACC
GCGCTGGGCTTTCTGGCTGCAGGGGTCGGGCTTGATCAACTGGCGCCGGAGTTTGCCACGCCGCTGATTCGTCAGGTGCT
GGCGCTGCTGCTCTGTCTGTTTGCTGGCGCGCTGGCGGTTTACGGCTATATGCGCTGGCTACGCAATGAAAAAGCGATGC
GCCTGAAAGAAGACCTGCCCTATACGCGAAGCCTGCTGGTGATAAGCGCCGTTCTGTTGACGGTGGCTACCGTGGTGATG
GGACTGGTGCTGTATGGCGGATAACCGCAAGGCGCGCCGCGCGGCAGATCCAGGGCTACAGCCGGAGCGCACTTCGCTTG
CCTGGCTGCGTACCTTTTTTGGCTATATTGCCATGCTTGCCTTTGCGGTGAAGCACAACTGGCAGCACTCGGGGATCACC
TTCTGGATCTCGCTGGTGGTGCTGCTGTTGGTCGGCGGTATGCTGTGGCGTTATACGCGCAAACGCACCCTGATGGATGT
AAAAAGCAGCGATTTCGCAAAGCCTGGCGCGATCCGCGATAAGTTGCTGATTGCGCTGGCTGTGCTCTCTCTTTCGCTGC
TGTTCGGGCTAACGCATATCCGCCATATCCTGAGTTCTCTGTAAGCGTCAGAGCTGCCGGGCTTTTGCCAGATACTGCGT
CATCTCTTCTTCTGGTACCATGCCCCCTCCGGTCGCCCAGACGATGTGGGTGGCGTTGTCTGGCTGTTGCGCCGTAAACC
CCTGTAAACTGTGATATTCCGTGCTCGCGCAAACGCGCTGTGGCCCCGCCATTCCTGCCAGTGCGGAGGGCTCAAGGCGG
ATATTTTCTTCCTGCGCCAGCATACCGAGCAGGTCATACATCGTTTGATCGTCGAGCGTATAAAAGCCATCCAGCAGTCG
TTGCATGGCGCGGCCCACAAACCCGGACGCTCTGCCTACCGCCAGGCCGTCTGCCGCAGTGACATTATCAATACCTAAAT
CCTGAACGGAAATAGCATCGTGCAGCCCGGTATACACCCCCAGCAGCATGCAGGGGGAATGGGTCGGCTCAGCAAAAAAG
CAGTGCACGTTATCACCGAACGCCAGTTTCAGGCCGAAGGCCACACCGCCAGGACCGCCGCCCACACCGCACGGCAGATA
GACAAATAGCGGGTTTTCGGCATCCACCACCCGGCCTTGCTCTTTAAGCTGCGTTTTCAGACGCTGCCCGGCAACTGCAT
AGCCCAGGAAAAGCGTGCGCGAGTTTTCATCATCAATAAAGAAACAGTTTGGGTCGGACTGTGCTGCCTTGCGCCCCTGC
TCCACCGCCACGCCGTAATCTTCCTCATATTCGACGACAATCACGCCGTGGCTGCGTAGTTTGTCTTTTTTCCAGGCACG
GGCGTCGGCAGACATATGTACCGTGACCTTAAAGCCGATACGGGCGCTCATAATGCCAATCGATAGCCCCAGGTTACCGG
TCGAGCCGACGGCAATGCTGTACTGGCTAAAGAACTGTTTGAATTCAGGGGAGAGCAGCACGCTGTAGTCATCGTCGATG
CTCAGCAAACCGGCTTCCAGCGCCAGTTTTTCCGCGTGAGCCAGCACTTCATAAATGCCGCCACGGGCTTTGATGGAGCC
CGAGACCGGCAGATGGCTGTCTTTTTTCAGCAGCATTTCACCACTGATACGCTGTCCATATACTTTTTCCAGCCGCTTTT
GCATCGACGGAATGGCAATCAGTTCAGATTCAATGATGCCGCCAGAAGCTGCCGTTTCAGGGAAGGCCTTTGCCAGATAG
GGCGCGAAACGGCTGAGACGTGCATGGGCGTCCTCAACGTCCGCCTGCGTGAGGCCGACATAAGGCAGCCCCTGCTCAAG
AGAGGTCGTGGCCGGGTTAAACCAGGTCGTTTCCTGCAAATCTATCAAGGCTTGTAACTGTGGGAACGTCGCGATGAGTG
TCTGTATTTGGTCAGGATTCATGTTAATTTCTGCACAATAAACGAAAGGTGTATGCTCTACAGTGGTCGATTTTTTTTAT
AAGCGCCAGCATCGACAACGTTTACGACGGTATATCCGGGCATAATCTTCATATTCTGTCGCATAACTGCGAATTTATTA
CGTTTATACGCTACGTATTCGGCGATAAATCATGCTAAATACATGTAATCACCACCGATTTTGGCAAGGTCAATTGTGTT
AAAACCACTGTTAGCGATTGCTCTTCTTCTGGCGGGCATGCCTGCGTTTGCTGCTGATACGCCGCTTACGGCGACACGCT
ACGCTCAGGAACTGGGCGTGGGGATGGATGTCGACTGGGCGCGAACCGAGCGCGGTATCCGCGAGTTCGATCCGCTTATC
GTCCGTGATTTCTATGCGGAGGGGATTCGCCACGTACGTATCCGGGTGGCCGATCCGTTAACCGAAGCCCGCCTCATCCA
CCTGCGCAAGCTGGTGGAGGCCTGCGAAAAATACGGTGTGATCCCGATAATCTCCTACCAGGCCGATACCTTTAAGGCTG
AGCCGGTCGCAAAAAACGAAGCCCAACTGGTCGCCTGGTGGTCAACGATGGCGAACTACTTTGGCACCGAACATCCAATG
CTGGGTTTCGACCTGATTTATGAGCCTTCGGATAAGCTCAATCACGATCTCTCTGCGCTTAACCGTGCGTATGAAAATAT
CATCAAGACCATCCACGACATCGATCCGCAGCGCATGATTTTTATTGCGCCGCGTCTGCGGGCCGCGCCTGAGGATTTAA
TGTCGTTGAAATTGCCAGGGCGTAGCCAGAACTACCTGCTGGCAGAGTGGCATATCTTCCCGTGGGGGCCACTGAAAAAT
AATGGCAAGTACCCGTGGACATCGGGTACGGCGGCTGAGAAAGCGGCAATCAGAGCACGCATTAACACCGCGGTGCACTG
GCAGCAAAAAACCGGTCACGCAACCTGGGTTGGCGGCTGGTCGGTGGGGGAAACCATTAAAAGCCCGCCAGGTGAATCGC
AACTGGCGTTCGCCGCGTTTATGGCCTGCGAACTGAATAAGGCGCAGATCCCCTTCGCCCTCAATGCGGACACGCAATTT
TATGATGGCGAAGAGGGGGCGTGGCGTCCGACAACCGAACCGTTGCTGAAAGCGATTATTTCACCGGACTGTGAGAAGGC
TGATGCGAAGCCGGATCGCCGGGAAGGGAAGCCGCCTGTTCATGTTCATGGCGCTTCTGGCGCAGCGCCAGCGGCAGCCA
GCTCAGCACAATCAAAAGCCCTGCCAGCGTCATCAGCATCCCAAGGCTAAACTGGCTGGTCTGGGGAAGTTGAGCGGAAA
ACCACGCAAGGGCGCCTGATCCCATATTCTGCATGCCGCCCACCAGCGCCCCCGCCGTGCCCGCCAGAAAGGGGAACGGC
TCCATTGCACCACTGGTCGCCAGTGGAAAGAGCATGCCCGCCCCGAAGAAGAACAGTGCGGCGGGAACCAGCAGCGTCCA
GACCGTCATCACGCCAAACCAGCCGGGGATCCACATCATTACGCCTGCCAGCAGACAACTGGCGATCGCCTGCCACATCA
GTGTGGAGAAGCGCGCGTTTTGCCGCCCGGCGAACCAGGCACCGAAAAAGGCGGCCGGAATGGGCAGAATAAACAGGATA
CTGACCGCCATACTCGAAAGCCCAAGCGTAGCGCCCATCAGCACGCCCGAGCAGGCCTCAAACACCGCGATACCCGCCAG
CCCGCCAATTAGCATCAGCAAATAGCAGTTAAACATGCCGTTACCCAACAGGGTTTTATAACGGGCAATCAGGCCCATTT
TTACGGTACCGGTCGGGCGCGTTTCCGGCATCCAGCGCGCCATGCTGTACGTGACGCCAGCACAGAGCACCAGCAGGAAA
GCAAAACAGGCGCGCCAGCCCCAGAGGGTAGTCAGCAAGCCGCCAATCAACGGCGCAAGCAGCGGGCTTACCAGAATGCC
CATATTCAGCAAACTGTTAGCGTGGCGTAATTCGGTGCCGGAATAGAGATCGCGCGGCAGGGTACGTGCCATGACGCCGC
CGACGCCGGTCCCCATGCCCTGAAAGGAGCTGGCGACTATCAGCACGGTCAGGCTGTGGGTCGTGACAGCGACCAGTGTT
GCCAGCATAAACACTGTTAAGCCGCAGAGGATCGCCGGACGGCGGCCAAAACGGTCGGCTAACGGGCCGTAAAAGAGTTG
TGATACGCCATAGGTGAGCAGATAGGCGGCCATGACATTCTGCACCGCCCCTTCACGGGCACTGAGATCCTGCGCCATAC
CGGCAATCGCGGGAATATAAATGGTTTGCGCCATCTGCCCCACGGCCACCAACAGGACCAGCATCAAGAGTAAACTGACA
TTTCGCTGTCTTTTCATTTCGCTGAATACGTTTTAAAAATAGATAAATAAAGAATATGGTGCTGCCATAACCGTAAAATG
CGAGAGGAATCTACCACAGTAATGTGACACAACAAGATGCGGGGTCAGAAAGAATGACCGACGCCAGGCAGGATTTGTAA
ACAACTATCGGCAACATTTGTTGCCAGCGTGATCAGGACAGGCGCAGCAAAATAGCCCCCGCAGCGATGCCACAGGCGGC
AACGATACGTAATCCGGCAACCTTTTCTTTGAGCATTAAAAAGGCGAGCAGCGCGCCAAAGAGAATGGAGGTTTCACGCA
GTGCGGCGACCACCGCCAGCGGTGCCTGCGTCATCGCCCATAGCGCCAGGCCGTACGAGCCCATGGTACCAATGCCGCCA
GGCAGCCCTTTTTTCCAGTTATTCACCAGATAGTGAGAGACTTCACGGCGGCGAGCGATCATCGCCCAGGCCAACAGGCA
AAAACCGTTCATGAAAAAGGTCCAGAGGGTGTAACCGAACGCGCTACCCGCAAGGCGTACACCTGTACCGTCCACCAGCG
TGTACCCGGCGATAAAACAGGAGTTCAGCAGCGCAAGCCAGATCCCACGCGTTGAGCTGTGTCGCCCGTTACAAGCCATG
CCAAGAATGGACAGACAAATGACCGCGATACCGAGCCAGGCAAAGGTGGATAATGTATCCCCGAGGAACAGTACGCTGAT
CAAGGCCACCAGAAGTGGCGCGGTACCGCGCATCAACGGGTAGGTCTGACTCATATCGGAAACTTGATACGTTTTAGCGA
CCAGCACCGTATAGACAACCTGTAGCAGGCAGGAAACGGCGAGATAAGGCACGCTGGCAAGCGACGGCTGCGGTGAGAAG
GGCAGCATAACCAGGGCGATTAAAGCCGCAGAGCCGCTGACGCAGATGGCGGAATAGAGTTTGTCGCTGCCCGCTTTAAC
AATCGCGTTCCAGCTCGCATGCAGAAGTGCGGCAAACAGCAGAATACAAAAAACAGTAACAGTCATGAGTATGCAGTGTC
AGTGGGCGGCGTAAAAACGTACCATGAAAGCATTGATCGGAGCGACTATTCTGTGCAGTGACGAAGACAGCCTGCGTTTA
TTAAAGAGGGGCGGTTGCCCGCCCCTCTTAGGTACGACTTGAACCTGAATTACCGCAGTAATTTCAGGACTGCTTCAAGC
AGTTGCAGCAAGGCAACTATGAGTTTCAGGATAAGGATAACCATATCCATTTCGCCCATACGTTTCTCCTTTGGCAAGGA
GCACGACCGGCTGGCGTACCTTTCCGCTGCCTGTAACCAGCCGTTTTGTTGGCGTAACACAGTGTGCTCTCAAGGGGTTA
AGGCACTGACGGCACCACCCGTTTCAGCCAGGACTTTATGTGCGCCCGTATCATAGCGGTCCCCTCATACACCGTGGTCG
GCAAGATCATTATAAATTCATACTGTAAATATATACAGTGATTTCTGGACGAAATTTGCATCCTGTTTCATACTCAAACT
GCTCGTAGTGTGTGCATAATTTGCGCGCAGGATTAATTGATCGTATAGTTTCACTGTTGACGTAACACAGTGTGCTTGCG
GCTACCAACCGCAAAAACCTGCTAAAAACCTCGCTCCGGCGGGGTTTTTTATTTTTATCGCCTGACCATTAAAATGTGAT
TAATGACACATATTACCGCTGCGGTGTAAAAACCGGTTGTCCAAACGCCATTCCTGTGTTTGTATAAATCCTGTTAATTA
TTCAAACACGAGTCCCCAATGAACGCTTCCACTATGACGATGAACCTACTAAAAACCGCGCATAACGCCGCGGTGGTCGT
CGTGCGTGTGGTGGTGGTCGTCGGCAATGCGCCGTAGGGACTGGAACAACACACGATTCCAAAACCCCGCCGGCGCAAAC
CGGCGGGGTTTTTCGTTCAAAGCCTCCCGGAAAGTCGGCCCAGAAGAAAAGGACTGGAGCATGGCAAGTTCGGGCACAAC
ACAAACGACACGCTTTACCGGCGCACAATTGATCGTTCATTTACTGGAACGCCAGGGCATTACCACGGTAGCGGGTATTC
CTGGCGGGACCGTTCTCCCACTGTATGACGCATTAAGTCAGAGTACGCAAATTCGCCACGTCCTGGCACGCCACGAGCAA
GGCGCCGGGTTTATCGCCCAGGGCATGGCCCGTACCGAAGGCAAACCCGCCGTCTGTATGGCCTGTAGCGGGCCAGGTGC
CACCAACCTGGTGACCGCCATCGCCGATGCGCGTCTCGATTCCATCCCGCTGGTATGTATCACCGGCCAGGTGCCTGCCT
CCATGATCGGCACCGATGCGTTCCAGGAAGTCGACACTTACGGCATCTCTATCCCCATCACTAAGCACAATTACCTGGTT
CGGGATATCGCCGAACTTCCGCAGGTGATGAGCGACGCGTTTCGCATTGCGCAATCCGGCCGTCCCGGCCCGGTGTGGAT
AGATATTCCTAAAGATGTCCAGACCGCGACCATCGAACTGAGCGAGTTGCCGGAGCCGGGCGGCAGAGCGCCAGCCCCGG
CGTTTGACGCGAAAAGCGTGCAGGAAGCGGCGGCGATGATTAATGCCGCACAGCGTCCGGTGCTGTACCTGGGCGGCGGG
GTGATTAACGCGCCGGAACAGGTGCGCGCCCTGGCGGAAAAAGCGAATCTGCCGACCACCATGACCTTGATGGCGCTGGG
CATGTTGCCAAAAGCGCATCCGCTGTCGCTGGGGATGTTGGGTATGCACGGCGCGCGTAGTACCAACTTTATTCTGCAAG
AGTCTGATTTGCTGGTTGTTCTTGGTGCGCGTTTTGATGACCGGGCGATTGGTAAAACCGAGCAGTTCTGCCCGAATGCG
AAAATCATTCATGTGGATATCGACCGCGCCGAACTGGGTAAAATCAAACAGCCACACGTTGCCATTCAGGGCGATGTGGG
TGAAGTGCTGGCACAATTGCTGCCGCAAATTGACGCGCAGCCGCGTGAGGAGTGGCGTGGTCTGGTGGCGCAATTACAGC
AGGAATTCCCGTCTGCCATTCCGCAGGGCGGTGACCCGCTGACCCATTACGGCCTGATCAATGCCGTTGCCGCCTGCGTC
GATGACGAGGCGATCATCTCCACCGACGTGGGCCAGCATCAGATGTGGACCGCACAGGCCTATCCGCTCAATCGACCACG
TCAGTGGCTGACCTCCGGCGGGCTGGGCACTATGGGCTTCGGCCTGCCAGCGGCGGTAGGTGCTGCGCTGGCGAACCCGC
AACGCAAAGTGATTTGCTTCTCCGGGGACGGTAGCCTGATGATGAACATTCAGGAGATGGCCACCGCCGCAGAAAATAAT
CTGGATGTGAAAATCATTCTGATGAACAACGAAGCGTTAGGTCTGGTACATCAACAGCAGAGTCTGTTTTACAAGCAGGG
CGTGTTCGCGGCGACGTATCCGGGAATGATTAATTTTATGCAGATTGCCGCCGGTTTTGGCCTGCAAACCTGTGATCTCA
ACAACGAGGCTGACCCGCATGCCGCGCTGCAGGAGATCATAGCTCGCCCTGGTCCGGCGCTCATCCACGTGCGCATCGAC
GCCGAAGAAAAAGTGTATCCGATGGTGCCGCCAGGTGCGGCAAATACTGAGATGGTGGGGGAATAAGCCATGCAACAGAC
AGTTTCTGACAACGTAATTCTCGAACTCACCGTGCGTAACCATCCGGGTGTGATGACCCACGTCTGCGGCCTGTTTGCCC
GCCGCGCGTTTAACGTGGAAGGCATTCTCTGTTTGCCAATCAAAGAGAGCGAGCAGAGTCGCATCTGGCTACTGGTGAAT
GACGATCAGCGTCTGGAGCAGATGATTAGCCAGATTGAGAAGCTGGAAGACGTAGTGCAGGTCGTGCGTAACCAGTCTTC
ACCAGGGATGTTCAACAAACTGGCCGTGTTCTTCGAGTAAGGCGACACCAGGCTCGCTTAGCGGGCCTGATCGTTTTCTG
AGTCCGGTGTAATCACTTTCACAAACCCGTTACGGCAATGGGTCGGGTAATCCGCCGGTAATGGACGGTCGCTAATTAGC
ACATCAAACCCGGACAGCGGCGCAATGCTCGCCGGGGCGACCTCATCAAACAGGGCATGGCGTGCCAGCAGAATTTTGCG
CATGCCGTGCTCCATCGCCTTTCGCTTCATAGGCAAATCATCCAGATTAAACCAGGTTACGCCGTGGTGTTCGTGCACGC
CGCTGGCGGAAATAAACACTTTTCGCGGGTTTAATGAATCTAACAGCGAGGGATTATTCGGATCGTAAAAGGCATCGCTT
TTGGCGCGCCAGGTGCCACCGCAGAGCATAGCCGTTGCGTTAGGCTTGGCGGTAAGCGCGACAAATACCTGATGGGAATA
GCAGATGCCCGTAAAGGTAATGTCATCCGGGATCATGCTGATAACCAGCGGCATTTCCGGCCCATTATCAAAAAAGACCA
AATCGTTTTCGCTCACCAGTCCGGCGGCAAGGATGGCGACAGGTAAATCATCACGATGATGGGGGCGTAGGGTAGGTTGT
GGTGCGGCGATGGGGGCGGATGGTTTGTTCACCATCACGATATAGCCACCCAACAGCGCTAACGGCAGCGGTTCGTCATC
CTGGCTAAAGTCCCTGCGAATGGTCATGACAGACACTTCCAGCATACGCGCGGCGTCTTTTAAGTGGATCCGGTCGGTCT
TTTTCAGTAACTCCACCAGACGTCGGATACGTTCTTTTTGCTTCGTTTCCACTCTCTTTCTCCGCTCTGCTGTGTTTCTA
AAGTAACATTTTCTATTAATCAGGAACACGTAATGATATCAACACTATAATCCTGTTACCCGGCAAATAAAAGTGATGTG
GCGCGGTATGTCAGGGATTTTGCGGTGTTGGAGGGTAACAAATGTGATTCTCTAATCGCGATCATGGTCACAAATGATAC
TAAAATAACATGTTAGTGTTACTAAAATATCATTGTTATGTGATTGTTTCTGAGAGGTAGCAAAATGGATATCGCAGTCA
TCGGCTCCAACATGGTGGATCTCATCACCTATACCAACAAGATGCCGAAAGAGGGAGAAACCCTTGAAGCCCCTGCCTTC
AAAATCGGATGCGGTGGTAAAGGCGCGAATCAGGCGGTGGCCGCCGCTAAAATGAATTCGAAAGTGATGATGTTGACCAA
AGTGGGTGATGATATCTTTGCGGACAATACCATCCGTAATCTGGAGTCCTGGGGAATTAACACCACCTATGTGGAGAAAG
TCCCTTGTACCAGCAGCGGCGTCGCGCCGATTTTTGTCAATCCCAACTCCAGTAACAGTATTTTAATTATTAAAGGCGCA
AACAAATTTCTCTCGCCGGAAGATATCGATCGCGCTGCCGAAGATTTAAAAAAATGCCAGTTAATTGTCCTGCAACTGGA
AGTACAATTAGAAACGATATATCACGCCATCGAATTTGGTAAAAAGCATGGCATTAAAGTGTTATTAAATCCTGCCCCCG
CGCTGCGTGAACTGGATATGACCTACGCCTGTAAATGTGATTTCTTTATTCCCAATGAGACCGAGCTTGAAATTCTGACC
GGCATGCCGGTCGACACCTACGATAATATTCGTACGGCGGCACGGAGCCTGATTGATAATGGCCTGAATAATATTATCGT
GACCATGGGTGAAAAGGGTGCGCTATGGATGACCCGCGAGCGCGAAGTTCACGTTCCGGCGCATAAGGTCAACGCCATTG
ATACCAGTGGCGCTGGCGATGCCTTTATCGGCTGTTTTGCCCACTACTATGTCCAGGGCGGCGATGTCGAAGCGGCGATG
AAAAAAGCCGCGCTATTCGCTGCCTTTAGTGTGACCGGTAAAGGCACACAATCGTCTTACCCCAGCATTGAACAATTTAA
TGAGTACCTGGCTTTACATGAATAATAACCGCTGAGTTTATTCTGTAGCAGGCGCATTGCTGCCTGCTATTCGGAATAAG
ACAGTGATAAACCCTGCACATTGAAAGGTAGCACTATGAACGAAAAAAATATCGTTCAGATGCCCGACGGGTATTTGAAT
AAAACCCCTTTGTTCCAGTTTATTTTGTTATCCTGTTTATTCCCGTTATGGGGATGCGCCGCTGCGTTAAATGATATTCT
CATTACGCAATTTAAAAGCGTGTTCTCATTAAGTAACTTTGCCTCTGCGTTAGTGCAGAGTGCGTTTTATGGCGGCTATT
TCTTAATTGCGATCCCGGCTTCTCTGGTTATTAAAAAGAGCAGCTATAAAATTGCGATATTAATCGGGCTGACCCTTTAT
ATCGTCGGTTGTTCGATGTTCTTCCCGGCCTCGCATATGGCGACCTATACCATGTTCCTGGCGGCGATATTTGCCATCGC
CATTGGGCTGAGTTTTCTTGAAACCGCGGCCAATACGTACAGTTCGATGCTGGGGCCAAAATCACATGCGACTCTGCGCC
TGAACATCAGCCAGACCTTCTACCCGATTGGCGCGGCGGCGGGCATTTTGCTCGGTAAGTACCTGGTTTTCTCCGAAGGT
GAGAGTCTGCAAAAGCAGATGACCGGGATGACGCCCGAGCAGATTCATAATTTTAAAGTGTTGATGCTCGAAAACACCCT
TGAGCCCTATAAATACATGATTATGGTGCTGGTGGTTGTCATGGCGCTGTTTATGTTCACCCGCTTCCCGAAATGCAAAG
TGGCGCAAACGGAGACCCATAAACGTCCGACCGCCATGGAAACACTGCGTTATCTGGCACAGAATGCCCGTTTTCGTCGT
GGTATTGTCGCGCAATTCTTGTATGTCGGCATGCAGGTGGCGGTGTGGTCGTTCACCATTCGTCTGGCACTGGAACTGGG
TGATATCAACGAACGCGATGCGTCAAACTTTATGGTCTATAGCTTCGCCTGCTTCTTTATTGGCAAGTTCGTCGCCAACA
TTCTGATGACGCGGTTTAACCCGGCCAAAGTGCTGATTCTATATTCCGTGATTGGCGCCCTGTTCCTGGCATACGTGGCG
CTGGCCCCCAGCTTTAGCGCGGTGTACGTGGCGGTGGCAGTCAGCATCCTGTTTGGACCGTGCTGGGCGACCATCTATGC
CGGCACGCTGGATACCGTGGATAACGAACATACGGAGATGGCAGGCGCGGTAATTGTGATGGCGATTGTTGGCGCGGCGG
TGGTCCCGGCGATTCAGGGCTATGTGGCAGATATGCTCCATTCACTGCAACTGTCGTTCCTCGTTTCCATGCTGTGCTTT
GTCTACGTTGGCGTCTATTTCTGGCGCGAAAGTCGAGTGCGTCGCGAACTGACCGAAGCGACCGCTTCCTGAGGAGAAGG
ACGATGGCAACACGATTGACCCTGTGGCGTGAGCTGTTCACCCAACAGCCGCGCACCTTACTGGAAAACAGCGATTTTAC
CGTCACCGCGTTCCGCTACCCGAGCGGCGTGGAGGCTGTACGGCTGGAGAACGCCCGTGGGCACCTGGTCGTACTGCCCT
GGCTTGGACAGATGATCTGGGATGCGACCTTCGACGGGCACGACCTGACGATGCGTAACATGTTCAGCCAGCCCAAACCG
GCGAATGTGATTGTTGAAACATACGGCTGTTTTGCTTTTCATTCCGGGCTGCTGGCGAACGGCTGTCCGTCAGCGGAAGA
TACTCACGCGCTGCACGGCGAAATGGCCTGCGCCACGATGGATGAGGCGTGGCTGGAGCTTGACGGCGACGCGCTGCGTC
TGGGCGGGCGCTATGAGTATGTGATGGGTTTTGGCGATCACTACCTTGCACAACCGTCGGTCACGCTGCATAAAGCGAGC
GCGCTGTTTGATATCGCCATGGATGTCACTAATCTGGCGTCGGTGCCGATGCCGCTGCAGTACATGTGCCATATGAATTA
CGCCTATGTTCCGCAGGCGACGTTTAGCCAGAACATTCCGGATGAAGCATTAACGCTGCGCGAATCCATCCCGGCGCATG
TGAAACCGACGGAGCAGTGGCTGGCATTCAATCGCCGCGTCCAGCAGGGCGAAGCGACGGTCACTGCGCTGACGGAGCCG
GAATTCTACGATCCGGAAATCGTCTTCTTTGCCGACAGGCTTGACCGCCACACGGATAAGCCTGAGTTTTGTATGCATGC
ACCGGATGGCACCACCTTTGTGACGCGTTTTTCCAGTGAGCAGTTTAATTACGTCACGCGCTGGATCCTTTACAACGGCG
ATCAGCAGGTCGCGGCGTTTGCCCTTCCGGCAACCTGTCGCCCCGAGGGGTTTCTTGCTGCGAAGCGTAGCGGCAGTTTA
CTCAGCCTTGCGCCACAGCAAACCCGCCATTTTAGCGTCACCACGGGCATTGCCTGATGGCCTTACCTGAGCCCGGTTCG
CCGGGCTTCGCTGTGTATTCTCATCAATAAAATCAGCCATCTGCGTGATCCCGTGCACTACGAAAAACCAGTAAGCTCAC
GCTTCGACTGTCCATTTTGTGCATTTTGACTTTATGATGTGCCTCCTGAGATGTGGCGGGAGCTTTCATGATTTGGTTAA
CACTGACGACACTGGTTGTGGTTTTTATTATTGGTTTCAGGGTATTAACGTCTGACTCACGTCGCGCGATCCGCCGGTTG
AGTGAGCGGCTGGCAATCACGCCGGTGCCGGTGGAAACCATGATTGATCAGATGGGGAAAAGCGCAGGGGCGGAGTTTAT
TCAGTATCTGGCTCGCCCGGATGAAGCACATCTGCAAAATGCCGCCCAGATGCTCTTTATCTGGCAGGTTTTTATTGTCG
ATGGCAGTGAACAGCATCTGCAATCCTGGCATCGCATTCTGCAAAAGGCCCGGCTGGCCGCGCCCATTACCGATGCGCAA
GTCCGTCTCGCGCTGGGCTTTTTACGCGAACTCGAGCCGGATGTTGCTGAGCTTAATGCCTTCCAGATGCGCTACAACAC
TTTGTTTGTCCCTGAGGAAGGGGTGCACTGGTTACACTGATCTTACTGTCCGACGCTGTAAATAGTTGCGTAAATGTTAA
ATGAATCACACTGTTGTTTGTTACACTACACGGCTTTCTCAATAAAACATGAAGCCGGGTGTAAAAATGATGGAAATGCA
GCGGACGCAGCCTGCAACAGGCGGCGTAAGTCGCCCAAACTGGTCGGCGGTATTTGCCGTCGCCTTCTGTGTGGCGTGCC
TGATCACCGTGGAGTTTCTGCCGGTGAGTCTGTTGACGCCCATGGCGCAGGATTTGGGCGTGTCGGAAGGTGTTGCCGGT
CAATCGGTGACGGTCACGGCATTTGTCGCCATGTTCGCCAGCCTGTTTATCACCCATATCATCGGCAAAACGGATCGCCG
TCTGGTGGTTATTGCCTTTTCCGTGCTGCTGACGCTCTCGTGTCTGCTGGTCTCGTTTGCCAATAATTTTACCTTGCTGT
TGCTCGGGCGTGCTTGCCTTGGGTTAGCGCTGGGCGGTTTTTGGGCGATGTCCGCCTCCCTGACTATGCGACTGGTACCT
GCCCGCACCATTCCGAAGGCGCTGTCGGTCATCTTCGGTGCGGTCTCCATTGCGTTGGTGATTGCGGCGCCGTTGGGCAG
TTTTCTCGGCGGGATCATTGGCTGGCGGCATGTGTTTAACGGTGCAGCGCTAATGGGGTTCGTCTGTATTGGCTGGGTGT
GGATGGCACTGCCGTCAATGCCGGGACAGACGGAACATCATCAAAATATGTTTGGTTTGTTGAAGCGCCCGGGCGTCCTG
GCCGGGATGCTGGCGATTTTTATGGCCTTCGCCGGGCAGTTCTCGTTTTTCACTTACATTCGTCCGATCTTTATGACCCT
CGCCGGCTTTGATGTTGATGGCCTGACGCTGGTGTTATTGAGCTTTGGTATTGCCAGCTTTGTGGGTACTTCGCTTTCAT
CACATATCTTAAAGCACTCGGTAAAATTGGCGCTGGCCTGTGCGCCGCTGATCCTTGCGGTGAGCGCGCTGGTGCTGATT
TTGTGGGGCAGCAATAAAGTGGTTTCTGCGGGGATTGCCATCGTCTGGGGATTATCGTTCGCACTGGTGCCGGTGGGTTG
GTCGACGTGGATCACCCGCTCGCTTGCCGATCAGGCGGAAAAGGCGGGGTCGATTCAGGTGGCGGTTATTCAACTGGCAA
ATACCTGCGGCGCGGCGGTTGGCGGCTATGCGCTGGACAACCTGGGCCTGCTTTCACCGCTGGTGCTGTCCGGGGCGCTG
ATGCTGCTTACCGCGCTGCTGGTGGCAGGAAAAGTGAAGGTGAAGTGATTTTCCTCTCACCCTTATCCGGGTTATCGCTG
CGCTAACCGTAGCCCCGGTAAGCGTCAGCGCCACCGGGGGAATGTCAGGCTGCAGCCTGCATGCGTTTGCGGGAATCCAG
CGAAATCAGCAGCACCGACGACACAATCATCAGCGTACCCAGCCAGTCCGGCAGCGTAAAAGCGATACCCAACAGGGCAA
CCGAGAGCAGCGCGCTACTCAGCGGTTCCGCACAGCTCAGAATACTGGCGCGTGAGCCGCCAATCATCTGCGCCCCTTTC
AGATACAGGCTAAAGGTCAGCGCGGTACCCACCATCACCAGATACATAAACGCCATCACCAGATTGCCATCGATAACGAA
ATCGCCACCTTTATTGCCATAGAACGGCGCCAGCATTAATCCGGCGAGAAACATACTCCAGCCGACAATCGGCAGTGTGC
CGTAGCGGGCGATAAGCTTCGACGGATAGGTGGAATAGAGCGCGGCGGAAAACGCCGACGCGATGCCCCATACCAGCGCT
TCGGTGGAAATCGACAGCGATGTCATATTTCCGTGGGTCACCAGCAAGAGGGTGCCAATCAGAGAGGTTGCAATCGCCGC
CGTAACAGCGAGCGTCGGCTTCGCTTTTCGTGCCAGGGCAAACCACGTCACGATGATTGTTGGCGAGAGAAATTGCAGTA
CCGTAGCGGTGGCGGCATTCGATTTCTCGATGGTCACCAGGAAGGTGAGCTGAACGATAAGCGCGCCAAACAGCGAAAAG
AACAGCAGGCTCAGCGTGTCTTTGCGGTTTTTCACGATCGCGAAAATTTTATCGCCATGGAAAAACGACAGAATTAATAA
CACCGCGCCGCCGGACAGCAGGCGAACCATCGTCAACCAGGGGGCTGCGATGTGACTTTTCTCCATGATGTACTGAGCGC
AAACCCCGGAACTGCCCCATAAAATGGCGGCAATCAGTACATAAAGCATCCCTTTTTTTGTGAAACCCATTTTCTACCCA
GTCCTGCCATGCTGCTTTCTTATTGATGAATTTTGCATCATAACACAGGCGTGATGGATAACCGGAGGCAGCATCCCTGC
CGCCCGTGGATTTACATTAGAACCAGGCTTCCCACATTGCACCGACGTTGAAGGAGTCCAGCGTGGTGTCATCCGTACCG
TTAACACGCGCGGTACGCTTGTTGTCAACTTCGCCACCGGTCACGTAGAAGCGCAGCATCGGACGGAACTCTGGCCCCAT
ATCGATGGAGATATTCTGCGACAGGGTCGCTTTCCAGCCGTTGTTATCACCGCCTTTGTCGTAAGCCACTTTCTGCCAGC
CCAGCTCAAGCCAGGTAGAATGAACGTCGTTCCACCAGTACATCGGGCGCACAATGGCGTTGTAGTTCTTACGGTTGTCA
GACTTGTCTGCGCTGTTGTCGTAATCGTGGAAGGCGAGGAGATATTCCACCTGCATCTGGCGACTAAACTTGTGCAGCCC
TTCGAAGCTGGCATAAATAGTCTTTAAATCATCCGTTTTGTTATAAACGCTGTTATCTGCGTTATCAGAATAACGGGCGA
TAACTTTGTTCACACCGCTGTCGTTGGTATGGCTTAACACCACGCCACCCTGCCAGGCTTTCAGGCGGGCGTCGCTTTCA
ACGGCCTTCGAGTCAAAACCGTAGTTTGCGTAAACTTCCAGATCCAGCGGGCCGACTTTCATGCCGTGGATTTTTGAGGT
GACAGCGTAGTTGCCTTTGTCACCGGTGCCGGAGCCGCCGGTACAGGTAATGCGTGACGGGTTATCCCCGTTGTCTTCCA
CTTCCGGGTTACAGGACTGCACGGCAGCTACAGTGGCCACGTCAAACTGCACGCCACCGATATCGAAGTTTTTCACCCCG
GCACCCTGGCCATCGTGGTTCATCCAGAAGTAGTCGTTGATGCCCTGTTGTGGACGCTGGTGGAAGTCACGACCTGCCCA
GAAATAGGCGTTCGGGTTGGATTCCAGCAGGTTGGTCACACCGGCGTAGGCTTTTTTCAGGTTAACTTCGTCGCCCCAGT
GATCGAACATCACGTTGACGTCCCAGATTGCTCCATGCGAACTCTTAAACGCTTTGGAAAGCTGGAACTCGCCACCGTTA
CCTTCGTTACCCAGACGGCCAATCGCAGACGAGCCGTTATATGAACCGTCTACGCCAACATATTTCTGATCGCCGCTCTG
GTAATGGGCGCCATAACGGGCGTAACCGCTAAATTTCACGCCATAAGGAATGGCTAAGTCAGGCGTTTGCGCAGTGCTTT
GCGGCTCGGTAATGACATCCGCTTTTTTATCAATAGCGGCATCCATTTTTGCCTGCCGCTCAGCTAATGCTTTATCCACC
GCTTTTGCCACGATGGCGTCGATTTGTTCTTGCGTAAATTCTTGTGCTATCACCGAACCAGAGCAAAGCGCAGCCGCAAC
CGCCAGTGCCACTGGAAGTTTATTGTTTAATTTCATAGTTATCTCAATTTATACCCTTTATATTTCAAGTTGCATGGGCA
TTAGCTACGCGCATTCACCCGAATCACTTACATCAGTAAGCTCATCGGGATTTTTTCGCCTGCCATGTTCCTGAAACTCG
AATTATTTAGGGTCTCGTTGGTTGTTTTTAAACAATAACCATCCTGTCCTGATTTGACAGAACAACATGCCAGTATCAAA
ACAAGCTGATTTATATTTTATAATTCAGGTACAGAGTTATATCTTCCATAAACAATGAGCTTTTAACGCTGATAAAGCTG
AATAATCTCCTCTGATAATTCACGCGCCAGTAACGACGTCATTAAATGATCCTGGGCATGTACCATAATTAATGTCATGG
GTTGCCGGGCTTCGCCGGCATCCTGTTCAATTAATTTGGTTTGCATTTGATGGGCCTGACGTGAATAACCATCGGCTTCA
CGCAGCAGTGTTTGGGCTTCCTCAAAATTGCCCGCTCTTGCGGCACGCAATGCTTCAAAGCACAGACTGCGTGACTGACC
CGCGTTAACGATAATTTCCATTACCGCTTCTTCTAATGCGACCATATTTATTTACTCTTCATCAAAACCATTATTCTTCG
CGGTGGCGGCAAACCATTCTCCGCTTTTCTTAACGGTACGTTTCTGGGTTTCTAAATCGAGCTGAACAAAACCGTAGCGA
TTTTTATACGCGTTACACCATGACCAGTTATCAATAAAGGTCCACATATGATAACCAAGGCAATTACAGCCTTCGCTAAT
TCCTTTATGCAGCCATTTAAGGTGATCGGCAATAAATGCAATTCGGTACTGATCGTTTATTTGCCCGTTTTCAATAAAGC
GCTGTTCATTCTCGACACCCATTCCATTTTCAGAAATAAAGCAGCGTGGGTTGCCATAATTATCACGAAGATTAACCAAA
ATATCGTAAATACCCGGCTCATAAATTTCCCAGCCGCGATAAGGGTTCATTTTTCGCCCCGGCATCTCGTAATAATCAAA
CAGCCATTCCGGCATAAACGGCGACTCTGGGTTAACGGCGCTGTCCCGGCATTTCACCCGCCGCGGCTGGTAATAGTTAA
TGCCCAGTAAGTCTATTTTCCCGTCGGCAATCAGCTCCTTATCGCCCAGATGGCACTCAGGTAGCTGATCATACTCTTTC
AGCAAAGCCACCAGGTCCGCCGGGTATTCACCCCGCAGTACCGGATCGAGGAAGCTGCGGTTAAACAGCAGATCCGCATG
GTGCGAAGCTTTCACATCCGCCGGGTGCTGTGAACGCGGATACGACGGCGTCAGGTTGAGCACAATGCCGATCTCACCAG
GGTGACGCCCGGCGCGAAACGCCCGCACCGCGCTGGCATGAGCCAGTACCGTGTTGTATGCCACTGTGGCTGCCCGTTTG
AAATCCACCACGTTCGGGTAATGGAAGTCATACAGATAACCCCCTTCAACCGGCACAATGGGTTCGTTGAAGGTAAACCA
GTGCTTCACCTGATGACCAAACAGGTCGAAACAGATCTGCGCGTAGCGGGTGAATGCCTCAACCACTTCGCGATTTTCCC
AGCCGCCTTTCTCCTGCATCACCATCGGCATGTCGAAGTGGAACAGAGTGATAAACGGTTCGATGCCCTGTTCCACCAGT
TCGTTAAGCATGGTGCTGTAAAACGCAACGGCCTGGGTATTCACCTCACCGGTACCGTCAGGAATCAGTCGGCTCCAGCT
TATTGAGGTACGAAAACTGTTGTGGTTCAGTTGTTTTAACAGGGCGATGTCTTCGCGCCAGTGCTGGTAAAAGGTGGACG
TATCCTGCGGGCCCACCTGCTGATGAAAGCGCCAGGGTTGGCTGGCGTACCAGGCATCCCATGTTGTGGCGCTCTTCCCG
CCCTGTAAGCTTTCCCCTTCGGTTTGTTGCGCGGAACTGGCGCTGCCCCACCAAAAGTTTTCGGGAAATGCATATTTCAT
TTTTCTCTCCTTGTTCAGTTACTGCCGACGGTTTCCGCCATCGGTGCGCTGTTCTGCGCTTTTTGCTCTTCGGTCTTCAT
CAATGAACGTTCGTAAGCACGCAGGAACGGCAGGTACATCAGTGCGGACATCACCATACAAATCACGCACATCACCACCG
GACTGAATGCCCAGTTGGCTGCCCAGGATGCGCCAATCGGTGCCGGTGTTGTCCATGGCGTCAGTGAGACGACCTGCGCC
AGTAAGCCCATGCGGGTTGCCGCATACGCCAGAATGGCGTTTACCAGAGGGACACAGACGAACGGGATAAACAGCATCGG
GTTCATGATGATCGGCGCGCCGAACAGAATCGGTTCATTGATGTTGAAGAAGCTTGGCACAACGCCCATTTTGCCGATAG
TCCGCAGGTGCGCAACGCGGCTACGCAGCAGCAAAAAGGCCAGCGGTAAGGTTGAACCCACGCCGCCGATCAGCAGGTAG
TGGTCCCAGAAACCTTGCAGGTAAACGTGCGGCAATGCAGCGCCTGCGGCCAGAGCAGCCTGGTTGGCGGAGAGGTTTGC
CATCCAGAAGGGGTTCATGATGCCGGTGACGATAAGCGAACCGTGGATACCGGCAAACCAGAAGATCTGGCACAGCAGCA
CGGAGAGCAGAATGGCAGGCAGTGAGTCTGATGCGGAGACCAGCGGTTCCAGCAGGTGCATAATCGCCTGCGGCAGGATC
ATGCCGGTTTGCGCTTCAATAAACAGGTTCAGCGGATGCAGCGTACCGATAATCACCAGAACCGGGATCAGGATTTCAAA
CGAGCGGGCAACACCAGTCGGCACCTCTTTCGGCAGGCGAATAGTGATGTTGTGCTGCTTGAGCCAGGCATAAACGCGAG
CGGAGTAAATCGACGTCAGCAGTGCGGTGAAGATCCCCTGGCCGGAAAGGTACTGAGTGGAAATCTGTCCTTCATGATAG
GGGGCCGCTACCAGCAGGAACGCCATAAACGCCAGCAGGCCGGTCATCACCGGGTCAAGATTAAACTGACGGCCCAGGCT
CGCACCGATACCGACAGAAATGAAGAAGGTCATGACCCCCATGCTCAGGTTGAAAGGCAACATTAGCTGTGCGCGATATT
CGGTAGAAAAATCCAGCCAGGCGCGGGCAAAACCGTTGGTCGTTTCCGGGGAGAACGGCGGGAAAATAAACACCAGCATA
AACGAGCCGATGATCATGAACGGCAGCGCGGCGGTAAAGCCATCGCGGATAGCGATAACGTATTTCTGCTGTCCGAGTTT
GCCCGCAAGCGGGGTAATGGACTGCTCAATGACGCCAATCATAGACTGATATAACGAACTCATGGGTTCACCTTTTAGTG
CGCCGCTTCAATCAGCGACAGTGCATAGTCCAGTACTTTATCGCCACGCTGCATCCCGTAGTCCATCGGATTGATGGGCT
GCACGGGGATACCGGCGGCGGCGGCCTTTTCTGACAGCGTATTTAACATATATTTCACTTGCGGTCCGAGAAGCACGACC
TGGTATCGTGGAAACTGCATATCAAATTCAGCCACACCGTACGCATCGATCTCGACCGGCAAATTCCGTTGCTGCGCCTC
TTCAACCATTTTCCTGACTAACAGGCTGGTAGACATACCGGCGGAGCAACACAACATAATCCTGAACATCTTGACCTTCC
TCGAATGTAAAAAGTTATTGCGGGGATGATTGGATATCATACGGAAACCGGTTTCCATCTCGTCGCAAAAGAAGTGTGAT
GGGTATCAAAGTCTCAATGATATAAGCGCTTTTTTCTGGATTCAGGTCACGGAATTTGGATGGATTCTGATAGCAATAGA
GTCCAAATGGAAAATCGGTTTCCATGAAAAAAAGAAAAGGATATACTGCGAATGGTTATATTATGAACCATTGCTGTACT
TGGTATTTTCAGGCGTAAATTAGTCGTCTGTCAGGGGAGAAAGATGTCTACAATCAACGATGTATCACGTTTAGCTGGGG
TGTCCAAAGCCACAGTCTCACGGGTGTTGAGTGGTTCGCGCGGCGTTAAGGAAGCCAGCCGCCTTGCAGTACTGAAAGCG
GTCGATGAGCTGAATTATCGGCCCAATGTTATCGCACAGTCCTTACTCAGCCAGTCGACAGGCTGCATCGGTGTGATTTG
CGCCCAGGACAATATCAACCAGACCACCGCATATCTTTACGCGCTGGAAAAACACCTCAGCCAAAGTCAGAAACATTTGC
TGCTGCGCTTTGCCAACAGCAAAGCGGGGGTGCTGAGCGCGCTGGAAGAACTTACCTGTGGGTTGTGCGACGATGTGTTG
ATTATCGGCGCCCGTTTCCCGCTGAATATCAACGACGAGAATGTCATTCTGGTGGATTGCGCGGAGTCGGAAACGCCAAA
CAGTATCCAGTTCGACCACGCGTTCGCGGCGGAAACGGCCTGTAATTTCCTGATAAGCCAGGGAAGACGCCAGATTGCCC
TCATCCACCCCGATACCAGCGGCCCGGCGGACCAGGTACTGCTCGGTTATAAGCATGCGCTGGAAAACAATTTCCTGCCG
TTTAATCGCAATCTGGTCTTTATGGATGACACCTCGTCATCTGTGGCGCTGCAGGTATTGCTCAACAATGCTACCACCTT
GAATTTCAACGCCCTTTTGGTTGCCGATGAGCAGGAAGCGCAGCGGGTGATCCCGCAGTTGCAGGCGTTCAATAAATCCG
TACCGGGCGACATCATGGTCTTTAGCCTGGCGGGGTCACTGCATCTGCCGGGGGTTCCAAAAATCCCGGCGATTGAGTAC
TCCATAGACTCGATGGCGGCGCGGATTGTCGCGTGGCTCAACGAAAAAACCCAAAGCGCGCTGGGCTCTTGTGTGGTGCG
CGGGGATTTAATTATTCCTGAGATGATCAAGCGTTAACGTTTAAAGAGAGCCTCCGCCCGGAGGCTTTTTTTTACGCCGG
GATCACGGGCTGATAAATTCCACCGCAACCTGCCGGGTCAGCCAGACGCCATTTTCCGCCTGATAGAACGGATAACCCTG
TTCAAACATGGCTAATGCGTTAATTTCCAGCACCACCGGCGTACCGTAACGCTGTCCGACCTGGATGGCCACCTCCCGAT
CGGCGGAGAGATGAACATATTGTCGCGACTGTGCGGTTAATCCTTCTGCAAGAATAGCGGAAAGAAAACGGCTGGCGGTG
CCGTGGTACAAGATGTCCGGTGGTTTTTTTTCAGTAAAGGCGATATCGACTTTCGCCGTCGAGTGCCCCTGAACGGCACG
AATACGCAGCCCGTCTTCGGAGAGGGCGAAGCGCCTTTTATCACTGCCGTCCACGACGGCCTCAATGAGTTGTTTGTCCA
GTGATTGCCCCTGGCCTGCCGCTCCTGCGATCAGTGCATCAATGTTCGCCCACCCTTCGCTATCCAGTTCCAGACCAATG
GCTTCAGGTTGATGGCGCAGAACGTAGCTCAGAAACTTACTGACTTCATTATGTGCTTTTTTCATTATTGTCTGCCTTAG
ACATCGTTTTCAGTGAGAATACCATTCAATGCTGTTTTGCAAATAATAAAATTAAACCTCGCTGAGGAAGCTCGCTTTTT
GATATGTTAATGGTTAGGAAGCGAGCCTGTAGATAATTAGACTTGCAGAAGCCAATTGTTATTTAGCAGTGTCACACATT
TTAAGTTATACGCTGGCGCGAATGCAGGCCGAAATATTATTATATATTCGTCATACTGCAAGTTGCATGTGCGTTGGCTT
ATCTCGCTCACCCCGGTCACTTACTGGAGTAGGCTCCTGGAGATTCACTGTGTTGCCGCCTTCCTGCAACTCGAATTATT
AATAGTATAAGAAAAAAGAAGTAATTTACCTGTGAGGAATGTTTGTGGAACTCCATCAGCTTCGCTGTTTTATTGCTGTT
GCCGACGAATTACATTTTGGCCACGCGGCACAGAAGCTGGATATGCTGCCATCGGCGCTGGGTCGTTATATTAAACTTCT
CGAAGAGAACCTTGGCACGCGGCTACTCACGCGCTCCACGCGTAATGTTTCGTTGACGGCACACGGCGCGCTTTTTCTGC
CAGAAGCGCGGGAACTGGTTACCCGGGCGGATGACGTGCAAAAACGCTTTCAGACGCTTGCAAGGCAAAATGCCGGTACA
TTACGTGTAGGCGCCATCGACAGCGCGGCAATAAGTCTCATTCCCCATGTGCTGCATCACTTTCGTGAAAAGTGGCCGGG
CGTGGAAATCCATTTTCTGGAAGATAAATCCTCTCGCTTGCTACCAAAGTTAAAAACCGGACGCCTGGATCTTATTTTTA
TTCGCCCGATGGGGGCGATGGACAGTGAATTTCAGAGCCAGTTTTTGTTTTATGAAGATGTGGTTCTGGCGATTTCGCAA
AATCATCCTCTGGCGCAGAAAACGGAAATTAATGTTGAGGATTTACGCGATATCTCATTGATTGTACCGGAAAAGCGTGT
CAGGCCGCATAGCTATGACTTAACCCTGAGCCTGTTTGAGCACGCCGGGTTTAAACCCCAGCTTATCCAGATTGCTGATG
AAAAACAGACCATCATTAATATGGTCGCGGCGGAATTAGGTGCGGCGATTATGCCAAAATGGGTCATGCGAATGGCGGCG
CTAAATATTAAATTTATCCCCATTGGTCGGGGTTACGAAAATATCCGCAATAAATTACCAATGTCTGCCGTGTGGGTAAA
AGGGGCGCGGGATGAAACCCGGGATAATATGATGCAGATCGTCATGGATGAATTAAAGACGATAGCCAGCTTATATTAAC
GAAAAACCCGGCAAGTATGCACAGCCGGGTTTATTTCATCGCAATCAGTGTGCCATGGCGTTTGACAGGGCGGTCACGCG
GTTAACGAGACGACCAATCTTGCCGATTTCCACTTCAATCACGTCGCCTTCTTTCATGAATAGCGGCGGTGTGCGTTTTT
TACCAACGCCACCCGGCGAACCGGTGATAATCACATCTCCAGCCTCCAGCGGGCTAAAGCGGGAGATGTATTCCACCAGG
GCGGCAACCGACCTGACCATATTCTGCGTGGTGTCGTGCTGAACACGGTTGCCGTTCAGCCATGTGCTGATCGCCAGATC
CTGCGGGTCGCGGATTTCGTCGCTGGTGACCAGCCACGGACCGAATGCGCCGGTCTTGCGCCAGTTTTTGCCAGACGTAA
ACCAGGTATATTGCATGTCGCGCACCGACCCATCCATGAAACAGCTGTAACCCGCAATATGATCTAACGCTTCTTCGCGA
CTTACGTTGTCGGTCGGTTTGCCGATGATCACCGCCAGCTCGCCTTCATAGTCGAACTCATTGCTGCTATCCGGTTTACA
GACCACTTCGCCGTGGGCGGAGAGGGTGTCCGGGAAGCGAACAAACAGGGTTGGCGCATCGATAGTTTGTTCAAACTCGA
TCCGCTTTTCCATGTAGTTCATGCCCACACAGAAAATTTTATTAGGGTTTTCGATGACTGGAAGAAAACGGATCTCGCTG
GCGTGAAAATCTGCCTGCTCCGGTTTTACTCTGGACAATTCGTCTACTGCTTTGGCGGCAATAACGGATTTTAAATCGGG
ATAATACGCTGACAGGCGTTTTCCCAAATCGTAAATCATTTCGCCTTCAATACAGCCCCATGTTTTTACACCGGATTTCG
GATTAACAAAACTTAATAACTTCATGATATACCTGTGCCTGGACGGCGAGTTATTTAATAAACTTAATCTGCTGATTAAT
CTCTTCGATAATCGGCATTTTCCTCGCATTGAAGACCTTCTTATTCTCTTCAAATAAGTTGTTGCCTTCGCAGTCGATGG
AAATAATCAGCGGACCGAACTCTTTCACCTTATTGACCCATAGGGTCTCTGGCATACCGAGATCGCGCCATTGGGCGTCT
TCGATTTTTTCCACGCAGGTGGCCGCCAGTACGGCGCATCCGCCGGGGAAGACTGCATGCACGGCTTTGTGGGTACGGCA
ACCTTCTTCGGTGTTCGGCCCCATACCCCCTTTACCAACAATCAGCTTCACGCCGGTCTGCTCGATAAACTCTTTCTCGA
ACTTCTCCATTCGCATGCTAGTGGTCGGCCCAATGGAGATCATTTCGAACTCATTTTCGCCTTTTTCGACGACGATCGGA
CCCGCATGGAAAATAGCCAGACCTTTCAGATCTACCGGCAGCTCACGCTTCAGTTCAATCAGACGACGATGCGCCACGTC
ACGACAAGTCACCAGCGTACCGGTCAGATAGACGATGTCGCCCGGCTTAAGTGCCAGTAAGTCTTCGTCTTTGATAGGGG
TTGTCAGTACTTTTTTCATAATACGGCGCCTTCATGGGAAAGAATTTCGTAAGACAGGTCAGCTGCGAAACGGATCGCGC
CACGACGGTGTGCCCAGCACCCGGTCGACACGGCAACGCCGATAGTTGATGGATGACGTGCGGAGGATTCGATATTGACC
CCCATCACGGTCGCTTTACCGCCCAGCCCTTGTGGACCCAGACCGACTTTGTTCAGACCTTCTTCCAGCAAGACTTCCAT
TTTCGCCGCATCAGCGTTCGGGTGAGCGGAATCCACCGGACGCAGAATCGCTTTTTTCGATAATCGTGCCGCCGTTTCAA
CGGAGGTGGAGACCCCTACACCAACCAGCAGCGGCGGGCAGGCATTAACGCCGTATGAGGTGATCACGTCGAACACGAAC
TGATTCACGCCTTCATAACCCTGGCCTGGCATCAGAACTTTTGCTGCGCCCGGCAGGGAGCAACCGCCGCCCGCCATGTA
CACCTCGATGGTGCAACTGTCGTCATCCGGGATGATGTCCCAGTCCAGCCACGGCACACGTGAACCGGTGTTGGTGCCTG
TGTTTTTCTCGATAAAAGTTTCAACCGCGTTATGGCGCAGTGGGGCTTTTTTGGTGGCTTCCAGCGTGGCGGTACGCAGC
GCATCCTGCAGGCCGCTTAAGTACGGGAATTTTGCGCCGCAGGTGATAAAGTACTGAATCACCCCGGTGTCCTGGCAGCA
TGGGCGGTCCAACTCATCCGCCCGTTTCTGGTTTTCAAACATTGAGTCATAAACCGCGACAGCCAGCGGTGCATCTTCTT
CTGCACGTAAAGCTTCGAGTTTTTTCATGACGTCTGTTGGCAGACGTTTACCGACATACCCGGTAAAGCGGGTCATCACA
TCAGTTAAAGACGACATTGCATCTGAAGTGTTCACAATTTGCTCCATTTTTCGTTAAGCCAATGAGCTTTTCATTGCCTT
GCGTTTACGGCTAATTTCAATAGAAAGGGTCAGTACGGCGGAAACCACCAGCATGGCTGCAACGCAGTAGAGTGCGAGGG
AGAAGTCGCCCGTGGTCTCTTTCAGCCAGCCAATGACTGCCGGGCCAGCAAAGCCACCGAGGTTGCCAATTGAGTTGATG
GCGGCGAGGCCTGCTGCGGCTGCCGGGCCATTGAGGAACAGTGACGGAATGCTCCACAGCGGCGGTTTGCACGACGAGAT
ACCTACACTGGCCATCACCAGCGCGACAACCGCCAGGGGCAGGCTGTGCACAGTACCGGCCAGGATGAAGCCCAGACAGG
CGAACAGGCAAGCGCCCACAACGTGCCAGGTGCGCTCTTTGGTTTTGTCAGAATGTCTGGCCCAAAGAATCATCGCGACG
ATAGAAAGCGCAGCCGGAATGGCGTTGATAAAGCCAATCTGCATCGTGGTCAGGCCGAAGGATTTAATAAACTGCGGCGA
CCAGATGTTGAGAGAATAAAGCCCCGCGGAAGTACCGAAATAGACCACTGCCAGCGTCAGGACGCGTACATCGGTCAGCC
CCTTCCAGATGCTGGTTTTCGCTTGCCCGGCTTTGCCTTTGTTCTCTTCTGCCAGAGTGTCGATCAACCACTGAGTTTCA
TCTTTAGACAGCCAGCGGTTTTTCTCCGGACGGTCACTCAAGTAGAAGAAGGTGAAGATGCCGAGCAGAATGGCTGCCAC
GGAATCCAGCATGAACATCAGCTGCCAGCCTTTCATGCCAAACGCGCCGTGCATACTGAGAATGATGCCCGCCAGTGGGG
AACCGAGCATGGAGGAGATCGGCGCAGCTGCCATAAATAACGCAATAACCTGCGCCCTGCGTTTAATCGGGAACCAGGTG
CTTAAATAAAGAATAATGCCAGAGAAAAAGCCCGCTTCTGCGACACCTAATAAGAAACGCAGAATATAAAAACCAGTAAC
GGTTTGCACAAACATCATGCAAGCGGCAATAATGCCCCAGCTCACCATAATTCGTGCTAACCAAATACGCGGACCGACTT
TTTGTAAAATAACGTTCGATGGAACATCAGTTAAAAAATAGCCAATAAAAAACATGCCCGCACCCACCCCAAATACCGTG
GAAGAGAATCCCAGGTCCTGGTTCATGGTGAGCGCAGCAAAGCCGATATTAATACGGTCGAAAAATGCAATAAAATAAGC
AAACATCACAAATGGCACTATTCGCCACGATATTTTCTTGAGGGTAATCTGCTCTATTGATGGATTCATGTCATCGTTTC
CAGCGGTAATATAATAATGGCAGGTGACGTGATGGAATAAAAAGTGACCTGCTGACGCGGGCAACTATGCGGGGAATAAT
GGTGGGGATCATCCAACGAAGATTGTATAAAAAATTAGAATAATCGAGGTGAGAATAACAAACCCATGCATAAAGCATGG
TTATGATCAATTAAATCGCAAAAACAGGCCAATTGTTAACAAAAAAAACCGGGATTGGTAACGTAATTTGAACAAATTCG
GAGTGAAAGAAATCGTGGGGAATGTGATAAGGCTCAAATATCTGCAGTTATGATGTTTGGCTGTAAAATGCCAGGCGCCG
CCGGGGAGTGTCCCGGATGCATCGCGCACGCAGTACGGTCCCCTCTCCATTGAGGGAGAGGGTTAGGGTGAGGGGGAAAT
GCCGCAAACTGCACGCGTACAGCATTCACCATCAAATAAAGGTAAAAATCTCTTCACGCGGCAGGCGGGATTTCGGCAAT
GCGGCGTTGAAATCACTTTCGCTGCGGTAACCGAGCGACACCAGCACCACGCTGGTCAACCCTTTTTCACGCAGACCCAG
CGAGAGGTCCAGCGCACGTTGATCAAAACCTTCCATCGGCGTTGCGTCGATACCTAACATCGCCGCGCCCAGCAGCAGGC
CGCCCAGCGCCAGATAAACCTGTTTCTCCATCCACTGCGGAATATCACGGGATTCATAGCGGTGCATATCCACATAAGAG
CGACGGCCCTTATCCTGGCCTGCCTGCGCGCCTTCGGCGACGAAACGGCCATCTGCGCTCTCCTGCGCCAGCACCTTTTG
CAGATGCTGATCATCCAGATCTGTACGCATGCAAAGTGCAATAACGTGCGAGGCATTCAGCACTTTAGGTTCGTTGTAAA
TGAAAGCGCCGGTGGTAGATTTTGCAATCGCGGCGCGGCCTTCTGTCGTCGATGCCACCACAAAATGCCACGGCTGGGAG
TTCACCGAAGAGGGGCTGTTTTGTAGTACATTAAGCAGCGTCTCAATCTGCTCCTGTGGCAGCGTCTTACCCCCTTCAAA
GGCTTTAACGGTATGGCGGGCAAGCACAGCATCATCTAAAGTCATCGTCTTTCTCCGGCAGGAAAATGAAATAAATACGG
GACTTGCCGCCCCGTCTGGTAGGTCGAGAATAAACACAAACAGTGACGAGATAAATCATCTCCGCTGTGCAGCACTTTCC
CTCCGGGAGTGAAAATAATGTCATGGCGCTTTGCGCCTGTGGTTTTTTCTGGCAAAAAGAGGGCTGACCGTAAGCCCGGC
AGGAGAAAGCATGATTCGCCTTGAAGATGTCACCTTATTTGTTCGCTCTGCTGCGCTGGGCAGTTTCTCCAGTGCGGCGC
GAGAGGCGGGGCTGTTGCCGGGGCAGGTCAGCGCCGCCGTGCACCGTCTGGAGCGCGACCTCGACAAGCGCCTGTTTGCG
CGCTCGACCCGCAGTCTGCGGTTGACCACAGAGGGCGAAAAATATCTGCCCTTCGCTCAGGAGATGTTAGCCGTGGTGCA
TGCGGGGGCGGAAAGTCTGCACAGCAGTGACAACGACATTCAGGGCGAACTGCGTGTGGCCGTACCGTCTGATATTGGCC
GCAACGTGCTCTTGCCGCTTATCACCCGGTTTTGCCAGCAGTACCCCAAAATCTCGCTGCGTCTGTCGCTCTCCGATGAA
ATTAGCGATGTCTTTCGCGACCCGGTGGACATTGCGATTCGCTATGGCGTGCTGGATAACAGTAGCTATGTCGCACTACC
GCTGGCAGAAGATAACCGCCGCGTACTGGCCGCCTCGCCGGCTTATCTGCAACAACACGGCAGACCGCAAATCCTGGGCG
ACATCGTCAATCATCACTGCCTGCTGTTTACCATGAACAGCCACGTCTATGACAAATGGAGCTTCCCGGAAGACGGTATG
CGCCGCCAGCTTATCGTTAAAAGCCGCATGCTGTGCGACGATGCGGATGTTGCCCGCCGCTGGGCACTGGAAGGGATGGG
CATCATCTACAAATCGTGGATTGATATCAGCGCGGATGTTCAGGCGGGCAGGCTGGAAGTACTCTTACCGCAGCACCCTG
GCGAAGCGGCGCCCCTCAACCTGATTTGCCCGCACCGCAAGCAATTCTCCCCGGCGATTCGCCAGTTGCACAGCGTGTTA
CGCGAGCCTCTGCGCGCGATTACTGCGTTGCTGCATACCCACCCGGCGTTTCACCCACAGCCCTGATTTGTTCATCCTGC
ATTTGCACACGCTCCGTCGTGGGGTATGCCCTGTGCGTCTATCGTCAGACAATATTCAGCTTTCAAAAAGCCACGTTTTG
CTAACCCCTGATGTGGTGATAGGCGACTATTGTTGAAGCCATACAAAAAATCAGGGATCGCGTTCAGTGAGGAATGCGGC
GAAAAGGCGTATATCAGCGCCTAATGTTGTCCGGGCTGGCGACGCGAGGAGTGCCGGGTTCAGTCCGTCATCTAAAAGGT
ATGTGCGAATGGCTTTACGTTCATTAGGTACCACGGGTTTACAGATCCCCCGGCTGGTTTTTGGCGGTAACGTATTTGGC
TGGACCGTGGATGAGAAGCAGAGTTTTAGTTTGCTGGACGCTTTGCTGGAGCGAGGCTTCACGGCAATCGACACCGCGGA
CGTTTACTCTGCGTGGGCGCCGGGTAACAAAGGCGGCGAATCGGAAACCATCATTGGTAAGTGGTTTGCCGCCCATCCTG
GCGTGCGTGAAAAAGTGACTCTTTTTACGAAAGTCGGCGCTGATTTGGGCGCACCTGGCAAAAAAGGCCTTTCCGCACGC
TGGATTGAACAGGCGGTCGAGGACTCATTGCGCCGTCTGCAAACCGACTACATCGACTTGTATTTCTCCCACTGGCCGGA
CAGCGAAACGCCGTATGACGAAACCCTGGGAGCATATCAAAAGCTGCTTAAAGCCGGGAAAATCCGTGCGGTCGGGGCGT
CAAACCTCAATGCGGAACAGTTACAGGCTTCTCTGAAGGTGGCGGATGACAACGGCTTGCCGCGCTATCAGGTACTGCAA
CCGGAATATAACCTGTATGACCGTGACAGTTTTGAAGGAAAACTGCAGGAGTTAACGGTTCGGGAAAATATCGGTGTGGT
GACCTACTACAGCCTGGCGTCGGGTTTTCTGTCGGGCAAATACCGCAGCGAAAACGATCTCAGCCAGAGTCAGCGCGGGC
AGGGCATCAACAAGTACCTGAATGCACGTGGCTTTGCCATTCTGGATGCGGTGGACAAGGTGGCGGCGAAACATAATGTG
AAACCCGCTGAGGTAGCGCTAGCCTGGCTTATCGCTCAGCCTGGTGTGACTGCGCCTATCGCCAGCGCCACAAAAATCGC
CCATGTGGAGAGCTTCGTGACGGCGGTGTCGCTGGCCCTTTCCAGTGAGGATATCGCGGCGCTGAATAACGCCGGTCAGT
AAGGCACAAAACCGGATGGTTATGCGCCATCCGGTACGCTTTTCCCACCTAAAAATTGTAGTTTTGCATGACCTGAGACA
ATTTTTCCCGTCGTTCGGTTGGAGTTTTTGTCGCCCCTGCCGTTAACCCTTTTGATGAACGCCACGTATTACCGTACAAG
TCCGGCAGGTGATTGCCGCCGCGTAAGCACCTTCTGACTTGTCGTTCGGGACAGGGAACAATGAAGGAAAGTCACGCAAA
GAAACACGATGTGCTGATTGAGCGACTGTGCGAAATTTTCTCGGTCCTTTATCAGGGAAACACCATCGATAAAGCATGGT
TATGTACAAAATTTGGTATTACGGCGCGCACCGCGTACCGGGACCTGGCGCGGCTTGCCCACTTGCTGGATCAGGTCTCG
CCTGGCCGCTATCGCCTGAGCACGCATCTGCTGCCGACACTCCATACCGGGCACCTGGTGGAATTTGCTGATTTCGCGGG
CGTTGCGCATCTTTTCCCTCGTCGGGACGGACAGTCGCTACGTAACAGCATGAAAAACCGGGATAACATCGCTTTTCATG
GCGTCAGTAGCCGGGAAAATTACACCATGGATGACCTGATAGGCCAGCTCAATCAGGCTATCGCCGCCCGGCAGGAAGTC
ACGTATCGCTACCGTGAGAAAAACCGCTGCGTTCAGCCGTATCGCCTGATAAACCATTATGGTTTGTGGTACCTGGCGGC
GGTGGATGCGGGCACGCTCAAGGCCTTCGAACTGGCGCTGATTTCCCAGTTTGCGCCAGGGGCAAACCGCTTCACGGCCG
ATCCACTGGTGCTGGAGGAACTGGAAGCAGGCTCGGGCATTCGCTTTGGCAAAAAGACAGAGGTGCAGTTACGGATTTCG
GCTCATGCGGCGAAGTTCGTCAGCCGACGCCCGCTTTTTCCTGCTCAACGCCTGGTGGAACGGCACGACGATGGCGGCAT
GACGATTTCATGTGACATTCGCGACCCGCACACGCTGTTTCGCTGGCTGCGCTACTGGCTACCGGATGTCAGCATCCATT
CGCCCGCTTCCCTGCGCGACGCGTTTAAGCAAGATTTACAGCGGCGCTACGCCGAAGCTAGCGACGATATTGTTCATCCG
ATACCTGTTCCAGCCAGGTAACCGGGCTGCCGTTTTGTGATTCGGCGATAGCGATATGGGTCATCGCATTGTCTGGCGTT
GCGCCATGCCAGTGCTTCACATCCTGCGGGATCCAGACGATATCGCCCTGGTTCATCTCCTCAATGGGTTCCCCTTCACA
CTGGATCCAGCCTTTGCCGTGGGTGACGATCAGCGTCTGACCAAGCGGATGGGTATGCCATGCCGTGCGCGCACCCGGTT
CAAAGGTGACAGTCGCGCCGCCAACGCGCGCCGGGGCATCGGTCTGGAACGGGGCGTCGAGGCGCACGCGGCCGGTAAAA
TAGGCCTCCGGGCCGGGTGCGGAAGGGACAGAACCACTACGGATAATTTTCATTTTCTTCTCCTGAAAGGTAAAAACCAC
AGGATTAAGTTTACGCAGTGCCGCCGGGATTGATTAGTCGGGGAAATCGAAAAGGACTTATGAGAGGCATTCATGAGTGT
CTCAGGGGGGAGCCCGGCTGTGCGGCTACAGAGTAACGGCGAGCCGGAGCGATGGAATCGGATTGCGGGCGGCAAAATGG
GGTTAAAAGACTAACTCATGAATGGCGTTCACTGACCGTCATGGTAAACCACACTTCTTTATCACTGTCGTTGGCATAGG
CATGGGGCGCATCGGTCCGGGCTACGGCGGAGCTGCCCTGCGTGACGGCCAGGACGGTTTCATCGACGGTGACGGTCAAT
GTGCCTTGCTCCACATGCAGCAGTTCAAAGGTGCCAGTCGGATGGCCCGGTGAGCTAAAACGTTCGCCGGGAAACAGATG
CCAGCGCCACATTTCCAGCATGTCGGGCCCACTGGTGCCTGCCAGTAAGCGGGCCGAACCGCCCTTATCCCCGTGCCAGA
GTACCGGGATATCCCCGGCGTCAATCAGGTGGACGGCGGGTTTACTGGCCACATCGACAATATCCGCCACGGAAACGCCC
ATCGCCGCGGCGATTTTACACAGCATCGCGATGCTGGGGTTGGCCAGACATTTTTCGATCTCGACCAGCATGCCTTTGCT
GACACCAGCCCGGCGGGACAGTTCGTCCAGCGATAGTTTTTGTTGCTGGCGGAACGCTTTAATTCGCACCGCCACGGCCT
GGCTAACGGTCTGGAGGTCGGCACCTGAGTCGGTCGGTATATTGACTTTTTTGGTCATCGGTCACTACTATGGGATAAAT
TAGTCACTAAAAGGATTATCCGATGCTTTCTGTTCAGCCGTCAATCGACGCCGGTATCGCCCGCATTGCGCCACAGTTTC
GTGCGCTTAGCATGCTGGTGGAGGCCGCACCGTTAAGGCATCCTCAGGTGGGAGAAGCGGCGCTGTCGCGTGCCTGTGCA
GAGGTGGTGGCGGGTGGCCCTGATTGGGCGCAGGCGCATCTGGATGCGTGGAGCGAGGTGTTTAAACGCTTCGGTGCGAA
GCCAAAACGCACGCCATGTTCTGCCGACGCGCTGCGAAAACGGGTGTTGCGTGACGGTTCGATGGCGGCGATTGATCCGG
TGGTGGATCTCTATAACGCCATCAGTTTGCGCTATGCGATTCCGGTGGGCGGCGAGAATCTTGCCGCGTATGTGGGCGCA
CCGAGGCTGGTTATCGCCGAAGGAACAGAGCGTTTTGACATGATGAAAGACGGGCAACTGGCGGAAGAGTCGCCGGAGCC
CGGTGAAGTGGTGTGGCGTGACGATCTCGGAGTGACGTGCCGCCGCTGGAACTGGCGGCAGGGGGTGCGTACCCGCCTGA
GTGCGACCGACAGCCAGATGTGGTTTATCCTGGAAAGCCTGCCGGAGATGCCGATTGATGCCTTGCACGCCGCAGGCGAT
GAGCTGGCTGCTGGTTTGCAGGAGATGATGCCTGGCAGTATTATCCGTTCGTCGCTGCTCACGGTGTGAAAGGGAATATC
CCGGATGCGGTGCGCCCGTAGCCCCGGCAAGCGCAGCGCCGCCGGGGATGCCCCGGATGAGCACTACAACCTCGTCAACG
TCGCAAAATAGGCGGCGAGACTGTCAATCAGGGCCCTGACCGCAGGCGGCAACCCTTTGCGCGTAGTGAATACCAGGTGA
ACTATCCCCGGCACGCTGCGCCACTGCGGGAATACCTGCGCCAGCTCCCCCTTCTCTAATGCGCGATGGCAAAAGTGCTC
CGGCAAAAACGCCACGCCGAGCCCCTGACTTGCCGCCGTACGCACCGCCGCAAAATCACTACAACTCATCATTGGCTCGT
GACGAAACATCATGCTTTGCTTATCACGGTTTTCCAGCGGCCATTCCACTTCGGCGTCGCCATCGTTAGTGCTGAGCGTG
GGCAGGGTATTCAGCGTGGCGATATCCTCCCCCGCACGCCGCGCCAGCGAAGGGCTGGCTACCAGAATGCGGTGCGAAGT
ACCCAGCGTGCGCATGATGAGTTCCGCATCGCTATTAAGCTGCGTGCGCACACGCAGGGCCACATCAATACGCTCATTAA
TCAAATCCACGGGCCTGTCGAGAGCAAGGATTTGCAGCCGGACCTTCGGGTAGCGGTGCATATAGGCCATCAGCGTGTCA
GAAACCACCTCCACCATCCCGGTCGGGCAGCTAAAACGCACCAGGCCATGCGGCTCGGCATGGGCATTGATAATCAACGC
CTCTGCCTGCTCTGCTTCTTGCAACATGGCCCGGCAGCGCTGATAAAACGCCTCGCCCACTTCGGTGACGCGAAAACGGC
GGCTGGTTCGTTCAATCAGCCGTACGCCGAGGCGAGATTCCAGCTCGGCAATCCGGCGGCTGAGTTTTGATTTTGGTTCG
TGTAATGCCCTGCCTGCGGCGGCAAAACCCCCGTGGCGCACCACCTCGGCAAAATAGCGATAGTCATTCAGATCGGTACG
CATTGTCGCCTCATCGTTCCTTTAATAGAACGATAGGTAGCATAATTGCTATCTTCTTGCACTATCGTTCCACTGGTATC
TTCATCATCACTAACCCAACGGAATAAACCGGAGCTTAAAATGAACAGATACAGCAACAAAGTGGTGGTAGTGACTGGCG
GTACCAGCGGCATCGGCCTGGCAACAGCAAAAGCCTTCGCAGCAGAAGGGGCGCATGTTTACATCACCGGGCGTCGCCAG
GAAGCACTGGACAAGGCGGTACAAGCCATCAGCGGCAGCGTGGTCGGCGTGCGTGGCGATATGGGACAACTGGCCGATAT
CGACCATCTCTATGATGTGATTCAGCAACAGCATGGTCAGATTGATGTGCTGGTGGCGAATGCGGGCGGCGGCGACTTTG
CGCCTCTTGGTGAAATCACCGAACAGCATTACGAGCAGACCTTTAACACCAACGTAAAAGGCGTGCTTTTCACCGTGCAA
AAAGCGCTACCGCTGCTCAAAGATGGCGCCTCCATTGTGTTGACGGCCTCGACCACCAGCGTGAAAGGTACGCCGGCATT
CAGTGTTTATTCGGCCACCAAAGCGGCGGTACGTAACTTCGCCCGTAGCTGGATTCTGGATCTTAAACCGCGCCGTATTC
GCGTCAATGCCGTAAGCCCTGGCCTGACCGATACCGCCGGACTGAATGAGCTGTTTGGCGGTGGTGAGCAGGCGGAAGGC
ACCAAATCCTGGCTCTCCGAACAGGTACCATCAGGCCGTATTGGCCAGCCTTCTGAGGTTGCCAGCGCCATCACGTTCCT
CGCCTCGGATGATGCGAGCTACATCAACGGTATCGAACTGTTTGTTGATGGTGGCCTGGCGCAGATTTAATGTATAAGTG
TTGCCCCGCATCAGGAAGGAAAGGTGTGGGGCAATGACGTATATCCCGTTCATTATTTGAGCTTATCGTGTAAATTTTCA
CCAGTGGAGGATCGTATGGAAAAAACGACACTCTTTAAAAGTAATCGCAGCCAGGGGAGCAAAACAGGGAAGATTTTTAA
TGCTGAAATATATGCTGGATACCAACAATACCCGCGAATTTGAGCGGGTCCCTGGAATTCGTTTGTCTGACTGGACGATT
CAATGATATCTGAGGTGAGTCTTAGAAATAGACTCCCTCTGGATTGTTGATACATAAATCCTTTATGCCTAAAACACAAA
AGCATTTCCATAAATAGCAATTGTTAAAAGTAACTATCCATTCCTGGTATATCTCGATACATCCGCAATAACCCCGTGGT
AGACTCGCCTTATAAAATATATCGATGTCATCTAATTTATAACAACTGAAATAATCATTTTCAGGGAAGGTGAAGTGTGC
CTGATTGGTTATCGTTAGCAATAGATTCATTTTGGCCAATGCTGTATGCCGGGCTGACATTTACTATTCCATTAACATTG
ATTACCTTCGTCCTTGGATTAATTCTGGGGTTCGTTGTGGCGTTAATTCGTTTATATGGACCTGCGCCGCTGAAAAGCCT
GGTGCGCTTTTATGTCTGGATTATTCGCGGCACCCCCTTACTGGTGCAACTGTTCCTTATTTTCTATGCATTACCGAATG
CGGGTATCACGCTCGATGCGTTTCCAGCGGCGGTGATTGGCTTTACGCTGAATATTGGCGCCTATACCTCGGAAGTGATC
CGTGCGACGCTGCTCTCGGTACCAAAAGGCCAGTGGGAAGCGGCACATTCCATCAGCATGAGCTGGAGCCAGTCGCTGCG
GCACATCATTTTGCCACAGGCGGCGCGCGTGGCGGTTCCGCCATTATCAAACACCTTTATTTCGCTGGTAAAAGACACTT
CGCTTGCATCGGTGATTACGGTTCCGGAGATGTTTCTCGCTGCGCAACGTATTGCTGCCGTCACCTATCAGCCGCTTATT
CTTTATAGCGAAGCAGCGCTCCTCTATCTGTTGATCAGTTCCGTCTTATCGTATTTACAGTCGCACCTGGAAACCCGATT
AGAAAGAAATACCGTGGTTAAGGAAAATAATAATGATAACGCTATCCGGAATTGAGAAAAGTTTTGGTTCGCAGAAAGTA
CTGCACGATATTTCTCTTGCGCTTCCGGAGGGCAGCGTTACGGCATTAATTGGTCCCTCCGGTAGTGGAAAAAGTACATT
ATTACGCTGTGTCAATTTGCTGGAAATTCCGCAGGCCGGAACGGTGAAAATTGGCAGCGAAGATATTTCATTTAACGGAC
ACGCCAAACCGAAGAAAAAAGACATCCGGCGCATATGCCAGCAAACCGGCATGGTCTTCCAGAACTTTCAGTTATTTCCA
CACTTAACCGCGCTGGAAAACATCATGCGCGGGTTGGTGGTGGTGCAGAAATGGCCCGTTGCCAAAGCCAAAGCGCGGGC
GGAAGAGTTACTCACTAAAGTGGGCATGCTACATAAACGCGACGCCTGGCCTGCCATGCTCTCTGGCGGCCAGCAGCAGC
GCGTGGCGATTGCCCGAGCGCTGGCTCCGTCGCCGAAAGTTTTGCTCTGCGACGAACCGACGTCGGCGCTCGATCCTGAA
TTGTCGCTGGAAGTCGTTGCCGTCCTGCGCCAGCTCGCCCAGGAGGGGACAACCATGTTGATGGCGACACACGATTTACG
GCTGGCGGCGAATATCGCCAACCAGGTTGTCTTCCTGGAGTCCGGGCACATTGTGGAGAGCGGCACCTCGAAAGCCATCT
TCACCCAGGCGAAAAAGACGCGAACACAACTGTTTATTTCCACCCTGACCGACACCCTTCCCGATTCCTGGGAAATTTAA
AACAACAACACGGCAACTTTTTAAGGAGCTAATGATGAAAGTATTAGTCACTGCATTGCTGGCAACCGCCATTCAACTGA
GCGTTTCCCATGCTGCTTTCGCGGCAGACGATCTGGCCGCTATCAAATCTGCCGGGGTGTTAAAAATCGGCACTGAAGGC
ACCTACCCGCCGTTCACCTACCATGATGCCTCTGGAAAACTGGTGGGGTTTGATGTGGAGATTGGTCGCGAAATCGCTAA
ACGTGTTGGCGTGAAGGCGGAATTTGTCGAAGGCAAATGGGATGGTCTGATTGCCGGGCTGGACGCTAAACGCTACGACG
CGGTCATCAATCAGGTGTCGATTACCCCGGAGCGTAAGGCGAAATTTGATTTCTCCGAACCCTATATTTCCTCCAAAGCG
GTGCTGATTGTTAATAGCAATAACACGGCGATCAAGAGCTTCGATGACCTCAAAGGCAAGAAATCTGCCCATACGCTGAC
CAGTAACTATGCGCAACTGGCGCGTAAATACGGCGCGGAAGTGGTGGGGACCGATGGCTTTGACCAGTCGGTATCGTTAG
TCGCCCAGGGGCGTGCGGATGCCACCATCAACGACAATCTCTCATTCCTCGACTTCAAGAAACACAAGCCGGATGCACCA
GTGAAAATTGTGGCGTCGCAAAATGATGCAGAACAAGTGGGTGTCCTGATTCGTAAGAATGAAGGGGAGCTGCAACAGGC
GATCAATAAAGCCCTGGACGGCATTAAAGCTGACGGGACCTACCAGAAGATTTCCAATACCTACTTCGGGACCGATGTCT
CTAAATAACCGGTCAGCCGCAGCGGTCATTGCGCCGCTGTAGGTTTTAAAAAAGGGCAGCAGTTGCACGGGAGAGCCAGG
GGCAAACTGCTGCCAAAAGTACAACGTTTACTGCGCTTTTTCTTTTATTAGCATTGCAAGGACAAAGAACACGGCGACGA
AAGCGATGATGAAGTTAAAGCCCGTCGAGATACCGTAACTGTCGGAGACCTGGCCTATGACCGACCCGGCCAGCGCGCCG
CCGAAGCCAGAGGCGACATAAATCAGCCCCATCACCGAACCGCTTTTGCGGGTAAGGCGCGTGGCAATGGCTGCCGCCGT
CGGGAACAGCACGGACATGGCAAAGCCGAACAGCATGAACAGATAGACGAACTCCACTACCAGCATGCGGCTGACGATGA
TGGAAACCAGCGACAGAATCGAGAACCAAATCAGCGTCCGGCGCTCGCCCAGTTTCAGGGTGATAAAACCGCCAATCACG
CGGCCAATGGTAAACAGCCCGGCAAACGAGGAAATAACATAAGCGGCTTTCGCGGCCTTACCGGCGGCGTCCAGGTCTGC
GATATCGAGTGCGGCGTAGAAGATCGGGAAGAAGTTCAGGAACGCCGCTTCGGCTGCCACATAGAACAGCAGGAAGGCGA
TCACGACCATGATGCGTTTCTGGGTCAGCAGCTCGATAAAGTCGCTCAGCTTCATGCTGGACTGGGCATTGCTCTCCAGC
TTCAACGTGCTCAGAACCAGCACCAGCACGGCGACGATAACGGCGATGCCAACATAGAAGGCGCGCCAGGAGACACTGTT
GGCGAACAACTGATGCAGGATCAGCGGAGTGACAATCATCCCGACGCCAAACATGGCGTTGGAAATATTGAACATCATCC
CGGCTTTGTCTTTATAGAAGGTCGGAATGACGGTCACGATGGAGACCATCATCGAGCCAATGCCCAGACCAATCACCAGA
TAGAAACCAAAGAACAGCGCCACGGTATAGGCAAGACTGGTGCCCATCAGGCCGACAATCATCAGCAGCGAGCCGACCAG
CATCATGATTTTCAGACCTTTTTTGTCGGTCAGGTAGCCGGTCAGCAGGCTGGAAATCAGAAAGCCAATCTGAAACAGGG
TAATTAACGTCCCCACCTGGCCCATATTGAGATCAATGCTGTGCTGTACCTGTTCAAGGATCAGCCCTTTGGTGTTCTGA
ATCCCACCCAGCAAAAACATGGTCATAAAGAGCAGGAAAAAGACTTTCCATTTTTGCGCATTCGTCATTATTGAGCTTCC
TTGCGTAGTTCATGTTCTCCGATGGCGTCAAACAACGCCTGATCTGCCCATCCGTAGCAGTAATAGAGCAGGTCATCGCA
GGCGCTGGCTTCTGCGGCGCGTACCGCTTCCAGCAACTGTTCTGGCGGCAGATTCCACATCTGGATGCCGCTGAAAATAA
AAGTACCTTCCTGCGAGAGCTGACGTACCCGGTCGTTTTGCTCTTTGACGAAACTGATCGGGAAGCCGGAGGCTTTAAAG
TCCTCGTAGCTGAGCGCGTAAGGCAGGTTGAACAACTTTTTAAACGCCTCAAAAGCGGGTTCATGCGCGGCTTCATCGCA
GGCAAAGAAATTGACCAGCCCCTGTACGTCCGCACCGCCCCCGAGTTTGTGGTAAGGGAAGTGTTTCAGCGTGCCGGAAA
GACGCGTCAGCGCGCGATAATCCTGCCCGAGGATCCAACTGTAGGCCGGTGGCCACAGGTCGAGCCAGAAATGGATATCG
CCAATGTTCTCTTTCGCGTTTTTCAGGATACGTTCGACCAGCCCGGTAACGCTTTGTTGGCGAAACGCAACCCAACGGGC
AATGATGGGGTTATCGCGAAACGCCTCGACGGGATAAGCGAAGTCCCCTTCGGCAAGGGCGGCAGCGATTTTATCCAGCT
CGTCTTTGACCACCTCTGGCGCGAGGCCCTGCGCTTTCATGGCCTGCTGGCAATGCGGGCAGAAACAGGTAAAAAGCCCG
GCGGGATTGACCTCTTTTCCGGCCCAGTCAGGAAAGCGGATACGGTCAATCAGGAAGGTGTCATAACCGTAAAGGCTCTT
GATGCGGCTGAACGTTTTTTGCCAGTAATCGGCCACATCCGGCGCATTGGGGCATAGCCAGTACTTGATGACCCGGCCAC
GATAATCAACGACCTGGTTGTTGGCGATATCACCACTAAAATCCCCGTTCAGGATGTTTACCCAGGGAATCACTTTATAG
CGAGTGCCTTCTGTCGCCTGTTGAACCCGGCGCAAAGGGTCGTTGCCCGCCAGCACGCCGGGGTCTATTTTCTGCTGCAG
ACGCGTATCGGGATTATCAATATTGACGTGCAACATGCCGTTGCCCATTACCGATTCGTGTACCGGGTTATGCGGTAATA
CGCCCACGGGATACGGATTACGTTCAAAAATGGTATTTAATTCGACAAATAAATGTTCGACGTTCTGCATGCCGTCTAGG
CGTTGCAGAATGTTCTCCATTCCTTCGTCCAGAATATCGTGCGGATGCAAATGGATTCCTGCCATTATGTTCTCCTTGTC
GTCAGGTGACTGGCACTAATTAATTTGTGCGTCTGGCATAAATTGAATTGCGGGATAAATAGCGGAAAGCGCCAGAATGG
CGATGCCATAAAGCGGTGCTTTTTCGCGTAATTCTGATAATTCCACGGTGACGTGGGTATTGGTGAAAAGCTGTCTGTCG
AGAGTGGCCTGCACACGGGGTAAGAAATAGTCTGCTACGTGAGTGACGCCGCCGGTTAACACCACCTTTTGCAGGTTCGC
CATCGCCACGAGATTAATAATCCCCATGGCTAAATAATCGGCCATCTCATCGAGCAGTGCGCAGGCCAGTGGGTCGCCCT
TATGCACATATGACATTATCTTTTCCAGCGAAAGCGTCTGGTTTGTCAGTTCTTTAAACCTGTCGCTGATACCAGAGCCT
GAGCAGTAGCTTTCAAAGCACCCCTTATTGCGCCAGTTTTTATAGAGCTGGCCGCGGTTAAAAATCATGTAACCAATCTC
GCCCGCTGCGTTATTGGCTCCGCGAATGATTTTACCGTCCATCAGCAGCGCTGATCCTAAGCCAGTCCCGATGCCAATCA
GCGCGGCGCTGTTGCTGTGGCGACATTTACCGCACCACATCTCGCCCACCAGCGCGGCACGAATGTCATTCTCCAGGATG
ACCGGCAGAGAAAGCCGCTTTGTTAGCTCATCCGCCAGGGGAAGACTGGACCAGTCGGGCAGATTGGGCGAGCCTTCCAG
CACTACGCCATTACTGATATCGATAATGCCGGGTGTCGCAAGACCAATAACGCCGATACGGCGATGTTCAACGCCACTTT
CCACGATAAAGCTGGCGATGCTGTTGGATAAAAGGTCAATAAAGGCATTACGATCGTCGGTCTGGTAAGTCGCTTCGCGT
TTTTCATACAAAATCGTGGCATTGAGATTAAACAGCGAAAAGGTAATTTTCGTTCCGCCCAGATCGATGCCAATTCCCAG
CCTGGCGTGTGGATCAAAATTAATCAGAATGCCTTTTCTTCCCTGCCCGGTTTGTTCGCTGACGCCGCCTTCAAAAATGA
TTTTCTCCAGCAGTAAATCGTTAATAATTTCTGAAACGGTCGCTTTGGTCAGTCCACTGATTTTAGCGATTTGCGCGCGT
GATAATGGACCCTGCTCACGAATGATATTGAGCACCAGCGTCGCGTTCATCTGGCGTAAGGTATTGGGAACCACAGGCGT
CATAATGAATACCCTTTAGTTTGCTTTCCATACTTAATCGTAAGTATTAACTGACTTCGATGTCCTTTTTTGCGTATTTA
TTGCCAGAAATAAGGTTCGTGTAAAGTGTTTTTGCTTATTTAGTTTGTATTCCATACTAATTTGTTGAGCGATGTCACAC
GCTGCTTTTATTTAGCGCCATGGTATTTTTTTAATGAATTTTTAGAGGTTGTTTTATTTGTTTTTTAAATATTTTAAGAG
GTGATTATAGGGTTTTTTTTATATATCACATGAATATTTTTAAGCTGTATTATTTGGGTTGTCATGCAATGAAATATAAA
AAAGGAATATAAATGCCCGGATACGCTGACACTTATCCGGGCAACACTTTGTTCTCTCTGAGGGGTGGGATGAAGGGGGA
AGACCTACATCACCATACTCGCCAGCAAGATAAACAGCAGGCCGCAGATGGAGAGCAGGGTCGACATCAGCGTCCAGGAC
AACAATGTCTCTTTGGTGGTCAGGCCGAAGAAATCCTTAATCATCCAGAAACTGGCATCATTCACGTGCGAACAGATGCA
GGAGCCCGCCCCCGTTGCCAGCGTAATCAGCGCCAGATTGGTATGGGGATGCGCCGCCAGTAGCGGAATGACCAGCCCGG
CCGTGGAGATCGCCGCCACCGTGGCTGAACCCAGGCAGATTCGCAGGAACGCTGCCACACCCCAGGCCATCAGAATCGGG
TTGATATCCATCCCCGACACCAGCGTGGAAATGTACTGACCCACACCGGAGTCAATCAGCACCTGCTTAAACGCGCCCCC
GCCGCCGATAATCAACAGCAGACCAGCAATCCCGGCAATCGCTTTGCTACAAGAATCCATCAGTTCCGAAATGGTTTTCC
CACGCCCCACACCCATGGTGTAAATCGCGAACAACAGCGAAATCAGCATGGCGATAGTGGAGTTCCCCAAAAACAGAAAG
ATGTTATAGAGCGTGCCAGGATCGCCTGCGTCTTTCGGGCGGGCCATTTGCATAATGGTCACCAGCGCCATCAAAATCAC
TGGCAGCATGGCGGTTAAAAAGCTGATGCCAAAGCCTGGCATTTCGCTCTCGCTAAAACTTTTCGTCGCGCCGAGTGAGG
CAATATTGCCCTCTTTTTTAAAGGCATCCGGAATTAAACGCTGGCACACTTTATTCAGCAGCGGACCGCAGAGAATAAAG
GTCGGAATACCCACGATAATGCCGTAAATCAGCACCATCCCGACATCTGCGCCATATTCACGGGCGATCACGGTAGGGCC
TGGGTGCGGCGGCAGAAAGCCATGAGCAACCAGCAAACCGGAGAGCATCGGCACGCACATATACATCGGTGATATTTTCG
CTTCCCGGGCGATGGCGAAAATAATCGGCACCAGCAGAATCAAGCCGACTTCGAAAAAGAGCGCAATCCCGACGATAAAC
GCCGAACAGACCACCGCCCAGTCGAGTTTCTTCGCACCGAAATATTTCAGCATGGTCAGCGCGATACGCTGTGCGCCACC
CGCGTCAGACAACAGACGCCCAAGCATCACACCGAAACCAAATATCAACCCAATATGGCCCAGCGTACCACCAAGGCCAG
ATTCGACAGAGGTGACAACTTTATTCAGGTTCATTCCACTGGCGATGGCGACCCCGATTGAGACGATAATTAACGAAACA
AAGGTGTTTAATTTTATTCTTATAGTTAAAAGCAGGAGTACAGCAATACCTGCCACGACGATAAATAGTGGCATAACGTC
CTCTCTTTCCAGGATACAGATATGATCTACCAGACTGCCTGAATCAGGCAGCCGAATAATAAATAATTTAATAATGGGTA
TGTCTTAACTCAGGGCTTATTAATATAGCCCTGTAGCGCTTCACTAATTTTATTAACGTCATAAATACAGCCGCGCCATG
TCCCGCCGCTCACGGCCTGCAGCATTGCCCAGAGGCGCGTATCATCCGGTAATTCCGGGTCAGGCATTAAATCCGGATGT
GTATTGCGGGCATTTAATATTGCGGCCGCTTCCTCACGCGATGGCAAAATAGTATGGACATCGGTTCCTAAGAAATTCAC
CTCCCCATGAAGTTGTTTGCAGTCGATTTTAATTTCAATAATATCTCCGGTACGTAGCTTACCAATCGGCCCACCCGCCA
GAGCTTCTGGCCCGACGTGACCAATACAGGCACCGGTTGAGACGCCGGAGAAACGGGCATCGGTAATTAACGAGACATGT
TTACCGTATGACAGGTGTTTCAGCGCGCTGGTGACCTGATAGGTCTCCTCCATTCCCGTACCGGAGGGGCCTGCGCCAAT
AATCACCAGAATATCGCCCGCTTTAATTTTGTCGTGTTTGATATCGTAAATGGCGGCTTTTTCCGAGAGGTACACTTTCG
CCGCGCCTTTATGGTAATAGACGCCCTCTTCATTGATCACCGACGCATCAATGGCCGTGGACTTAATCACCGATCCTTCC
GGCGCGATATTGCCCACCGGGAAAGTAATAGTAGACGTCAGTCCACGTTTAGCGGCCTGTTGCGGCGACATAATCACCTC
GTCTGCTGCAACCTGTTCTTGCTTAAATAACAGCTCTTTGAAAATCTGCCGACGTTCAGACTGCTCCCACCAGTCGAGGT
TTTCCTTGAGCGTGTTGCCGGTGACGGTCATGACATCTTCATGCAATAAACCCAGGTTGCGCAGATGCAGCATCACTTCC
GGCACGCCGCCTGCCATAAAGGCATTCACCGTCGGGTGATAGACCGGGCCGTTCGGCAGCACGCTCACTAAGCGCGGCAC
CTGCTTGTTAATGCGGATCCAGTCTTCCACGGTTGGGATATGACACCCCGCCTGATGGGCAATCGCCGGGATGTGCAGCA
GCAGGTTGGTGGAACCACCAAAGGCCGCGTGAACCATCATGGCGTTTTCAAAGGCTTTATCGGTGAGAATATCCTTTGTA
GTGATGCCTTTCCGGGTCAGTTGCAGCGCCGCACGGGCGGAAGCGCGGGCGATTTCCTGCCACACCGGTTCGCCTGATGG
CGCCAGAGCGGAGTGGGGGATTGCCAGCCCTAACCCTTCGGCCACCACCTGCGAGGTGCCCGCCGTGCCCAGGAACTGAC
AGCCGCCGCCGGATGATGCGCAGGCCTGGCATCCCGCCCGACGAGCGCCCTGCAATGACAATTCGCCATTGGCAAAACGC
GCGCCGATGGTCTGCACTTTGCCGTTATCTTCGCCGTGCAACGCAGGCAGCGTCGCGCCGCCTGGGATCAGCACCGTGGC
TTTGTCATGCTGAGAGGCGAGCGCCATCATAGTGGCGGGCAGCCCTTTGTCACAGGTCGCCACGCCAATCACCGCTTTGG
CATCCGGCAGGGAGCGAATCAGGCGGCGCATCACCATTGAGGCGTCGTTGCGGTAGGGCAGCGAGTCGAACATCCCGGTC
GTGCCCTGCGTGCGGCCATCGCACGGGTCGGAGACATAGACCGCGTAAGGCAGGGCGTTATTGTGTTTGATAACGTCTGC
CGCCGCTTTCATCTGGATATCCAGCTCGTAGTGGCCCTGGTGAAGCGCCAGCGCGACAGGTTTCCCGTCTGGCCCGCGAA
GCCCGCCCAGCGTGCTCAGTAGCAGAATGCCATCATGGTTAAGCTCGTCTGGCGACCAGCCCATCCCGGCATTCATCGTC
ATACCAAAAATATCGCCGCTGGGTCGGTTGATCAGCATATCCGGGGTCAGAGGCAGCTCGCCTTGCGGGCCAGCGGCATG
CGTCCTGACGCGGTAAATCTCCCGGTTGTCGTTATCAAATATTTCGCGAACAGACATGGTGTTCCCCTTATTGTTTTAAA
ATTCCCTGAGAGGCCAGGATCGCCTTCACTTTTTCTTTTCCTTCCGCCGACGCTTCCAGAATCGGCGGCAGGCAATACGT
GTTCACCGGGAGCCCCACGCACTGCATGGCATATTTGATGAGCGAGACAAACGGGGTTTCCAGCGCATAAATCGACGGCA
ACTGGAGCAATTTTTTATTGAGCGTGGCGGCCGTGGCGAGGTCGTTTTCCTGCCAGGCACGATAGATGCCGATGGATAAC
TCCGGCGCGAAGTTGGCGCTGGCGGTAATCGACCCATCACCGCCCAGCAGCAACGTGTTGAGTAAGTGGTCGTCATAGCC
GCAGAAAACGGAGAAATCCGGGCGCACTGCTTTGACGGTGTTAATCATTGCGCGCAGGTGACCGACGCTGTCGATGGTAT
CTTTAATGCCAACGATGTTGTCGTTTTGCAAAACCAGGCGTTTGACGGTCTCCGGCGTTAAGTCCTGGCCGGTCAGGTCG
GGGAAGTTATAGATGATCACCGGCAGCTTTACGCTTTGCGCGATGCGGTGGTAATAATCGTCGAGGTTGCGCGGGGCGAC
TTTCCAGTAATAGGGGTTGATGGCAACAATGCCATCCGCGCCACAAACCTCAGCGTGCTGCGCCAGTTTTACCGTTTCGT
CGGTGGAGGGAGAACCCACGCCAATCAGCACAGGAACGCGTTTATCCGCTGTGGCGACCGCCGCTTCGGCGAGCGCCATC
CGTTGGCTGGTGTTCATCTGGCTGAATTCCCCGCCGGTCCCCAGATAAAACAGTCCGTCGACCCCTTTCTCAATCAGGAA
ATCTGCGACCGCTTTCATGGCAGTTTTATCGATATTTCCGTCGTTATCAAAGGTGCTGGAGACCGGCGGAATAATTCCCC
TGAACTTTTTCATTACATCAGTTTCCTTTTCTTAGGTTTTCACTTTCACTCCGGTATCCCAGCCCATATGATATTTGCCC
GGCGCACTGGCGGAGCAATTCGAGATAACCATCGATCTTATTTCCTGAATACACCACCGGATCGCCCGACAGTGAGATCG
CATAATTAACCCGGTTATACATATTGAATACCGGCATACTCAGACATACAGCGCCATAGGTTGATTCTTCATTGTCTATG
GCCCATCCGCGTAGACGCGTTTTTTGCAACTCTTCCCGAAATAACTTCTTATCTGTAAAGGTATTTTCGGTATGTTTGGT
GAGCGCTAACGCATCCAGAAAATAATCCATCTCTTCACGGGGCTTCCAGGCGAGTAACGCTTTGCCGAGCGCCGTGATGT
GTAATTCTAATTTCTTACCAATCCAGCTTTTTTTCGTGGGTACGGAACCGGGACTTTCCACTTTATCGAGGTAAATGGCG
TAACAGTCTTCAATGGCCCCTAAATGACAGACCAGGCCGCTTTTTTGCGAGAGTTCCTGCATCGGGCGTTTGGTCACCTC
AAAAATATTTTTGCGGTGTAATGCCTGACAGCCAAGCTCATAATTTTTAATGCCAAGGGAATATTGATTGCGATCGCTTT
TCGTTAGAAATCCACAATCAACCATGACATTTAATAAATTCAGCAGGCTACTCTTCGGATACTGAAATTCCCGTAGTAGT
TCCATAAAACTCGCCGCGCCAACATAGGCAATGTAGGTCAGTATTTTCTCAGCCCGAATAAGTGAATTACACCCTTTACC
GCCCATAACGGCTCCTCTATTGATTGAGTAAAAGTTTATCCACCCCGTGTAAGGGAGAATACATGTGGTTCAACAGGCTG
AACCGAGTTAGGGCGGGGAAACGTGATCTATAGCGAGGTTTTGAATAATGGGGGAATTGTCTGGGTAAGAAGGGAAGGCG
GTGTCTCCCCTCCCTGAGAGAGAGGGGGAATTTAACAGCGAAGCCTACTCGTAGGTCATTTCAAACTGCACGGCTGAATT
AGCCGTGCCGCCTTTGATCTTCCCGGTACGGATAAAGCGAGCCTGCATCGGGACGGTATAACTGCCTGCGCCGCTGTAGC
CCGTGAATTTTGTTTTGGTATTAAAGGGGACATTGTTTCCATTCTCATACTGCAACTGAATTCCTACGCCGCTGGCCGTT
GAGTCATTTTTCAGGGTGAGATACTGCCCGGTACCACTACCCTGGAGCGTCACCCCGGATGCGGGTTTAAAGGTATAACT
TACCGCACTCATGCCTGCATCACAGTTATTGATTTGAAATTTAAAGGGTACTGGTTTGCTGGTAGAGCCGACAGCAGGGA
AATCGGAATAGGAATTTTTTTTCATATCAACGGAAATATCGGGTGTCTGGCAGGCCGCAATTTTCAGAGAGATGTTAGAA
CTGATGACGTTTACTATGGAATAGCGAACCGCCCCTGCAGCGCTGACACTCGTATTAATCCAGCCTTCGACTAAAGGCGA
AGGTAATTGTATTTTACCGGTCGGGTTTTCACCGGTTTTATAAAACTGAATTTTTATGCCCGTGAGACGATTAGGTAAAT
TAATATATTCGGGTGGCCAGGAGTACCAGTATTGCAGATTATTATTTATTACAATATCGAAACCATAGGCCCAAGCTGTT
GACGAGACGAAGTCATCCCAAACTTTAACACCGATCCCCGGCACGTTCGTATTATATACATCCGGGAAGTATGGTGAGGG
CGTCATTGCTGTTCCATACTTTAACATGACTTGTACTACATCTGTATTTGGTATACAAATGACGCCTGTATCTGGCCCGG
TTGGAATACTTATTACGTCCCCAATGGGGCCCCATGGTTTATCTTGCGCGATAGAGAGTGTTGTAGGTGGAATGGTTGCC
GTATAACTTGTTGGGTTGCTTACCGTGCAACCTGCCCAGCTAACTGGCACAAACAGTGATGCTAAAATAATAAGCGCTAT
AGAATAGATATATTTCTGCATAATATTATCCCGGTGGTTTTTAATGGCTCAGTCTCGCTTCGTGTTTCTTTAAACCGCCA
TAATCATCTATTGTGGTAAAAAAGATTTTCTCATTTGCCTTTTCCTGAAATGAGAAGACGGTTGTTCCTTTTGCCTGGCA
CATTCCATGCTGGTATTCATTATCTTTTTCTGATGCCGTTGAAAGGCTCATCTTGTGGAAAGAAACGTTAAATGGAGAAG
GGTTTATACATTCCACTCCACCGTGCACGACGCGCCAGCGTAGTGTAGAAACCGCCTCTTCTGGTGAACTTGACAGCCCT
TTGGGTCGATAGAAAAGTTTCAGGCGCGAACGGATGGAAAACTGCACATAATCACTCGCTTTCTCTTTTTGCGCTAAGGT
CTTTGGCTGTATTTCAAGGATATTAAGCCAGAAGACCGATTCGCGATCCTGCGGCACCTTACCGCCGGTGTACATGATAC
GCAAAGTCTGACGTTTCGTTGCGTCAATGCGAAAAATGGGTGGGGTGACAATAAAAGGCACGTTCGCATTATCGGCATTG
GTATCAGGATCGCCGCTATCCACCCAGGCCTGAATCAGACGCGGGGTATTTGCATTATTCGTAATGTTAAGCGTTACTTC
CTGCTTGTCCGCAGGATAGATAATCCGCGTGGTGTCGATGAGAATGCCTGCCTGTGCTGAAGGCAGGAACAGTACAAGTG
TGAACAAGGTAGAAATAAATGTCTTCATACCCAACCTCCCTGAATGGGGCGTGAATTATTTGGTCCACCTTTTTACAGGG
TGCAGGCGAGGCTAAATATATATTTTTGGTAGGTGATATTTATGCGATAAATAATTTAATATGCATATATATGCGTGAGT
GATGCGTTGTGGATGATTTAGCCAGGCAGAATAAAAAGTTCGCCTAATGCTATTGTTATTTTTGCTTTTCGAAAGTAATC
GTCACTTTTTTGAGAGAAAATTTAGTTTCTAAACATGAGCAGGATGCTCAATAGACTAAAAATCCATTTAGTAAAATATT
CCTTCCGTCGATAACGACAGTAAGCGTTCGTGTGTGAATTTCGCCTCGGGAAAAGATAATTGAGAGTAATTTGCCTTAAG
TTCCTTCGGGTGTCGCAAAATATAAAAAATGTGTTTTTATTCCACGCTCACTGACATAACGTGTCATCCGCTGCCATTAC
ACTGCGGTTATTTTCTGCGAGTGAGGGATTCGAAGTGGGGAAAGCAACCGGAGCATATGAAAAGCTGGCGCACCGACTGG
CCGAAACAATCATCCTGTTTCACCAGCAAGAGCAGGTGACGCGACAACAGTTAGCCGAGACATTTAACGTTTCCGGGCGC
ACTGTCTTTCGCGACCTTAGCCGCCTGAGCGCGATCATTGAACACATCAGCGGCGACAGTTACTGCCTGGCCCCGCAATA
TCATCAGGCGTTGCGTACCCGCGATATTCGCCAGTTGCTGGACATAGCGGGCGTTTCACCGCTTTTTGCCGGGCAGAACC
CGGCATTCTGGTCGGCGCTATTACAGACCGAAGGCATCCCACAATTTTCGATTAAACACCCGGCGGCGGAACACGAGAGT
GAAAATGCGCTGTCCCGTCATTTCAGCCTGCTCCGCCAGGCCATTAGCGAACGCCGCAAATGCACATTTTTCTATAAAGA
GAAGTCGCGCGTCGTTGAGCCGTACCGCCTGGTGAACGTGAAAAACGTCTGGTACCTGGCGGCCATGGAACAGGAAAACC
TCAAAGGCTTTTTGCTGAGCGGCCTGCAGTGGCTGGAACTGTGTGACGAGACCTTCGTGCCGGAAGCACGCATTGAGCAG
TGCATCGACGAAGAAGATGACGTCTGGTTCAGCCTCAACAAATTCCCGGTACGCCTTCATGTGAATGCTTCCGTGGCGGG
CTATTTCCTGCGTCGTGATGTGCTGCCAGGCCAGGTCATCGATACGCAAAACAGCGACGGTAGCCTGGAAATTACCTGCA
AAATTGCCGATGAACGCCAGCTATTACCCTGGGTGCGCTACTGGCTGCCCAACCTGACCATTCTCTCCCCCGCATCGTTA
CACGCGACCCTGCAGACGCAGTTGGCCGACGCGCTGACGGCTTTCGCATCGCCAGATAAACATTAATAAGGAGTGTTAAA
CATGGCTGAAAATGACGTAATTAGCGAACAACATCGCGCGACGCCTGCGCCGTTAGATCTCTTAGACGAGACACATCAGG
AACAACTGGCGGACGATATGGACGTAGCATGGCGCGAGGCGGGCGGCGATCCGCTGGCGACGACGCAACTGCTACAGCAG
TTTACGCAGCAGGCGAGCCATTCGTCGGATGCCGACCCGCTTATCTGGCTACAGGTGCAGTTTCGCCAGCATGCGGAACT
GTGGCCGAATGATGACGCGCTCACCCGTGATGCCGGCGAAATCGTCGAAACCGTAAAACGCCAGCAAGAACTGAAAGTGT
CCCTGAAAGCCGCGCGGCAGAAGGGTAAAAGCCGCGATAACTGGCTGGGCAAAGAGATGCAGCATTCGGCCCAGCGCCAT
GGCGTGCTCAGCACCGGGGAGTACGGGCAATCAATTGATAATGCGCTGACGCATGCCAATAACCTGCTGCGCGACACTAT
CACCCGCAACGACGGGCAGATCAGCATGGCGCGCAATCTCGACGGGTTTATCGCTGAGGTGCACCACGTCAACACCTTTA
ATATCAACGCGAAGGCAGCCGGTTCCTCAGCGCGGGCTGAACTGGTGGTGAAACCGGGCAAGGCATTCGGCAAAAACTCC
GTGGACATTCAGATCAAAGATGGCAGTGGCAAAGTTGTGCGTCGCTACCAGGCGAAATATGGCGCGGATGCGGGCAGCAC
GGAAAAACTGTTCGAGCATGGCGATTATCGCGGCCAGGGTTCCCTGGTGCCGGAAGGGCACTCGACGGATATGCAGCGTA
AAGCGGTCGAAACCATTGATTATGACGGAGTGGAATCCACGCCGTTATCGAAAGAAGAGGCGGTCCGCCAGCGCGAGAAG
GCGCATAAAGAGAAACAGATCAGCGAGATGGACTGGCATAACGCGGATGCCATCACCGTTGGCAAACAGATTGGCAAAAC
TGCGCTGGTGGCGGCTGGCCTCGGGGTCTGCTTCCAGGGAGGGCGCATTCTGGCCCGTCGCCTGTGGAACAGCCTGACCG
GCAAGGAAAACGCATCGGCGGGGGAAGATGTGCAGGAGTTTGTTGAAGACTCACTCAAGACCGCTGGCAGCACCATGCTG
ACCGTTGCCACCTCAGGGGCGTTGCTGGTGGCCTCCCGCCGGGGCTTTTTGGGCAGCGTGATGAAAAACACGCCAGCCGG
ACGCATTGCGATGATCGGTTCGGTGGCGGTGGATAACCTCAAGAACCTCTACGACCTGGCGAAAGGCAATATCTCCAAAG
AAGAGGCGCTGGATCGCGTCGCCAACACCACCGTTACAACTGTGGCAGGCATCGCAGCGGCGGAGGCGGGCGTCGGAATT
GGCGCGGCCATCGGTACTGTTTTCGGCCCGGTGGGCACCTTTGTGGGTGGCCTGGCGGGCGGCGTCATTGGCGGGATGCT
GGGCAGTACTGTGGCGGATAAAGTCTACAAGGCCGGGAAATCGGTCGCCAAAGCAGCGGTCTCTGCGGTTGCCGATAGCG
TGTCTGCGATTGGGCGGGGCGTCTCGAGCGTCGTCAGTTCCGTGGGCAGTTTCCTGAGCAGTTTTTGGTAAGGGGGAAGA
ATGGACAGTCTGTTAACGACCCGGCTGGTAACCTGGATCCGTGCCGGACACGCGGGTTTTTATCTGCACAGCGGCGAAGA
TGATCGCATTGATACGTTGTTAAGCGCGGTGGCCAAAGAGACCGCTTTTCGGCTGCGGGAATGGAACCTGGCCTGGGGCT
GGGTGGATTTCGACGATCGTCATCCGCTGGTGGCTGCCGGTATTTCAGCCCCTCCACAGGCCGATCAGATGCTGGCCGGA
TTGCTGGATGATGATCTGGAAAATACCATCCTGGTGTTTCGCAATATCAGAACCGTGCTGGACTCCTCGCCACTGGTGGC
CGCGCGTCTGCAACAACTTTTGCTGCGTATCCGCCGTCACCACAGCGGTGAGTGCTGCGTGGTTTGCGTGGATGACCGCG
TGGACATCCCCTCACTGATTGAACCGCTGATTACTCTGGTTGAATTGCCGCTTCCGCGCCGCGAGGCCATTCGCCAGCAG
GCGGAACAGTTCGCCCGCGAGCGTCGGTTAACCGTGTCTGATGCGCTGCTTAACAGGATCAGTACCACACTGACCGGCCT
GACCGCCAGCCAGATTAGCCAGTCTCTGGCCGTTGCTGTGGAAAAACACGGTGAGCTTGACGAGAAAGCGCTCGCCGCGC
TGCTTCAGGAAAAAGAGCAGATCATCGGCAAAAGCGGCGTGCTGGAAATGGTCAAGGTGCGCGAGAACCTGACGGACATC
GGCGGGCTGGAGAACCTGAAAAAATGGCTGGAGCGTAAAGCCGCTATTTTGCAGCGTCTGCCGGAGGCGGAAGAGGCCGG
GTTGCAGGCACCGAAAGGGGTGCTGGTGGCGGGGATGCCGGGCTGCGGTAAATCCCTTACCGCCAAAGCGGTCGCCAATC
TGTTCGGGCTGCCGCTGCTGCGTCTGGACATCGGCTCTCTGCTGGGTAAATACGTCGGGGAGAGTGAGCATAATATGCGC
CGGGCGCTGGCGATGGCTGAGACCATCAGCCCCTGCGTACTGTGGGTGGATGAACTGGAAAAAGCGTTCGTCGGGATCGG
GTCTTCTAATGCATCGGAAGTGACATCCCGGCTGTTGGGCTATTTCCTGACCTGGATGCAGGAGAAAACCAGCGCGGTAT
TTGTGGTGGCAACGGCCAATAACGTTACCGCACTGCCGCCGGAGCTGCTACGTAAGGGGCGTTTCGACGATGTCTTTTAT
GTCGGCTTCCCGTATCTGGCTGAGCGTAAAGCCATTCTCAGTATCCACCTGAAAGCAGCCTGGCACACCTTCACGGCAGA
ACAGCAACAGCAACTTGCGGTGCTGTGCCGTAATTTTGCCGGAGCGGATATTCAAAACGCGGTGAACGATGCCCGCGAGA
GCGCGTTTCTGGCCGGGGTGAATATCGATTATTCCCGCCTGTGCCGGGCGCTGGAGCGCACGGTTCCGCTGCGTGAGACC
CTGCGTGACCAGGTGGGACAGTATGAAGCGCTGTTCGAGAAGATGAAGCTGAAAGCGGCGTCGCATATCGATGGGCTCAG
CCTGGCGGAGATGATCCGCCTGGCGGATGACACCAACCCGCACGAGCGTTTGCGGGTAGCGCAGGCAGAAGAGTGCAGCG
AAGATCTGCTCGAAAAACTGGCGAAAGACAGTTATGCAGAAGTGCGCCACGCGGTATACAGCAACCCGTATTGCACCGCG
CGTATCCTGTCGGCCTGTATTGCCCCGGCGGAAACCGGCGAGGTTCACGATAAAACGTCGCTGGCGCTGGCCTGCGTACA
CCATAACGCGCCAACTAACCTGCTGCTGTCGCTGATTCAGAAGAACAAGCTTAACGATGAGATTTTGCTGCAACTGGCGG
AGAAAGCGCACTGCGTGGAGAGCGTGCTGGATGCGCTGTTATCGCGTAAAAACAGTGCGTTGCAGCAGGCGGTGTTACGT
CACGCCAACTGCCCGGAAGCGCAGCGTGAAGAGTATCTCTACGAGCAAAATGATGCACTAAGAGCCGCCGTGGCGCTTAA
CCCGGCCCTCACTGCCGCACAGCAGGCGGTGTTGCTCAAGGACAATAAATCCGTGGTGCGTATCGCGCTGGCGAAAAACC
CGGCGCTGGCCGAAGAGGTAAAACAGCAACTGGCGCAGGACAATGACAGCGCGGTGGTGGATGCCCTGGAAGAGGCGCAG
AAGCAACCCGACGCACCGGCGCAGGAGAGCGCTGGCGGCGGCAATGATGACAGCGCGCTGCTGGCACAGCTCGACAAAGG
CGATGTTCACGCTTTACTGGCGCTGGCGGAGCGGCGCAATCTTTCCGCGCTGGTGCAGCGTCGGTTTGCTCAGAAAGTGA
CGAATGAAGCGGCGCTGGCGACTCTGGCGGTGAACCCGAAATTAACGGCAGAGACTCAGCAAATTCTTGCCAGTGAAGGC
AACCCGGCGGTGCGCGATGCGCTGGCCATTAACCCCGCGCTGGTGCCGACCGTGCAGGTTTATCTGTATCAGAATGGCCG
GAAGGCCACCCAGCAAAGCCTGATGCAGAACGCGTCGCTCTGCGAAGAGGTGCAGTTGATGGCGGTCGGGCATAAAGACA
GCGATGTGCTGGCGATTATGGCGCGGAACCCGGTCGTTGGGGAAAGCGTATGCGATATGTTGGCTGAATCTGGTTTGAGT
CTTATTGATAAAGCCCTGGCGACTAATCCAAATCTTTCAGTTAAAACTCAGGAAGTATTGTATTACCGAAGATATTTTGG
TGCTTCGCTAGACCGTGAAGATCGGGTAAGATTAGAACTCTGCAAAAATGAAAATCTCTCGGAACGTCTCTTTAATGAGA
TGAGTTCATCGTCAGCTTATCATGATGAGCTGTTGTGTAATCGAGCAATTAGTAAATACAACTACGACAAAATAATAGTC
GGCCTTGGTTCTTCTTTTTGGGGAATATTTGGCGGGTTCGTCAGTTCGGAATATTATAATAACTCGGGTTTGCCAGAAAA
ATTGCAGTCACTTATTATCGAAAAAAATAAGGATAATCAGTATGTTCTGGCACAGATGGCTTCTAATCCTGGTTTGGTGC
CTTCTCAACAGACTATCCTTAGCCAGAATGTCGATCTGGATGTGCTACTGAACCTTATCAGGAATCCAGCCAGTACCTCC
CGCACGGTTGAAACGGCAACGCAGCAGATTAAGCATGACGCCTCTATTAAAGATAAGTTGACTGAGAAGGTTAAAAGGGC
AGCCGCAGCGTTCGAAAATAAAAAAGTCGAACTGGCAAAACAGCATGAGCTTACCCGCGACGGTTTTATCAAAAATATCA
CGACGGTAAACGATATTATTGAAAACGAACTGGTCACTTCACTGAAAGACGAGTTGGTTTGGCTAAGCGATTTAGCAAAG
AGCCTGGGAATATATATTCCTGATATTCATTCTTTATTTAGTACCTTCGACTCTTCTTTATATGAAAATTTGTAAGTCTG
GTGACTGATGTAACCCGGATAAAGCGCTTGCGCCGCATCCGGGAACCCACCGCGTGATATTCACCAAACCGCAAACGCAA
AAAAGGCCCCGAAGGGGCCTGAACGGTTGTCTGGTTGAGGGCGAAACCGGCCGCCTTGCGGCGACCTGTCCGGCAGGTCC
CTCTGCGACCATTCGGTCTTATTTGCTCAGTTCAGCGGTCATGTGAACAACGTTGTTCACAGTCGCTTCGGTAATTTTGT
AAGACGCGCCAGCCTGGTGTGCCTGAGCGGCGATTTTGGCTTCTGCACCGTCGATGGTGGAGGAGCTTGCGGTCACGCTC
TGAGCGAACGCACCGAAAGACATTACGGAAAGAGCGGCAACTGCAACGAAAGTTTTGATGGATTTCATGGTCGTATTCCT
TAAGTTATTTGTTCGGGATAGGGCGTGTTGCCCTGATGTGATAAATAATAGACCGACCATTGGATGATGAAAATCTAAAC
TATTTGCCGATAACGTTCAAAAAAATAGAACATGATTTTAGCGTGTTTGTGAGTGTTGGATGAAAGGTGTTTGTAGCCCG
AATAAGGTTTTTACGCCGCATCCGGGAAGGAACCTGGCGGCGCGATACTTGCCAGGTTAAATGCTATTTCCCGGCCTTTG
TTTCCCATTTGATCAATCCCGCGATATCTTTTTCACCCTCAGCTTCCTTCAGGCGACGTTGCTGCTCGGCAAATTGAACA
TATTCAGCCTGTGCTTTTTCGACAGCGGCCTTCTTACTGACTGAACCCGCATCCTTTAACACCTCACGGTCGTTAAATTG
CAGAAACTGATCCAATTTTATCTGCCAGTCATGCAGGAAAACCTGTTTGCGTCGGCGGGCCTGGTCTTCGGCAAAGTCCA
GCCACATATTGACCACGCGATTGAGTTCGCCGATCTCTTCAGGATTGAGATAATTTTTGGCTACCGTGACATCGCTTTTG
CGCACTTCTTCACTTTTGTAACTGGTCAACCCCATATGCGGTTTACTGGCGTCAGCGCGTTGGTTGATGAGCTCCGCCGC
AGTATGGCCGGTGCAGGCAAAATGCAGTTTGTTCTGGATGGTTTGAAAAAAAAGCGTGGTTTCTTTGAGCGAAGGTTGAT
AGTCAGCGGCAAGGGCAAAGATCTCACGAACCCGTAAATAAACCCTACGTTCACTGGCACGGATATCGCGGATGCGTTCG
AGCATCTCATCGAAATAATCGGGAACAGAAGAAGAACCCACGGGTGGATTTTTCAAACGCTCATCATCCATCACGAAACC
TTTAACAAGGTATTCCTGAAGCGTTTGTGTTGCCCACTGGCGGAACTGCGTGCCTCGTATGGAACGGACGCGGTAGCCGA
TGGCGAGAATTAGCGGCAAACTAAAGAATTGAACATTGTATGTTTTTCCATCGACGGCAGTTGTTCGGTAAAACCGAACA
ACTGAATTTTCGTCCAGCTCTGCGTCTTCGAAGATATTCTTTATATGCCCACTGATAGTGGATTTGGCTTTGCCATACAG
GTCGCAAATCATTGCCTGAGAAAGCCAAAGAGTATCGTTCTCGAAGCGACATTCAATACGCACTTTCCCGTCGCCGCTGG
TGAACATTAAGAATTCACCTGCGGGCGATTGGGTTAATTCTCCATTTGTCATGCCACCTCCGAATCGCGAGCCGAATCTA
TCAAGTATGCCAGAAACACAGCCTGCGGTTCATTAGGTGAACAACTGATATAGGCATAACACCTATTGGCCGACAAGATA
CCTGCGCCGCCATCCGGGGATCCACCAGAGCAATATTTACCGAACCACAAACGCAAAAAAGCCCCCCGAAGGGGCCTGAA
GGGTTTTCTTTGAGGGCGAACCTGGCCGCCTTGCGGCGACCTGTCCGGCAGCTCCCTCTGCGACCATTCGGTCTTATTTA
CTCAGTTCAGCGGTCATGTGAACAACGTTGTTCACGGTCGCTTCGGTAATTTTGTAAGAAGCCCCTTCCTGCTGTGCCTG
AGCGGCGATTTTGGCTTCTGCACCGTCGATGGTGGAGGAGCTTGCGGTCACGCTTTGTGCGAAAGCACCGAAAGACATTA
CGGAAAGAGCGGCAACTGCAACGAAAGTTTTGATGGATTTCATGGTCGTATTCCTTAAGTTATTTGTTCGTAGTAGGGCG
TGTCGCCCTGATGTGATAGATAATAGACCGACCATCGGGTGATGAAAATCTAAACTATTTGCCGATAACGTTCAAAAAAA
TAGAACATGATTTTAGCGTATTTCTGGGCACCAAAACCCCGGTGTCGCTGCGCTAACCGGGGCTACGAACGGTAGCCCAG
ATAAGGCGTTGCGCCGCATCCGGGTTATTCGAGATCACACCTTTAATAGAATCAAAAGAACGATTCACATCGCTATTTTT
CTGATGTAGCTATCAACTCAAATGCTTTATTTATACATTTTGATTGTGATTCTGATGATAAATCATGCGCTAAGTTTAAA
AGAAAATGAGTTACCGTCTTTTCTTTAAAAATTAACGTAAGGGGGGATATATATGAGGAAGATCACAGGAGTCCGTATTT
TGTCATAACATCATGGTTTGTATTATTATTTTATATTGATCTTGATGTGATTATACACATTGCTATACACATATAGTGTG
GCACAGTGTATAGCAATGTACCTCCAGCTCAATCCAACTTTGTCACTACTTCATTCATTGTATAGTGCACAAATTGCTTT
CCTAGTTCGGTCAGTACATAAGATTTTGTGTTCTCGAAAGCAGACTCAAGCGTTGATGTGCCTCGCTTGGCTTGCGGAGC
ATGCCTTTGTTTTAAGAACTGACCATCTTCTGTGGTATTACGTGCTTGCCTAATCACTCCACCTGTTGACAGATCTCTAA
TTAACATTTTGTAGAGATCAGCCTCAGCTGAATCTTCGCGCGGAATTATTTCATACAATTCCATCCATATTTCATAACGG
GTTACGCCAGGATTTTGATAAATAATTCTGATAACTTGAAAATGAACTTCGTGATAAATGTTAAGCCAATCTATAAATAA
ACGAATAATATCATCAGAACATATTTTAGAACTGACAGCATTAGTTATCATATTAGAGACTAGCTGTCTTTTTTCTTGTG
TGTCAGCATCATTCCATACTCGAAAACTTTTGCGGACTAAATCAAGATACTCCTCAGACTCAAGTCTTTCGTTGATATCC
TCGCCTAGTTGTTCAAATCTCTTTGCTATAACATTTAAAGTTGAATTTAAATTTTCTAGTTTTTTATGATGTTCTTCAAG
CCACTTTGTTTGTAATGAGTTTAATTTTATATTTCCTTCTTCGCTTTTAAAATTTGCAATAGCGCCTAAAAAACCTCCAA
TCCAAGGTATGCTCCCTAATGCTGCAAGAGCGAACTGTTCTGCTAATCTTTTCTTATTTGAAGGGTTTAAACTATCTATT
TCATTTCTAAAGTCAATAATATCGAAATTATCATCATCCATTTGAATGATTCCTTTTATGTCGCATGATAATACTTAAAA
TATATGTTTGTTTAACATAAGGATGAATCGATTATTGAGATTTCTATCAAGGATTAACATTTTAGTTACTATGGGTACGC
AGTACTTTCGATTCAAGCACTAGTTTCGACTATGCTTACAAAAAAAGTTTTTTTGCATTGAACTGTTCACACTGTTCACC
TTGGTTATTTATCATTTTATATCATGTAGTTAGGTGGTGATGAGTTGGTGAAGAGTGAACAGTCGACTCTTCACCTTTGT
GATTTTTGCTCGTTCTGGATCTGCTCGGTCGGGCGATGTGCGGTGGGATAAAAAGTTTTTTCAGGTTTTACTGTTCATAC
TGTTCACCTCTGGAGTTTTATCAATAATTTCATGGTGATATAGGGTGAATATACGGTGAAGGGTGAACAGTGGATTGTTC
ACCTTGTGGCAATGGCCAGAAAGAAAAAGACCGGCTGTTGCCGGTCTGATGTTGATTATGTCGCTGCGGGGTCGTCGCAC
TTCGGCAGCCAGTCGCCGTAGCTTTCCTCTTTCAGTGACAGGTTGGTTTGTATCCCCTGCTTTGTGTGCCGCTTCTCATA
ATTCAGGCCGTACTCTTTCAGCATCATAGGCAGCCCAAGCCCGAACATTTTCAGGCTGAGCACGTTCCTGTACCCGTTGG
CCTCCATATAGGCCAGATATGCGTGATAGAGATATTTACGGTAATTACGCGGGATGATACTGGCATTACCCATAAACATC
CCGCTGGTCTGCGGGAGCATTTCCAGATAGCCGCAAAAATCAAACGTCGGATCAGCATCGCGCTTAATACTGAGTGCCTC
GTCCGAGTTCTGCTGAGATTGCAACAGTGTGCGGGCGTCCATCGGATCGCTGAACTGCTGCATCAACTGGCGCACAATCA
CAGCCAGCTCGTGGGCGATTTTGTCCTTAAGCTGCGGGTCACGTTCTTCCGGGGCAATCTGTTCCGGGAAATGGATAATC
ACCCGGCGACGGGAGACGCCGCCGCTGCGGTCAGTGAAGCGCATCGGGTTATTGTTCACGGCCAGAATCACCGCCGGAAT
ATTCGTCGAGTAAGGGTTCTGGTATTTCGGGTCAACGGAGACCGCATCACCGCCGGTGATGGCCTTAAGCCCGGCTCCGT
CACCGCTCCATTTTTCCTGGTCAGGCAGACGGATGAGCGAGAAGCCAATCAGGGCGGCACGTTTGCGGGGATCCTCCAGC
ATATTAATGTCGCCCGATGTCGCGTTATCCTTTCCGGCGAGCAGCGTCGCTATTTCTTCCAGAATACTTTTCCCGCTGCC
TCCCGGCCCGGTGATCTCAAGGAAAAGCTGCCAGTCATAGCGGTTCGCCAGCACCATAAACAGTGCCGCCAGAATCACAT
CGCGTTTCTCCGGTCTGCCACCGGCGGCACGGTCGAGCCAGCGCCAGAAATGCGGGGCGTGTGTCTCCAGCGCTTCCCCT
GCCACCGGCGGGGTGAAATCGACATCGCACAGGGTGCGCAGCCAGTACGCTTTGTGGTGCGGGCTGAATATGCCGGTACT
GGTATCGAGCACTCCATTACGAAAACCAATCAGACGGCGTGACGGGGTGTCCTGCTGAGGAATAATCAGTTTCAGCGTCT
CCACGACGGAGGCAATTTTCCCCGACGAGAACGGGGCGCGCAGACGCCGGAACAGCCCGGCCACATCACGGGCAAAATCG
GACGGCGTAATGATTTTCCAGATGCCGTTTTCATAGCGGGACAGAAGCTGGCCGTGCGCGTCCACGGCCAGCGCTTCGCC
ATAGTGTTCATGCACCCGCATGGCCTTTTCACTGGCGCTCATGGCGGTAAATTCTGCTTCACTCATGGTGTCAAACGGGC
TTTGTGCCGGTGGCCGGATGGCGTCATAAATGGCGTTACGCGTGTCTTCTTCGCCTTTCTGCATAAACGCATCATTCCAG
TCACCGAACACCGGCGGCAGGGCAACCGTGCCGTTACAGGCGTCTGCGGCCGCTGCGGCTTTGCTCTGGCCGTTACCGTT
GAGGTCACGGTCGGCGGCGAGAACAATCTGGCAGGCCGGGTGCTTCTGACGGGCAAGGCTCGCCAGAGAAAGGAGGTTAA
CGGACGACAGCGCCACCATGACGGTTTCCCCGGTCAGGTGATGCACGGTGAGAGCCGTCGCATACCCCTCCGCTATCCAC
AGGCGTTTCCCGGCCTGTTTTTTCCCTTCAAGGGTATGGCAGCACCCTTTGACTGCCCCGCCTTTCAGGGTGCGTTTGAG
GCCGTCAGCATCGATAAGCTGGAGGTTAACCAGCGCGCCGGTCCCGTCATGCAGCGGCACGACCACATCACCGGCACTGA
ACGTCACGCTGCCGGTTTTGTGCGTGGCTGTCAGGGTCAGGCATTCATGCGCGGGAAAGCCCTTGCGGGTCAGGTAGGCG
TTACCGGCGGCCGTGCGGGTTTTCTCCATCAGTTTTACGGCCAGCGCAGCCGCCGCTTTCCGGTCGACACCGGTTTCATC
TTCTGCGGCCGCCATCACCGCCGGGGAAACCGGCGGCAGACTGCCGGTGACGGCGTTCACCTTACGTGCAGCCTCAGACG
GTTTCACACCGAACACCTTTTCGACCAGTTTCAGGCCGTCACCCGCCCCGCACTGGTTACAGAACCAGGTGCCGCGCCCC
TCTTTGTCATCAAAGCGAAAGCGGTCACTCCCGCCACAGACCGGGCAGGCCTGATGCCGGTTTTTAATCACCTTCACCCC
CAGCGCCGGGAGAATGCGCGGCCAGTGGCCGCATGCCTGGTTGACGGTTTCCGTTACGTTCATTTTCATTGTTTTTCCCT
CAGTGCAGCACAGGCGTTTTGATATGACGGGCGCAAAGCTCATCCATGACGGCGAGTCCCAGAAAGGACAGTGACGGGGC
GGCCTTAAGCGGCCCGGCTTCCATCAGGTCTTCCAGCAGCGCACAGGCAATCTGGCGGCCTTTCTCCTCGCCGTGCTGGC
GCAGATAGAAGCCCTCCAGCTCGGCGGCCATCGCACTTTCCAGCGCATCGAGGGTGAGATGCGGATAGCGGTGCTGGCGT
TCGCACAGGGTCAGCCAGGCACAGGCGGCGGCCCGGCGGTACAGGGCGGCGCGTAATACAGGCGGTAAGGGCTGTTTCAT
GCGCGTACCTCCTCAGTGAGCCAGCGTGCATTGCAGCGCTCAACCACATCATCAAGCCGGGCTGTCATCAGGTGAATGAC
GGAGGCGAGCTGTACCTGTTGCTCCGGGTCACGACGGGAGGTGGTGCAGTCCTGTACCTGCATGAGTTCGCCGACAAGCT
GGCCGACATTACGCAGGTGTTCAAGATGCTGGAGGTCAGCACGGGTAATGGTCAGGGTCAGGTCTTTCATGCGCGCACCT
CCGCAACCGGCAGGCGACCAGCAAACGAAAGGACGTAATCACGGACAAGGGCAAGGCGGGCGGCCTGTTCATCACCGGCC
ACGGTGCGGAGCATACAGATACGGGGCTTGCGGTCTGCACGACGAACGGCGGCAAACACAAAGACAAACTGCGGGTGTGA
CGGGGTGAGGGTCGTAGCCATAGCGGCAACCTCCTTGAAGTAGCGGTTATTGCCACCACCGGAGTTCCTACGCTCATGGG
TGGTGACCCGGACGGGGGTAGGAATACCGGCCTTCAAGGGAACCGGCCAGCCCGAAGGCTGCCCCGCCCGGACCACCATT
ATCACTAAAGAGCCACGGTGTGAGTGAATACACCACAGCCCTGAAAACGGGTGTGCCTGAGCCACGACATAAAAAAAGAC
GCATGGCGCGTCTGTTGTCGCCTTGAAGTAACACGGGTTCCTACGCCCGGCTGCCGATTTTGCGACAGCGCGGAAACTAT
ACCCGTAAAAAACCCCGGCAGGCAAGCCAGGGAAAAGAATAATTAACACAACGGCACCTCAGCAGTCAGTGAGCGTGTCT
TTCCCGGCGGTGCGGGAACGGTGATGCTTCTGCTCACCCTGTGGGGCGGCACGCTCCACACTGAACGCCGGTGAACGCAC
TCTGTAGCCCCGGCTGGCGCTTTTCCCTTCCGTGACAGAGGTCAGGGCAAGACTCAGCAGATGGGCATCTTCGGGGGTTA
GGGTGTGTTTCTGTTCGCCAATGGTCAGGATAATCATGCGCACATCCCTCCGTTACGACGGGCGATACAGTCCGCCATCC
AGGCGCTGACCTCGGAATGTACCCAGGCGACATTCTTTCCACCGAGAGAGACCTGTTGCGGAAATTCGCTGCGGCTGATG
AGGTCATAAATGGTCGAACGGGACAGGCCACAAAGATGCATCACTTCGGGCAGGCGTAAAAAGCGCTCCTGAGTCCTGTC
AGGAACGGGCATCACCGGGGTGAGCGGTGCGGAAGACGGAGAAGAAAAAGCAGTGTGCATCGGGCTACCTCATTGGGTGT
ATACAGCGCCGGGTATGTCCTTCCGGCTTCGGGTAGCTCCCTATTTTGTGCATATTCAGACAGAGGACAATGTTTGTATT
TTCGGCCACATACATTGACTTTTCATAAGGTAAAACCCGGTAATACCACGTAATACCGCATTTAACCCGTTATCGGAAAT
GCAAATAAATAAAGGAACTTTTAATACTAATTAATCTAAATCGGGGTGTGTCAGTGAACAGCGGGCAGGCGTATCCCCGC
GCTGACCAGAAACGAAAAAGGATATCGCCGGAGCAGAAATGGCAGGGAAGGAAAAGCAGTGTGCATCGGGCTACCTCATT
GGATTTATACAGCGCCGGGCATGTCTGTCCGGCTTCGGGTAGCTCCCTATTTTGTACATATTTTCAGTCATGGCAACAAG
GCAAAATGCGTCTGCCACTGACACAACACAGGCTCAAAAAACAACCGGATGCCGGATATTACCGAATAATGTCGGATAGT
GGTGAGGAGTCAGGAAAGTAGGAAAAAACAATCAGTTATGGCATTTAATTTCTTTTTATTAAAAGGAATAAACATTCAAT
TTTTATTAACGGGCAAATATTTAAATATTGCCTCGGTGAACAGTGGTGAACAGTCGGTGAACAGTTACCCCCTTAACTGT
TCACCCTTTAACTTACTGTATTACTTATCTTTTTATTCAAGGTGAACAGTAGTGAACAGTTATCAGTAAAAAAATAAACG
GTGAGTAAGGTTTTCCTGCGACCTCTTTCTGGCGAGCCGGGGTTACGTCCCTTTTGTGCCATCCCTGCCACAACCGTAAT
GAATCGCCCCGTTGTGTGGTGCACGGCAGAATGACCTCAGCCAACACACACGGAGAGCCTGAAATGATGAAGCCCGCAGA
CATTATTGCCGCCGCCATGAAAGCGACAGCAGAGAAGCAGAGGAAAGAGAATGAACAGCGCGTGGCCGTTGCCCTGGAGG
CGTTCACGCAGGCCCGTGACGCCCACACGGCCAGCATGAAAAAACTGTATGACACCGAAGCGGCCATTCGTCGCAGTGAA
CAGGAACGGCAGGCCGCGCTGGATGAAAGCGCGGAAGCGGAACAGAGCTGGCGCAGCCGGTTTCGCAGCCTGCGCGGTAA
CATCACCCCGGAAATGAAAGCCGAACACTCACAGCGCGTTGCGAACCGCGAACTTGCAGAAGAGTTCACTGCCCTGATTG
CCGAACTGGAGGACGATAAAGACCGTGCAATGCTCGGCGCATGCGGGTCAGCGCATCAGTACACAACCGCCCACAACACC
GCATTCACCACGTATGCCGACGGTGAATGGGCCTGTGCCCTGACAGCCATTGACCCGGCACTGATACGCGCTTTTGTGCT
GCGCATCCGTTCGCTGGAGTTAAGCGGCAGCGAATCAGCATATGCCACTGCGGCCCGTGAGCTTGCGGACGGCCTGGGAA
AAATGAAGGCTGTTCACGAGTTTGATATGGCACAGGAGCCGGTATTGTCCGTCACCGGTCTGTACCGCCCGGCACTGACG
GGGTTGGATATGAAGCTCTATAACAGCCCGGCCAGACGTACGCAACTCGCTCAGGCACTGGCCGCAAAAAAAGCCGCTAA
CGGGACGGGGGTATAAATCATGTTTCACTGCCCGTTCTGCAAACACGCCGCCCATTCGCGCACAAGCAACTATCTGTCGG
AAAACGTCAAACGCCGCTATCACCAGTGCCGGAATATTGAATGCTCGGCCACGTTCCGTACCACCGAATCGGTTGACGGG
GTGATACGTGCCGGGGTGCTTGTGCCGTCCCCGGAGCCGGACAGCCCGCCGGCTCCGTAAATACCCCTCTCATATACTGT
TAAAGACCACGGAGAGAACACCGTTGACCACACTCACACCACAGCAGGCCTTTGACATCTGTCAGGCCGACAAAACCGCC
TGGCTTAACCTGAAAACGGAACGGGCACAGGCCGAGCAGGCACTGAACGACCATCTTTCCGGTGACAGTGAAAACTGCCC
GGTCAGGGTGGCGGCACTGCGCGGGCGCATTGAGGTGAATAAATGGCAGATTAACCGGGCTGCCGGTCGCTATATCCGCT
CGCATGAAACCTTACAGCACGTCAGCATACAGAACGGTCTTGAGGGATTTATGCAGGAACACGGGGCCACACTGGCCGCC
GTGCTGGCCCCGGAATTAAAAGCGCTGAACGGTCAGCCGGAATTTATTAAACGCCGTGCCCTCGACCGTGCAGCCACGTA
TATTCGTGATGCACTGGCCGCATGGCTGAATACCGGGCAGGAAATTCATTATTGTGCGCAGGATAATGACATTTTAACCG
CCGCCGGACACAGGCCTGACGCGGCTTCACGGGCAGATAATCAGGAAAAATATACGCCTGCACAGAACCAGATTTATGCG
CGCCGGTGTGCAGACATGGCCGCGCAGCACCCCGCCTGAAAATCACCGAAAATCCCGCTATTTTTCCTGAATTACGCCAT
GCATCCACAGGGTGCATGGTTTTGCATGCGTTTACGCACTTTTTTTTGCCCCTTCCCGCACCAGTCCCGGCGCGGTCTGA
GCCGGTTCATGCACCTGCATTAAAACCGCCCCGTTAAGCGGGCAGGCGAGGCGGGGAAAGCACTGCGCGCCAGCGGTAAA
GTATTTATTTAATTATATTTAATTTCGCAGCCTGAGCGCGTCGCTGCGCTGCGCAGATTCGCGGGAGTGTTGGTGGGTGG
TGTGTTGCTGTTCGAGAGCGTGGTGAGTCTCTGAGGCTGTCAGGAGCAGTTCAAGAAAAGGCTGCCCGGAGGATGAGGAA
AATCAGTTATTTCGGCGTTTATACTGTTGCCTCTTAATGCACTGAACTCCTGTCCATACATTCATCTGATGCATTCGGGC
TTGTTGCAGCTTGAGCCTCGCCATGCACTTGCATGAAAACAGACCAACGAAGCGTGCAGGCGAGGCGGGGAAAGTATTGC
GCGCTGACCTTACATCTAATAACTTTGGGTTACATTAAGTCATAGGGTCAATGAAATATTTGTGAGACACAGATATGCTA
TGATTATTGCAATTGGGAGTTAATTAATCGGGATTGGCACCATTTTCTTATGTAATATAAAATATTGGTAAATTCACACT
GAAAGTACGTGAAGAAAATAATTGTAACTCTATTCTTAGGAGGGTGTATTATGTTGATTCCTGATGATTTGGGCGAAGAT
GTTTATCCGGATTGCTGCTGGAGCCATATAGGGCAAAAAGATTACTTAAAACCTAATGCATACTTACAAGATGCAATTGA
TGATTTGAGTTCAGGAAATGAACGCCGAAATCTGAATAATGCAGTACGAAATGCAAAATCGGCATTACATATGAGAGTGG
ATATTCTTTGCCGAGCGTTTTGTGGGGGCGAATACTTCCAGAAAAATCTAAGGAACTTTCCAGGAAAGATGGATTTCCTA
GAGAGTGTTGGAATAGTTAGACCTAGAATAATAGATAAAATAAATAGAATAAGAAATGAAATTGAGCACGAGTATCGAGA
TGCAACTCTTGAGGAGGCAGAATATTTCATAGACATAGTTTTATTGTTTATGGAAGCGACTAGATATCTAAATTCAAGAT
TTCCATGTGAAGCTGACTTCCGTGGGTTAGCAGTTTCTGATGAGGCTTACTTAAGGAAGATAGTATGCAACTGGGAAGGT
GGAGAATTACTCTTTTACTATTCAAAGCAAGAGCCATGCCGGCTTGATAAATTGGAAACCTACTCAATAAAAGTAGGTGA
TTATAGATACGCTCAGTGGGTAAAATTCATTCTAGATCATTGCGATTGATATAATATTTATCCTAATTCACTAAAATAAG
CATTTTAGACCGAGCTGAGCGTAGCCTCGGTCTAAGTATTATCAAATTGCCAACGTAGCAACTGAACGAGCTAACTCATT
AAAATTATTGCTGAATTCTTTCCTATTTTCTTTCATTGTATCCAGTATTACTCCATTTTGCTCTATTTGCTCATCTGAGA
GGGCAAATACCGGGGTGCTATGTTTTTGAGATTGAGCAATTAGTGAGTTAAAATCTGAAATATTCGCCAAATTAAAAGGC
TCTTTTGCTGGGCAGGCCTTTTCAAAATCAGAAGCCGAAACTGACATATTGATAGGATTTAAAGCTGGAATTAATGTGTT
AGTGACCTCATCTTTGATGATATCAATCCATCTTTGAAAAGATTTTACTGGTAAATTGTTTCTTGGACGATACTTTTGAG
ATATAAAGCCGATGAATTTCGGAGGTTCTATAGGGAATGGGTATAATATTTTACTATCTCTAAAGCTATTTATCTCGTTG
TTCCATCTAGGAAGGACTTTCGCTAGTGACTTTATTGCCTGAGCACAGAAGAAATCTGGTGATGTAGGAACTATAAAATA
GTCACTGCACATTAAGAGACATTCATTTAATGCGCCAACGCTGGGGCTCATGTCAACAAGGATATAATCAAAATCATGTT
TCTGTGCTGTCTCACGCAAAAAAGCTCCAATGCTCCCGGGGATATTTCTAATTGCGGGAATAGCAGCACTGGTTGTCAGC
GCAACTCCAATCTGTGTTTCAATTTCTGATAAATAGATGCTACCACACAATAAACTTAAACTTGGATTTGTTGTAACTAA
TGGGTCGGATGGTATAACTTTTCCTAAAGAACCATCTACAACAGGTTTGATGCAACTATAAATATCACAGTTTGGATTGT
TTCTATATATCTCATCAAAGTCATCAGTAGTCGAATAACCCAAAGCTAAGGCTGTCAAATTACATTGTGGATCAGCATCA
ACTATTAAAACTTTATAACCAAGATCAGCTAGCATCCACCCCATGTTAAAAGTCGTAGTTGTCTTACTAACGCCACCTTT
ATGATTAAATAAAGATATTATTTTCATTCGACATCCTTAATATAAATTATCACTTTAAAAGAAAGTTGCTATACCACTGA
AGCATTTCCCTTCTTCTTTCAAGGTACTGAGCATGGTTATATGTTCCTCGAATACTATTTTTATCCACATGTGCAAGTTG
CATTTCAACCCATGCACTATCAAATCCCTGTTCATGTAGGATAGTCGACATTGTGTGTCTAAATCCGTGACCTGTTGCAC
GGCCTTTGTAACCAATAAGTTCAATGACTTGCGTCACACTTTCTTTCGAGATTGGCTTACTGCGGTTGTTTCTGCCGATA
AAAATATAAGGGTAATGACCAGTAACAGGTTTGAGTTGCCTAAATAGATCAATGACCTGGATAGATAAAGGAACAATATG
CGGCCTGCGCATTTTCATTCGTTCTGCTGGGATTTCCCAAATCCCTTTGTCCAAATCAATTTCATCCCAAGTTGCAAAGC
GCATCTCTTGAGTACGAACACCGGTAAGCATAACTATTTTTGTCGCATTTTTCGTGATAATGCTGCCAGTATATGCTTCA
AGATCTCTAACGAAATGAGGCATCTCTTCGGCGGATAAAAATGGATGGTGTTTTTGCTTCGGGACAGCGAGAGCAATTGA
TAAATCAGGTGCTGGATTGTATTCAGCGCGGCCAGTTATGATTGCATAGCGATAGACCTCGCTGCATCTTTGGCGCACTT
TTCTGGTCTTCTCAAGTGCTCCACGCTTCTCTATTCGTCGCAATACTTCAAGCAGTTCTAACGGTTTGATTTCACTGATA
GGGCGTTTTCCAATGAACGGGAACACATCTTGCTCAAATGTCTTAATGATTTCTTCTCGATAGGCCACTGTCCAGCGGTC
AGCTTTGTTGGTGTGCCATTCTCGACATATGGCTTCGAATGAGTTCTCTGTTGAGAGTTGTTGTGCCAGCTTTTGGGCTT
TACGTTCCCCTACAGGGTCTATACCGTTAGCTACCTGCTTACGAGCTGTATCGCGTTTCTCACGCGCTTCTGCGAGGCTC
ACAAGGTCGTAGCTGCCAAATGACATTAGCCGTGCTTTACCGGCAAAGCGAAAGCGGAAGCGCCAGCCCTTTGAGCCGTC
TGGATTGATGAGTAATGACAGGCCTTGTCCATCGTTCAGTGTGTAGGGTTTGTCTTGGGGCTTTGCTCGTTTAATTTGTA
TGTCTGTTAGTGCCATGTGTATAAGTCAAAAATGTGTATAAAAAATCTATACACATCACTATACATATTTTTCATGGATT
CAGGGAGAACTTGTCGGACGATTACGGATGAGTGATTTACTATTTGTGTTGAAATTAAAGGATTTTTTAGGCGTTATCGG
ATGGTGTCGGAGGAACTTTGGCGGAAGATCACAGGAGTCGAACCTGCCCGGGACCGCTGGCGGCCCCATCTGGATTTGAA
GTCCAGCCGCCTCACCGGAGACGACGATCTTCCGCGCCTCGATTGCTACATGGAGGCGGGGCGCATTATAGCCACTTTCA
ACCATTTACCACATCCCCCATCACACTTTTTTCTCGGTCTGCTGTCCGCTTTTCCATACGTTTAAGTTAAATGCTAACTT
ATTCATGTGGTTACTAAAATTTCTTCTTACGGCATAATCGCCGTCATAGTAAACAACAAGCGCAATTCGGTAGCTAAATT
CGTGCTCACCATGCACAAACCGTAGAGACTGTGAACGTTTTCAGCCTCTTTTAGCCACGTCTGACCATTTTCCAGCATGA
CAACCACAGCGACATCATTGTGCCCCATGGCGCAGAGCGTGCAGCGAGGGGGTTGAGTCCCCGCTGAAATCGGTGAGACG
AAGACCCGATGACAAGGGCAGGCCGCCAGGGATGGCGGACTGAGGTTTGTCGAGACAGGACGTCGAGTCAAACCGACCGC
AGGTAGCGGGGCGGGAGGCGAACGCAGTGCGAAGCACCGATTTCTTTGCGGGGCCGCGGGGATTGTAAAGGGGAACGCGG
TGTTCCCCTTTACCCGTTCACGTGTCCGAAGGTGACATTTCGCAATGAACATACGGTGAACGGAACCCACCACCTGAGCC
GCATATTCCCCTCACCCCAACCCTCTCCCCCGGGGGAGAGGGAGAAAACCGGTCGTTGCCCGGATAAGGCGCCTGCGCCG
CATCCGGGACGGGAGCAGCACAATCACTGGCATTTCTCCCGTACCCCGCCACGTCTTTCCAGACATCCCGGAAAAAATCA
CCTTATTTAAAATTTTTTATTCCTCCATATTTGCGAGCGCTATCACGTTAATTATCGCGAAAAGTGTGATCTGCGCTGTA
AATATCTCTGAGATCTCGCTTGTTGTCTTATTTTTTGTCCGGAAGGCAGGACACGATTTAGTATTGTCGTTATTTCAATG
CCCTTTTATATTTATCATCACGGATTGCAAGCGGAGCTTATCTGTTTTAGAGCTTCATCATTATTTTTAATCTGTGTAAG
GGTAAAGAATGCAAATGATTACCTCGCGACAAAACAGATTATTGAAATTCCTTCTTCCGCGAAGGGAATTTATTACATTG
TTAAAAATCGCTGAATACTTAAATGTATCGGAAAAAACTATTCAGCGGGATTTACGCATCCTTGAACCGTGGCTGGCAGA
ATGGAATATCGGCATTAATAAGCGTGCCGGTGCCGGGGTCATGCTCAGCGCAGACAATATCACTGACCTTTTGCACCTCG
ACCAGTTGCTTGGCACTGAAGGTGATGACGCAGACGGCATGATGAACAATTCCCGGCGCGTGAAAATAGCGTCGCAATTA
TTAAGCGAAACGCCACATGAAACGTCCATCAGCAAATTATCGGAGCGCTATTTTATCAGTAGCGCCTCTATTGTGAATGA
TCTGAAAGTGATTGAGTCCTGGATTGCTCCGCTGGGATTGACGTTAATTCGCAGCCAGAGCGGAACGCATATCGAAGGCA
GCGAAAGTAGCGTGCGTCAGGCAATGGCTTCGCTGATCAATGGTGTTATTAACCATAACGAACCGGGAAGCGTAATTTAT
TCCCGCCTCGATCCGGGCAGTTATAACGCGCTGGTCCATTATTTTGGTGAAGAAGATGTTTTATTCGTTCAGTCATTATT
GCAGGAGATGGAAAACGATCTTTGCTGGTCTTTGGGTGAACCCTATTACGTCAATATTTTCACCCATATTTTGATCATGA
TGTACCGCATTACCCGTGGCAATGCGCTGCCAAAAAAAGACGACAACACCAGTACCTTTGATGAAAACATCTTTGCCGTT
GCCAGTCGTATGATCCAGCGGATTGAACAGCGCATCGCCCATCCGCTGCCGGAAGACGAAGTCTGGTTTATTTATCAGTA
CATTATCTCGTCCGGCGTGGTGATTGAAGAGCATAACGATGTCAGCGTGATTGGCCATATGCACTCCAGCGACGAAGCCC
GGCTGATTACTCACCGGCTTATCGCGACCTTCGCCGATATGGTCGATAGCGACTTTAGCCAGGATGTCGCGCTCTATGAC
GGGCTGTTGATTCATATTAAGCCATTGATTAACCGCCTGAATTACCAGATTCGCATTCGTAACCCGCTGCTTGATGATAT
CAAAGGTGAATTGCAGGACGTCTGGCGCTTGACCCAGTGCGCGGTGAACCGGGTGTTCAGCGGCTGGGGGGACCAGGCGG
TATCGGAGGATGAAATCGGTTATCTGACCGTTCATTTCCAGGCTGCGATGGAGCGACAGATCGCCCGCAAGCGCGTATTG
CTGGTCTGCTCGACGGGTATCGGAACCTCACATCTGTTGAAAAGCCGCATTCTGCGCGCCTTCCCGGACTGGACCATCGT
TGGCGTGGTCTCTGCGGGAAGCCTGCCGTCCGTTCTGACGGACGATATTGAACTGGTTGTCTCGACGATCAATCTGCCGG
CCATTGCTCTGCCAGTGGTATACGTCACCGCCTTTTTTAATGATGCCGATATTAAGCGTGTGACGGAAACGGTTATTACG
GAAAAATTGCATCGTGCGACGTCTCTGGTCGTCGAACATTAATATCTGAATCCATGAGGTATGTTTAATGGACATAACAA
AAATCCTGAATACGAATCGCGTTATTTTAGATATGAAAGCTACGAATAAAACGGAGGCGATTGAGGAATTAACCGACCTG
TTGCAAAAAGATGGCGCTATTAGTTGCCGGGAAACGTTTATTCAGGATGTCTGGCAACGTGAATCAGAAGGGTCGACCGG
CTTCGAAAACCATATCGCGATACCTCATGGTAAATCTTCAGCGGTGGTCAATACCACCCTGGCGATTGGACGCACACGCC
AGGATATTCCCTGGGAAACCCTGGATGGCAGTAATGTGCGCTGCATTATTTTATTTGCTGTACGGCTTGAAGATCAAAAC
ACGACGCATATTCGCCTGCTTTCTCAGGTGGCGGGTGCACTGGCGGATGAAGAGATCATCGAGCAATTACTGGTCGAACG
TAGTCCACAAAAGATTATTGACTTGTTTAGTCAATATGCCGAATCCGATGTTTGCTAAATAAAAAGTGGAGCATGTTATG
AATATTGTTTGTGTCGCTGCCTGTACGGCAGGTATTGCACATACGTATATTGCCCGCGAGAAGTTAATTAAAGGCGCAAA
AGCGCTTGGGCATAATATTAAAGTTGAAACTCAGGGCACTATCGGTACTGAAAATGAGTTACTGGCGGAAGATATTTCCG
CAGCCGACGTCGTTATTCTTGCGGTCGATGTCAAAATAAAAGGAGAAGAACGTTTCATTAATAAACGCATCGTGCGAGTT
AAAACCGAAATTGTCATTAAATCACCCGTTCAGTTTCTTGAAAAGGTCGAGAAATCATTAGCTAATGCGTGATCCTTATC
TGGAGGTCACATGAGTGAAAATAAAGTTCCTGTTTCGCAGGAAATAAAAAGACATCTTTTGACGGGCATCTCGTGGATGA
TTCCGTTAATTGTGGCGGCGGGCATCTGTATTGCCCTCGGCCAGGTACTCGGCGGCACAAACGTTGGAGAAAAAACGGGC
ACCATCCCCTGGATGCTCAATCAGATTGGCGGCTGGGGAATGGGGTTGATTGTCCCCCTGATCAGCGCCGCCATTGCCTA
CTCCATTGCTGACCGTCCCGGATTCGCGCCGGGCCTGATTGTCGGCTTTGTCTGTGGGCAAATTCATACCGGGTTTATCG
GCGGGATGCTGGGTGGGTTCCTGGTGGGCTACACCGTCTTGCTGCTTAAACACTACATCCGTCTGCCGAAATCCATGCAG
GGGCTGATGCCCATCATGGTGCTGCCCGTCCTGAGCACCATTATCGGCGGCCTGTTGATGATGACCCTGATTGGCAAACC
CATCGCCTGGCTGCAGGAAGCGCTGATCCACATGCTGGAGTCGATGCAGGGCGGTTCTCGCTTCCTGATGGGGGCGATCC
TTGGCGCGATGGCAACGTTTGACTTCGGCGGCCCGGTGAACAAAACCATGTCGCTGTTTGCCGATGGTCTGCTGGTCAGC
GGTGTATACGGGCCGGAAGCGGTGAAATTTGTCGGCTCCATTATTCCGCCGTTCGGCATCACCCTCTCTTTCCTGCTGAC
GCGCCACAAATACACCCGCGCGGAACGTGAAGCGCTGAAAGCCGCCTTCCCGATGGGGATCTGCATGATTACCGAAGGGG
TTATCCCGATTGCGGCGCGTGACCTGCTGCGCGTGGTCGGCTCCTGTGTGGTGGCCTCGGCGATTGCGGGTGGCCTGATC
ATGGTGTGGGGCGTGGAAAGCCCGGTTCCGCACGGTGGCATGTTTGTGGTGCCGCTATTTACCCATCCGCTGCTGTTCTG
CCTGGCGTTGGGGATCGGCACGGTTATCTGCGGCGTGATGCTCTCGCTGTGGAAGAAACCAGTGACCGAACGTGACGAAG
AGTTTGACGAGCTTAGCGATAAGAAACTGAAAGACGAAGAGATCACCTTCACCCTGGAATAAACGGAGACCGTATGTTTG
CCGACATGAAAAGTATGGTGACCAAAGCCTGGCGTGAACACTATGCGCTTCTGGCCATCAACTGTATGAACCTCGAAAGC
GCCCGCGCGGCGGTGCGGGTTGCCGAGAAACATCGCGCGCCGATTATCCTGAACCTGTATCAGGGACATCTGGCGCATTT
CCCGCCACCGGTTGCCGTGGCGGTGGTGAAAGCGCTGGCCGACGAGGCCACGGTGCCGGTCACGCTGGCCCTTGACCACG
GGAAAGATCCGGTGCGCATTCGCCAGGCGTTTCGCGCCGGGTTTAGCGGCCTGATGATTGACGCCTCTGCCTTCCCGCTG
GAAGAGAACATCCGCCAGACCCGCGCGGTTGTTGAGCTGGCCGCCAGCGCCGGGCTGTGTGTGGAAGGGGAGTTGGGCCA
TCTGGCCGATGCGCCGCGCTATGACCACGCCACCAATGCGGATCTCATGACGCAGGCCGCCGACGTTGAACCGTTTATTG
CGCAGACCGGGATTGATCTGCTGGCGGTTTCCGTTGGCACCGCTCACGGCATGTACGCCCCCGGCATCACGCCAGCTATC
GATTTTCAGCGCCTGGAAGAGGTGGCCCGCAAATCGACGGTCCCGCTGGCATTGCACGGCGGCAGCGGCACTCCGTTTGA
CCAGATACAGCGTTGCCCATCCTTTGGCGTCGCCAAGATCAATGTCGGCGCGGCGGTGTTCGAAGCTGGAAAGGCCGCGC
TGCTGCATACCCTGTGTCATGACAGTTCCCGCGAACTGGTGGATGTGCTGATCGCCATGGAGCAGGCCAGCGAAGAAGCC
ATTATCCCGTATCTACAGGCCAGCGGCGCTATCGGCAAAGCCTGATTCTTTTTTCTGTTACGCCTTCTATGCCTCTGCAA
CGACGCACCGGCAGGGCTTGCTACACCCCGAAACTGGAGAATTAACATGTTAATTTCGATGAAAGAGTTACTGAAACCCA
CCCGCCAACACGGTTTCGCCATTGGTGCGTTCAACGTGGCGGATAGCTGCTTCATCCGCGCGGTGGTGGAAGAAGCGGAA
GTCACCAACACGCCTGCGATTATCTCCATCCACCCCAGCGAACACGATTTTGTCGGGGATAGCTTTTTCGGCTATGTCCG
CGATATCACCATGCGCAGCCCGGTGCCGTTCACCCTGCATCTGGATCACGGCGCGTCGGTCGAGCATGTGTTGCGGGCGA
TCCAGTGTGGATTCACCTCGGTGATGATTGACGGCTCGCTACTGCCCTATGAGGAGAACGTGGCGCTGACCAAAGAAGTG
GTGCGCCTGGCGCATGCGGTGGGCGTTTCGGTGGAAGGGGAGCTGGGCACCATCGGGCAGACGGGCACGTCCGTGGAAGG
CGGTGTGTCGGAAGTCACCTATACCGACCCGGCACAGGCAGAGGATTTTATTGCCCGCACCGGGGCAGACACTCTGGCGG
TGGCGATCGGTACGGCGCATGGTATCTACCCGAAAGGCATGCAGCCGAAGTTGCAAATGAACATTCTGCGCGACATTGCC
GGGCGTCTGGATATTCCTCTGGTGCTGCATGGCGGTTCGGCGAACCCGGATGCGGAAATCGCCGAGTCCGTGACCCTGGG
GGTGGGCAAAATCAACATCTCCAGCGACATGAAATACGCTTACTTCCAGAAAGTGCGTGAGATCCTCGCCCGCGAAACCT
GGTGGGATCCGAACGTGATCTACCCGGACGCGATCAACGCCGCTCGGGAGGTGATCCGCTACAAAATGAAGCTGTTTGGA
TCAACCGGGAAAGCGTCACTCTACTAAAGCCATGGAGGCGGGTTCGCCCGCCTCTTTCGCAATAAGGAAAGGGATATGTA
CTACCTGGGGCTGGACATCGGCGGCACCAAAATCGCGGCGGTGGTGATGGATGCGCAAGGGCAGGAAAAGGCGCGTTACC
GCTGCCCGACGCAAAAAGCGAGCTATCCGCAGTTTGTGGAGTCGGTGGTCGCCTTTATTGACCAGATTCGCCATGACATG
CAGCAGCCGATGATGACGGGGATTGCCCTGCCGGGGAGCGTCTCGCCGCTGAGCGGGCTGATTAAAAATTCCAATATTCA
GGTCATTAATGGCCGCGCGTTGCAGGCGGATCTCCAGCAGTTACTGGGGCAGACAGTGGTGATGGCGAACGACGGCAACT
GTTTCGCCTTGTCGGAAGCCTGTGACGGTGCGGGGCAGCAGCATGAAGTGGTGTTTGGTATCACGCTCGGTACAGGCTGC
GGCGGCGGGATAGCCATTCACCGCCAGCCATTTGTCGGCGCGTGGGGGAATGCCGCCGAGTGCGGTCACATTACCCTGCC
GGGATACCGCGAGCAGCACGATGGCCCGCCAGTACGTTGTTATTGCGGTAAGGATAACTGCGTGGAGTCGTTTGTCTCCG
GGACGGGGTTGAGCGAGCGCTACCGGTTGTTCAGTGGGCAACATCTTACAGGTGATGCGATTGTGGCGCTGGCGCAGCAG
GGTGAACCCAACGCCGTGCGGCAGGTGACGCGGTTTCGCCAACAGCTTGCCCGCACCCTGGCAACGGTGGTGAATCTTCT
CGACCCTGGCGTGATTGTGATTGGCGGTGGGTTGTCGAATGCAGAGCCGCTTATCGCGAATCTTGAAGCCGACGTCGCCC
CTTTCGTTTTTACCGATCATTTCTCTACCCCTATCGTGAAAGCCCATCACGGCGACAGCAGCGGCATGCGCGGCGCTGCC
TGGCTTGCCATTCGAATCGGGAGAACAGAATGAAACGTTCACAGATTAACTATGCCATTGATAAAGCGCACGCCATCGCC
GAGACGTTCCGGGTGTGCCTGCCGGAGTTTGCCTTTTTCACCGTCGATGCCTGGCGAAAGCAACCGTTGGAGGAATGGAG
TGAGGTGCTGGATCTGCAACTGGGCTGGGATATCACCGATTTTGGCCGCGGCGATTTTAGCAAAACCGGCCTGACGCTGC
TGACGTTGCGTAACGGTGCGCTGAATTCAGCCGCCTACCCGAAGCCATATGCCGAAAAGATGCTGCAAATCCAGCAGGAG
CAGCAGACGCCGTGGCATTTTCATAGCCATAAAATGGAAGACATTCTGAACCGGGGCGGTGGCGATTTATGTATGCAGTT
CGGCTGGGCGACGGATGAGGCGCTGTTTGACGAGCGGCGTTCGGTGGAGGTGCGTGTGGACGGGCGGCGGCGTACGTTTA
AGCCCGGTGAGACACTGGTGTTAAAACCGGGTCAGGGGGTGTGCCTGCCACCGTGTTTGTATCACCGTTTCTGGGCCGAG
AAAGCCTTTGTGCTTGGTTGGGAGATTTCGATGGTGAATGACGATAAGCGCGATAACCATTTCCTTGAGCCTGGCGGGCG
TTTCCCAACCATCGAAGAGGATGTGCCCGTGAAGTGGTTGTTATGCCATGAGTATGGGCGTTTGAATGTGACGTGATTTT
CCCGGATGCGGCGTGCCTTTCTCCCTCTCCCTTTGAGGGAGAGGGCAGGGGTGAGGGGCATTGGCGGCACGGTTGCCAGG
TTCCCGGATGGCGGCGTAAACAACTCGTCCCTCCTGAACGGTAGCCCCGGTAAGCGAAGCGCCACCGGGGAAAAGGGTTA
TGGCGTGGGCTGTGTCTCAGCCGGCGCTGGCACAGGTGCCGGCGCGGGCGCGGCCGCTTCACCACCTGACACCACGCCGC
CGCGCATCGTCTGTTTCACCTGTTGTTGCTGGGCATTCACGGCGGAAAGTTCACCATCAACCGTTGGTTTTAACGGCGCA
TCGGCCTGAATACGGCCCGTGGCGCTCAACTGCAGATTACCGTCGCCACCGATCGGCAACGTGGGCCATCCCCACTGCTG
CAATACATTCATCGGCACGCCACGCCCGTTCAGGCTCACCCGCACGGTGCGGTCCGGCGTTTGACCGACCACGGCAGTGG
CTTCCAGCATCCCTTTCTCGACAAAGGCGCTCAGCTCGGTAATGTTCACCGAACTGCCGTTGGCGCTTAACGCCAGCGAC
GGCCTGCGCACATCCACCCGGTTAAAGGTCGCGGCGGCGGCATTGATCTTCACATCGCCATTCCACACGCCCCACTTGTG
GTCGCGCGCCAGTTGCACGTTGGTGCCGTAGCCATCCAGTGACGTCAACTGCCACGGGAAAGCCGGGTCGATATCAATCA
CCAGGTTGCGACTGGCGCTGAACCTGGTCAGCGTGACGCTATTCAGCCAGTCGGGCAGGGTGTCCATCCACAACTGCTTC
CAGTTGGCAGGCAGCGTATATTCCAGCCCGACGATGGCCGCATCGTTCAGCACCAGCGCTTTTCCGCTGCGCGTCCAGTA
GCCGGATGTGCGCACCATTCCGTTTTCCCAGCGGGTGGTGAACTGCTGCATCGCGATGCCCGCCGGGGTAAATTCCGCGT
TTATAATCGGGTCGAACAAATGCAGCGAACCGTAGATAAACTCATTGGCATTCATCGACAACTGGCCGTCATCCGTATGC
CAGTCGCCTTTGGTTAGCGTCAGGTTACGCAGCGTCAGGTCCAGATCGGCAATTGCCCATTCTGGCCCCTGCAGACGGGC
ATCGGTCACATCCAGCCGCCCGATTTGCAACGACGGCAGAGTCGTGAGCGGTGCAAAGAAATCTTTCAGTGATTTGTCGC
TCTGCAGGCGAATATCAGTCAGCCGCAGGTTATCCACCACCCAGCCGCCATCCGCGTCGCGTCGTGCATTCCCGGTCAGC
GAACCCCGCGCCATATCCGCACCGATGGTGGTTAATGTGACCGTGCCTTTATCAATGCTGCCCTGAATCAACACATTGCT
GGCGGGCACGCCGTTAAGCGTCATCGAACCTGCGCTCATCTGAATTTGCGCCTGCGTGCCGAGCACATTGCCCTCGACAG
GCTGCCAGGGGCTTACGCCGCCGGTGACGCGTTGCGCACTCAGATCCCAACCGGTCGCCGGGCTGTTAAAGGCCATATTG
CTCAGTTGCAGACGGTCAGCCTGGAAGGGGAGTGGCGCGGTGGCCGGGGACAGATTCAGCGTACCGTCCTGCAGCAAAAT
GGTGTCGGTGTGGAGAGGGTCGGTGAACTGGCGGCTACTCAGGCCGATATCAACGGTTTTGGCGACCAGAGTAGCGGGCT
GCCCTTTACGGCCAAAATTGACGTTGCGTAACAACACATGGGAAGGCGAGGAAAGCTGGTGGTCAATGGCCTCAACGGTG
AGGTGATATTGACTCTTTTCGTTTACCCAGTTAGTAACCTGCGTTGCACCCCAGCGGGTCTGCAGCAGGAAATAACCGGC
CACCATCGCCAGCAGCAGGACGACAATGACGAAAATTAGCAGCTTTCCAATAAATTTCATGATCTTCCACCCTCGTAAGC
CTGTACAGGAGTTATGCACGATTTATGCGCATTCCTCAAGGCACGAATGGTGAAAGAGCGTTACAGAGGCAACGGAAAAC
ATCCGCTGCCTCTGTTGGGATTACTGCTTATCGGTAGGGAAAACCAGGTTCAGTACGATAGCGGTGATGCCACCGGCAGC
GATGCCGGAAGAGAGCAAGTTTTTCAGCCAGTCAGGGGCGAATTGCAAAATCATTGGCTGCTGGGAGACGCCCAGGCCAA
CGGCCAGCGACAGGGCGATGATCATGATTGCGCGGCGGTTCAGCGGCTCGCGGGAAACAATACGTACGCCAGATGCGGCA
ATGGTACCGAACATCACCAGCGTTGCACCGCCGAGCACCGGCTCAGGCAGTTGCTGAACGAAGGCGGCAACGGCCGGGAA
CAGACCCATCACCATCAGCATGACGGCAACGAAGAAACCCACATAACGGCTGGCGACGCCGGTGAGCTGAATCACGCCGT
TGTTCTGGCCGAAACAGGAGTTCGGGAAGGTATTGAACACCGCAGAAACAAAGGAGTTCAGACCGTTTGCCAGTACGCCG
CCTTTCAGGCGATTCATATAAGCCGGGCCGGAAACCGGCTGCTCAGAAACGTCAGAGGTTGCAGTGATATCACCGATGGT
TTCCAGCGAGGTGATCATAAACACCAGCATCAGCGGCAGCAGCAGGTTCCAGTCGATGCTCAGGCCATAATACAGCGGCG
TAGGGATCATAAAGGTGCTGTCCGGCGCGTTGTAAGCCGGGAGCATACCCATCATCATGGCGACGAGGTAGCCGACCGCC
ATCGCAATGACCAGGGAGGCGATACGCAGGTACGGGTTACGCTGGCGGTTCAGCAGAATGATGATGGCAAGAACGATACC
TGCCAGCAGCAGGTTCTTCGGCGCGCCAAAGGTATGGTTTGCCATCGCGCCGAAGCCACCGCCCACAGACGTCAGGCCGA
CCTGAATCAGCGACAGGCCGATGATCATCACCACCACGCCGGAGACCAGCGGGGTAATGATGCGGCGGGCAAACGGCAGA
ATGCGGGAGATGACCATCTCGGTACAGCTTGCCAGCATCAGGGAGCCGAACAAGGCGGCCATCATCGTCGGCACATCGGC
GCCGCCGGTTTTTAGTGCGGTTCCGCCCATAATTAATGGCGCAACGAAGTTAAAGCTGGTGCCCTGAATAGACAGCAGGC
CGGACCCGACCGGGCCCCAGGCTTTAATCTGGATGATGGATGCGACGCCGGAGGCGAACAGCGACATGCTGATGATGTGC
TGCGTATCCTGAGCCGGTAAACCCAGCGCCTGGCAAATCAGCAGGCCTGGCGTGATAACACCAACAAACATCGCCAGCAG
GTGCTGTAGCGCGGCAAAAATGGTTTGCGCCAGCGGTGGGCGGTCTTCAAGGCGGTAGATCAGCTCGCTGGGCTGGGTAT
GCGCAACCGTTTGCGCATTTTCGGACTCGATGGTGTTGACAGACATCGCAAACAATCCCCTGATGGAAAAGCGGAGATTC
TATCGGACTGTTTGGTAAAAGCAAACGGTTGCTAAACAATAAAACGTACTTTTATAAAGAATGTTGAGAGCGGCAAGTTG
GGTTCTAAGGCCCCCCGATTTTAGGTGGTTCGCGCTTTTATCGTTCCGCAGAATTTGCGCAATGCTAAAATCATCGGCAA
TCGCGCATGATAATTAAAAATTAGGGATTGATATGAAAGGAAAAATACTGCTCGCCCTGGCCTTTTTCTCCGCCGGATGT
CTCGCTGACGAATACGATCTGCATACCTGTCGTAATGGCAGTTTCCCCACCTGGCCAGGCGTCTTCAACCAGGCGAAAGT
GAAAACTGATGCCAATGCCAACGTGCATTTTTACCGCGACGATGATGGCTGCCCGGGACAGGGTGAAGTGTGCGCAACAA
AACCGTATCTGGTGGCGGGTGACACGGTACTGGTAGCACAAGAAGTGCCGGGCTGGAGCTGCGTCTGGTACTCAGGGAAA
AAGCATGAATTTGTCGGCTGGATGCCCACTAAGTCCTTAGAAAAGCAGCCGATTCACAACGCGACGCTCGCCGAATGGAC
CGGTAAATGGCATGCCGAATTGGGTGACAATGAAATTCATATTACGTCTGTGGGGAAAGGGCAGATTAACATCGAGGGAC
AGGCGACCTGGTATGGCGGAAAAGATTCGCAAGGATATGACATTGTCCATACCGGCGATCTCGATGAGACAATAACGCCA
CAAGGGAATGCGCTGCACTGGGGAAACCCGAAAGAGGAATACACTTGCAGCGGGGCGGCACAACTGGTTAATGGCAACTT
AATCGTTCGTGATAGCGGCTATTGCGGCGGCATGAACGTCAGTTTTGATAACGTCTATCACAAACAGTAATCAGGCGTTT
GAATAGCGCTCTGTTTCCGGCATCCAGCGCTCGATAAGGGCTTCGGCCTGCCGGGGATAGCGTTCGTGAATATGACGGGC
AATGCGCTGCACTTCCGGGATCATCGCCTGGTCGCGCAGCAAATCAGCCACTTTGAACTCGGCATTCCCGGTCTGACGGG
TGCCGAGCAGTTCGCCGGGGCCGCGAATCTCCAGATCTTTTTGCGCAATCACAAAGCCGTCGTTACTGTCGCGCAGTACC
TGCAGGCGTTTTTGCGCGGTTTTCGACAGCGGTGATTTGTAGAGCAGCACGCAGTGTGAGGCTACCGCGCCGCGTCCGAC
ACGGCCGCGTAGCTGGTGGAGTTGCGCAAGACCCAGACGCTCCGGGTTTTCGATAATCATCAGGCTGGCGTTGGGCACGT
CCACGCCCACTTCGATCACGGTGGTCGCCACCAGAAGATGCATCTCGCCCTGTTTAAAAGCCTGCATCACCGCCTGTTTT
TCCGCAGGCTTCATGCGTCCGTGGACCAGGCCGATATTCAGCTCCGGCAGGGACAGCTTTAACTCTTCCCACGTGGCTTC
CGCTGCCTGGGCTTCCAGCAGATCGGACTCTTCAATCAACGTACAGACCCAGTAGGCCTGGCGACCTTCCCCGGTACAGG
CGTTGCGTACGCGATCGATAATATCGCTGCGTCGGGTATCCGGAATGGCAACGGTGGTCACAGGCGTTCTGCCCGGTGGG
AGTTCGTCGATAACCGAGGTGTCGAGATCGGCATAGGCGGTCATCGCCAGGGTGCGCGGAATGGGTGTTGCGGTCATGAT
CAACTGGTGGGGATGGAAGCCCTGTTGCTGGCCTTTCTCCCACAGCGCCAGGCGCTGATGTACGCCAAACCGATGCTGTT
CGTCGATGATCACCAGCGCAAGGCCGTTAAACTGCACCTGTTCCTGGAAGATGGCGTGCGTGCCGACGATCATTTGTACC
TGGCCGCTGGCAATGGCCTCTTGCTGCGCCTGGCGTGCTTTGCCTTTCTGCTTACCCGCCAGCCAGCCCACTTCCACGCC
GAGCGGCGCGAACCAGTTGCGGAAATTGTTGGCGTGTTGTTCAGCCAGCAGCTCGGTCGGCGCCATCAGGGCCACCTGAT
TGCCGTTCGCGATCGCCCGCAATGCCGCCAGCGCCGCCACCAGCGTTTTCCCGGAACCCACGTCGCCCTGTACAAGGCGC
ATCATCGGCACATCGAGCGCCATATCGCGTTCAATTTCTGCCACCACGCGCGCCTGCGCGCCGGTAGGTTTGAACGGCAG
CGAGGCCAGCAGGGCATTTTTCAGCGTATCCTGAGGATTCAGCGGCTTTGCGTGATAACGCTGCGCCCCGGCACGCAACG
CCAGCATGCTGAGATTGTGTGCCAGTAACTCTTCGAGAATTAAACGTCTTTGCGCCGGGTGTTGCCCGGTTTCCAGCTCA
GCAAGCTGCAGTGTCGGCGGCGGACGATGCAGAGTGCGCAAGGCTTCCGGCAGTGTCATCAGCCCCTGTGCCAGCTCTGG
CGGTAGCAGTTCAGCAATCGCGCAAGTGGCAAGCAGGTCCAGCGCCTGGTCGGTGAGCTTGCGCAACGTCGCCTGTTTTA
TCCCCTCGGTCGTCGGATAAACAGGCGTTAAGGTTTCCTGTAATTCCGGGGTACTGAGATCGCCCTGAACACGGTATTCC
GGGTGGATCATCTCTGCGCCGAACTTCCCGCGTTTTGCTTCACCGTAGGCCAGCACGCGACGCCCGGTCGCGAGGCTGTT
TTTCATCGCCGCGTTGAAGTTGAAAAAACGCATAGTCAGAATGCCGGAACCGTCGCTTATCTGGCAGGTCATCATCCGAC
GTCCGCCAAAGGTAATGTTGCAGTTCAGCACTTCGCCTTCCACCGTGGCATAAATGCCCGGCAGCAGGTCGGCAATGGGG
TAGAGTTGGGTGCGATCTTCGTAGCGTAGAGGCAGGTGCAGCAGTAAATCCTGCACCGTGTGCAGGCCGATTTTTGCAAG
TTTGCTGGCCTGCGCCGCACCAACGCCGGTAAGGGTATTGAGGGGAACGGCATCCAACAGGCGACCTTGCATAGGCGTTA
TCTCGCAGCCTGCATGGTGGCCCACCAGGCGTCGTCGGCGTCCACTTCGCCATGCTCGTTGACGCGGGGATAAGGCAGAC
CTTTGCGTTTTGCCACGCGCGCCAGTACCGGGTAACCACCTTCAAACAGCCGACGCTGTTGTTCTTCATCCGGCAGCATG
CTGTTTTCGCGCAGGTACATGCCAGCATTTTGCCGTTGGCGCTGGGCTTCGTAGAGGATAAGCGCCGAGGCGACGGAGAC
GTTCAGCGACTGCACCATACCGATCATCGGGATGATAATGTCCTGATCCGCCAGATCTAATGCTTCCTGGCTGATCCCGG
TTTTCTCCTGCCCCATCAAAATACAGGTGGGACGGGTGTAGTCGATCTCGCGAAAATCTACGGCTTTGTCTGAGAGGTGT
GTCGCCAGGATCTGCATGCCCGCCGCTTTCAGTTGGGAAACGGCGTCACCGATGGTCGGGTGCGTTTTCACTTCCACCCA
ACTGTTGCTGCCCGCAGCGGATGACAGCATGGTATGCATGCGACGACTCGGCCAGACGGCGTGAACTTCATGTACGCCGA
CGGCGTCTGCGGTGCGGATAATGGCAGAAACGTTATGCGGTTTGTGGACCTGCTCCATGCAGACGGTCAGGTCCGGTTGA
CGTCTGGCTAGCATCTCGCGGATTCGCGCATAACGTTGTGCATTCATATACACTTCATCCTTCAAATTGCCTCAGCGTTA
GCTGCACTCTCTCACCCCAGTTACGTACTTCTGTTCGCGCCTGGGGTTTCATTCGCTTGCTGCCTCGATGCAATTCGAAT
GCTTTGGTGTAGGACATACTAGTTTCGGTTACGAGTGACTTTAATCACATCCGGCATGACGCGGATTTTGCGCATGATGT
TCGCCAGATGGACGCGATCGCGAGACGTCAGACGGATAAAGGCGCTGTAAACGCGGCCGTCTTTTTCTTCCGTGTTCAGG
CTTTGAATATTGGAAGACGCGGTGTTGATTGCCGCAGTCAGATTCGCCAGTGCGCCCTGATGGTTGAACATATCCACCTT
GATTTCGGTGATAAATTCCTGCGCGGTGTCCTTGTCCCACTCAACGGCCATAAACTTCTCTGGCTCTTTCTGGTAGCCAC
GGATGTTACGGCAAGATTCATGGTGGATAACCAGCCCTTTGCCGGGGCTAACATGCGCTACAATCGGGTCGCCGGGAATC
GGACGACAGCACTTCGCGAAGGTGATCAGCACACCATCCGCACCTTTGATCGGCAAATGTCCGCCACTTGCGCTGACACT
CGTGGCGGTACCGGTGCTTTGCGCTGTCGCCGTCGCTTCGCCCTGCTGCAGGTTCTTCGCCACTACCACGCTCATGGCGT
TGCCGAGGCCGATTTCTGCCAGCAGATCGTCAAGCGAGGCAAGCTTCATGCGGTCCAGCTCGCGCTGAATATGTTCTTGC
GGGATTTCCGCCAGCTTACGGCTTCCACCCAGTGCGTGGTTGAGCAGACGGCGGCCAAGGCTCACCGAATCATCACGCTT
GAGGTTTTTCAGCAACTGGCGAATTTTGGCGCGCGCTTTTGAGCTCACGACAAAGTTAAGCCATGCCGCGTTCGGACGAG
CGCCCGGCGCGGTAATGATTTCTACGGTTTGCCCGCTGGAAAGCGACTGCGACAGAGGATACGGCTGCCTGTCGACACGT
GCGCCCACACAGGCGTGGCCGATGTCGGTGTGAACCGCATAGGCGAAGTCGACCGGAGTCGCGCCTGCTGGCAGTTCCAC
GATGCGGCCTTCCGGGGTGAAAACATAAATCTCATCCGGGAAGAGATCAGATTTAACGCTCTCAATAAATTCAAACGAGC
TGCCTGCGCTCTGTTGCAGTTCGAGCAGGCTTTGCATCCAGCGCTGGGCGCGGATTTGCGCGGTGGTGCTGGTTTCGCCG
TGCTCTTTATAGGCCCAGTGCGCCGCGACCCCCATTTCCGCCATCTGGTCCATGTCTTCGGTGCGAATTTGCACTTCAAC
CGGGACGCCGTGAGGACCGATCATCGAGGTGTGCAGAGACTGATAGCCGTTCGCTTTTGGAATGGCGATATAGTCTTTAA
CGCGACCCGGACGCGGTTTGTAGAGGCTGTGCATCTGGCCCAGCACGCGATAGCAGGTGTCGGAATCATGGACGATAACG
CGGAAGGCGTAGATATCCATAATCGAGTGAAAACGCTGCTCTTTGAGCACCATCTTGCAGTAGATGGAGTACAGGTGTTT
TTCGCGACCGCTGACGCGACACGGAATTCCCGCTTCCTGCAGACGCCCTTCAATTTCAGAAAGGATCTTCTGAATCATCT
CTTTACGGTTACCGCGCGCAGCTTTTACCACTTCTTTAATGACGCGATAACGGTTCGGATACAACGCTTCAAAGCCCAGC
TCTTCAAGCTCGGTTTTAATGTGATGAATACCTAAACGGTGCGCCAGCGGGCTGTAAATTTCGAGAGTTTCACGGGCGAT
GCGGCGACGTTTATCCGGGCGAAGAGAGCCCAGCGTGCGCATGTTGTGGGTACGGTCGGCGAGTTTGATGAGAATGACGC
GGATATCCTGCACCATCGCCATAATCATCTTGCGAAAGTTTTCGGCCTGCGCCTCTTTCTTATCGCGGAACTTGAGCTTA
TCAAGCTTTGACACCCCTTCTACCAGTTCGGCAACGCTTTTGCCAAATAGCTGTTCCATGTCCTGGTAGGTTGCGGGGGT
ATCTTCAATCACGTCATGCAGCAGCGCGGCCATCAGCGTTTCGTAGTCGAGTTTCATCTCGGCCAGGATACAGGCTACGG
CAACCGGGTGCGTGATATAGGGTTCACCACTTGAACGTGTCTGGCCCTCGTGAGCGTCACGTGCAACGAGATACGCCTGC
CGAAGACGCTTGATCTGGTCTTCCGGCAGGTAGTTTTGAATCAGTTGATTCAGACTTTCAAACAGATACAAGGGCGACCC
GCTTATTGATTAACGACGACCTTCAGCAATAGCGGTAACGGCTTGTAATTCAGCGGCTTCCTGCTCTTGCTGTTCCTGGC
GCTCACGTACGTCGAGGATCTGGTTGTTGATCAGACCTTCTTCGATTTCGCGCAGCGCGATAACGGTGGTTTTATCGTTT
TCTTCCGGTACCAGCGGATCCTTTCCGCCTACCTGCATCTGACGAGCGCGACGCGCGGCGACCAGTACCAGGTCAAAACG
GTTACCAATTTTCTCTACAGCGTCCTGAACAGTTACGCGTGCCATATTTAAAATGCTCCACAGATGGTGATGGACTGGGC
ATGATACTGAATGTGAGTTCAGTCTGCCAACAGTTTGCTGATTAAAGCGTCATGTCGCTGCATCTGGCGGCCCATACGCA
GACGTTCGGCGCGAATGATGGTTTTGAGGTCGCCCAGGGCGGTATCGAAATCATCGTTCACAATAAGGTAATCATACTCT
GCGTAATGGCTCATTTCCGCAACTGCTTGCGCCATGCGCTTTGCGATAACATCTTCGCTGTCCTGACCGCGACCACGCAG
ACGTCTGTCCAGCTCGATTTTCGACGGCGGCAAAATAAAGATGCTGCGCGCCTGCGGCATTCTCATGCGGATTTGCTGCG
CGCCCTGCCAGTCAATATCCAGGAATACATCTACGCCGGTTTTAAGAACTTGCTCAATCGTAGCGCGCGATGTGCCGTAA
TAATTGCCAAATACCTCGGCGTGCTCAAGGAAGGCGTCATCATCAATCATCGCTTTAAATTCGGCATGATTAACGAAGAA
ATAGTGTTCACCGTGCACTTCACCCGGACGCGGCGCGCGCGTGGTGTGTGAAACAGAAACCTGGGTGTCATACAACGGTT
GGGTTTTTAATAAAGCCTGAATGAGGCTTGATTTACCCGCGCCACTGGGGGCGGAAACAATATAAAGCGTGCCTTGAGCC
ATGAGAGTCTTTTGTATGTGAATTGCGAAAGGAAACTTACATACGTGCCTATTATACACAACGGCGCAACGTGACGTAGC
CCTCGTCACACTTTTTACTGTGGATAATGGTGTTTTGCGCGCCTTTTCCCTGATTTGCCACCCTTTTTCTGCAAACGGTG
AAAAACGCCGGAACCCACCTCGCAAACTCTGTTTTACTGCCTCGAAAACCTATTTCCGTCGCGATATACCCGCTGCATTC
AGCTAAGGAGACGGCGAAATGTGGATAAGGATATTTATGATGATCGGCGCGGTGGTCTGGAGCGTATGCAGTAACGCGGC
CTGCCCGGTGTGGGCGCCAGCGCGAGCAGAACAAGAGATTGCACAACTGGAAAAACAGATGGCGCAGTGGAATGAGGATT
ACTGGTTGCAGGGCGCGAGCGCCGTGAGCGACGATGTTTACGATAATCTCAATGCCCAGCTTGCGAACTGGCGGCGCTGT
TTTGGGCAGGAGATGGTCCGTGATGCGCCAGCCGTAGCGGGCGGTACGGTAAGGCACCCGATTGCCCATACGGGGGTTGA
TAAACTGCGTAATAAAGACGCGCTGCGTAAATGGATGGCGGGTAAAGCAGCGCTTTGGGCACAGCCGAAAGTGGACGGCG
TGGCGGTCACACTGGTCTATCGCCACGGCAAACTGGAGCGGGTCATCAGCCGGGGGAATGGGCTGGCAGGCGAAGACTGG
ACGGAGAATGCCCGCCGTATTCCCGCACTGCCGCAAACTGTTACCGGCGCACTGGCAAACAGCGTCTTACAGGGCGAGCT
GTTTTTAAAGCGCGATGGTCATATTCAAAAACAGATGGGTGGCATGAACGCCCGGGCCAAAGTGGCGGGCGCCATGATGA
GACGAGGCGGGTCGGATGTGTTAAGCGACATTGCCGTCTTTGTCTGGAGCTGGCCGGACGGGCCGCAAGCGTTAGCGCAT
CGCCTGCAATTATTAACGCAGGCAGGGTTTGACTGGGTGGAACGCTACAGTGTGCCCGTCAGCAATATCAATGAGGTTGC
GGTCCTTCGCGAGCGCTGGTTCACTACCGCGCTGCCCTTTGTGACAGATGGCGTGGTGGTACGAAGTGCTCAAGAGCAGC
AAGGAAAACAGTGGCTCCCGGGGCAGGGTGTCTGGGTCGCGGCATGGAAATATCCGCCAGTCGAACAGGTCGCCGAGGTG
AAAAATATCCGCTTTACCGTCGGGCGTACCGGGAAAATTGCCGTCGTTGCCCATCTGGAGCCGGTACAACTGGACGATAA
ACGTGTGCAGCGGGTCAATGTTGGTTCCGTGCGGCGTTGGCAGGAACTGGATATTGCGCCTGGCGATCGGGTAGTGGTAA
GCCTGGCAGGGCAAGGGATCCCACGCATTGATGATGTGGTCTGGCGCGGGCAAGTTCGCGTTAAACCGCAGCCGCCTGCA
CCGGTTTTCACGCCGCTCACCTGTTTTTATGCCTCGCCAGAATGTCAGGAGCAATTTCTGGCCCGGCTGACGTGGCTGAG
TTCAAAGCAGGCGCTGGATATTGAAGGGCTGGGGGAGGCGGGTTGGCGTGTATTGCATCAGGCGCATCGGTTTGAACATC
TCTTTTCCTGGCTGGCGTTAACAGAAACGCAGCTACAGGAAACAGCCGGGATAACACCTGCTCGCGGACGGCAGCTTTGG
CATCGCTTCGAGCTTGCCCGGGAGCGGCCCTTTGTGCGCTGGGTTTATGCCCTTGGTCTGCCGTTAACGACGTCGGCAAT
TCAGGCCGCCGGGGATACCCACTGGCAGCAGATGCAGGACCGAGGCGACCAGGCGTGGCAGCGCCTGCCGGGTATCGGTG
CCCGGAAAGCCCGCCAGATCATGACTTTTATTCAGGAGCCGGTGGTTAAGACGCTGGTGGCCTGGCTGGGTGAGCACGGA
ATTGCTGGCTTTTAGCGCCGTCACTTTTGCAGCAGCGATGAGGTCTTTCGCTATGAGGACCATATTTTGCTTTGCGATGT
TCCCACGTGTTTATCTCAAGGGCATGATCCCGTGGGGCCTGGCGCGATTGTGCCCTGGATAATGGCGTATTTTTTGTGCA
TTTCCGAACCCCTGGCAAGCGTCACATTTTTCAGGGTGGTTACAATCGGATTGCTGTCGCTGTCTCCCTGAAATGTCAGC
ATACCTGCCGTAAGCACTTTCACATGCTCAAACGTGATATCGCGAAAGATGGGGAGCAGATGCCCTTCTTTAGGTTCGTA
GCGCGTGTCCAGAACAATCGGTTTTTTCACGTTTTCCATGCAGATATTGCGATAGGTGACTCCGGTGACCAGACCACCGC
GCGAACGGTCGCTTTTAATGCGCAGCCCGTTAGTTGTGCCGTTCAGGGTGAGCTGGTTGACGTCCACATCACTCACACCT
TTATTGACCTCGCTACCAATGGACATGCCGTGCCCGGAGCCAAAGCGGTTATCCACAATGGAGATATGGGATGCGCTGGC
ATTCCCGGCTTTAATGGCGACATTATCGTCCCCGGTGCCGATCACGCTGTGGGTGAGCGTCACGTTCGTCGAGCCCATAG
GGTCAAAACCATCCGTATTACGTGCGAAAGCAGGGGTGTCGATAGTGATCCCCCACAGGGTCAGCCCGTTGCTGCGGTTG
CCCACTATGTGGAAATTCGGCGCGTTTTTGAGGGTTATCTGATACAGCGTGATATCTGAGGAGCTATCAATCTGGATTAA
GCGAGGCGCATTCTGCTTGCTGTCGCTTTTTTGCGCCTCTTTTGCCAGTTGCCACCATGTCTGGTTTCGCCCGGCCATGA
CCGTGCCACCCTGACCATCAATTGTCCCCTGTCCATAAATCCCGCTGCCAACCGCGTCCTTAATCCAGATAAACGGTTTA
CAGCCCTTCCCTGAGCTATCCAGCGTGCCGCAGGTCTGGTTGCCTGTGTCGAAGCGGGTCGGGTCGGCAACAGCCCTCAG
CGTTGCTCCTTTATCAATCGCAAGGCTAACCCCCGATGGCAGGCTGAGTGGGCCACTGTAGAAGGTATCCGTGTTTTCTG
CTGCGGCCAGATGCACTGTTTTTCCGCGAGCGCAGGTATTGAGCGCCGTCTGGATTGCCTGCGTTGCATCGTCTGTTCCG
CTGGCATAAAGGGTCTGACAAGGCGGCGGTGTGACGGGTTGGGTGACGGTGCGCGTATCTCCTGCCTGTGCCCCTGCGGC
ACAGAGCATCAGTATGGCCGTTAGCGTACGAACATGAAGCGGTCGCAAGGGTGAAGACATAAAAAGTCCGGACAGGTGGA
AACCTGAAAGTCACAATACCGGGGGCGGTACGAACCTGTAAAGCGATGGCCGGGAGCGGAGAGCAGAAAATAAAAAAGCC
CGCAGCGTTGCGGGCTTTCAGGGCGCGGGCGCAGGATTATTCGATGTTCTGAATCTGCTCACGCATCTGCTCAATCAACA
CTTTCAGCTCAATGGCTGAATTGGTGACATCGGCATTGATAGATTTAGACGCCAGGGTGTTCGACTCACGGTTGAACTCC
TGCATCATAAAGTCGAGACGGCGGCCCACAGCCTCTTTCTTCTTGAGGATGTTGTAGGTTTCTTTAACGTGCGCTTCCAG
ACGGTCAAGCTCTTCGGCAACGTCGATACGCTGTGCCATCAGCACCAGCTCTTGTTCCAGTCGGTTATTTTCCAACTGCA
CCTGCGCTTCTTCCAGTTTTGCTACCAGGCGGTCGCGCTGCCATTGCAGGATTTCCGGCATCTGTGCACGCACGTTTTTC
ACTTCAGTGCTGACGCCTTCCAGACGCTGCTCAATTAAGGCTTTCAGCGCCTGGCCTTCGGTCTCGCGGGCGACGATAAA
ATCGTCCAGCGCGCCATCAAGGGCAGACAGAATTTCAGCGGCAATCGCGTCCAGATCCTGTTCCTGAGCGGCCATAACGC
CCGGCCAACGCAGAATATCCACCGGGTTGATTTCGCCTTCATCGCTCTGCATTTTGACCCAGTTGGCGGCGTTCACCAGC
TGTTTTGCCAGTTTCTCGTTGAGAATCAGTTCGCTTTGGGCGCTGGCGTCAGGTTCAAAACGCAGATTACATTCGATTTT
CCCGCGAGTCAGACGCGTACGGATGCGCTCGCGAACCACAGGTTCCAGGCTACGAAATTGTTCCGGCAGACGGAAGTAAG
TTTCAAGATAACGCTGGTTTACCGAGCGCAGTTCCCATGAGGCAGAGCCCCAGCTACCCTTGATTTCACGCCGGGCGTAG
GCGGTCATACTGCGGATCATAGACGTTCCCGTTTTTTAAGGAGAGATGCGGGGATTATAGCTTTCATGGGCTTATCAGGA
TAGGAATAACCTTGGTAAGCCAGTATAATGCGCAGCCACATTCGTAACAGCCGGAGAAATCATCATGCGTCCATCAGGCC
GTAGCACCACCGAGGTGCGTCCCGTCACCCTGACCCGTAATTACACAAAACACGCAGAAGGCTCCGTGCTGGTTGAATTT
GGTGATACCAAAGTGCTGTGCACCGCCACCCTTGAAGAGGGTGTGCCGCGTTTCCTCAAAGGCCAGGGCCAGGGCTGGAT
CACCGCCGAATATGGCATGCTGCCGCGTTCCACCCACACCCGTAACGCGCGCGAAGCGGCGAAGGGCAAACAGGGCGGGC
GGACCATGGAAATTCAGCGTCTTATCGCCCGTGCGCTGCGTGCGGCGGTAGACTTAACGGCGCTGGGTGAATACACCATC
ACCCTGGACTGCGACGTGATTCAGGCCGATGGCGGTACCCGTACTGCCTCCATCACCGGAGCATGCGTTGCGCTGGCCGA
TGCGCTGAATGCGTTGGTAAGCGCAGGCAAACTGAAAGCGAACCCGATGAAAGGGCTGGTGGCGGCGGTTTCAGTCGGCA
TCGTCAATGGCGAAGCGGTTTGTGATCTGGAATACGTGGAAGACTCCGCAGCGGAAACCGATATGAACGTGGTGATGACC
GAAGATGGGCGCATCATTGAAGTTCAGGGCACCGCCGAGGGCGAACCGTTCACCCACGAAGAACTCCTGACCTTGCTGGC
GTTGGCCCGAGGAGGAATCGAATCGATTATTGCGACGCAGAAAGCGGCGTTGGCAAACTAGTTTTTAAGGCGACTGAGAA
GTCGCCTTTTTTTTGTCCATAGAAAAGTGAAATCCTTTCCCAGCCAGCGTAATCGGCGAAGACCGTTTGAACGCGGACAG
CGCGGAAAATCCGGAACGTACACGAAGTACATGAGGATTCGAGCACTGCCCGGGTTAAAACTGGCAAGTAAGATAGCCTG
ATGGGATAGGTTTTAAGATGAGGAGCGAATCCATGAAACAGTATCAGCGTGAGTTTATTGAGTTTGCGCTTAACAAACAG
GTGCTCAAGTTTGGCGAGTTCACCCTGAAATCCGGGCGTAAGAGCCCCTATTTCTTTAACGCCGGCCTGTTTAATACCGG
GCGCGACCTGGCGTTGCTGGGCCGTTTTTACGCCGCCGCGCTGGTGGATTCGAAAATTGATTTCGACCTGTTGTTTGGCC
CGGCCTACAAAGGTATCCCTATCGCGACCACCACAGCAGTCGCGCTGGCTGAGCACCACGAGCGTGACGTGCCGTATTGC
TTTAACCGCAAAGAGGCCAAAGACCACGGTGAAGGCGGCACGCTGGTCGGCAGCGCATTGCAGGGCCGCGTCATGCTGGT
GGATGATGTGATCACTGCCGGTACGGCAATTCGCGAATCCATGGAGATAATCCAGGCGAACGGCGCGACGCTGGCAGGTG
TGCTGATCTCCCTTGATCGTCAGGAGCGTGGACGCGCGGATATTTCCGCGATCCAGGAAGTGGAGCGCGACTACGGCTGC
AAAGTGATTTCAATTATCACCCTGAAAGAGCTGATTGCTTATCTGGAAGAGAAGCCGGAAATGGCTGACCATCTGGCCGC
GGTGAAGGCATATCGGGAAGAGTACGGGATTTAATAGTATTCCCGGCGTACCTGGGATAGATCGAAAGAGTTGCCCGGAT
AAGGCGGTTAACCGCCATCCGGGATAACTTATCGCTTATTGCAACTGCGCGGCCAGCAAGGGCCAGCGTGCTTCAAACTC
ATCGGTCGGACTGTATTTGAACTCGCTACGCACATAGCGCGACAACATCCCCTCACAAAACGACAGCAACTGACTTGCCA
GCAGCGTTTCGTCAGTGACGTAGCCTTCGCCTTCACGCATCTTCTTTTCGCGCAGCACCTGGCGAATCTGGGATTCGATA
CGCTCGAAAAGCTGATTGATACGCCCCTGTAAGCGATCCTGTTCAAACATCAGCGCATGACCGGTAAGAATGCGGGTCAG
CCCCGGATTACGCTCACCAAACCCCAGAATCAGTTGCACAATCAGACGCAGGCGCGCTGTGGTGTCCTTTTCATCTTTCA
TGATCAGGTTGATACGGGTAATCAGGCTATCTTCGATAAACTCAATGAGGCTATCGAACATGCGTGTCTTGCTAGGGAAA
TGACGGTACAAAGCGGCCTCGGAGACGCCAACAGACGCCGCCAGTTTTGCCGTCGTGATGCGTTGACTTCCATCGCTGGA
TTCAAGCATCAGTGCCAGAGACTGAAGTATTTCTTCGCGACGATTCCTTTTCGCGGTTTGTTTTTCTGCCATGTTGCAAA
ATACCCCTGAAATAAGCGCTTATCAGGCGAACATCCACGCGGCGGCCGCAAACCGGTGTTTGCGGAAATGTTATGGCGTT
ATTTCGCCGCAGGATGCGTTAAATGGGCTGCTTATTTACGCCCGGAGTGACCGAAGCCACCTTCACCACGATCTGTGGCG
TCAAACTCTTCAACCAGATTAAATTCAGCCTGAACGACCGGGACAAACACCATTTGCGCGATGCGCTCACCGGGTTCAAT
GGTAAAGCTGTCCTGGCCACGGTTCCAGACGGACACCATCAATTGCCCCTGATAGTCAGAGTCAATGAGCCCTACCAGGT
TACCCAGCACAATACCATGCTTATGGCCGAGGCCAGAGCGCGGCAGAATCACTGCGGCAAGCGACGGATCGGCAATATGA
ATCGCCAGACCGGTCGGCAGCAGGGTGGTCGCGCCCGGTGCCAGCTCTACGGCGTCGTCGAGACAGGCACGCAGATCGAG
GCCGGCAGAACCGGCGGTGGCGTAGGTCGGCAGTGGGAATTGCTTGCCTACACGCGGGTCCAGAATCTTAACGTCGATTT
TTTTCATCATAACGGGTAACGATCTCGTCCAGTAATAAGTGGCCTAACTGTTCCTTGCTCTTTAGCGGTAAATGTTTATC
GCCATCCTGCCAGAAAAGATGCAAAGCGTTATTGTCGCTATTAAATCCTTGATTTGATTGCGAAACATCGTTAGCGCAAA
TCAGGTCGAGGTTTTTGCGGGCACGTTTTTGCCGGGCATATTCTTCCACATTATTTGTTTCGGCGGCAAACCCAACGACA
TAGGGGCGATGCTCGGTCAATGCGGCGACACCGGCGACGATATCCGGGTTTTTGACCATTTTTATTGTTAATTCATCGCC
TTGCTTTTTGATTTTTTCGTCGGCAATGGCGGCGGCGCGATAATCCGCGACGGCGGCACAGCCAATAAAAATATGTTGCT
GCTGAGCGAGACCCTGTACCGCGGCCTCCATCTCCAGAGCGGTGGTCACGTCAATCCGTTTGACCCATGCTGGCGTTGCC
AACGACACCGGGCCTGACACCAGCGTCACGTTAGCCCCACGACGGGCAGCCGCCGCAGCGATGGCAAAGCCCATCTTGCC
GGAGCTGTGGTTTGTAATATAACGCACCGGGTCCAGCGGCTCGCGGGTCGGACCGGCGGTAATCATGATGTTCAGATGTT
GCAGATCGTTGACAGGCGAGAAATGCGCGGCGGCGAGATCAACGATGGTTAGCGGATCCAGCATCCGGCCCGGCCCAATG
TCGCCGCAGGCCTGGCTGCCGCTGTCCGGGCCCCACAATAACAGGCCGCGCGAGGCCAGCACCTCTAAATTATGCTGAGT
GGCGGCGGCGCGATACATCTGTTGGTTCATGGCAGGCACAACCGCAACCGGAGAAGGCGTGGCAAGGCAAATCGTCGACA
CCAGGTCATTGGCCATACCGGCGGCGATGCGCGCGATTAAATCGGCGGTGGCGGGGGCGAGAATGACCAGGTCGGCCCAT
TTGCCAAGCTCAATATGGCCCATTGCGGCTTCGGCGGCCGGGTCGAGCAGACTGTCGGAAACCGGGTAGCCGGAAACCGC
CTGCAGGCTCAGCGGCGTAATAAAGGCTTTCGCTGCTTCGGTCATCGCAACGCGCACATCGGCGCCGCGATCGCGCAGAC
GACGCACCAGTTCAGGCGCTTTATAAGCCGCGATGCCGCCGCTTATGCCGAGAACGATTTTTTTACCCGCCAGACTCATC
ATGACTCTTTCCTGTTGGATTTCACCAGAAGGCGGGCATTTTATCACAATCCTGGTGCTGTCGTGCTTTTGCCCGTCGTG
CTCTTTGCGAGGTATTACGCAAGTGTGGCGATCCCGTGTCGATAGCCCTTTTCGCTTGTGGCAGCATGGTGCGTAAAAGG
GAGGATTCGACATGGATATAGTTTATTTACCCCCATTGCCCAGAGAAAAAATGATGAGTGCGGGCATTGAGTCGCTGACG
GATGTCGAGCTACTGGCGCTGTTTTTACGCACTGGCACACAGGGGAAATCAGTGATGACGCTTTCCCGTGATTTGCTGCA
GCACTTCGGCTCACTCTACGGGCTGCTCTCGGCGGACTATAAAGATTTTGCCAACGTTAATGGCATTGGGGTGGCGAAAT
ACGCGCAACTAAAAGGCATTGCCGAGCTGGCGCGGCGCTACTACAGCGTTCGGCTACTGGAAGAAACATCATTGTTAAGC
CCGGAGCTGACCCGGGAATTTCTGCAAAGCCAGTTGATGGGCGAAGAGCGCGAGATCTTCATGGCGATCTTTCTCGACAA
CCAAAATCGGGTGTTAAAGCATTGCCGTCTTTTTTCCGGCACCATTAATCAGGTGGAAGTGCATCCGCGCGAAATTGTCC
GCGAGGCGATTAAAGTGAATGCCGCCGCCGTGATCCTTGCGCATAATCATCCTTCGGGTAGCGCTGAACCCAGTAAAGCG
GATAGAATCATCACCGAAAGGGTGGTGAAGTGCTGTCAGTTTATGGATATTCGTGTGCTCGATCATCTGGTGATAGGCCG
TGGAGAGTACGTTTCGTTCGCAGAACGGGGCTGGATTTAGACCTCTTTGGGCGATCCATCGGGATCTTTGTCTGTTCGGG
ACTTGAGCACATCGCCGACTCAGCGTATACTACGCCACCTTTGAGAATCTCGGGTTTGGCAATTGGGCCTGGCTACACGA
GTTCGCTTAGAACCGTCAGACCAGGCTGTGAAAGCCTGACGAGGCGCCAATACCCCATACGAAGCTCGAGCTAATTTGAT
TTTTGGAGAATAGACATGTCCCGAGTCTGCCAAGTTACTGGCAAGCGTCCGGTGACCGGTAACAACCGTTCCCACGCACT
GAACGCGACTAAACGCCGTTTCCTGCCGAACCTGCACTCTCACCGTTTCTGGGTTGAGAGCGAGAAGCGTTTTGTCACCC
TGCGCGTATCTGCTAAAGGTATGCGTGTAATCGATAAGAAAGGCATCGATACAGTTCTGTCTGAACTGCGTGCCCGTGGC
GAAAAGTACTAAGTACTTAGAGGAAATAAATCATGGCTAAAGGTATTCGTGAGAAAATCAAGCTGGTTTCTTCTGCTGGT
ACTGGTCACTTCTATACCACCACGAAGAACAAACGTACTAAGCCGGAAAAACTGGAACTGAAAAAATTCGATCCAGTTGT
CCGTCAGCACGTTCTTTACAAAGAAGCAAAAATTAAATAATTTGCGCTTTCTTTGTACGAAAACCTCGCTTCGGCGGGGT
TTTTTGCATTTTGCCCTTCGTAGTTTGAGCCGCAGATACGTTAGCTGTGTACGCTCACCCTGGTCCCCTACTCAGGTAAG
CGCCCGGGATTCACTTCTTGCCGCCTTCCTGTGACTCAAATTACATTGGGGAAATAAGGAGAAATAAACATGCCAGAGTT
ACCCGAGGTAGAAACCAGCCGCCGCGGTATTGAACCGCATCTGGTCGGCGCCAAAATTCTTCATGCTGTCGTCCGTAACG
GGCGCCTCCGGTGGCCTGTCTCGGATGAAATTCATCGCCTGAGCGACAAACCGGTTCTCAGCGTGCAGCGCCGTGCCAAA
TACCTGCTGCTGGAGTTACCGGACGGCTGGATAATCATCCATCTGGGGATGTCCGGCAGCCTGCGTATCCTCACCGAAGA
CCTCCCGGCGGAAAAACACGACCATGTCGATCTGGTGATGAGCAATGGCAAAGTGTTGCGTTACACCGATCCACGACGCT
TTGGCGCCTGGTTGTGGACGAAAGAGCTGGAAGGTCACAATGTGCTGGCGCATCTGGGGCCGGAACCGTTAAGCGAGGCG
TTTAACGCCGATTACCTGCAACAGAAATGTGCGAAGAAGAAAATCGCCATCAAACCCTGGCTGATGGATAACAAGCTGGT
GGTGGGGGTGGGCAATATCTACGCCAGCGAGTCGCTGTTTGCCGCCGGGATCCATCCTGACAGACTGGCCTCGTCACTGT
CGCGCGAGGAGTGTGAGCTGCTGGTGCGGGTGATTAAAGCCGTGCTGCTGCGTTCGATTGAGCAGGGCGGTACCACGCTG
AAGGACTTCCTGCAAAGTGACGGGAAGCCCGGATATTTTGCGCAGGAATTGCAGGTCTATGGACGTAAAGGAGAGCCGTG
CCGGGCGTGTGGTACGCCGATTATTGCGTCAAAACATGCACAGCGGGCGACCTTTTATTGCCGCCAGTGCCAGAAGTAAA
GTGCGGTGGTTGCGTTTATCCCGGCTCGCGCTGCGCTTGACCGGGCAATAGATTTCCAGCCGTCTGCGAACTGGTAGCCC
GGACAAGGCGCGTCAAGCGCCGCCTCCGGGAGAAGGCCCTACAGCTTTTTCAGCAGCGCCTGGTGGACATTCGCTGGCAG
GAAATGAGTGACATCACCGGCATGGCGCGCCACCTCTTTAACAAGGGTGGAGGAAATAAACGACCACTCTTTCGATGGCA
TCAGAAATACGCTTTCCAGGTCAGGCATCAGATGGCGATTCATATGCGCCAGTTGCATCTCATATTCAAAATCCGCCACC
GCACGCAGCCCACGAATCAGAATGTTCGCCTGCTGGGCGCGCGCAAAATTGGCCATCAGATCGCTAAAGCCCATCACCGT
GACGTTCGGAATCTGTTTGGTTGCTTCCTGAGCCAGCGCCACGCGCTCATCGAGCGTAAACATTGGTTTTTTGCTTGGGC
TGGCGGCAATCGCCATCACCACTTCATCGAACATGGTGGCGGCGCGGGTCACGATATCAATATGCCCGTTAGTGATGGGA
TCAAACGTACCGGGATAAATTGCTTTTGTGCTCATCGCTTAGGCTTTCTCGCTGTAACCGTGGTTTAGCGCCCACAGTTC
GGTGTATTTGTTGAAAGTATACTGCGCATTGACCACCGCGAGCAGCCAGCCTTGTTTGCCATCCAGCACGCCACCGCGCA
GCAGCAGCGTTTTCAGGAATGCCCCCAGCGTATGGGTGAAAATACCCGCCAGCGATGCCTTCTTGCCCTTCTGATGACGT
TCTTGCGCCCAGGCTGTGGCGTAATTGAGCTGTTTGCGCTGAAAGCTGGCGAAATCACGGCAGGTTAGATGCAGCAGGTC
GCCTTTCAGTTCGATAACTTTTGCGCCTTGGGTGTCCAGTGACTCATGTACGAGACTGGCGTTGTACTGGTAGCGCTCGC
GTGGGTAGAGCCGCATCACCCGGTCAGGGTACCAGCCACTGTGACGCATAAAACGTCCCAGGAAAAAGTTACGGCGGGCG
ATGCTGTAAACCGCATCCGGCTGTGGGGCATCAAGTACCGCGCGAATAGATTGCGCCAGTTCCGGTGTGACCCGTTCATC
GGTGTCAATCATCAGGACATAGTCACCGCTGGCAAAGCGTTGCGCCTTCTGGCGCTGAATACCATAGCCCTGCCAGTTGG
TATCAGTGAAAACCTTTACTCCTGCCGCGCGCGCGACCTCTGACGTTGCATCCTGGCTGCCGGAATCGAGCAGGATAATT
TCATCGGCCCATGCGACTGATGCTAAGCAATCTGGCAGCAGGTCTGCCGCGTTTTTGGCGATCATGACCACCGACAGGCG
TTGAGACATTAATGGCTCCGCTGAGGCAAATACGGTTGCAGGAGTTGCAGCAGACGCGTCAGCGCGCCCTGGTTCTGATG
CAGGACTTCAACGGCGTGGCGACCACACCACAGACGGTAATCTTCGTCGGTCAGCAAGGTCGAGACCTCTTTGACCAGCG
AGTCGGCATCGGTGACGGTAATCAGGCCATCAGCGGCTTGCAGACGCGCGCAGATATCTTTGAAGTTGAAGGTGTGCGGG
CCCATCAGCACAGGAATGGCATGTGCCGCCGGCTCCAGCGGGTTATGACCGCCGCGCTCGACCAGGCTGCCGCCAACAAA
GGCCATATCAGCAATACCGTAAAGCAGCATCAGCTCACCCATGGTATCGCCAATAACGACCTGAGTACTGCCGGAAGGAA
TTTCACCCGAGCTTCTCATGATGAAACTAAAGCCGCCTTTGCGCACCATTTCGCGGGCGTCAGGAAAGCGCTCCGGGTGA
CGCGGCACCAGGATCAGCAGTAAATCAGGGAACGTCTCCAGCAACTTGCGATGTGCCTGCAGGATAATTGCCTCTTCGCC
GTCGTGGGTGCTGGTAGCAATCCATACTTTACGGCGAGGTGCCCACTGACGCCGCAATGTTATGGCTTTGGCGGCTAATT
CCGGGGTGACGGAGATATCAAATTTCAGGCTGCCGGTAACGGCAAGCTGGCCCCGTTTCAGGCCCAATTGCAGAAAACGA
TCGCCATCTTCCTGGGTTTGCGCGGCAATTAAGGTGATTCTGCTGAGCAGACGACGCATAAATCGCCCCAGTTTGCCGTA
GCCTTTGGCCGAACGGTCCGACAGGCGCGCATTGGCGATCACCAACGGAATTTTGCGACGGTTCAGCGCGGCAATCATAT
TGGGCCACAGTTCGGTTTCCATAACGATCACCAGCTTTGGGCGGACCGTATCGAGAAAACGGCCCATCGCGCCGGGCAGA
TCGTAAGGGAGATAGACGTGATGAACATCTTTGCCAAAGGCAGACATCACCCGCTCTGAGCCCGTCGGTGTCATGGTGGT
GACGGTAATGGGCAGCATGGGATAGCGGTGGCGTAATGCACGTACCAGCGGAATGGCCGCCAGCGTTTCGCCAACGGAGA
CGGAATGCAGCAAAATACCGTCCGGCTTCACTTTATTACGGCAAAAACCATAGCGTTCAGCCCAGCGTTTACGGTAAGCC
GGGGCCTTGCGGCTGCGAAGCAGAAGCCGCAGCCACACCAGAGGCTGAATTAAGTAGAGCAGGATGGTATACAACAATTC
CAAGCGATTATCCGTTTTTTGAGTTTCGGCGGGCAAATTCTAAGCATTTAGCCCGCTTAAAGCTATCTCTTTGGCGCATT
GATACTGCGCCAGGGCTATAGCGGGAATGCGGCACACGCTATGCGACATCGCGGTATTTTTTAATCCGAAAATAACGGCG
CCCCAGACGCCAGCGTAAACGCAATGAACTGGCATTGGTCCAAATCAGCCGCCAGATTCCACGATCGAAAAACTCACTGA
TGATAATACGTTTTTTCGCTTCATCTTTCATTTCATCGAACGTATGAATAATGCCAAGCCCCTCTTTGGCGATTTGCCAG
CGACAGGCGGAGATGTTACGCGCCTTATCCGGGTAACGCTTATTGATGGCGTCCAGCATCTCTAGAATTTTCATGTAATG
GCGCGCTGAGCGCATCAGCGTATCGTCATTGTCCGGCTTGTGCGACACCGATTCCGAATGAATGTAGTAGTCATAAAAGG
ATTCACTGGTGTACTGCACGCGTTCTGCAGCCAGCAGCACTTCCGTGGTCCAGGGAATATCCTGATGACGCAGCCCCGGT
TCGAAATGAAAATTGTGCCGGGTAATAAATTCCCGGCGATAGATATTCAGCCAGGTGACGTGCAGAAATTTGCGCGAGTC
GAGCGCGGTTTTCAGCCAGACGTGGCCCGGCAATACCGGTGTGGAAGATAAGCGCTCAGGTGGGAAAATAGGGTGGCTTT
CACGGTTCTTTTCGTAAACATAGCGGCCATTACAGGTGGCAACATCAAGATTGCCTTTTTCAGCCATGTCCAGCAGCGTG
CGGAACATCCCAGGGTAGAGCTTGTCGTCAATATCCGGGAAGGTCAGGTATTTACCTTTCGCAATGGCAAGGCCGGAATT
TCGCGCGACGGAAACGCCCTGGTTTTCCTGCTGAATTAGCGTAACGTTTTGCATTCTGTCGCGCCAGGCATCGATAACGG
CCAGGCTGTCATCGGTCGAACCATCGTTTACCAGGATCAGTTCATAGCTTTCAAGCTGCTGTTGTTCAATGCATTCAAAA
AACTGTGCGAGAAATTTCCCGCCGTTATACACCGCGACCACGATGCTCAGTAAAGGGTTTTGACTCATAAAAGATCCGGT
ATCGGTAAGGTGCCTGTTACTCTTTGCCCAACTGGCGATATTGCTGACAGATTGTCTCCACGCTGAATTTTTCCAGCGCA
GCCTGCTCAATAATCGGCGGGTTAGTGTAAATGCTTTGCATCGCCTGAGCCAGCGCAGGGCTATTGAGGTCTGCAAGCCC
TTGCGCCAGCGGGCCCGTCAGGATCTCCGGGATGCCGCCCGGACAACGGGTACTGGCAACGGGAGTGCCCAGAATCAGCG
CTTCTATGACCACATTGCCCAGGCCTTCGCTATCGGAGCTGAGTACCAGCATGCGTGCCTGCTTCATCCATGAATGTGGG
TTGCTCTGAAAACCTTTAAACAGCACGCGGTCCGCCACACCCAGCTTTTCAGCCAAGGCGCGCAAACGCTCTTCTTGCTC
TGGTTTGCCCTGGCCGAGCATCACTAACGGCGCGGTGATGTGACTCAGCGCATAGGCTTCAATCAGGCGGTCCTGACGTT
TTCCGGGATGCAGGCGCCCGACGTGGATAATGTAATCCTGCCCGGCCATCTCAAAGGGAGCCTCGGCGCTTGCGCGGATC
GCGGCAATATCAAAAGGGTTATAGATGGTTTTCAGTTGTGCAGGCTGAATGGCGAATTGTTCGACCAGGTCCTGCCCGAC
GGCGCTGGAGACGCTAACGATATTACGCCCCTGGTAAACGCGTTTAATTTTCTGCTGTTTTAGCCAGCGGTCAAAGCCTG
TCCGGTGGCCAAGATAAGAGGTTGAAAACACGCCATGCAGACAGAACCAGAGGTTGTGCGAGCGCAGCGTTTTACTGCGC
GACACAATACGATCGGTTTTATGCAGGTTAGATAACACAAGGTCGAAACGACCAGACCGTTCGGCATCAACGACCGCATC
GTCAAGCTGGCGCGCACGACGTGAAATCTCCGTCAGCTTACGCCAGGGCTTACGACATTTATCGGCGATAACCCGGTAAT
CCAGCCCCTCAGGCAGAGGATATTCGCAGACGTCGCGCAGTGAAAAGAGTGATACCTCATCGCCCTGGCGTAAAAAAGTC
TCTGCGAGCGTCAAAACGACTTTCTCGGCGCCGCCGCCCGGTAATCCATCAATGATAAACAGTATGCGCATGGTCATTTC
ACCAGCTTCTGGTAAAGGGCAAGTAATTGCGTCGACAGACGCCCGGCGGTGCAGGACAAAATACGCTCCCGGGCATGCAG
GCCTTCGCTGGAGCCTAACGCGCGTGCGGGGAGCGCCATAACGGCGTCCTGCAATGCGGGAATATCCAGCGCATCGCATA
CGTAGCCATTCTGCCCCTGAACTATGAATTCCTGGCCGCCGCAGCCGGTCGTGGTGATGACCGGTAAACCACAGGCCATT
GCTTCCAGAATCACATTGGGGAACGGATCGTAAAGGGTTGGCAGCAGCAGACCATCCGCCATTTGATAGAACGGTAGCGT
CTCTGTTTGCATGCCAAAGAAATGCACCCGACTGGCGCAATTGAGCGATGCCGCCAGAGATTCGTAGCGACGCTGGTCTT
TATCTTTGCCAACGACGAAAAGGTGGCGATCCGTGGGGGCAATAGCGCGAATGGCCGCATCCAGTCCCTTACGTTCAAAG
CCCGAGCCGACATAGACCAGGCAGGTTGCCTGTAGCGGGATCCCGCGCGCTTGTCGCAGGGCTGCAAACGTCTCTTCATC
CGGCGGTGTGAAACGCTGATTATCGATAGCGTTGTAAATCACGTGGATTTTTTCTGCCGGCAGGCCGAAATCCGCAATGA
TCTCCTGCTTTATCATCTCAGCGTTGCAAATGACGCCACGCAGATGGTCATGCTGGTACATCTCGCGTTCGGCATTCATC
ACATAGCGGTGATAGCGGTCAGCGAACAACAAGGCTTGTTTCCAGCCGGGGAGAATTCGCGCGCGTTGCTCCAGCCAGCG
GCGGTGCACGCCATCACCAGCGCGATACAGGTCGCACCCTGGGATGCGCTCATGGCTTTGCACAAGATCGAACTGTTTGC
TTTCCCAAAGCGCTCTGGCGGCGTTGGCGAACCCGCGTTCGCGGCTGATGCGTCCCCATTTTCTGGGGTTACAGATATGA
ATGTGCCAGTCCGGTTTTACCGGCCCCTGCCACTCGCGGGTGATGACATTCAGTTCGAGATTGCTACTATCGAGCGCTTC
CAGCGCGCGTGAGACAAAACGTTCCGCGCCGCCATCAGGGCGGTATTTCTGTCTGACCAGCGCCAGGCGAAATTTACTCA
TGCTAAAACCCTTCTTGCCGCGGCGATAACCTCTTCCTCAGGAATTAAATCCAGGTAGCGTTCATCAGTGCGGGTATCAA
TCGCATCCGGATCGGGAAGCGGGCCGTAATCGCCAGCCCAAATGACTTCGCCCTGAGCCTGCCAGGGACGCCAGAAGGTC
AGTTTAGAGGGGCCAAACAAGGCAACCAGCGGCGTATTCAGCGCGGCGGCCATGTGCATCGGTACGGAATCGACGCCAAT
AAACAGGCGGGCGTGGTCAATCAGCGCACCGAGCTGGCGCAGCGTCAGTTTACCGGCCAGCGAGACCAGGCGTGCATCCG
GGCAGCCTGCGATAATGGTATCGACCATCTGTTTTTCTTTGGCGTCCGGGCCAGAGGTGAGCACAACGGTGTATCCGTCA
GCCGAGAGCGCGTTAATCACCGTGCTCATCCGATCCTCTCGCCAGCATTTAAAGAACCAGCGTGAGGTGGGTTGCACGAC
GATATAGCCCCCGGTTAACCCTTCTGGTAATAATGCTTTGCAGGTCTGCCAGTCCGCCTCGCTATAGCCCATTTTGGCCG
GGGCATTTTGTACCTCTATGCCCAGCGGCGCCAGAATGGAGAGATTTTGCTGGACCGTATGCCGGCTGTTATGGGCCTGT
GTGGAAGCCAGAACGGTATGGCAAAAACGCCAAATGGGGTGACGGCGTTTCGGGAAATCAAAGCCGATGCGCTGTGGGGC
GCCGGTAAAGCGGGTGACGATAGCGCTGCGCCATTGGTCGGCCAGGTTCAGTACCAGGTCGTAATGTTGCTTGCGTAAAG
TGCGCAGAAGCCCCCATTCCATCGCGATCAGGTGCCGCTGCCCCTGTTTTTTCCATTTTCGGTCAATGCCGTAAATGTGA
TGGATATCGGTGTTGGCGGCGAGCATATCCCGTGTCTCTTCATACAGCAAAACGTCGATTTTCGCGTCAGGATAGCGCTG
GCGAAGTGTCTGAATCACGGGTGTAATCAGCAGCATATCGCCATGATGGCGTAGCTTTATCACTAAAATGCGCGCAGGCA
TTTTGCTGTCGAAAGGGCGGGTTTCGGGCGTCATACGGTCTTCTTAATCCGATCACAAGCCTCTGATTCTAGGTTATCAG
ATGCATTGAGAGAAGCGTTGTATTGCTCTACCATGACCGGATAACTAAGCCTGAGGACAAAGACGTGCAGAAACCGGCAT
TTCTTATCACGATCGATACAGAGGGTGACAACCTCTGGCAAAAAAATGACAGTATCACCACGGAAAATGCGAAATATTTG
CCGCGTTTTCAGGCTGTGTGCGAAAAGTATGGTTTTAAACCGGTCTATCTGACTAACTACGAAATGGCCATCGACCCGTT
TTTTATTGAGTTTGGCCAGGACGTGATTGCCCGGGGGACGGCAGAAATCGGCATGCATTTACATGCCTGGAATAGCCCGC
CAGAGACGCCGCTGACCGATAACGACTGGCGCTACAAACCCTACCTCATTGAATATTCCGACGCACTGATGCGGGAAAAG
GTCGATTTTATGACCAAACTCCTGCAGGACACCTTCCAGACCAAAATGCGCAGCCATCGTGCCGGTCGCTGGGCCTTTGA
TGAACGTTATGCGCGTCTGCTGATCGAATATGGCTACGAGGTGGACTGTTCCGTCACACCAAAAGTGAACTGGAAAACCG
CGAAAGGGGCACCCCAGGGAACCGGGGGTACGGATTATCGCCAGTTCCCGTTGCAGGCCTATTTTCTTGATGAAAACGAC
ATCAGTAAGCCCGGCAATTCGCCGCTGCTTGAGGTGCCAATGAGCATTCAGTTCAAGCACTCGGCGCTGATGAACAGTAT
CAAACAGGGCTACGACAAACTGCGCGGTAAATTGCGTTCGCCTTCTGTCCATTGGCTACGCCCGATGGGCGGCAATGTTG
AGACGATGCAGCGGGTTGTGGAGCAGACGCTGGCGCAGGGCAACGACTACGTTGAGTACATGCTGCACTCGTCTGAATAT
ATGCCGGGCGGGAGCCCGACATTTAAGAATGAACAGGATATTGAGCGTCTGTACGATGACCTTGAGTCCTTCTTTACATG
GCTGCAGCCGCGCGTTCAGGGAATGACTCTGGCGGACTATTATCAGCAGAAAACATCAAAACTATAAGACTTATGCCCCA
CTGCCGCGTTGTGGGACACTCATGGGATTTGACTGATTTACGTTAAGTCACCATGTTTATGATGATAGTAATTACTCAGA
AGAATACTCATGATCGAAAAGAAAAAAATCCTCTTTATCGCTGAAATGCTGGCAGGAAGAGGAGGTATGGAAAATGTTAC
TCGGCAGGTCATATTGCAATTAAATGCCGATCCTGAGTATTCGGCAGGTCTTTTTCTTCTTGATAGCGATTGCGAATTTT
CCGCTTCGTCCTGGCGTGAAGGTATTGTTTGGGGACAAAGCAAAAGGATCACTCGTAACCCAAAAATTACACGCTTGATG
CATGCTGTCATGCTGGCGTTATTTATTGCGAAACATAAACCAGATCATGTCATTGCGATGAACACCATTCCATGTCTCAT
TGCCAGGCGCGCAATTACGCTTTCTCGTGTAAAGACAGTTTTATCCACCTGGATGCATTTGCCGCCCAATGGCAGATATC
GGCCTCGTTACCTGATGCGTGCTGACCACCATTTCGCCATCAGTAGGGACATTGCAAATCAACTGGTCGCATTAGGGGCG
GCGCCAGACTCTATCGACGTGGTATTTAACCCCGTCAGAAAGGTGGCGACTGTGATTAAGCGGCCCGAGAGTTTGAAGAT
GTTATACCTCGGCCGCATCCATTTCACCGGGCAAAAGAATCTTAAAGACCTGCTTGATGCTGCGAGCAAATTAACAACCA
CCTGGTCTCTCGATATTCTGGGGGACGGTGAGGATTATGCTCGATGCCTGGCCTATGCCGACAGCCTGGGAATTGCACAG
CACATTACCTGGCATGGCTGGCAGGACAACAGTTGGGATTACATTGAGAAAAATATTAAAGAGGTTACCTGCCTGGTGCT
GACCTCCTCAATGGAAGGATTGCCACTGGTTCTGCTAGAGGCCATCGCTCGTGGTATTTATTGTGTATCTTCTGATTGTG
TCAGTGGTCCTTCGGATATCATTAAAGACGGCATCAATGGGCAACTCTATGAGACGTACAATGTCGATGAGTTAGTGAGT
ATCCTTGATGCGCCTGATTTTTGTAAAACACTGCCGGATCAGGAGATTGTGAAAGACAGTATCCATGATTTTTATGAAGA
TGCCTATATGACGAATTTCAAAAATATATTGCAGCAACGTAAGCAAGGTACATTATGAAGAATGTATCAATAAGAAAGAA
TTACCCAGAATTAAGTGCTAATCTGTTTTTTATCATGCTGGTACTGTCATTATCTACTACCCTTTTTACTATTGGTTTTT
CTCAAAAAATATTTTATACGTTAGGTTATGTCTCTTTTTTCATTGTTTGCTATGCGTATTTTAAACGCCGTGAACTGTTT
GCAGTCGTTACGCCAGTATTTCCCTTGATTTTGGCCTTACTGATAACTGGTGTCATTCGATATTGCTGGTTTGTTTATTC
TAAGTCAGATACCTCAAATTTTAGTGAGTATGACCTTAATAATCTAAGGAATTATGATCTCAGTGGTAAACGCTTTATTT
TGTCAGCGTTTATGATTGGTGCTGCATTGGTTTTATCTAAGTTCATTACAGCAAAAACCATTACAATTTGTAAAGTCATT
CTTTTTGTGGCTATTGTTATAACTGCCGGTGTTGGCTGCTACGAATATTTTTATGTGACTCATGAGCGGATAAAATTAAC
GGCGGATGCAGCAAGCAGTTCATCGTATATGATTCTGATGGCTTATGCTTCTTATTTAGCGCTATCGAGGCAAACATCAC
AAGCCTTAGAGCATCTCTTTGACCTGTTTTATGCCGCGATCATTTTCGCGTTATTAATACTTTGTGAAACCCGGATTTCC
GTTCTGGCATTTATTGTCGTGACAGTACTGTATCTCTTAATGAATGGCGATTTAAAAAGGTATGTAAAGGGTCGGACAAT
TATTATTGCTAGCTTTGTTTTAGCTCTCTTCATTATTGGTGTTACAAACCAGCGCTGGGCCGAAGGGATAAAAAACATTG
AAGATTATCAAACTAATAGCTCAACATCGTTGGGGGCAAGGGTAGCAATTTGGGACAGTGGCATTCACTTTGCCAGCCAT
CATTTTCTTTTCAGTACGCCATATCAAAGGACGACATTTGCGCAGTCATATATTAAGGAACACCATCCAGGTAATCTGGA
GGGATATACCAATGTCAGATACAACATGCACAATGAATTCCTTGAAATATTAACTTTGCAGGGTGTTTTTGGGTTGCTAT
TTTTTGCTTTGATTTATCTTTCCTATCTGCGAGTTGCGATAACCAAAAGAGTATTTACGTCAGCGGCGCTCCCACTATCC
GTTATGTTTGTCTGCGGTCTGGCGGATTCCGTATTGATTAATGCTCAGACGGCTATGCTTTTCCTGATTTCGCTAACGTT
ATGCGCTATTTCTTTTAACAAGCAACGATAGTATGAGGGGGGAACCATCCCCCCTTAATTATGCATGACTGTTCGTCGTA
TGCTTATGAAGCATATGTCCAACGGCATCGATAATGTCACTGACTTTAATGGTTGAAATGGGGTGATATTTGTCCTTAGT
CATGATCTGAACGGCTGCATCATATCCCGGACCCCAAATATCATTGTTATGATATTTACCATGCATCTCGTTACCATATA
ATGCAACAAGCGGTTTATTATACGTCGCAGCAATATGTACGATAGCGGTATCCGGCGATATGATCAGATCAGCATGGGCA
ATCAGAGCCATTGCGCTGTATAAAGTCGGGTGTGGATTTTTGTAAACCCCATCGGGTAACTCGATATCAAATCGCTTATT
GGGATCAAAGTAGACTATATTATAATCAGGGTGTTTTTGACGTAGTTCAGAAAAAAGCTGCCGCACCTGCGTGACAGACA
TTTCTCTTTTAGCATCGGCAGCAAAAGGGTTAACGATAATATTTTTTGCATTAGGCAAGGTTTGTAGGAAAGCCGTTGTT
TCGGTATTGATAGCATCCGGATAGAACAGTTCGTAAGCTGTACTGGAGTGGCTAAAATTTAGCTCATTCATGAGCAAGGC
GTAGCGATGAGTGATGTGTTCCTGATAACCCAGAAAGGCGATGGTTTTATTGTAGAGGTTATATTGCTCTTTATTAAAAC
CGAGAGCGTTTTTCGCTTTAATTTTCTTTAAAAAATGGAAACTGGCGGGCGATATTTTATCACCCATATCGATTACCAGA
TCGTAATCCTCAGCCGCCAGTTCAGTCGTGATGTTTGGGTTATCATCGAAGTGTATTTTTCGGATGTGCGGATTGTGCTC
AATCACCACAACATTACTGCGCGTTGCCAGAATATCAACCGTATAGCCGTTGGTCTTAAGTTCTCTAATCAGCGATGTTG
AGACAATCATATCGCCAATCTTACCGTCGTTGCGTAGAAGCAGTACTTTACTGATCGTCCGCAAATCAAAGGGTCTTCTG
ACCGGTTCATCCCATATCCATTTCGCCATTCGCATGCGCAATGCTTTCATGAAATAGTTACGTTTCCGGTTCCATGCGCG
TAGGGTCGCAAATTTTTTCTGCTTATGCGGTTTCATTATTTATTCCTGGATTTGAGCAATGTTCCTTAGGTGCAGGATTT
ACTGTGATGTCTGATGTGATACCGGGCCAGCAGACCACGACAATCTTATGCACAGATGCAGGCGGTGATAAAAGAGGAAT
AAGCATGCGTATTTTTCTAATGGGAGTCGATATAGTGATCGTTTTTTAGAATTTCAAAAATACGATCTGCCGTGATTGTG
TCCATACTTCGTGTTGCGCTAGCCATCTCGCGCTGGTTTTTACCGTAACCGCCGATCAACCCTGGATCTGTTGGCCCGTA
GAGCGTCAAATTCGGGCGATCCAGTGCCGCCGTTAAATGACTCAGACCGGTATCGACGGAAACCACAAACTTTGCCCCGG
CCAGCACCTGAGCGACGTTCTCCAGGCTCATGCGTGGCAGGACATCAACGAAATCATAGCCCTCGGCAAGGCGTTTTGCC
CGTGCCTCTTCATGCGGCGCGCCCCAGGGGAGCTTAATACGCAGACCGCTGTTAGCCAGCAGGCCAATCAGCTCGCGCCA
GTGGCTCTCAGGCCAGTGTTTATCATCACGCGTTGTGGCATGTAAAAAGACAGCATACGGCGCTTTCAGGCCGCTGCTAT
TGGGAAAATGACGGGCAATGGCGTAATCACCCTGAGTTTGCGGTTTGTCGTAGCCCAGGCTTTTCGCGAACAGTTCACGG
GTGCGTTCCACCGCATGCTGCTGCTTTGCAATGTGGTGACGACGGTTATAGAACAGGCTCGCCAGCGGTTCACGCGCGGT
TTGCCAGTCCATCCCATGTTTGATGCCGTGGGCCAGACGTGTCACCAGCGCGGCGCTTTTTACCAGCCCTTGAGCATCGA
TGATAACGTCGTAATATTCGGCCTGCACGGCGTGACGAAATGCGCGACGCTCTGCTTTTACAGGCGCAGAAAACCACGCT
TTACGCCAGCGGCGAATCGCCACGGGAATTACCCTGTCGACCGCATCATGCCACGACGGGATTTGCGCAAAGTTTTCTTC
TACCACCCAGTCAAAGCGAATACCTGGAATGGCCCGCACCGCGTCAGTTAACGCAGGCAGGGTATGCAGTACATCACCCA
TTGAAGAGGTTTTAACGATAAGAACCCGCATGCGTTATCCTTCTTCATTCAGCAACAGCGTGTTTAGCTCGCTCAATACC
TGCTGCGGGGTAATGTCGATCAGGCTCTGATGATAGCCTTCGGCGGCATCGCCTTTGCGTACTTTGTGGTAGCCGGTAAT
CAGGCGAATCACCCGCGCTTTGTGCGACAGCGGTGGCGTGAAATCCGGGCTGCTTGGCCCATAAAGTGCGACCAGCGGGC
GATTGAGTGCTGCGGCAACATGCATCAGGCCAGAGTCATTGCTGACGACCGCTTTACAGGATGCGAGCAGAATGACCGCC
TGTTCCAGTTGGGTTTCTCCAGCCAGATTACGGCACCAGGCCTGCTGTTCAACGCTTAGCGTCGCGAGAATCTGATTGCC
TGCTTCATGATCTTTCGCCGAACCAAACAGCACAATTTGGAAGCCTTCATCAATTAGCTGTTTTGCCAGTTCCGCATAGT
GATAGTGTGGCCAGCGCTTGGCCGGACCAAACTCAGCGCCGGGGCAAAAACCGATCAGCGGACGTTCTGCTGAGAGGCTA
AAGGCAGCACAGGTCTGGCCTTTTTCGCTTTCAGTCACCTGTAACTGCGGCCACAACAGCGGTTGCGGCAAATCTTTCGC
CGATGCCATCACGCCTTTATCGTAGGCCAATGCAACATAGCGTTCGACCATTAGCGGCCAGGCCTGCTTGTCCAAAACAC
GCACATCGTTTAGTAAGCCATAGCGCATTTCGCCGCGCCAGCCGGTACGGTGAGGCACGTTGGCAAAGAACGGCACCAGC
GCCGATTTAAAGGAGTTTGGCAGGACGTATGCCCGGTCATAGCGTTTTTCCCGTAGGCTGTGACCCAGCTTACGGCGTTC
GCCAAGTTCCAGCGCGCCGTGGCCCAGCGGCATCGGAATCGCCTCGTTGACTTCCGGCATCCGCGATAACAGCGGACGGC
ACCACGCGGGTGCCATCACGTCGATAATCGCCTGGGGGTAGCGCGCTTTGAGCGTGCGATAGAGACTTTGCGACATCATC
ATGTCGCCCACCCAGGACGGGCCGATCACCAATATTTTCATTCACTTCATCCTTCAAGCTGTCTCTGCGTTGGCTGCCTT
TGTTCACCCCAGTCACATCGTTATTCTATGCTCCTGGGGACTCACTCAGTTGCCGTCTTGATACCGCTTTAATGATTTTA
TGAATGGGTGCCGTTATCGCGGTTCAGCCAGGCCATATATTCCGTTACGCCTTCGGCAACGGTTTTGAATGGCTTGTCAT
AGCCCGCGGCACGCAGGTTGGTTAAGTCAGCCTGGGTGAATGCCTGATAGCGGCCTTTCAGTTTATCCGGGAACGGAATG
TATTCGATGCTGCCTTTTTTGTGGAACGCCAGCGTGGCATCGGCCACGGCCTGGAAAGATTCCGCACGGCCGGTCCCGAG
GTTGAAAATACCGGATACGCCATTTTCCCAGAACCACAGGTTGACAGCGGCCACATCGCCTACATAGACGAAGTCGCGTT
TGAAGCTGTCGCTGCCTTCAAACAGTTTCGGGCTTTCGCCATTATTCAACTGGGTGTTGAGGTGGAACGCTACGCTCGCC
ATGCTGCCTTTGTGCCCTTCGCGCGGCCCGTAAACGTTGAAATAGCGGAAACCGACAACCGGAGAGTTGGCTTCCGGCAG
GATCTGGCGCACATACTCATCGAACAGGAATTTAGAATAACCATAGACATTTAGCGGTTTTTCATATTCACGTGATTCGA
TAAAGTCGCTGGTGCGCCCGCCGTAGGTCGCCGCAGAAGAGGCGTACAGGAACGGAATTTCACGTTCCAGGCAGTAGTGC
AGAACCTCTTTGGAGTACTGATAGTTATTATCCATCATGTACTTACCGTCCCACTCAGTGGTAGAGGAGCAGGCGCCTTC
GTGGAAAATAGCCTCGATATCACCGAATTCTTCACCCGCCATAATCTGGATAAGGAAGTCTTCTTTGTCCATGTAGTCGG
CAATATCCAGATCCACCAGGTTCACAAACTTGGTGCCGTCTTTCAGATTGTCCACCACCAGAATGTCGGTGATGCCTTTA
TCATTCAGGGCTTTAACGATATTGCTGCCGATAAAACCCGCGCCGCCGGTAACGATAATCATAACTATGACCTTTGAATT
GTGGAGCTCCGAGACTATCTCAGACACTAATGATTCTTATCATACCATCTCATTGCCAGCCCGACAGCCATTCACGGACA
GGCCATAATCTTACGCGTGATTTATGCTACAAAATGCGCAACAGGTGATGCGTCATCTCGTATCAACGTATAGCTTTGGG
TAATATGTGCCGAAATTTGCCCAGTCTGGAGAATTGCGATGCGTGGGGATTTTTACAAGCAGTTAACGAGCGACCTGGAG
ACCGCACGTGCGGAAGGGTTGTTTAAAGAAGAACGCATTATCACGTCGGCCCAGCAAGCTGATATCACCGTGGCGAATGG
AAGCCACGTCATTAACTTCTGCGCCAACAACTACCTCGGTCTGGCCAACCATCCTGAATTGATTGCCGCCGCGAAAGCGG
GGATGGACAGCCACGGCTTCGGCATGGCCTCTGTACGTTTTATTTGCGGTACGCAGGACAGCCACAAAGAGCTTGAAAAG
AAACTCGCTGAGTTCCTCGGTATGGAAGATGCGATCCTCTATTCCTCCTGCTTTGATGCCAACGGCGGTCTGTTCGAAAC
CCTGCTGGGCGCAGAAGACGCCATTATCTCTGATGCCCTGAACCATGCCTCGATCATCGACGGCGTGCGTCTGTGTAAAG
CGAAGCGTTTCCGCTACGCCAACAACGATATGCAGGAGCTGGAAGCGCGTCTGAAAGAGGCCCGCGAAGCCGGTGCCCGC
CATGTGCTGATTGCCACCGACGGCGTCTTCTCGATGGACGGCGTGATTGCCAACCTGAAAGGTGTCTGCGACCTGGCAGA
TAAGTACGATGCGCTGGTAATGGTTGATGACTCCCACGCGGTGGGATTTGTCGGCGATAACGGTCGTGGCTCGCACGAGT
ACTGCGACGTCATGGGCCGTGTGGACATCATTACCGGTACGCTGGGTAAAGCGCTCGGCGGCGCGTCTGGCGGTTATACC
GCAGCGCGTAAAGAGGTCGTTGAGTGGCTGCGTCAGCGCTCACGCCCGTATCTGTTCTCCAACTCTCTGGCCCCGGCGAT
CGTCGCTGCCTCCATTAAGGTGCTGGAGATGGTTGAAGCGGGAAGCGAGCTGCGTGACCGTCTGTGGTCTAACGCGCGTC
TGTTCCGTGAAAAGATGAGTGCCGCAGGCTTTACCCTGGCGGGCGCCGATCACGCCATCATTCCGGTAATGCTCGGTGAT
GCGGTAGTGGCGCAGAACTTTGCCCGCGAGCTGCAAAAAGAGGGGATTTACGTGACGGGCTTCTTCTTCCCGGTTGTGCC
AAAAGGCCAGGCGCGTATTCGTACCCAAATGTCTGCTGCTCATACCCCTGAGCAAATCGAACGTGCGGTGGCTGCCTTTA
CCCGCATCGGTAAACAACTGGGCGTCATCGCCTGAGGACGTAAGATGAAAGCGCTATCTAAGTTGAAAGCGGAAGAAGGC
ATCTGGATGAACGATGTTCCGGCCCCGGAAGTCGGACATAACGACCTGCTGATTAAAATTCGCAAAACGGCTATTTGCGG
GACCGATGTGCATATCTATAACTGGGACGAATGGTCGCAAAAAACGATCCCGGTACCGATGGTGGTTGGGCACGAGTACG
TGGGTGAAGTGGTTGGCATCGGCCAGGAAGTGAAAGGCTTTAACATCGGCGACCGCGTTTCCGGTGAAGGCCACATTACC
TGCGGCCATTGCCGTAACTGCCGCGCTGGCCGCACGCACTTATGCCGCAACACCGTGGGTGTTGGCGTCAACCGTCCGGG
TTGTTTTGCAGAATACCTGGTTATTCCTGCCTTTAACGCTTTCAAAATCCCGGACAACATTTCCGACGACCTGGCCTCTA
TTTTCGATCCGTTCGGCAACGCGGTCCACACCGCACTCTCCTTCGACCTGGTTGGGGAAGATGTGCTGGTTTCCGGCGCT
GGCCCGATTGGTATTATGGCGGCAGCGGTGGCAAAACACGTTGGCGCGCGCCATGTGGTTATCACTGATGTGAATGAATA
CCGTCTGGATCTGGCGCGTAAAATGGGTGTTACCCGTGCGGTCAACGTAGCGAAAGAGAACCTCTCCGATGTGATGGCAG
AGCTGGGAATGACCGAAGGTTTTGATGTCGGTCTGGAAATGTCCGGCGCGCCGCCAGCCTTCCGTACCATGCTTGATACC
ATGAACCACGGCGGTCGTATTGCGATGCTGGGTATTCCGCCGTCTGATATGGCTATCGACTGGAATAAAGTGATCTTCAA
GGGCCTCTTTATTAAAGGTATCTATGGCCGTGAAATGTTTGAAACCTGGTACAAAATGGCGGCATTAATCCAGTCCGGAC
TGGATTTGTCGCCTATTATCACCCACCGTTTCGGCATTGATGACTTCCAGAAAGGTTTTGATGCTATGCGTTCTGGCCAG
TCAGGTAAGGTAATCCTTAGCTGGAACTAAAAATAAAGACGCCTGCGGGCGTCTTTCTCTTATCCTTTTCCTGTTTTCAA
CCTTACATCGCACTAAAGGCACAATTTCCGTAACAGTGTTCTACATTAGAAAGTAGAGTTCGTTGACGATCCGTTTAACC
TTTTCAGTGCGGCTAATTATGTTCAAACTTTCGGTGTGTCTGTTAACCTGCAATTCCGCTCGCTTATTACGGGACGTTCT
CCCGCCACTGCTTAAGATCGCGGATGATTTTGTGGTTCTGGATTCCGGCAGTACAGACGAGACGCTGGATATTTGTCGGG
AATATGATCTTCATGTTCATTATCATCCCTATGCGATGCATGGCGCGCAGATGAATCACGCAACCAGCCTGGCTGCGCAT
GACTGGGTGCTCTGTATGGATAGCGACGAAATCCTTGATGAGCAGACGGTAAACTTTATTTTGCAGCTAAAAGCAGGTGA
TGAGCCAGGTGCTGACCAGGCATGGCGTTTGCCGCGTTACTGGTATGTGCTGGGTGAACAAACCCGCACGATATATCCTG
TCTCCTCCCCTGATTTCCCCGTGCGTTTATTTAACCGCCGCACGGCGCGTTTTAACAATCGTGCAGTTGATGATCAGGTG
GAAGGTTATTCGGCATCGACAAAAATACCGGGACATGTGCGTCACGATACGTTTTATTCGCTGCATGAAGTATTCAGTAA
ACTTAATAGTTACACCACGCGACTGGTGAAATATCAGAAAGTCCGCCCCTCCATTGGCCGTGGAATTATTAGCGCCATCG
GTGCGTTCTTTAAATGGTATTTATTTAGCGGCGCATGGCGTAACGGCAAAGTGGGCGCGGTGACAGGTTTATATGCCACC
TTGTACAGCTTTCTTAAATATTTCAAAGCCTGGTATGCCCACAATGGCCACAACGATGAAAAAAACGCTGTGGCAGAAGA
AAAGAAAAACACCCGTACGGTTTAGGGGTGTTTTTTACCCCAGCCTTGCCACTCATTCGTGACATATTTCACCAGCGTAC
TCTCACTGATGCTGTCCTTCACGACCGTAAAGAAATAGCTGGCATAAACGGGCTGCGGTTTATGCGGCGCTTTGCACAAC
TTCACGCCCCGGAACGGGTTACGTGGTGGCTGATTGCGTGGCTGCACCTGACCCGGCGTTGAGGTATCTGTTTGCGGTTC
ATTCAGCAGGCTTCCCGCGCGAACCAGGGTGATATCCGCAGGCAGGTTGTAAAGCATCTGTTGCAGCACACGTACTGTGG
TTGGGTGCGGGTGGCCGATAGCGATGGCTGAACCGCTACGACGCGCCTGATCGACGGCACGATTAAACTGAAAGCGAATA
TCGCTCTCGTTTTGTGCGTCATCAAGAAACACTTTACGTTTGATGACTTTCACGCCCGTACCGCTTGCGGCGCGCATCGC
CTGGCTGTTGCCGATGGTCATGCTGTCCAGAAAGTAGAGATCGTAATGCCCCAGAACCTGCATCACCTTCTGCATGCCAA
ACAGGCTGGAGGTCATGGCACTGCCCATATGGTTGTTTAACCCGGTGGCATACGGCACTTTGCTGACCGCATCGCTGATG
ATGCGCTCAATCTCCGCGCTGCTCATATCCGGGCGCAGGGTATCTTTTTCCAGTGGCTGTTTGCTGAGCGGTGCCATGGG
CAGATGGATCAGCACCTCATGCCCGGCATTATGGGCTTTGGTGGCCATCTCTTTTGCGTGTGGCGCGTTTGGCAGCACGG
CAACGGTGACCGCCGCAGGCATGGCAATAACCTGATTTTCGGTCTGTGGACGATAACCGAAATCATCAATAACAATGGCG
AGTTTGCCGGCAAACGCTGGCACAGAAAAAGCCAGCATGCTGGCAGCGACAACAACAACGCGACGAAATTGAAGCAAAAC
TTATCTTCCCAACCACGGCTGTGGATTGACCGCCTGACCCTGGCGGCGAATTTCGAAATAAAGTGAAGGTCTACCCTGAC
CGCCACTGCTCCCGACAAGGGCTATCGGCTGACCGGCGCGGACTTGCGCGCCTACGCTCACCAGCGCGCTCTGGTTGTAG
CCGTACAAACTCATATCGCCTTTGCCGTGTTCAACCACGACCACCAGGCCATACCCCTGAAGCCAGTCGGCGAGGATCAC
TCGCCCGTCGGCCACGGCTTTGACTTCGCTACCCTCAGACGCACCGATAACAATCCCTTTCCAACGTAGCTCACCCTGCA
GTTGTTCGCCATAACGATGTAGCAACGGACCGCGAACAGGCCAGTAAGCCTGGCCGGATGGCGCGCCCAGCCCACCTGTA
CGGGACATCAGTGAACGTTCGCCTTCGGTCGGTTTGTAGGTGGTGCCTTTACGGGATGCATCCTGCTGTTTTTCACGCAC
GGCCTGCGCTTCGCGAGCTTCACGCTCGGCGCGGGCTTTGGCTGCGGCTTCGGCACGGGCCAGACGATCGCGCAAACGGG
ATTCGTTCGCCCGCAGTTCGCCTAACTGCTGCTGCCCTTCCTGAATAGATGACTCCAGCCCGGCGAGCGTTTTCTTACGC
TCGTTGCGTGCTTGTTCAAGCTTCGCCTGCTGTGCTTTTTGTTCGTACATCAGCGTTTGTTGCTGACTCTGCTTCTCTTC
CAGCTCCGCTTTTTGCGTGGCAACCTCTTCGCGCGTTTGCTTGAGTTGCGCGATGGTCTCCTGCCTGGCCTGGTTGAGAT
AGCCGAAGTAGGCCTGCAGACGTTGCCCGCGTTGGGTTTCTTCCCCGCTGAGAATCAACTGAACCCCAGTATGTTGACCC
TGGCGGAACGCGGCATCCAACTGGGCGGCCAGGTTATGCTCTTGCGTCGCCTTCTGTTTTTCCAGTTTGGCGATAGATGC
GTTCATGGCATCGATTTGCTTATTGAGCTGGGCGAGGGTGTTCTGCGTTTCGCGCAACTGACGTGTGGCTGCGGAGATGG
CGACTTCTTGCTCTTTGAGTTGCGCAAGCAGGCCGGAACGCTGCTGTTGCTGCTGGCGTACGTCGCGTTCTTTTGCGGCG
ATATCCGCCTGAATGGATTTTAACTGGTCGCGGTCATCCGCGTGGGCAGAAAAGGCGCACAACAATGCGCCAGCGCTAAA
AGCGCTGGCGCAAAGCAAAGGCCTGACTGCGGCCAATGTGACAGAAAAAATCGCCTTTCCCCTCATGGGGAGCGATTATT
CCACGATGAACAGCGGCTTACCAGTCATCTCTTTCGGGATTTCCATGCCCATCAGGGTCAGCATGGTCGGTGCGATATCG
GAAAGTTTGCCACCTTCGACCGCTTTCAGCGCTTTATCGCCAACGTAAATCAGCGGGACTGGCAGGTTGGTATGGGCAGT
GTGCGCCTGGCCGGTTGCCGGGTCACGCATCTGCTCAGCGTTACCGTGGTCAGCGGTGATCAGCAACTGACCGCCAACGG
ATTCCACCGCTTTGGTTACCTGCTCAACACAGTGGTCCAGCGCTTCAACTGCCTTGATTGCCGCTTCCATCACACCGGTA
TGGCCGACCATATCGCCGTTCGGGTAGTTACAGATGATGGTGTCGTACTTACCGCTGGTGATAGCGCCAACCAGTTTTTC
TGTCAGCTCTGCGGAGCTCATTTCCGGCTGCAGATCGTAGGTCGCCACTTTCGGAGAGTTAATCAGAATACGATCTTCGC
CCGGGAACGGCTCTTCAACGCCGCCGTTGAAGAAGAACGTCACGTGAGCATATTTTTCTGTTTCAGAGATACGCAACTGC
GTTTTGTCTTTCTTCGCCATCCATTCGCCGAAGGTGTTCGCCAGGGAGGCTGGCGGGTATGCAACGGCGGTTTTGATGTC
TGCGGCATATTCGGTCAGCATGACAAAATCGAGGTTCACTACTTTCTTACGGGCGAAACCGTCGAAATCGCTGTTAACAA
ATGCACGGGTGATTTCACGGGCGCGGTCTGCGCGGAAGTTCATGAAAATCAGCGCGTCGCCGTCTTCCATTGCCGCATCA
GGCTGGCCTTCGGCGCGGATCACGGTGGCTTTCACGAATTCGTCGTTTTCGTCACGCGCATAGGCAGCAGCCAGGCCTTC
AACCGCGGTCGCGAACTGGAATTCACCTTTTGCCAGCGTCATCAGGTCATAGGCTTGTTCAACACGGTCCCAGCGGTTGT
CGCGGTCCATGGCGTAGTAACGGCCAATGATAGATGCCACCCGGCCTTTGCCCAGGGCGGCAAACTTGTCTTCAAAACGT
TTCAGTGAGGAGTCAGCGCTACGCGGCGGCGTGTCGCGACCATCCAGGAATGCGTGCAGGTAGATTTTTTCCGCACCGCG
CTCAGCGGCCAGCTCTACCATGGCCAGGATGTGATCTTCATGGCTGTGAACGCCACCGGCAGACAGCAGACCCATGATAT
GAACGGCTTTGCCCGCAGCAACGGCTTTATCCACCGCGCCCGCCAGTACCGGGTTGGTGAAGAAGGTACGCTCTTTGATT
TCAACATCCAGACGGGTCAAATCCTGATACACGATGCGGCCAGCACCCAGGTTGACGTGACCCACTTCGGAGTTACCCAT
CTGGCGATCCGGCAAGCCGACTTCCAGACCAGAAGCGTCAATCAGAGTATGTGGACGTTTGGCCCACAATGCGTCCATAA
CGGGAGTTTTTGCGCTGTAAATTGCGTTATCCTGCTGCTCTTCACGGTAGCCATAGCCATCCAGGATCACCAGTACCATA
GGTTTTTTAGAAACCGACATTGCGACAACCTCATGCTCAAAGACGAAAAATTTGCGTAATTTTACTACAGCTGAATCGAT
AAAATAGCCGCAGAAGATCAAAGAATACCGCCGCAGGAGGTGAGGATTTCACGGCGTTGATGAATTTTTTTCGTAACAGT
CCGCAGAAAATGCATTCCATTACGCTCGCTGGCTGTATTTGCTACACCGCACAGGTATACTCCTTTCCTGGTTTTTACTC
ACTGATTCGGGAGCTGTTACCCCCCATGCAAGAAATTATGCAATTTGTTAGTCGCCACCCCGTACTTTGCCTCGCCTGGG
TTGTATTACTGGGGGCGGTGCTGTTCATGACGTTCAAAGGCCTCGCATCGAAAGTGAAAGTGATCACTCGTGGTGAAGCG
ACGCGTCTGATCAACAAAGAAGATGCTGTTATCGTGGACTTGCGCCAGCGCGATGATTTCCGAAAAGGTCACATCGCAGG
CTCAGTGAATTTGCTGCCAACCGAAATCAAGGCCAATAATGTAGGTGAGCTTGAGAAACATAAAAGCAAACCGGTTATCG
TCGTGGACGGCTCCGGGATGCAGGCTCAGGAACCTGCAAACGCACTGATCAAAGCCGGTTTCGAGCAAGTTTTCGTGCTC
AAAGAAGGCATCGCAGGCTGGAGCGGTGAGAATCTTCCGCTGGTACGCGGTAAGTAATTTACCCGTCGTCTTTCATGCCG
CAGGGGCGTTGGCTGCAATTATTCAACCTGGTCACTTACTGAGGTAAGCTCCTGGGATTCATAATTTTGCCGCCTTCCTG
CAATATGAAATCCATTGGGTGAAACAACTGGAGCAAAGTCATGGCCAATATTGAGATCTACACCAAAGCAACCTGCCCGT
TTTGCCATCGCGCAAAAGCGCTACTGAGCAGCAAAGGCGTTTCTTTTGAAGAACTGCCGATCGATGGCGACGCGGTGAAA
CGCGAAGAGATGATTAAGCGTAGTGGCCGTACGACGGTACCGCAGATTTTTATTGATGCACAGCACATTGGCGGCTGTGA
TGATTTATATGCGCTGGACGCGCGCGGTGGGCTCGATCCCCTGTTGCGTTAATGCATAGAAGAAGTGATTCACGTTGCGT
CAAGGCCGACAAACAGAGGCAGCCTGAAGAATAAAGCGTATTAAGGACAACACTTAAGGGTTTTAGACATGTCTGAACAA
AACAACACGGAAATGACTTTCCAGATTCAACGCATCTACACTAAAGATATCTCTTTCGAAGCACCGAATGCTCCGCATGT
GTTTCAGAAAGACTGGCAGCCGGAAGTGAAACTGGATCTGGATACTGCATCCACTCAGCTGGCTGAAGGCGTTTATGAAG
TGGTACTGCGTGTTACCGTTACCGCTTCCCTGGGTGAAGAAACGGGCTTCCTGTGCGAAGTACAGCAAGGCGGTATCTTC
TCCATTGACGGTATCGATGGTAACCAACTGGCGCATTGCCTCGGTGCGTATTGCCCGAACATTCTGTTCCCTTACGCGCG
TGAGTGCATCACCAGCCTGGTTTCCCGCGGTACTTTCCCGCAACTGAACCTTGCGCCGGTGAACTTTGATGCGCTGTTCA
TGAACTATCTGCAGCAGCAGGCTGGCGAAGGTGCTGAACAACATCAGGATGCCTGATGAACGCACGCAATGCTGAAATGA
CTGTGATCGGTGCCGGCTCTTACGGCACCGCTCTTGCCATCACACTGGCAAGAAATGGCCACCAGGTTGTTCTTTGGGGC
CATGACCCGAAACATATTGCGACCTTACAGCATGACCGTTGTAACGCCGCTTTCCTTCCCGATGTCCCTTTTCCTGATAC
GCTTGCGCTGGAAAGCGATCTCGCTTGTGCTCTGGCGGCCAGCCGTAACATTCTCGTGGTTGTGCCAAGCCACGTGTTTG
GCACTGTTTTACAGCAGATTAAACCGCTGATGCGCAGCGATGCGCGCATTGTCTGGGCCACCAAAGGTCTGGAAGCTGAG
ACGGGGCGCCTGTTGCAGGACGTGGCGCGTGAAGTGCTGGGCGATGAGATTCCTCTGGCGGTTATCTCCGGGCCGACCTT
CGCGAAGGAGCTGGCGGCAGGGTTGCCAACGGCGATTTCTCTGGCGTCGACTGACCCGGTCTTTGCCGATGATCTCCAGC
AATTGCTGCACTGTGGTAAAAGCTTCCGCGTCTACAGCAATCCGGATTTCATTGGCGTGCAGCTTGGCGGCGCGGTGAAA
AACGTCATTGCGATTGGCGCAGGCATGTCGGACGGCATCGGTTTTGGCGCTAACGCCCGAACAGCGCTTATCACCCGTGG
TTTGACCGAAATGTCACGTCTGGGCGCGGCGCTGGGTGCCGATCCTGCCACCTTTATGGGCATGGCGGGTTTAGGGGATT
TGGTGCTGACCTGTACCGATAATCAGTCGCGCAATCGTCGTTTCGGTATGGCGCTGGGGCAGGGGATGGACGTGCAAACG
GCGCAGGACCAGATTGGTCAGGTTGTCGAGGGCTACCGCAATACCAAAGAAGTTCGCGCTCTGGCGCATCGGTTTGGTGT
CGAAATGCCAATAACCGAGGAAATTTATCAGGTATTGTATTGCGGAAAAAATGCGCGCGAGGCAGCATTGACCTTATTAG
GTCGTGCGCGCAAGGACGAGCGCAGTAGTATTTAGCACATACGTCATCCTTCATGCTGCCTGGTTGTTGGCTTCGGCTGC
GTACCTCAGTCATTTACTTATGTAAGCGTCTGGGGTTTCCAGCCTCGTCGTCGCGACACAGTAAGAATGATTTTGTGTTT
ATGTCCTCAGCCAGTTAAGCAGTGACTGGCTGAACTTATTACGTCTGGAGTAAGCAATGCCGTGTGAAGAACTGGATATC
GTCTGGAATAATATTAAAGCCGAAGCCCGGGCGTTGGCGGACTGTGAGCCAATGCTGGCCAGTTTTTACCACGCAACGTT
ACTCAAGCATGAAAACCTGGGCAGCGCGCTAAGCTATATGCTGGCAAATAAGCTGGCATCACCCATTATGCCTGCCATCG
CCATTCGTGAAGTGGTCGAGGAAGCCTATGCGGCTGACCCGGAGATGATCGCCTCAGCGGCCTGCGACATTCAGGCGGTG
CGCACCCGCGATCCGGCGGTGGATAAATACTCTACGCCGCTTTTGTATCTGAAAGGTTTTCACGCGCTACAGGCGTACCG
CATCGGCCACTGGCTGTGGAACCAGGGACGCCGCGCGTTGGCCATTTTCCTGCAAAATCAGGTCTCCGTATCGTTCCAGG
TTGATATCCACCCGGCGGCTAAAATCGGGCGTGGCATCATGCTCGACCATGCTACAGGCATTGTGGTGGGTGAAACCGCG
GTGATTGAAGATGACGTGTCGATTCTGCAGTCGGTGACGCTGGGCGGGACTGGCAAAACCAGCGGCGACCGTCACCCGAA
AATCCGTGAAGGGGTAATGATTGGCGCCGGGGCGAAAATCCTCGGCAATATCGAAGTTGGCCGCGGTGCGAAAATCGGCG
CAGGCTCCGTGGTGTTGCAACCTGTACCGCCGCACACCACCGCCGCAGGCGTTCCGGCGCGCATTGTCGGCAAGCCGGAA
TCAGACAAACCCGCGATGGATATGGATCAGCATTTTAATGGGATTAACCACGGGTTTGAGTACGGCGACGGGATTTGATT
GAGTGCCCGGAGGCGATGCTACGCGCCGCCTCCGGGAGAGCGCTGATTCAGCTTCGCAATACCGCGCCAGCATATCCTAA
CTGGCGCCAGGCTTCATACACCACTACCGACACCGCGTTAGACAGGTTCATGCTGCGGCTGTCCGGCATCATCGGAATAC
GGATTTTTTGTCCTGAAGGTAGCGCGTCCAGAATCGACATCGGTAATCCGCGCGTTTCCGGGCCAAACATCAGATAATCG
CCGTCCTGATAACTCACCGCGCTGTGTGCTGGCGTTCCTTTGGTGGTGAGAGCAAACAGACGTTCCGGCTTTTCGGCCTC
AACAAACGCGGCATAATCATGGTGACGCTTTACGGCGGCAAACTCATGGTAATCCAGCCCGGCACGGCGCAGGCGCTTAT
CATCCCAGGTAAATCCCATGGGCTCGATAATGTGCAGGCGAAAGCCGGTGTTAGCGCATAAGCGGATGATGTTCCCGGTA
TTCGGTGGTATTTCTGGCTCGAATAAAACGATATTTAACATGCTGCCCCCTTGATAGCGGGGGGAGCATAGCAGAATTTT
GCCCTCACCCTAACCCTCTCCCTGTGGCAGAGGGAACTTTCCCTCTGCCCGGTGTGAGACTGGGTGCTTTTTTCTCCCTC
TCCCTGTGGGAGAGGGCCGGGGTGAGGGCATCAGGCAGCTCTTATTTAAGCCGCATCCCCCTGCGACAACGGTGCCAGCG
CCGCCGGGATCTTATTCAGCTCCTGCACCAGCGAGTCTTTGCTGATTTCGCTGATGGATTTCGCGCCGGTCAGGGTCATC
GCCACCCGCATCTCTTTTTCGATCAGATTCAGCAAGTTTGTCACCCCGGCGCGGCCATGTGTCGCCAGCGCGTATAGATA
AGCGCGGCCCAGCAGCACCGTATCTGCGCCCAGCGCAATCATCCGCACCACGTCCAGCCCGTTGCGAATACCGCTGTCCG
CCAGAATTGCGATATCGCCTTTCACCGCATCGGCAATGGCGGGCAATGCTCGCGCGGAAGAGAGCACGCCATCAAGCTGA
CGCCCGCCGTGGTTCGACACCACAATCCCGTCTGCGCCAAAGCGCACCGCGTCCCGCGCATCTTCGGGATCGAGGATCCC
TTTGATCACCATCGGGCCATCCCAAAACTCGCGGATCCATTCAAGGTCTTTCCAGGATATAGAGGGATCGAAATTGTTGG
CCAGCCAGCCGATATAATCTTCAAGCCCGGTGGGTTTACCCAGGTAGGTCGAGATATTGCCTAAATCGTGCGGTCTGCCA
TGCAGACCCACATCCCACGCCCATTGTGGATGCGTCACTGCCTGCCAGTAGCGGCGCAATGCGGCGTTTTGTCCACTCAT
GCCGGAATGGGCATCGCGGTATCGCGCCCCGGGTGTGGGCATATCAACAGTAAAGACCAGCGTGGAACACCCCGCCGCTT
TGGCGCGCTCCAGGGCGTTGCGCATAAATCCACGGTCGCGCAGAACATATAACTGAAACCACATCGGGCGCTTAATGGTC
GGTGCTACCTCTTCAATCGGACAAACAGATACGGTCGATAAGGTAAACGGTATGCCTTTCGCATCCGCCGCGCCTGCCGC
CTGGACTTCCCCCCGCCGCGCGTACATGCCGCATAATCCCACCGGAGCGAGCGCAACTGGCATAGACAGTTTCTCGCCAA
AGAGGGTGGTCTCCGTGCTCAGCGCTGACATGTTTTTCAGCACCCGCTGGCGTAGAGCAACCTGACCCAAATCCTCCACG
TTCCGACGCAGCGTGTATTCTGCATAGGCACCACCGTCAATGTAGTGGAACAGGAAGGGGGGCAGTATGCGTTGGGCGGC
AGCGCGGTAGTCGCTGGCGGCGGAAATGATCATGCTGGGTCTCCAAAAGAATGCGGATGCCGTTCATTGGGCAGGCGAGT
GATGCGCGCGCTGCGCGCCTGGTCTTCATCAAACTGACGAATCGTGGTGTGAACAAAACCAAGGTGCGCCATCATCGCTT
CGCGGGCGCCATCGGCATCTCCGGCAAAAATGGCGTCCATAATTTCACGGTGCTGCACGGTGAGCTGCGTAAAGACCGGG
GGAACCTGGTACATGCGCTGGCGGCTCTGCTTCACCGAGCTTTGCAGCAGGTCGAAAAAGCCGCGCATGGTTTGCAGCAG
TACGATATTGTGCGACGCCTCGGCAATTGCCAGGTGAAAGCGGACGTCCGCTTGTGACGCAAGATCCGGGTCCTCGGCCA
GGGTGGCCTCAAAGCACAGACGAATTTTTTCTTTCTCGATGGGTGTGGCGCGTAAGGCCGCATGCCAGGCGGTGCTGCCT
TCAATGGCATGGCGCGCTTCAAGGATATCGAAGCTGTAATCCGGGTCATCTTCAAGCAGCGTTTTTAACGGCTGCACAAT
GTTCTGTTCCGACCATGCCTCATGCTGCCAGCGCACGAACGTGCCGCCGCCGTGGCGACTCAGCAAAACGCCTTCGCTGA
TGAGTTTTGCGATGGCTTCGCGCAGAGAGTTGCGCGACACGCCAAGTTGCAGGGCGAGCTGGCGCTCAGAGGGCAAACGC
ATGCCCGCCTCAAGCCCTTTTTCACGAATAAGCGTTCTGATTCGCCGGGCAACATCCTCAGAAAGCCGTTCAGCAATCGC
GGTCATGGTCTGCTCCGTGTCAGTCAAATTCGGGGGAAAGTGGTACTGCCAGTTAGCGGCAGCACAATGCCATTAGCACA
AGGTTAATTGGCTGGTTTGTAATGGCAATGTTAATTTTATGTGATTTTGCGGGGTGTGAAGTGACGCGCATAAATGCGTG
AAGTGGTAGGGCCACTTGAAATCCATTCCATCAGGCTCTCTTGCTTGCCCGTTTGAACATGGGTAGTGCTCAAACAAAAC
GCAGAGCGTTTTGAACGCCCTCAGGCTGTCCCGTAGGGATAAGCGAAGCGCAGAATCCTCACGTGCTCCGTGTACGCTCC
GGTTTTTCCGCGCAGTCCAGGCTTAAACTTCCTGCGCCGATTACGCCTGATAGGATGGATTTTTACGCAGAAAAAGGGCT
CCCCTTCGATGAAGAAGGGGAAGTGGGATCAGAAATCGGTTTTCGAGAAGCCTGTCATCTCTTTGAGGCCCATTTCCCGG
CCCAGCGCGGTCATCGGGTGCACAACAATAATACCCCGCACGCTTTTTTTCAGCTTGCCCAGATCGGCCTGCTCTTTTTT
GGTGATGGCGCGCTTGAACGGCATGCTTACCAGCTTTTGTGCTTCTTTACTGAGTTTCTGGCTGTACTGGCCACGCAGAC
GTTCAATTTCAGTTTCGATAGTCGCTTTTTCTTTCTCCAGCTCCGCATATTTTTCGGCGGATTCCACCAGCGACAAACCG
GCCTGCTGGTGACGGATAGCGTCCAGACGGTCACTCAGGCGTTTAATTTCGTTCTTTTCAACTTCTTTCATAGGAATGTA
TTTCTGCAGATTAAAATATAAGGATACCGCATTGCGGCGAACAACCCCAGAAAAGCACGGAAACACTAAAAGTATCCCGC
ATGCAGGTCCATCTTTGTTTTACGGTTGGGCAAAAAGGAGAGGAGAAAATGGCTAAATTAGGTGACTACACCCCACAAAT
CATCGATAAAGCGATCGATTTTATGGCTTCAAGCCAGGCGTTCCGTGAGTACCTGGCGCATCAGCATAAGAAAGACCGTG
TTCCTGATGATATTCCCACAGATAAGGTCGATATGTACCGTGAAAGGCTGGAATATTATCGCCATCTTTATCGGCCTGCA
TGTGTTCATGAAGAAGAGACAGAGTAAGCTTATTTCTGGAATGCTTTTTTCAGGCTGATTCGGGAAATCAACTCCGTCAG
GGAAAGCACCATGGTTGAACGAACGACCTGCTGGTAACGCTGTTTTTGCATAGCAAACAGGTCGGGGTCGCTGGTATCAA
AGGGCGGTGTTGCAGGCAGCGCCGCCACGCAGTGCAGTTCGCCAAACGGCCCCAGGATTTCATCATCCGTGAAGGCGTAT
TCAGTGCCGTCGTGATTCAGTTCTTCACGTAACGCCATCAACAATTCCGCATCTTCATACTCATGCCGACTGATTACGCC
AAGCCCATAAATCAGTTTTAAGCGCACGGACAAATTGCCCAGCGGTCCATCTCCGTCAAGCAACGGCTCTACAGCATATT
TCACTGCATAGTCGTCTTTGCGGAAGACCTGAAGCACCAGGATATTCACCGCCTCGGTCAATAACTCGACGGCGGCAATC
AGAAAGCTTCGTACGGTTTTGCCAGCATTCAGACGCTCGAGCACACGGTTTTCGAAAGCCTGTGTTAGTTCCATTATTGC
CTGCATATCTGACAATCTTGTTAACAGGCGCGGGATGTCCCGCGCCAAACTCGGCATCATGCCTTTGCGTTGTATGCGTT
AACAGCTTCGGCTACCACGTCGCTTGCTGCGTCCAGACCGGAGATCTGCACCAGCGCGGCCTGTGGGCCTTTTTCTTCAA
TTAAGGTCGCTAATTCCTGCGCCTGTGGATCCTGTTCACTGCGGTAATGCATGGCAGCGGCGATACCTTTTACCAGGTTC
GCGTGCGGTAAACCATATTCCAGCGTGCCGAGCAGCGGTTTGATCAGACGATCGCCTGCGCTCAGTTTACGCAGCGGCTG
ACGACCTACGCGCTCAACATCATCTTTCAGGTATGGGTTCTCAAAACGACCAAGGATTTTTTCGATATACGCGGCGTGTT
TGGCAGCATCGAAGCCGTAGCGCTTGATCAGAACCGCGCCACTCTCTTCCATTGCGCCTTTCACCACTGCACGGATGCTG
TCATCCAGAATGGCGTCGCGAATGGTCTGATGACCGGTCTGTTGTCCAAGGTACGCGGTTATAGCATGCCCGGTGTTCAA
CGTGAAGAGCTTGCGCTCAACAAACGCCATCAGATTGTCGGTTAATTCCATGCCTGGAATGTTTGGCAGGTCGCCAACAA
ATTGGGTTTTATCAACAATCCACTCGCTAAAGGTTTCTACGGTTACTTCCAGCGGATCGTTAGTTGCAGATTCAGAAGGC
GGAACAATGCGGTCCACTGCGGAATCAACGAAGCCGACATGGGCTTCAACCCACGCTTTATCTTCTGCTGCCAGCGCATT
GAACACATGGCCTTTTAACTGAGAGGTGCCGCGCACCATGTTCTCACAGGCGATGATATTCAGCGGGGCTTCTACGCCCT
GCGCTTTACGTTTTGCCAGGCCTTTGGCGATGGCCGGGGCGATACGCTCCAGAACCACCGGACCAACGGCGGTTGTCACC
AGATCAACAGAGGCAATCAGATCAACCACATCGTCGCCGATGCTGCTCACCGCATTGACGCCGGAAACGGTGTCTACCTG
CTCTTTTTCACCAACAACGTGAACCTGATAGCTATGACGGGCATTAAGGGCGTCGAGAACCACCTGATTAACATCGGCGA
ATGTCAGCGTAATCCCCGCGTCAGCCAGCAGTTTGCCGATGAAGCCACGTCCGATATTACCTGCGCCAAAATGTAATGCT
TTCATAGAATTAACCTTAATCAATGTTTTTACCCGAGAGGGCTGGGGTGAGGAACCACGTGAAATTATCCTCACCCTAAC
CCTCTCCCTGAGGGAGAGGGGAGGTGTCTCCCGGATGCGCTTCGCTTATCCGGGACCAGGGTTACGCTTTCAGCAGCGCC
AGCACTTCTTCAACGCTGTTGGTATTTGCCAGACGCTCGATAACGGTTTCATCATCCAGTGCGTTTGTCAGGCTGGTAAT
CACCTGAATGTGCTCGTTATTGCGCGCAGCGATACCGATAACCAGACGGGCGATGTCATCCTCTTCTTCACCGAAGCGCA
CGCCTTGCGGGTACTGGCAGAATACTACGCCGGTTTTCAGCACGCGATCTTTCGCTTCAACGGTGCCGTGCGGTACCGCG
ATGGACTCACCCAAGTAAGTCGGGGTCAGTTTTTCGCGTTCCAGCATCGCTTCAACGTATTCCGGCTGAACATAACCGCC
TTTCACCAGTTGTTCGCCGGCAAAACGGATAGCTTCTTCTTTGTTACTGGCTGTACGACCCAGGAACACATTGTCTGCGC
CCAGCTTGAACAGGTTGCTGTCGCCAGCGTCAAAACTATCCTGCAAGCTGGTCTGAACCTTTACGCTATTGTCCACGTGG
CGCTGTGCGGCAACCAGGCGTTCAGTCAGGTTGGTGTACAGGCCGCTGTCCAGGAAGTTGGTCAGCGAAATGTGCTGTGC
CTGAGGAGCCTGACGCATAGCGCGCTCGGTCAGGTCACGGTGCGTAATCACCAGGTCAACGTCAGACGGCAGGCTGTTGA
TAGCGCTGTTGGTCACAGAGATGTTGGTCAGACCGGCATCCTGAACTTTCTTACGCAACACACCGGCACCCATTGCGCTG
GAGCCCATACCGGCATCACACGCAACGATGATTTTACGAACGTGGCTCAGGTCGTTGGTCACGTCGCCAGCGGCCAGCGG
GGTAGCGCCTTTAGACTGTGCTTTCATGTCCTGTACACGACGGGTAGCCGCTTCGATATCGTCATCTTCTTCTTTCACTT
TGCTGGTTTTCAGCAGAATCGCGGAGATAACGAAGGAGACGATCAGCGCAGCAAAGATAGCCACGAGGTTCGCGAAGTAA
GTGCCTTTCGGCGTCATTGCCAGTACGGCCAGGATGGAACCCGGAGAAGCCGGAGAAACCAGGCCGCCGTTCAGCACGCT
CAGCGTGAACACGCCAGTCATACCGCCGAGGATTACCGCCAGCAGCAGACGTGGGTTCATCAGCACGTACGGGAAGTAAA
TTTCGTGGATACCGCCCAGGAAGTGGATGATAGCCGCGCCGCCAGCAGACTGACGAGCACTACCACGACCAAAGAACATG
TACGCCAGCAGAACGCCCATCCCCGGACCCGGGTTGGCTTCGATCAGGAAGAAGATAGACTTGCCGAGGTCATGAGACTG
CTGAATACCCAGCGGCGAGAAGATACCGTGGTTGATGGCGTTGTTGAGGAACAGGATTTTCGCCGGTTCAACAAAGATAG
ACGCCAGCGGCAGCATGTCGTGCGCCACCATGAAGTTAACGCCAGCAGCCAGGCCTTTGGACAGAACTTCAACCGCAGGG
CCGATGCCTTTAAACGCCAGCAGTGCCAGGATCATACCGATGATGCCAGCGGAGAAGTTATTCACCAGCATTTCGAAACC
GGATTTGATCTTACCGTCAACAGCGGCGTCAAATTTCTTGATGCACAGGCCGCCCAGAGGACCGGCAACCATTGCACCAA
GGAACATCGGCATATCAGCACCGACGATAACACCCATGGTGGTGATTGCACCTACCACACCACCACGATCGCCACCCACC
AGACGACCACCGGTAAAACCGATCAGCAGCGGCAGCAGGAAAGTAATCATTGGGCCGACGAGTTTCGCCAGCGTTTCGTT
TGGTAACCATCCTGTAGGAATAAACAATGCGGTAATAATACCCCACGCGATAAACGCGCCGATATTGGGCATTACCATGT
TGCTGAGGAAGCGACCAAAGCTTTGCACTCTGATCTTGATATCGGATGACATAAAACACCCCTTCTTATGTTTGCTATCT
CACAGGCCGGAAGCCCGAGGTTTTGTTGTTAACGTGGCGGCAGAGGTAGCCGGACCCATGATCTGTGCTGCGAAATCTCG
CACCGAATCGATGAACTGTCCAGATGGTGCTAATTTGTGTGATAAAGATCACGTTAATGCAGGGGGTACACCATCCAATG
AAGTGATCTTCGTCACAAAAATTATGTGTAAAAAAAGAACAAAGGCTAAAATTTCACCGCCATGTGCCTGTTAATGTGAT
GTTAATCACAATTGTTAGCGGTGAGTTTGTTGTTTGTTTGTGATCTAAATCACAAGATATTTTTGCCAGGAGTTTTCCGA
GTGTGATCGGTCGCAAACTGTGGTTTTTCCTGGCCTGAGCCACTGTAATTCCCTTTCACTTTTCGCGTGGCTGCGAAGGC
AAGACGTAACGCACTATAGTCAGAGCAGTTTTCACATTTATGAAATGGTCAGCGCGCGCTTTGGTCGGGTAGTACATACT
TACTGTTTTGTTGGCGAAGAGGAGAAGGCAATGAAACTTATCGGCAGCTATACCAGCCCTTTTGTACGAAAAATATCGGT
CATCCTGCTCGAGAAGGGCATCACCTTCGAATTTGTGAATGAACAACCCTACAACGCTATCAACGGCGTGGCGCATTATA
ACCCGTTGGGAAAAGTACCGGCCCTGGTAACCGATGACGGTGAAGTGTGGTACGACTCACCGATCATTGCCGAATATATC
GACCTGTTGGGTATCGCTCCGGCCATGCTGCCTGCCGATCCCAAAGCCGCGCTGAAAATTCGTCAGATTGAAGCGCTGGC
GGACGGTATCATGGATGCGGCGCTGGTTTCCGTGCGTGAGCAGGCGCGTCCGGTGGCCCAGCAATCGGAAACGGAGCTCT
TACGCCAGCGCGAAAAAATCAATCGCGGCCTCGACACCCTGGAGAGCTATATCAACGAAGGGGCATTACGCGTTGATGAG
ATGAACCTCGCCACTATCGCCATTGCCTGCGCCATTAGCTATCTCAATTTCCGCCGTGTCTCCCCTGGCTGGTGTGTGGA
TCGTCCGCAATTGGTTAAAATGGTGGAAAATCTCTTTCAGCGTGAAAGCTTTGCGCGCACAGAACCGCCAAAGGATTGAC
GTCCGTTATGTCAGGCTGAACCAAGTCGCTGTACAATCCCCCTCATGTCGAATCCCTCTCCCATCGGGAGGGGGCAACCC
TTAGCCAGGCCATTTCATGACAACGGAAAATCACTCGCTTTACAGCCAGATCCCCTCAACCGATCGCCTGTTACGTGATG
AGGCGTTCACTCTGTTACTGACCGAATTTGGGCACAACCGTGTGGCGCAGACGCTGCGTCAGTTGCAGGACGAAGCCCGT
GATGACATCCGCCAGCGCCAGGCACTGCCCGTCTGGTGTAATGACTGGGCAGAAGCAACGTACCAGCGCTTGTGGGACGA
AAATGCCAGCGCGCTGCGCCCGGTTATCAACCTGACGGGCACCGTGTTACACACCAATCTTGGGCGCGCGTTACAGGCGC
AAGCGGCGATCGACGCCGTCGCGCAGGTGATGCGTTCACCCGTGACGCTGGAGTATTCGCTGGATGACGCCGGGCGCGGG
CACCGCGACCAGGCGCTCGCCGATATCCTCTGCCGTCTGACGGGCGCGGAGGATGCCTGCATCGTCAATAACAATGCAGC
GGCGGTTCTTCTGATGCTGGCGGCAACGGCCAGTGGTAAAGAGGTGGTGGTCTCTCGTGGCGAGCTGGTGGAGATCGGCG
GCGCGTTTCGTATTCCGGATGTCATGCGCCAGGCGGGCTGCTTTCTGCATGAAGTCGGCACCACCAATCGCACCCATGCG
AAAGATTATCGTGAGGCGGTCAACGACAATACCGCGCTGCTGATGAAGGTTCATACCAGCAACTATCACATTGAAGGCTT
TACCAAAACGGTAGACGAAGCGGAGCTGGTGACGCTCGGTGATAAGTTAAATGTGCCGGTGATTGCGGATTTAGGCAGCG
GCTCGCTGGTGGATTTAAGTCTCTATGGTTTGCCAAAAGAGCCGATGCCGCAGGAACTGATTGCCGCAGGCGTGAGTCTG
GTGAGTTTTTCCGGCGATAAACTGCTTGGCGGCCCGCAGGCGGGCATCATTGTGGGGAAAAAAGCGCTGATCGCGCAGTT
GCAGCGCCACCCGCTCAAGCGTGCGCTGCGGGCAGATAAAATGACGCTGGCTGCACTGGAAGCGACGCTGCGTCTGTATC
TGCACCCGGAAAAGCTGCGGGACAATTTACCCACCCTGCGTTTGCTGACGCGAAAACCAGACGAGATTCGCCAGCAAGCG
TTGCGCCTTGCCGGGGTGCTTGCCGACCATTACGATGCGTTTGACCTGCGTGTGGAAGCGTGTTTATCGCAAATCGGCAG
CGGTTCCCTGCCGGTGGACAGGCTGCCCAGCGCCGCGCTGACTTTTACCCCGCGTGACGGCAGCGGGCGTCGCCTGGAAG
CGCTCGCGGCATCCTGGCGTAACCTGCCAGAGCCGGTGCTGGGGCGGATCTCTGATGGCCGCTTATGGCTGGATTTACGC
TGTCTTGAGAATGAACCCCGATTTCTGAAGATGTTGTTGAAATGATTATTGCCACCGCCGGGCACGTCGACCACGGCAAA
ACGACATTACTACAGGCCATTACCGGCGTGAATGCTGACCGTTTGCCGGAAGAGAAAGCGCGCGGTATGACCATCGATCT
TGGCTATGCCTACTGGCCGCAGCCGGATGGCAGCGTGCCAGGCTTTATTGATGTACCGGGCCACGAGAAGTTTCTGTCCA
ATATGCTCGCAGGTGTGGGCGGTATCGACCATGCGCTGCTGGTGGTGGCCTGCGACGATGGCGTGATGGCGCAAACCCGC
GAGCATCTGGCTATTTTGCAACTCACCGGTAACCCGGCGCTGACTGTTGCGCTGACCAAAGCCGATCGCGTGGATGAGGC
GCGTATTGATGCCGTCCGCCACGAGGTACTGGCGACGTTAAACGACTTTGGCTGGAAAGAGGCGGCGCTGTTTGTGACGG
CGGCAACCGAAGCGCGTGGCATTGACGAACTGCGCGCGCACCTGCTGCAACTGCCTGCGCGTGCGCATCCGCAGCATCAA
CGTTTTCGCCTGGCGCTCGACCGGGCGTTTACGGTGAAAGGGGCGGGGCTGGTGGTGACCGGAACCGCGCTGTCGGGTGA
AGTGCGCGTGGGCGATACGCTGTGGCTCACCGGGGTGAATAAGCCGATGCGCGTGCGCGGATTGCATGCCCAAAATCAGC
CGACCGAGCGGGCGTATGCCGGGCAACGCATCGCCCTGAATATCGCCGGTGATGCGGAAAAAGAGGCCCTGACCCGTGGG
GACTGGCTGCTTTCCGTAACGCCGCCCGAACCTTCGGAGCGTGTCATTGTGGCGCTGCAAACCCATACGCCGTTGACCCA
GTGGCAACCGCTGCATATTCACCACGCTGCGAGTCATATCACCGGGCGCGTATCATTGCTGGATAACAACCTGGCGGAGC
TGGTGCTCGATACGCCGTTATGGCTGGCAGACAACGACAGACTGGTGCTGCGGGACATTTCCGCGCGTGAAACGCTGGCA
GGCGCGCGCGTGGTGGCGTTGCACCCACCGCGTCGCGGCAAGCGCAAACCGGAGTATCAGCAGTGGCTTGGCGCACTGGC
GGCAACAGAAAGCGATGCGCAGGCGCTGGCCGTGCATCTGCAACGCGGGGCGGTGAACCTTCCGGCCTTTGCCTGGGCGC
GGCAGTTGAACGATGCCGGGCTTGAGGCGTTGGTGAGCGAACCTGGGTTTATTCGTGCGGGAGACAACCTGCTCAGTGCG
CCCGTGGCCGCAGGCTGGCAGCGTAAATTGCTCGCGACGCTTGCCCAATATCACGATCAGCATGCGGATGAACCCGGTCC
TGGACGCGAGCGTTTACGGCGTATGGCGCTGCCGATGGAAGATGAAGCGCTGGTGCTGACGCTGATTGAGCAAATGCGCG
ACAGCGGCGAGATCCACAGCCACCACGGCTGGCTGCATCTGCCGGATCATAAAGCAGGCTTTACCGACGAGCAGGCCGCC
ATCTGGCAGCGTGCCGAGCCGTTGTTCGGCGACGAACCCTGGTGGGTGCGTGATTTAGCGCGTGAGACGGGCGCGGATGA
GCAGGCGATGCGCAGCGTGTTGCGCCAGGCGGCACAACAAGGGCTGATAACGGCGATCGTCAAAGATCGTTATTACCGCA
ACGATCGGATTGTCGCTTTCGCCAGTATGATCCGCGACCGCGATCCGATTCACGGTTCGACCAGCGCAGCGGATTTCCGC
GACACCCTTAATGTCGGGCGTAAGCTGGCGATTCAGATCCTGGAATACTTCGACCGCATCGGTTTTACCCGCCGTCGCGG
TAATGACCACGTGCTGCGCGATAAAGCGCTGTTTACGAAATAGCCTGAACCCCGGGTGGCGCTGCGCTTACCGGGGCTAC
GGGGATTGTAAAGGGGAACGCGGTGTTCCCCTTTACCCGTTCACGTGTTCAGGAGGTCCATTTCGCCATGAACATAAGGT
GAACGGAACCCACCTTCCGAGCCGCATATTCCCCTCACCCCAACCCTCTCCCAGGGGGAGAGGGAGAAAACCGGTGGTAG
CCCGGATAAGGCGTTTGCGCCGCCATCCGGGGTTACGACCAGGTGGGGAACAGACTAAATGCGAGGCAATATTCGCCATT
CCTCCGGTCCACGATCCCGATTGTCTATACTCGATAAAACAACACGGGAGGAAAATATGGCCACACATCACCAGTCCGAT
GACCAACACACCAAAGATGTTAAAGACGCGCCAAACAAACAGGGAGAAATCCCTCGTAAGCGCGATGACAGCAAGGACGA
CCAGAAAGACCCTTTTAAAGCGAGCTAAAGGCAAACATATGTAGCCGCAATGACCGGACACACAGAGTCTGCTAGCATAG
CGGCCTGCAACTACTCAGAGATAACACCGTGACCGCCTTTTCAACCTTAAATGCTTTGCCCGCTGAACTCCTCGCCAACC
TTGATGAGCTGGGTTATCACTCCATGACCCCGGTCCAGGCGGCGGCATTGCCGGCGATCCTTGAAGGGAAAGACGTGCGC
GTACAGGCACAGACCGGCAGCGGCAAAACCGCCGCTTTTGGCTTAGGCTTGCTGCAGCACATCGATGCCAGCCAGTTTGT
GACCCAATCTCTGGTGCTATGCCCAACGCGTGAGCTGGCCGACCAGGTCGCCAAAGAGCTTCGTCGTCTGGCGCGTTATC
TGCCCAACATTAAAATTCTGACCTTGTGCGGCGGTGTGCCCTTTGGTGCACAGCGCGATTCGCTCCAGCATGCGCCGCAT
ATCATCGTCGCCACGCCGGGTCGTCTGCTGGATCATCTGGAAAAAGCCACCGTCACCCTGGACGCCCTGAAAACGCTGGT
CCTGGATGAAGCCGATCGCATGCTCGATATGGGCTTTAGCGACGCCATTGACGCCATCCTGCGTCATGCCCCAGAACGTC
GTCAGACGCTGCTCTTTTCCGCCACCTGGCCTGCGGCTATTGCGGCCATCAGTACCCGTTTCCAGCGCGATCCGCAAACC
ATTGAAATCGACTCGGTCGAAACCTTACCGGCGGTGGAACAGCATTTTTATGAAGTCTCGCGCCGGGAAAAAATTCCGCT
GCTGCTGAGTCTGTTAAGCAAGCATCAGCCAGCTTCCTGTGTGGTGTTCTGTAATACCAAAAAAGATTGCCAGGAAGTGT
GCGATGCGCTGAATGAGCGTAACCAGAGCGCGCTGGCGCTGCATGGCGATATGGAACAGCGTGACCGCGACCAGACGCTG
GTGCGCTTTGCCAACGGCAGTAGCCGTGTTCTGGTGGCTACCGACGTCGCCGCGCGCGGGCTGGATATCAAAGCGCTGGA
AATGGTCATCAACTACGAGCTGTCCTGGGACCCGGAAGTGCACGTACACCGCATTGGCCGTACCGCGCGTGCCGGGCAGA
GCGGTATGGCGCTTAGCCTGTGCGCACCGGAAGAAGCGCAGCGTGCGGCTATTCTCGGTGAAATGCTGGCTATTTCGCTC
GACTGGCAATCCCCGGTTATCAGCAACAACATCAAGCCGCTGGAAGCGGAGATGGCGACCCTGTGCATCGATGGCGGTAA
GAAAGCCAAAATGCGCCCCGGTGATATTCTGGGCGCACTGACCGGTGATATTGGCCTGGATGGCGCGGATATCGGCAAGA
TTGATATGCACCCGATGCATGCCTATGTTGCCGTGCGTCAGTCCGTGGCAAAACAGGCCTGGAAGCAACTCCAGCAGGGC
AAAATCAAAGGCAAAGCCTGCCGGGTGCGTCTGCTCAAGTAAGACGGTGAACGGTAACCCGGATAAGGCATTACGCCGAC
ATCCGGGACATTCCGACGATTACAGCATCCGGTTACCTTTCCTCGTTAACCCAAATCCGCATCTCCCCTTCGCCGCGATT
TGCCCAGGAAAACCACGGAATAAAGGTCAGCGTCTGCGCATGACGTTCGCCTGGCGTTTTGTCATAACGCCACAGGGCCT
GCTGCCCCGCGTCAGCCGCTGTTTGCTTATAGCCCTGCGCCTGAATCAGCATTTTATGGGCGAAAATCCCCTTACCCTCA
AAAACGGTGAATGTCGCCTGCAGTGAGAGCCACAGGTTATGCAGCTCTTCCCCGTTGTCCGCCTGCTCCAGACAGTAAAC
CAGCGGCCCGCGCTGAATCGCCACTTTACCCGCCACATGACGCAGCAGCGGATTGCCATAAACCCGGCGTACCGGCATTG
GCAGGGTGAGCGTCAGGGTATCGCCCTCCTGCCAGCGGCGCTGAATATGCAAATAGCCTTTACGGATATCGCTGGCCACC
TCCGCGCCGTTCAGCGTGATGTGCGGATCGGCGCACCAGTCCGGCAGACGCAGCGCCAGCGTGTGGTCAACCGCCTGCGG
CGACTCGATGGTAATGGTGACCTGCTCCTGCCACGGATAGTTGCCGCTGATCCGCAGCCGCAGCGCCTGGTCGCCCACCG
GGATCTCCACGCTATTGCCAACGTAGAGGTTGATATAAAGCGCATCTTCGCGCGGAGTGTAGAGATAATGGCCGAGCGAG
GTGAGCACGCGGGCGATATTCGGGGGGCAGCAGGCACAGCCAAACCAGCGCTGACGAACCGGTTTCACATGGTCATAGAT
ATGGTTGAATTTCAGTGACTTCGGGTGCACTTCCAGCGGGTTAACGTAGAAGAAGTGCTTCCCGTCCAGTGCCATGCCGC
CGAGCACCGTATTGTAGAGCGCACGCTCCATCACATCGGCGTACTGGCTGTCGGCCTCCATCTCCAGCATTCTGCGGGCG
AACATCATCAACCCAATGGAGGCACAGCTTTCGGCATACACCGTATCGTTGGGTAGATCGTAATCGCTGCTGAACGCCTC
GCCGCTGCTCTGCGAGCCGATGCCGCCGGTGATGTAAAGCTGGCGCTGCGCCATATTGTTCCATAGCCGCAGGCAATCCT
GACGCTTCCCTTCGTCCTGGCTTAAGCGCGCCAGGTGGGCCACGCCGGTCATCAGGTAGACGAAGCGTACCGCGTGGCCG
ATAGCCGTTTGCTGTTCGGCTAACGGCTGGTGTGCCTGACTGTAGGCTTTGTCTTTGACCATCCACGCCGGGCCGTAGGT
ATGCCAGTAAGAGGTCCGCCCGCGCTTTTCATATTCGACATCGTAGAAATGCGGCTGCGTGCCACGCTGCTCAACAAAGT
AATTCACCAGCGCCAGATAGCGCGGCTCCTGAGTAACTTCGTACAAACGCATCAGCGCCAGTTCGATCTCCGGATGCCCT
GGGTAGCCGTGCAACTGCTGTTCACCGGGGCCGAAGACCGAATCGATATGATCCGCCAGGCGGCAGACCACCTCCAGCAG
ACGGCGTTTCCCGGTGCCCTGAAAATAAGCCACCCCCGCCTCAATCATATGCCCGGCGCAATAGAGCTCATGGCATTCGG
CCAGGTTGGTCCAACGGTCCTGCGGCGCTTTGACCGTGAAATAGGTGTTGAGGTAACCATCGTCACACTGGGCTGCGGCG
ACCAGCTCGATCACCTCATCGGCGGTCTTCTCCAGTTCCGCATCCGGCTTCTGGCACAGTGACCAGGCCACCGCTTCCAG
CCACTTGGCGACGTCGCTGTCCTGAAAGACCATGCCGTAAAACTCCCCCTCCTGCAGCCCTGCGGCGATACGAAAGTTTT
CAATCGCATGGCTGGGGTCGGCTTCGGCGATACGGTCATTCAGCGCATCCCACTGGTAGGGAATAACAACCTCGCGCACC
AGTTGTTGATACTGGCCGAGAAACGCATCGCTGACTTTCAGTTTGTGCAGATCGACTTCCATTACAGACTCCTTAAGACT
GAACATGACGCTGGCGCAGATCGGTGGCAATACGCGCCATCATGGGATTGTTGAGCTTGCAGGCGCGGATAGCGAACGCC
AGCAGCAGGTGGAACAGGGCAGGCAGCAGCGTCTCCATTGCGGTGATGCCTTGTAACGAAGCGGGTGTCTGATTTCCTGC
GCCGGGCTGATAGGCGACGAAAACGAACACCAGGCTGATGATGACGGCGCTGGACGCCCACGCGAGCTTGATGCAGAAGA
GGTTGAAGGCGAAGTTCATACCGGACGAACGCACGCCGGTCTTCCACTCGCCGTAATCATCGGCGAAGGCCATCAGTGAG
AAATGCAGCGGCAGGGTAAAGCCGAGGATCACGCCATTGCCCAGAATGACCGCCAGCCACAGGGTCTGCCAGGCCGGTCC
GGTAGGCAGGAGCCACATCATCACCGACAGCGCGGCCAGCACGAGGTTGGTGTAGTAGTAGAATTTCACCGTGTCGAAGC
GTTTTGACAGCGGGTTAACCAGCACCGAGCCAAGAATCGAGGCAAAGGTCACCATGGTGAAAAATAGCGAGGTATAACCG
GTGCTGCCTTGCAGTACATAGGTGATGAAGTACATGTAGCCGCCGCCGCGAATGTTAAACACATTGATCAGCAGGAAAGA
CATCAGCAGCATCAGTAACAACTGGTCGTTTCTACGCAGCCCCGCCAGATGTTCACGCAGGGTGAATTTACCCATCGTCG
ACAGCGGCACCCGTTCGCGCACCCAGAAGAAACAGCACAGGAACATCACCACGGCGATGGCGCACAGCACGCCGACACCG
AGCTGATAACCCTGCGCGGCATTCCCTTTACCCAAGGAGGAGACCAGCCACGGCAGGCCAACTGAGACCAGAAAACCCGC
CACGCCACAGAGCACAAAACGCCAGGACTGACAGGAGATCACTTCGCTATGACGCGTGGTCATCGTATTGATCAGCGCGC
AGTAGGGCACGTTGATGGCGGTATAACCCACAGAAAGCAGAAGATAAGCGCCAAACGCCCAGGCAATTTTCACGTTCATG
CTGGCATCGGGGACGGTGAAGGTCAGCACACCGATAATGCCGATAGGCAGGGCAATCCATAGCTGCCAGGGGCGAAAACG
GCCCCAGCGACTTTGGGTGCGGTCAGCAATGATCCCCATTACCGGGTCGGATATGGCATCGAATACACGTAATGCCATAA
ACAGTGTGCCGACCAGCGCCGGGGTTAAGCCAAAAATATCGGTATAAAAAAAGGTCAGGAAATTCATGATTAAGCAGGTA
ATTACCGTTCCGCCTGCGTCACCCAACCCATAGCCTATTTTTTCACGTACGGATAATTTATCGTCCAGCGCTTTTTGCGC
TGAATCGGTATTGGAAATTAATGTTGAAGTCATGGAAAACGCCTCACGGATATTCCAAAAGTAACCCGCTTATTTGCAGA
TTTTGTTGTGTAGTTTGCAAAGTACGTTATTTATTTTGCATTGAATTGACCACACAACAAGGGAAGGGAAAAGTACAAAA
AGATGACGATTCCGACCTGATGCGTAAAGTGTGATTTTGATCCGGCGCGGGGCTTATATTTCGTTAATAATCAAAAACAA
GATGCAGTGTAATGGCTCTCCTGTAGCGAGAATTGACATATTTATGCTTGAATTATCCATAATATTTCCGCTTCGTGTGC
AAAATGGCGGCTTATTTATCTCGCGCGGTGTGGGAAGCCATCCGTCACGGACTTTGCACTCCTGGGAGGTGATTTTCGTC
GAAAAGGGGACATTAACGATCCGCGAAGAAGAGAAACTCTTTACGGTTAATGCCGGCGAAACACTTTTACTCTGGCCGCA
ACGACGACATGTTGGCGTAGGGGAATTTCCGGCAGATCTTAAATTCTACTGGCTGCATTTTGAATTAACGGCTGCGGTGG
AAAAAACAGGACAAAACAGTGTGCTTATGTTGCCGCAACATACAGCTTTAAATGATCCGCAATATATGACGGCGTTATTT
CGCCAGTTTTTACATGAGCAGGAAAATGTCCATCGCAGCGTGGCAATGGAATGTATTTTACTGCTGATTCTGCAACAAAT
ATCAGCCTCTGCGCTTAGTGAGCGTGCCGTGGATAATCCAGGAATGGCGCTCGCCTGGAAAGCCCGGCAAATGATTGGTA
CGCAATTTCATCTGCCGATTTCGGCCTCGACGCTGGCAAAAGAGCTGCACTGCAACGCCGACTACCTGGGGCGGGTGTAC
CGGCGCGCCTTTCGTCTGACGCTGACCGAAGCCATTCATCGCCAGCGAGTACGGGCGGCGGAAAAATTACTGATCAGCGA
CTCGTTATCGTTAAAAGAGGTGGCGGGGCAGTGTGGGTTTCATGATGTGGGCTATTTCCGGCAGATTTTTCGCAAACACA
CCGGGCTGACGCCCGCCGCATGGAAGCGGCGGTATTGTAAGGAGCATATTAATTCGGGGTGAATGTTTTGATGTGGTGCG
GTCTGATGCCCTCACCCCGGCCCTCTCCCACAGGGAGAGGGAGAAACCGGAGCCCTCACCCCGGCCCAGCAAACCGGTGC
TAAGGTGCAACCGGGCTCGATCGGTTCCCTCTCCTCTGGGGAGAGGGTTAGGGTGAGGGGCCCAGACCGCAGAAAACTTA
CTGCCCGTAGTAGGCGTTCGCGCCGTGCTTACGCAGATAGTGCTTATCCAACAATTCAGACTGCATATCCGGCAACTGCG
GCGCCAGTTGACGGGAGAACAGGCCCATATAGGCGCACTCTTCCAGCACCACCGCGTTGTGCACCGCATCCGCCGCGTTT
TTGCCCCAGGCGAACGGGCCGTGGGAGTGGACCAGCACGGCCGGAACCTGCATCGGGTTCAGGTCGCGCGCTTCAAAGGT
CTTGATGATCACTTCGCCGGTTTCGTATTCGTACTCGCCGTTGATTTCCTCGGTGGTCATCAGGCGCGTGCAGGGAATGG
TGCCGTAGAAGTAGTCCGCGTGCGTGGTACCCCAGGCGGGCAGATCCAGACCCGCCTGCGACCAGATCGTCGCGTGGCGG
GAGTGGGTATGCACAATACCGCCAATCTCCGGGAAGCGACGATACAGCGCCAGGTGCGTTGGCGTATCAGAAGAGGGCTT
TTTACTGCCGTCGACCACGTTGCCAGTGGCGATATCCACCACCACCATATCCTCGGCTTTCATCACGTCGTACTCCACGC
CGGACGGTTTAATCACCATCAGTTTGCGGGTTTCATCGACGGCGCTGACGTTTCCCCAGGTAAAGGTGACAAGCCCGTGT
GCGGGTAGCGCCAGGTTTGCCGCCAGCACCTCGGCTTTCAGTTGCTCTAACATACGAATCCTCCTTCCTGCATACGGGCT
TCAATCCAGCGACGGGCCTGGATGATCTCCAGCACCGGCTCTTTGGCTTTTTCGGTCCACATCTCAATCAGAAATGCGCC
GCGATAATTCAGGTTCTGCAACGTGCTGAACACATTGACGAAATCGACACAGCCTTCGCCAAACGGCACATCACGGAACT
GGCCAGGGCTGGTTTCGGTGACGGGCTGCGTGTCTTTCAGGTGAATAGCCGCGATACGGTCGATACCGAGCGCCAGCTCT
GCCGGTACGTCGTTACCCCAGGCGCTGAGGTTGCCCACGTCCGGGTAGACGGTGAACCACGGTGAAGCGAGCATCTCGTC
CCATTTTTTCCATTTGGTAATAGAGTTCATAAACGCGGTATCCATGATCTCCACCGCCAGCATCACCTGTGCGCCTGCGG
CCTGCTCCACGGCCCATGCCAGCCCTTCGGCGAAACGCTGCTGGGTGCCCGCGTCATGCTCTTCGTAATAGACGTCGTAG
CCCGCAAGCTGAATGGTGCGGATACCTAAGTCACGCGCAAGTTTGATGGCTTTGGTCATGATGTCGCGGGCACGTTCGCG
CACGGTTTCATCGCGGCTGCCGAACGGGAAGCGACGATGGGCGGAAAGGCACATCGACGGAATCGACACATTGGTTTCCA
GCATCGCTTCCACTAACGAGGCGCGCTGGGCGGTGGTCCATTCGAGTCGCGAGAGGCGCTCGTCGGTTTCGTCGACGGAC
ATTTCCACGAAGTCGAATCCGCAGCTTTTAGCCAGAACCAGACGCTCCGGCCAGGATAAGTCTTTCGGTAACGCTTTTTC
ATAAATACCTAACGGATGGTTGCGCATGTTTACGCTCCCCAGATGTCGTGGATGCGGGCGTGGAATTCTTCGGCGACCTG
CTGCGGATTCGCCGCACCAGACAGCGCGCGTCCGGCAATGAACGCCTTCACATTGATCTCTTTAAATAACGGCAAATCGG
CAGGGGTGATGCCGCCGGTAATGGAGAGTTCGAGACCAATATCGGACAGCGCTTTCATGCGTGCCAGGTCCGCTTCACCC
CACTGCTGGCCGCTCGCCTGCGCGTCACGACCACGGTGGTAAATGGCCTGACGCACCCCGGTGTTGTACCAGTCGCGGGC
ATCGTCGAAGGTCCAGTTACCAAACAACTCAATCTGAATTTCTCCCCCGCGTGCGGCGGCAACGGCATGGCCTTTTTCGA
TGGTAGCCAGTGGTGCGGCACAGATAATAGTCATCCAGTTTGCACCTGCGTCCAGCGCCTGCTGGGCCAGAGTTTCACCG
GCATCGGCCACCTTCCAGTCGGCAACGATGATTTTCTCCGGGCACTGGGCGCGTAAGGCGCGCACGGTATTTAACCCTTC
ACTGAGGCAGAGGATGGTGCCCGCTTCCACGATATCGACGTGATCTTTTAGCAACGCAACGTCGCGCTGGGCGGCGACAA
GGCTGGTGTGGTCGAGCGCCAGTTGCAGTAGTGGTCGGCTCATAAAGAGTGCTCCTTAATACGGGCATGAAAGCCCTGAA
GTGCTTCAATTAAAATCTGGTAACGGTGATATTTGCGCTGGTAGGCCGCATGGGCGTTCATGTCCGGTGTCAGGGTGTGC
ATCTCGTAGTTGAGCGTCTGTTGGGCATCGCTAAAATTCTGATAGACGCCGGTGCCGACCAGTGCGGCGATGGCCGCGCC
AAAGCAGCCGGTCTCTTCCACCTGCGGCAACTCAACGGGCAGGCCGCTGACATCAGCGAGCATCTGCATCCAGACTCTGG
AATGGGCCGGGCCGCCGGTGACGCGCAGGGCGCGCACGTCGGTAAAGCGCTCGCGCATGCGGTTGAGGTGCGTCATATGG
CTGAACACCACCCCTTCGTAGACCGCCTGCAACAAGTGCGCGCGGGTATGCAGCGCCTGCATGCCATAAAAGCCGCTGGT
CATATCCAGCCCGGCGTTACTGCCATACAGGAAAGGTAAGAAGAAGACATCGCTGGCGGCTTTCGGCAGGCTGTCGACGA
GCTGATTGATCTCAGAAAAGCTGATATCGCCCCACTGCGCGGTCAGCCATTCCAGGTTGCCGGACGAGGTGGGGCTGGCT
TCGTGCACGATGTATTGCCCGTCATTGACGTAGCGGCCATACACATAGGGATGCGCTTCGTTGTCGCGCAGGCCTTCGGC
AATACCGCTGGTGACAGCCCAGGTGCCCATCACGGCATTGAGCGTGTATTCGTCTTTCAGACCGGCGCAGATCGCGGTGG
AAACCACATCAAACAGACCGCCCACAACGGGTGTTCCCGCTGCGAGACCGGTAATGGCGGCTGCCTTAGCGGTGATTTCC
CCGCTGATTTCTGCAGAACCCACAATCGGCGGCAACGCGGGGTCTATCTCGCTAATGCCCAGCCATTGTGTCAGGCAGGG
GTCATACTGCCCGGTGGTCATATGGTAGAGGTTGGATTCAGAGATATTGCTCTCTTCACACCCCTTTACGCCGGTCAGAC
ACCAGCGCAGGTAGTCGTGGCCCATCATCACGCAGCCAATCTGTGCGTAACGTTGCGGCTCGTTTTCTTTTACCCAGCGC
AGCAGCGAGGCCGGGTGCCCGGTCCACAGGGTCTGGCGCGTTAACGGGTAGAGCTTTTGCGGAATGCCGTCCTGCTGCCA
GCGCTTGACGATTTCCATGGCGCGGCGGTCGGAAGAGAGGATCGCGGTGTCCAGCGGCTTGTCATTTTTATCAAGTAAAA
ACAGTCCTTTACCCTGAGCGGAGATGCCCACGCCCTTTATGTTTTCACCGCCAATGCCGGTACGTCGCAACAGGCGGGAG
ATGGTCGCCGCGCAGTGCTGCCACAGTTCCGCCATGTCGCGCTCCGCCCAGCCCGGATACGGGCTAAGAGTGCGGACGGA
CTGGCGTTCAATAGCAAATTCTTTACCCTGGCTGTTGTACAGTCCTGCTTTCAGATAAGTACCGCCACAATCGATACCCA
GCCAGAAGGTCTCTTTTTCACTCATCTTTTTGTCCTGTTTTTTCACCCTCTCCCCGTGGGAGAGGGCTGGGGTGAGGGCA
TCAGACCGCACGTTTGGCCGTATTCGTCGCGCCCACGCTTGAGCTGTTGGCATCACACTTCGCCGGCAGCAGCAGCGCCA
TCAGCGCGGCAATCGCCAGAGACACCGCCAGGCAGTAGACGCCCGCATCCTTGCTGTACATGGTGATCAGCACACCCACG
GCATACGGACCGCAGAAGCCACCCAGGTTACCCAGGGCGTTAATCACGCCGCGTGCGCCACCGGCCATTTCCGCGCTAAA
CAGACGAGCAGGAATGGTCCAGAACACCCCGGCAGCGGACTGCAGGAAGAAGCCACAGCCAACCAGTGCGGCATACGACA
GCCAGATGCTCTCTTTCAGGGTGACGGAGAGGAACATGCAGGTGGCGAAGCCAATCAGCGGCAGGGAGACGAACAGCTTG
CGTTTACCGGTACGGTCGGACAGAGAAGAGAACAGGAACATCCCGGCGATAGCGCCAACGTAAGGCAGAATGGCAAGCAT
TCCGACCTGGCCCATGCTGGTGTGGGTCAACTCTTTGAGGATGGTGGGCAACCACAGGGTGTAGCCGTAAATCCCGGTTT
GATAGAAGAAGTTCAGGGCAATTAACTGCCACATGGTACGGTCAGACAACACCGCGCCCAGCGAGGCATTGACCACGGTT
TTACCCGCAATGGCACGCTGCTCAGCGGCCAGGGTTTCCACCAGATATTTCTTCTCGGCTTCGCTAATCCAACGGGCTTC
CTGCGGACGGTCATACACGGTCAGCGCCCACAGCACCAGAACAACCAGTGACAGCAGACCTTCGATGATGAACAGCCAGC
GCCAGTCGAGTGCGGTAATGATCCAGCCGGAGAGCGGGGCGGTGATGATCCCGGCAATCGGGACAAACATAATGACGATG
GCATTTGCGCGACCACGTTCGGCATCCGGGAACCAGTTGCTGATCATGGTGAGCACCACAGGCAGCATGCCGCCTTCCGC
CACACCGAGCAGGAAACGCAGTGCTAACAGTTGATATTGGTTGGTGACAATACCGGTAAGCACAGAGATGACCGCCCAGG
CGACCAGTGACCAGCCGATGAATTTTTTACCGCTGCCGTGCACGGCGATTTTCCCGCCCGGTACCTGCAAGAAGAGGTAA
CCGAGGAAGAAAATACCGCCAGCCAAACCTGCCATGGTGGCGGTAATGCCTAAATCCTTGTCCATCCCGCCAGGCATTGC
GAATGCGATATTCACGCGGTCCATATAAGAAATAATACACGCGATAAGAATAGGGGGAATAATTCTTAACCAGCGTTGGC
GCGGAATATCCGCAGATGTAGCGTAAGAGGAAGTGTTCATATTAATCTCTCGTTAAAAGTAACAGGCCTTGCGATTAAAT
TGACGCTTTATATTTATTGTCTGGCTTTGTTTAACGCGGTAATGCCATCGCGTAATATGGCTATGCGATGATTCGCATCA
GCATTAGCATCAATTTCCAGCAACTTAATACCGGCAAACTGTAATTTTGCTGTGTCAGCCACATTAAATAATTCTTTAGC
ACTTTCTACCGTGAGCAGGCTTTCCGGGCAGAAAGGGGCGAAAGGCGTATGCAGGTCAGTCCATTCACCATACGGCCCTT
CGGTGGCGGTGCCGGAGAACATCAGCGCCCCCAGTTTTCCTGCGGCTTTCACCGCCTGAGTATGTTCCAGCGGCAGGGTG
GTATTACGCCCTTCAATCGCGGAACGCGCCCAGTTAATGCATACATCAATGTTGTAACCGGCGAGGGTATCCAGCACGTT
TCCCAGCGGCAGGAAACCTTTGCGCGGTGCGGGCTTGTTCATGGCGTCGCAGTGTTCCAGTACGAGCGAGCATGACCAGT
CCCAACTGGCGATTTCTTTGATGGAGCGGGCAAACGCATCGGTTGCCTGTGCCACATCAGCGTTACCGCCCAGCGGGGCA
GCCTGCAGTTCCAGCGATATCACTTTATTGGCGAAGTGCTGGTTTATCCTATTGATTTTGTTAAGCAAATTACGATGAAA
CTCGACGCATGCCCGACGTTGTTCTTCATCGCTGGAGGCCAGACCGAAGGCCAGATTGCCGCCGCTGCGACGACGCATGG
TCTCCGGGATCGCGGTGACCACAATCTGCCATTCGCCCGGCGTGTGCCGGAACAGCCACTCATCGCCATAAGCGTGCAGG
TTTTCGTGGCACGGCTGCTCCAGACCGCGAATGTGCGGCGTATCCGCGAGTAAACGCCAGAATTCCTTCTCTTCCTGTTC
GCTTTTTTGGTGAAACGAAGGCGCGCAGGGGTATGCGCCGATAATATAACCGGCGTCATTCGTTTTCATGTTTCGCTCCT
TTTATTTATCAGGTATCGATAAATAAATAACGGATTAATTCAATGCGGAAACCGCAACTTTAACGACTATTTTTCTGATC
GCTGTTTCTCTGTGTTTATTACAGGCAGGACGATGGACATCCTGCGGAAAAAATATGGCGTAATTCCCTGGCACCATTTC
AATCAACGATTCGTTTTCACTGTCGTGATAGAAAATAATATCGCGCTGCTCAAGTAATTCTTCGCTCACCACGTTATTAC
CGGTATCAATGGCGACACCGATTTGTTCTTCGCCGGAATATAAATACTGAATATCCAGATAACGGCGATGCACTTCCGGG
CGCAGCTCATCGTGAGGGCGAGTGGTCAGGTCGAGGATCTGCGCGTAAATCGTGCGCCCCTCAATTTCCACCACGCCCGG
CTCCAGCTTGCTGAAATCCGTGGTGCGCAGGAATTCCAGTGCCTTTTCAATCGCTGCCGGATACCGGCAGGCGTTGGGTT
GAGAAATATGTCCATAAATCATGATGATAATCCTTACAGCGACTTGATTTTCGCCCACACGCTGTCGTCAACGGTGATAC
CGTTGCGGCGGTTTTCTTCCAGCAGACGCGTAAATTCATGGCCCGGCAGACGCACAGGGACATTTTCATCGGCACGTTCA
GCGGTCGTGATGTAATCCATGATGCGTTGCAGCTTGGCATCACGGGTGGCCCCGTCGATCAGTTTGTCCACTTCGATGGC
AATAAAGACCTGCGAAATGTTGAACTCGTCGCTGTTGTCTTCGGTGACGGCGGCCACGGAAGAACCATCGGACAGCAGGG
TGGCGATCATATCCAGCACGATAGAGAGGCCAGAGCCTTTCCAGTAGCCCATCGGCAGAATGCGGCGGTTTTTCTCAATC
GGCGCCGGGTCTTTGGTCAGCTTACCTTCGTCGTCGAAGCCACCCTCAACCGGCAACTGGCGGCCCGCCAGGCGGTTCAC
TTCCAGCATGCCGTAGGAGAACATCGACATGGACATATCCACCATGGTGATCGGCGTGGACGGAATGGCAACGATCAGCG
GGTTAGTCCCGATACGGCACTCTTTCGCGCCCCACGGCGGCATAACGGCGATGGAGTTGGTCCAGCAAATACCGATGTAG
CCTTTCTCCGCTGCCTGCCAGCCGTAGCTGCCACCGCGCATCCAGTGGTTAGCGTTACGTACCGCCACCAGGCCGATACC
GTGGTCGGAGGCCAGTTCAATCGCGCGGTCCATCATCTTTTTCGCGGTCAGGTTGCCGATAGAACGCTGGGCATCCCACT
GTTCAATCGCCCCCAGCGACGTGATGCGTTTTGGCAGCGCATCCGGAATGATGTCGCCATTTTCCAGTTGCTGGATAAAG
CGCGGGAAACGGTTTACGCCGTGTGAATAGACCCCTGACTCGGTGGTGCGGGCAAACATCTCCGCACAGGCATCGGCGGT
TTCTGCCGCCACACCGCGTGCCAGCAGGACACGGTTAAACTCATTTTTAAGATCAGAAAAACTCAATAACATACGCTTTC
TCCATCACATCTTCGTTTTACATAGTGGAATTGCATTCCACTAAACTATGTTGGGTTGTGAAAACGCGCCGGCAGGACCG
GTGCGCTTCGGTATTAATCCTGTTTATCCCTGAATACGGGAGGGGGCGATGGTCACCCGGTAAAGCGATGTGGTCGCGGT
AATAAACAGCGTATTTCCGTCAGGCCCACCAAACGTGCAATTAGAGACGCGCTCAGGGACGGGAATCGTTTCCAGCAGCG
TCCCCTGCGGCGAGAAAATCAAAACGCCGGTCTCGCAACTACAGAAAATATTCCCCGCCGGGTCAACGCAAAAGCCATCC
GGAATACCCGGCGCAACCTGGGTGACCACATGAGAAAATACCGCGCTATCGCCGTCGAGACGGTAGGCGCGAATTTCCCG
GCGGCCCTGCGTCGGAAAATCAATAATCGACATATCCGCCACGTAGAGCCATTTATCATCCGGCGAGAAGGCCAGCCCGT
TAGGGCGCTGAGTATCGCTGATGGCGATCGTCGCCCGCTTGTTCGCTTCATCAAAACGATAGACGTAGCAGCCGATGACC
TGGCTTGCCGCGCGATAACCCTCTTCGTCGCCGACGATGCCGTAGGGTGGGTCGGTAAACCAAATCGACCCGTCCTGGCG
CACTGCGATATCGTTGGGCGAGTTGAAACGCAGCCCGTCGATTTTGTCCACCAGCAGGGTGTGATTCCCCTGCTTATCTG
TCCGGCTGATACCGCGACGGCCATGTTCGCAGGTTAACAAACGCCCTTCGTTATCCAGCGCGTTGCCGTTGGCAAAGTGG
GACTCAGCGCGAAACACGCTGACGCCGTTTTGCGCACTCCAGCGGTACATCTTGTTGCCCTTCACATCGCTGAAAATCAC
GCTCTGCTGTTCTGCCAGCCACACCGGGCCTTCCGCCCAGATGGCCGGAGAACACAGGCGTTCAAAACTGCCCGCGACGG
CTAACATCTCACTTCACTCCCCAGATGGCTTTGTAGTGATCGCGATACTGGTTACCCGGGTCGAATTCATTGTTCTGGCC
GCCGTCGGCGCTGATGTTTTCTTTGGTGACCAGGTGCGCCGGGGTAACATAGCCAGAAGGTTGTTTACCGGCGAAGGCGC
GGTTGAACTCATCCAGTAACTGCCAGCCGTGCAGTTTCAGCGGCTCTGGCACGGTCGCGACTTGCGCTTTGCCATCGCGT
ACGCGCTGGTAGGCGGTAACGGAACCATCGCCAGCCGAAATGTTGTACGGCGGCTTGCCATCCGTGCCTTTACCCGCGGT
TTGCAGGGCCGGGGCCATAAAGTCGAAGTACAGGTCGTTGATGGCCAAAGAGTATTCGAACTTATCACCATATTTTTGCA
TCAGGCTGTAGGTCATGCCCGGCATGCGGTTAGAGGTGTCGGCAAGCGGGGTATCGATAAATTCAACCACCTGGCAGCCG
CTGCATTGCTCAATCACTTTCTTCATCGCGTTGGCTTTATCCAGAGCGATTTGGTAGAGCGAGTCGGTGAAAATCAGCAC
CTTTGCCGTGCCGTTGGATTTCGCGACGGCGTAGAGTGCCGCCATGCGTGACACTTCGTTAGAGTCTGAGGTCACGTTGT
AGAAAATGTTGTAGGCCGGAACCGGACCCGGTGCCGGAACAGCGTGCCATGCGGTCAGTACAATGCCCTCTTTCACCGCT
TTTTTGAGCGGGATTTTGGCGACGTTCGGGTTCCAGCCACCAATCACGATACCGTCCGGTTTGCGGGCAATTGCCTGGTT
CAGCGCCGCCAGTTGGTCTTTTACCGAACCCGCACCGTCCAGCACGTCGAGTTGCCAGCCCGCGATTTTTGCCGCTTCTT
CAAGCCCCTCTTTAACGCCCAGCACGCCGCCGTTTTTCATGTCAGACGCGATGAAGATAATCTTTTTGTTCGGCTGTAAC
GCCGGGCCCTGCGTTGGGCCATCCCACACGGTGACAGGCGCGGTCGCTTTGGCAATCGCCGCCTGCGCCTGCTGAACATA
GCTGTCATCGGCCAGGGCGAAACCGCTTGCCATCATCAACCCGGCAGCCAGACAGCATTGAACTATTTTGTTATACATTT
TCAGTTCCTTACGCGAGAGTCATTGGGTAACAGAGGAGCCCGGTGCGGTCGTTTGAGCACGCTGCACCAGTTTTTTATTT
AATGCCCGGCGGCGCTGTGCATAACCGGCCAGGGTAATCGACAACAGTAGCGTCGCACCGTTAAACAGCGGTTCGACCCA
GAATGCGCCGCCAAACTGCTGAATCCCGGCGATACCGATCGCCAGTACCGCAATCCCGACCACCGTGCCCCAGACGTTCA
CGCGCCCCGGACGAATAGTGGTACTGCCAAGGAACGCCCCCACAAGGGCAGGCAGCAGATAGTCCATGCCGACGCTGGCC
TGGCCCACGCCCTGCTCGGCGGCAATGATCACCCCGGTAAACCCGGTTAAGGTGCTGGAGGCGATAAAGGCGCCGATGGT
GTAACGGTTAACGGCGATGCCGTTGAGCGCAGCCGCGACCGGGTTACCGCCCACCGCATACATGCAGCGACCAATCGGGG
TGTGTTCGGTGATGATCCACAGCACCACGGCGGCAAACAGGACATAAAAAGCCACCACCGGAATGCCAAACAGGTCTGAA
TGATGCAGGGCAATAAAGGCGTCCGGTAAGTCGCCGACAATCTGCCGTCCGCCGGAGTGCCAGAGCGCGATGGCGTAGAG
CACGGTGCCGGAGCCGAGCGTAGCCACGAAGCTATCGATGTCGGCCAGCGCCACCAGAATGCCGTTCAGCAGGCCATACA
GCGCGGAGAGCGCCAGCACGATGGCCACGGCCACCGGCCAGGAAAAGCCATATTCCACCTGCAACGTGATGGCGAGGATG
TGCCAGAGCACGATGCCAAAGCCGACGTTAAGATCAATTTTCCCGACAATCATCGGGATGGTCGCCGCCAGCGCCAGCAG
GGCGATTTTCGATTTACTGTCGAGAATGGCCTGTAAGGTCAGCAGTGAAGCGAATGAGGGCGTCGTCAGCGAAAAAACGA
TAACCAGTACCACGCAGATAACGGGCAGGCCGTAACGGGTGGTTAATTGTCCAAGCCAGGCGGCGGCACCGTGTTCATGA
AGCGATACGCGTGATTCCAGGGCCGTCGATTTCATTGATGTTTTAGCCATAACTAACGCACTCCGACTTAATGTAGTGTG
CCGCTGCCTGACGCCAGTTCGAGCAATCTGGCGAAGGTGACATCCTGGTTGAGAAGCTCGCCGACAATTTGCCCACGGTT
AAATACCAGCGCCCGGTTGCAGATATGCGCCACCTCTTCCAGGTCATTGGATATGACCAGAATGGCGACGCCGTTTTGCA
GCGCCTGATTGAGCAGGTCATAGATTTCCGCACGCGCGCCGACATCAACGCCCGCGGACGGGTCTTCCAGAATGAGCAGT
GGAGCATTGAGTGAAAGCCAGCGCGCCATCACGACTTTTTGTTGGTTGCCGCCGGACAACGCGCTGATTTCAATGTTGAT
CTGCGCTGGCCGGACATCGAACTGGCGGATTTTCTCCCAGCTCATCGGCGCTTCGCTTTTTTCGTTATAGCGGGACAGCG
GGGCGTGACCGTGTTTACACGGGTTCATAAACAAGTTTTCACGCACCATCATGCCCGGAATCAGACTTTCATGAAGGCGA
TCGCCTGCGACAAAAGAGACGCCCGCAGACATCGCCTCCCCTGGTGTTGTCGCCGTAAACGGCACGCCATTTAATGTGAT
TTGCCCGCTTTCCTGCGTACGGCAGGCAAACAGCAAACGTCCAATCTCTTCCTGTCCGGCGCCGCGCAGACCGGCGAGCG
CCACCATCTCACCGGCACGAAGCTCGAAAGAGACGGGGCCGGTATCACCCACTTTGACGTTGTCCATCTTTAACAGCACC
GGCGCATCACCGTCGGGTAACGCCTGGCGCTGGTCGTCACGCAGACTTTCGCCAACAATCAGTTCGACCAGACCACGCAG
GGTGTAGTGGTCGATGTCACCACCACCTGCATAGCAACCATCGCGCATGGCGCAGACGGAATCGGCCATCTCCATCACCT
CATCCAGACGATGGGTGATATAAATCATGCCGACCTGTTTTTCCCGCAAGATGTTCATTACCCGAAACAGGTGGCGAACA
TCGTCCGCGGGAAGGGAGGCCGTCGGCTCATCAAGCACCAGCACCGAGGCATCTACCGCTACCGCACGGGCTATTGCCAG
CAGCGATTTCTCAGTGCGGGAGAGGTCGAACACGCGGTCATCCGGATCAAGCTGAATGCCGATATCTTCCAGCGCTTTTT
GCGCCTGACGGCGTGTTGCCGCCCAGTCAATCAGCCCAAAGCGACGGGGAAAACCCATCACCAGCGCCATGTTTTCCGCG
ACAGTCATCCACTCCACCAGACCTAAGTCCTGATGGATAAAGGCAATAGGCTGCTCGTTGCCCCGGCGCAGCGCGGCGGC
AGAATCCACCGGCTCACCGCGAAACAGGATTTCGCCACCGTCGCGGGAATAGACACCGGCCAGCACTTTAATCAGCGTGG
ATTTGCCCGCACCGTTCTCCCCCAGCAGCGCCACAACCTTGCCCGGATAGATATCCAGGCTGACGTTGTTGACCGCCACA
TTTCCCCCAAAGCGCTTAACGATATGGCGCATGGATAACAAAGGAGATAACACTGCTGCTTCTGCCATTTAAGATGACCT
CCCACCGAGGGAATGAGAACGTTGTGCGACCTGTAAATTTCACTATGCGAAATCTGATTTCAAATATAGCGATCATAATT
TGACAAAGCAATTGCTGGATATATTTTTGAAATGTAATAAAATCAATAAATTACAAATTTTCTGTTCAGATCGTGAAGTG
AAACACACTTTGCGCTACCATCAGGTCGCCACAAAAAGGAGGCGAAAGCGATGAACACCAAAGAGAGTGAAAACACGCAG
GAGAAAGAGAGGCCGGCAGGAAGCCAGAGCTTGTTTCGCGGTTTGATGTTGATAGAGATACTGAGCAATTACCCGAACGG
TTGTCCGCTGGCGCATTTGTCCGAACTGGCGGGGCTGAATAAAAGTACCGTGCACCGATTGCTGCAAGGGCTTCAATCCT
GTGGCTACGTGACCCCCGCGCCCGCTGCCGGGAGTTATCGCTTAACCACAAAATTTATCGCTGTCGGACAAAAGGCGCTC
ACGTCGCTGAATATTATCCATGTTGCCGCGCCGCATCTGGAAGCGCTGAACCTGGCGACCGGGGAAACCATCAATTTCTC
CAGCCGCGAAGACGATCACGCCATTCTGATTTACAAACTGGAACCGACGACGGGTATGCTGCGTACGCGCGCCTATATTG
GTCAGCATATGCCGCTGTACTGCTCGGCGATGGGTAAAATCTATATGGCCTTCGGTCAGCCCGATTATGTGAAAGAGTAC
TGGGAGACGCATCAGGAACAGATTCAACCGTTGACGCGTAATACCATTACCGGCCTGCCCGCGATGTACGACGAGCTGGC
GCAGATCCGCGAAACCAGTATGGCGATGGATCGTGAAGAAAATGAGCTGGGCGTCTCCTGCATTGCTGTCCCGGTGTTTG
ATATTCACCACCGCGTGCCGTACGCCATCTCTATTTCGCTTTCTACATCACGCCTGAAACAGATTGGCGAGAAAAACCTG
CTCAAACCGCTGCGTGATACGGCGCAGGCTATCTCTAACGAGCTGGGATTTACGCTGCGCGTGTAGGCAGAAGGCCAGAT
GTGATCAGGCAAATGAACGATTTACCCGCTTTCCCCATCGGGATCAAAGCGAAGACGGTTCATTCTCTGGCACTCTGAAC
GGAATTTTTCTGTATCAGGGGTGTGGAGAATGAACCGTTTTATACTTGCGGATTCGACCAAATGTATCGGCTGTCGTACC
TGTGAAGTCGCCTGTGTGGTCTCACACCAGCAGGATCAGGACTGCGCGGCGATCTCCCCGCAAACCTTCAGCGCACGGAT
TCGCGTGGTAAAAACCGGCTCTTTTTCCACGGCGGTCACCTGTCGTCACTGTGAAGACGCCCCATGCGCCAATGTTTGCC
CGGTAGGGGCCATCAGCCGGGTCAATGGCGCAGTGTATGTGGAGCAGACGCTGTGCATCGGTTGTAAGAGTTGCATGCTG
GCCTGCCCGTTCGGCGCCATGCAGGTGACGATGGAAAATGACCAGGTACAGGCGCAAAAATGCGATCTGTGTCTGCACCG
TGAAACCGGACCTGCCTGTGTGGAAGCCTGCCCGACCAGCGCATTAGCATGCATCGATCCCATCAGGCTGCGACAAAGCC
GCCTCAACAGTCATTTAGCGTAACGTATTGACGTTTCTGGTTAAGAGATGCGAAGAGGAGGCCCTCATCAAGAGGGCCGG
ATTGCTGATTACGCGTGCTCACGCCAGGCGATTTCAATTTCCTCGGCGAGGATTTTCACGCCGGCTTCGATTTTTTCCGG
ATCTGGCACATAGTTCATGCGCATACACTGGTGCGTATGCGGCCATGGCTTATCCAGCCCAGGAAAGAAATAGTCGCCGG
GGACCATTAACACGCCGCGCTTTTTCAGACGCTGGTACAGCAGCTCGGTCGTGATCGGCAGGTCTTTAAACCACAACCAG
AGGAAGATGGCCCCTTCTGGCTTGTGGATCAGGCAGCGCTCTTCCGGCAGATAGCGGCGAATAATCGCGATCGTTTCCTG
CACACGCTGGTAGTAAAACGGCTTAATCACGGTTTCCGACAGGCGCAGCAGATCGTTGCGCTTAATCATTTCGCACATCA
TGGCCGGGCCAATACCGCCCGGTGCGAGACTGATAATGCCGTTCATATTACGGATGGCGGATATCACTTTGTCGTTGGCG
ATGATAATACCGCAACGGCTTCCCGGCAGGCCCAGTTTCGACAGGCTCATGCAGAGGATAATATTCGGATTCCATAAAGG
CCGCGCTTCGCTAAAAATAATGCCCGGGAAGGGGACGCCATAGGCGTTATCAATAACCAACGGAATACCGTGTTGATTAG
CCAGCGCATCCAGTTTGATCAGCTCTTCATCGGTAATGACGTTACCGGTTGGGTTAGTCGGGCGCGATACGCAGATCATC
CCGGTCTCTTCACCGATGTGCAGGTGTTCGAAATCGACATGGTATTTGAACTGGCCATCCGGTAGCAGTTCGATATTCGG
GCGTGCGGAGACAAACAGATCTTCTTCCAGCCCGGAATCGGCGTAGCCGATGTACTCAGGCGCTAATGGAAACAGCACCT
TACTGGTGGTTCCGTCGGCACGGCGGCCAGCAAACAGATTGAATAAGTAGAAAAACGCGCTTTGGCTGCCGTTTGTCAGT
GCAATATTTTGTGGTTCAATGTCCCAGCCCAGTTCATCGCGCAGCATGCTTGCCAGCGCCGTCAGCAGTTCGGTCTTCCC
TTGTGGGCCATCGTAATTACACAGCGCATCAGTGGCTTTGCCGTTTTCGACCATTTCTGCCAGCAGATTATGGAAGTAGT
CGGTCATCGCCGGAATTTGCGCCGGGTTACCGCCGCCGAGCATGATGGCACCCGGTGTGCGCAGGCCATCGTTAAGGTCT
TCCATCAGGCGGGTGATGCCAGCGTGACGGGTAAATTTGTCGCCGAAAAGTGAAAATGTCATAGCTGATGTTCTGTCGGG
CCGATTTTAAAAATGGCTAACCATAGCGCTACATACCCTGCTGTGCAAATCGGATGAGATGGGGTGTGGTGACGTTTTAT
TTTGTGAATTTATGGTTTGGTGGGTTTTTATATTGTGATGACGATGAGTTTGTCGTCCCGGTCAGCGCAGCGCCGCCGGG
AAATATACAGGAAGGCGGCGTAAACGCTACGCAGGAAGAGAATTAGCGATTCCCCGCCCAGACCACCATCACTTTGTCGC
CGTTGTGCTCGCGCACGAAGCCGTATCCTTGTGGCAGGCTAAGCGTTGTCTGCTTACCCGCCCCCAGTGCCGGGTGACGC
GCGCGGAATTGCCCCAGCGTTTGCCAGTGTTGCAGGGTTGGCGCCGCCTTGCCGTTGATGTCCTGCCAGTTCATGTCCGA
ACGTGTCCCCTGTAGCGGGTCGGAGCCGGTCGGCCCGAAAGGCCGGCTGGTTTCATCGCCATAAAAAATCTGTACTGCCC
CTGGCGCCAGCATCAGCAACTCTGCCGCTTCCTGACCGCCGTCGCGGAACAGACGCGTGTCATGGGAAGAGAGATAACTC
AGCGCATTAAAGCCCTGCAGCTTTTCTGCCATCTGCTGCCAGACGAGATCCATATTCGCCAGGCATTTCACCGCACCCGC
GGCCTGTTCCTGGTAATCAAAATTGATCATCGCGTCGAAGCCATGGTTGTAATAATCGCTGCGCATGACACCGTGCCCCC
AGGATTCTCCGGTCATCCAGAACGGCGCGTCGTCGAGTTTTTTCTGCGGGTTCGCTTTTTTCCATTCGGCCAGCGCGTCG
ATGGCCTGGGTTTTCAACTGCTGCCAGGCCGCGAGTTCGACATGCTTGGCGGTATCGACCCTGAAACCGTCGATGCCGTA
ATCACGCACCCACTGACTTAGCCAGTGGGTCAGGTAATCTCGCGGCGTGTAGCCAGGGATCTCTCGTGCGGCGGTATCGG
TTTTATGACGATAAAAGTTCGGTAATCCTGACGGCGTGGTGGATTCGGTTTTCAGATCCGGCAGAAAGGCCAGCGACATG
GTCAGGTCATCGAAGCCGGGGTTGTCGTAGTCGCCAATATCGGTGCGGATCCACTTTTTGCCCCACCAGTTCTCCCAGGC
CGCTTTGTCGCTGAAATTGATAAAGTCGTTAAAGCTATGCCAGCTTTGCCCCGGGCCTGGCCGCCAGTCTGTCCAGCGCT
CGCCGAGCACTTTTTTGCGCTCTTCACCCTGAACATACAGCGCGCCGAACTGAAATTCCTGCATATCTGCCAGCGTCGCG
TAGCCGGTGTGGTTCATCACCACGTCAAAAAGGATACGGATACCGCGCTTATGGGCTTCATCGACCAGAGTATGTAAATC
CGCTTCGCTGCCCATGTTGGCATCCAGACGGGTCCAGTCCTGCGTGTAGTAGCCATGGTAGGCGTAATGCGGAAAATCGC
CTTTTGTTCCACCGCCTACCCAGCCGTGGATTTGCTCAAGCGGTGAGCTGATCCACAGGGCGTTGACGCCAAGCTGCTGC
AGGTAGTCGAGTTTGCTGGTAAGCCCCTTCAGATCCCCGCCGTGAAAGGTGCCAATCTCCTGCATCCCGTCTTTGTGGCG
TCCGTAGCTGTTGTCATTCGACGGATCGCCGTTGACGAAGCGGTCAGTCAGCACGAAATAGACCGTCGCGTTTTGCCAGC
TAAAGGGGGCAGGGGCGGTGGTTTCAGCGCGTTCGAGCAGCAGCAGGCCGCCGCTACCGTTAGCCGGTTGCAGCGTTATC
TTTCCGTTTTGCACCATCGCTGTTTTCTGGCTGTAGAAATCGCGCACCATGCTCCCTTCCGGGAATGTCTTGCTGACGTC
CAGCGTCAGGGCTTTACCGTCCCAGGTGGGGCACTGGCGCACGACATTAACGGCCTGGGTGACGGCTTCGCTTTTTACCG
ACAGCATTAGCGTTGGCGTGCCGGAGCGGGTATCGAGTTGAATCTGATAATTCCCTTCACGAAAAACGCGCCACTGGGGG
GCATCGCCTGTGCAGGGTTTAAGGGAGAGCATCTGGTTGAGTTTGATGTCGGCGGCAGGCTGCCAGCATTGCTGATCAAG
GTGCAGCGTCAGCGGGTATGACCCTTTCTGTAATGTGCTGTTGCTACGCCAGACTCCGGTACCATCATCGGAAAAGGCAG
AGAGACCGGGAGCCGACCAGTTAGCGCTGGCGAAGGCCGGTATAAGCAGGAGAAAAAGGGCACTGTATTTCATCTGATCC
TTCCCGAGGCATCCGTTTTTACCATTGTGTCATTAGCCCGGCGCGGGCAACTCATCCCGTGAGCGCAATCGCCAGGGTGG
AGAGCGCCGGGTGAGTGATCGTGCGCAAATTTTGCGCAGAATTTGCGATAACTGCCACAAATCTATGCTGTTGTTTTCGC
GACGTAGCAGGTTTGAGATGACAGGCTTTCGGAATTGGATTATTTCTGTACGTGCCCTGAAGCGCTATTTTTGATATGAT
TTGAGATTCAGCTCTCAAAATTGTGTAAAAAATAAGGTGTTGGAATGTTTATATCCGACCAGGAGACTTAATGATATCGA
CTCCCTTGCGACGACTAGGGGCCACGATACTCATGTTACTCACCATCGCATTTTCAGGTGAGGTGCTTGCGCAGACGCAC
AGCAAAACAGCGAGTCACAAAGCCCCAATCTCAAAGACGACCGGTACAAAACAGGCAAGCAGTAAACAAGAGTATTCTCG
CAATAGTGTAAATAGCAGTTCACTTCCTGACTTGCGAAAATACCCTTCCGGAGCACCAAGAAAGAAAGCGTTTCTCCGGA
CGGTCATGCCTTATATTACCAGTCAAAATGCAGCGATTACCGCTGACCGTAACTGGCTGATGTCACGTCAATATAGCCAA
CAATGGTCGACGGCGGACCGTACACGCTTGAAGGATATCGCCAAACGCTACAAGGTGAGCTGGTCTGGCAATACCCGCCG
TATTCCGTGGAATGCGTTGATGGAACGCGTGGATATTATCCCGGACAGCATGGTCGCGACCATGGCGGCGGCGGAAAGCG
GCTGGGGTACTTCAAAACTGGCGCGTACCAACAACAACCTGTTCGGCATGAAATGCGGGAAAGGCAGTTGTAAAAACGGT
CCAGGCAAAGTGAAAGGTTATTCGCACTTTGAATCGGTGAAAGAGTCCGTGGATGCTTATGTGGTGAATCTGAACACTCA
CCCGGCTTATGCTTCTTTCCGTAAGTCCCGTGCGCAGTTGCGTAAAGCGGACCAGGAAGTGACAGCCAGCAACATGATTC
ATAAGCTGAAAGGCTACTCAACGAAGGGCGCGAGTTATAACAATTATCTGTTTGCCATGTATCAGGACAACCAGCAGCTC
ATCGCCTCGCACATGTAATAGTCACATGTCATCGCATAACGCCTTCCACCCGGAAGGCGTTTTTCTTTTCTGAATACACT
GTTCCTGAATGCCGCGTTAAATCAGTGTCTCACCGTAGCGTTCACGGTAATCCTTCGGCGTGCTGTCGTACTCTTTGCGA
AATACCGAATAGAAATATTGCAGTGACGGATAGCCACACATCTGCGAAATTTCGTTGATGGAAAGGGAGGTGGAAACCAG
CAGGCTGCGTGCTTTTTCCAGTTTTTCCGCGTGGATCACCGCATGGATGGTTTCGCCCACTTCCTCTTTAAAGCGCTTTT
CCAGATTCGAACGTGAAATCCCGACGGCATCCAGCACTTGCTCTACTTTGATACCCTTACAGGCGTGATTACGGATGTAA
TGCATCGCCTGAATGACCGCCGGGTCATTCAGGGAGCGGTAATCCGTTGAACGTCGCGCCACCACGCGTACCGGTGGAAC
CAGCAGACGCTGCAGTGGCATCGGCTCATTGTCCAGCAGGCGATGCAGCAGTTTCGCCGCCTGATAGCCCATCTGCCGGG
TTCCCTGCGCAACCGACGAGAGCGCCACGCGTGACAGGTAGCGAGTCAGCTCTTCGTTGTCGATGCCAATCACGCAGAGT
TTCTCCGGCACCGGAATATGCAGATGGTCGCACACCTGGAGCACGTGACGGGCGCGGGCATCGGTAACGGCAATAATGCC
CGTCTGCGGCGGCAGCGTTTGTAGCCAGTCCGCCAGCCGATTTTGGGCGTGCTGCCAGTTCTCAGGCGCGGTAGTCAGCC
CCTGATAGACCACCCCGCGGTATTTCTCCTGTGCGACCAACTGACAAAACGCATGCTCTCGCTCAACGGCCCAACGTTTA
CCGCTGGAGGTGGGCAGACCATAGAACGCAAAACGGTGCACCCCTTTCTCTTTGAGATGCAAAAAGGCCTGCTCGACCAG
GGCAAAGTTATCGGTGGCGATGTAGTGCACCGGCGGGTAGTTTTCCGGTGCGTGATAGGAGCCGCCGACGCCGACAATCG
GTACGTCGACATCGGCCAGCAGGCGCTCAATTTCAGGATCGTCATAGTCGGCAATGACGCCATCGCCGAGCCACTCTTTG
ATGTTTTCGATGCGGGTACGGAAATCTTCCTCGATGAAGATATCCCACTCAGATTGTGACGCCTGCAAATATTCACCAAC
CCCTTCAACCACCTGGCGGTCATAGGCTTTGTTGGCATTGAATAACAACGTAATGCGGTGGCGTTTCTCGAACATATCGG
TTCCGTCGCTGGTTAATCATTAATTCTGATTATCATATTCGGCACACTGCCGGAGAAAAATCTTCCGGCAGTGTGATCGC
TCCTGGTTTCACGCCCGACGTTTGGTGGCGGAGTCCATCCATACCGCCAACAGCAAAATGGCTCCTTTCACGATGTACTG
CCAGAACGTGGGCACATCCATCATGCTCATGCCGTTATCCAGTGACGCCATGATAAATGCCCCCATCACCGCGCCCGCCA
CGCTACCAATCCCGCCCGCGAGGCTGGTGCCGCCGATAACGCAGGCGGCGATAGCGTCCAGTTCAGCAATGTTGCCCGCC
GAGGGTGAACCCGCCCCCAGACGTGAGCTGAGAATCAGCCCGGCAATCGCTACCATCAAGCCGTTAATGGCGAACACCGC
CAGCTTGGTGCGTTCCACGTTGATCCCGGACAGGCGTGCGGCCTCCAGGTTACCACCGATAGCGTAGATACGACGACCAA
ACGCGGTACGCGTAGCCATAAACATCCCCGCCAGCAGCAGGAAGACGAGCAGCAATACCGGCGTCGGAACACCGCGATAA
TCATTGAGCAGCCAAATGGCACCGAGCACCAGCACGGCGATGAGCGACTGGCGACCCACGACAGAGGTGGATGCGGTGGT
GGTCAGCCCCATCGCCTGGCGGCGAAGTCGTCCACGCCACTGCCACAGAATGAAGGCGACAAGCCCCAGCGCACCCACGC
CGAAACCGACACCATCAGGCAGATAACTTTGCCCGATTTGCGACATGGCAGCGCTGGTGGGTGAGACGGTTGTGCCATTG
GTGATGCCAATCAGCACGCCGCGAAACGCCAGCATCCCCGCAAGGGTGACGATAAACGACGGCACCTTACGGTAGGCGAC
CCACCAGCCGTTCCAGGCACCCAACAGTAAACCCAGTACCAGCGTGACCACAATGGTCAGCGGTAAAGGCCAGCCCAGCC
AGACGTCGAAAATCGCCGCCGCGCCGCCCAGCAGACCCATCATCGAGCCCACGGAGAGGTCGATTTCCGCCGAGATAATG
ACGAACACCATGCCCACCGCCAGGATGCCAGTAATGGCCGTCTGGCGCAGCAGGTTTGAGACGTTACGCGCGCTCAGGTA
AGCGCCGTCGGTCATCCAGGTAAAGAACAGCATGATCACAGCGATGGCCGCAATCATGACAAAGACCTGGAAATTCAGAG
ACTTCAATCCTTTGAAGGCACCCGGTACCGGGGCGGATAGTTTCATTTCAGACGGGTTGCTTTTCGACATGATGTTCGCT
CCTCAGCGCCGCTTCCATGACCTGCTCCTGGGTCAGTTGATGATTAATTAGGTCGGCTTTTAGCTTGCCTTCATGCATCA
CCAGTACCCGATCGCTGAGCCCCAGCACTTCGGGCAATTCGGAAGAGATGACAATAACGGCAATCCCCTGCTGTACCAGT
TGATTGATTAATTTATAAATTTCGTATTTCGCGCCGATATCAATCCCGCGCGTCGGTTCGTCGAGGATCAGAATGCGCGG
GTTGAGCAGCAGGCAGCGGGCAAGAATGGCTTTTTGCTGATTCCCACCGCTCAGGCGACCAATCGCCAGGTCGGGGGAGG
AGGTTTTCACTTTTAGACGTTGCAGTGACTGCAAAATGCAATGCTGCTCTGCTGCATCGTCCAGACTACTCAGCGTGCCG
GAAAACTGGTCCAGCGCCGCGAGGGTGATGTTTTTACCGACTGCCATCACGGGGACGATGCCATCTTTTTTGCGGTCTTC
TGGCACCATCGCGATACCACTGGCAATCGCCTGCTGGCAGTTATGGATGTGCACCTGTTTGCCATCAAGGAAAATATTGC
CTTCCCAACGTCCCGGCCAGACGCCAAACAGGCACTGTACCGCTTCGGTTCGCCCGGCGCCCACCAGCCCGGCAATACCC
AAAATTTCGCCACGTTTAAGTGAGAAAGAGACGTCATTGACTCGCTTGATGTGTTTATTGACCGGATGCCAGGCGGTTAA
ATGCTCAACACGTAAGATCTCATCGCCGGTGGTGTGCGGTTCGTTGGGGTAGAGCGCGGTGAGTTCGCGGCCCACCATCA
TGGTGATGATGTCGTCTTCGCTCATCCCGGTGGCATCGCGCGTGCCGATATGTTGACCATCGCGGATCACGCAGATGATG
TCAGAAATAGCCTTCACCTCGTTGAGTTTGTGCGAGATATAAATACAGGCGATACCGTGGTTTTGCAGATCGCGAATGAT
ATCCAGTAAGACGGCTGTTTCCTGCTCGGTGAGTGAGGCGGTCGGTTCATCAAGAATAAGCAGACGGACCTGTTTATTCA
GCGCTTTGGCGATTTCTACCAGTTGCTGTTGCCCAAGCCCGAGATCGCCGACACGGGTATTGGGGGAAATCGTCAGACTG
ACCTGGGCGAGCAGCTTTTCGCAGCGCAGCGTCATGGTGTCGTAGTCCATCACGCCGTGATGGGTGATCTCGGTGCCAAG
AAAGATGTTTTCCAGCACCGTCAGGTGTTTAACCAGCGCCAGTTCCTGATGGATTATCGCAATGCCTTTACGCTCGGTAT
CACGGATATGCCCGGCCTGTAGGGTTTCGCCAGCAAAAACAATTTCGCCGTCATAGCTGCCCCAGGGATAGATGCCGCAC
AGTACTTTCATCAGCGTGGATTTGCCGGAGCCGTTTTCACCGCAAAGGGATAACACCTCGCCTGCATTGAGCCGCAGACT
CACGTTATCAACGGCCTTGACCGCGCCAAAGGCCTTGGTGATGTTCTTCATTTCAAGTAAATAAGGCATAACTGCTCCAC
GTAATTCGAGGTATTCACAGTGCCTGAAGACATGTTCCGGCGTGCCTCCTGTCGGGAGACACGCCGCGAGGCTTAGAGCT
GATCTTTCTGATGGAACCCATCTTTGATAACCGTGGCGTCGATGTTGTCTTTGGTGACTTCAATCGGCGTCAGCAGACGG
GCGGGGACGTCTTTCAGACCGTTATTGAGGGTGGAGTCCGCTTTTGGCTGTTTGCCATTACCGAGCTCAACGGCGATTTC
TGCGGCCGTGTTAGCCAGTTGGGTGATGGGCTTATAGACCGTCATGGTCTGGCTGCCGTTGATCAGGCGTTTAATCCCGG
CGAGGTCGGCATCCTGGCCTGAAATGACGACCTTGCCTGCCAGGCCTTGAGCGCTCAGCGCCTGAATTGCGCCGCCTGCG
GTCGCATCGTTAGACGCCACGACCGCGTCGATTTTGTTGTTGTTCGCCGTGAGGGCGTTTTCCATGATTTTCAGCGCATT
TTCAGGCAGCCAGCCGTCGACCCACTGATCGCCGACAATTTTAATCTTGCCGCTATCAATGTACGGTTTTAATACTTTCA
TTTGGCCTGCGCGGAACAACTTAGCGTTATTATCAACGGGCGAACCGCCCATCAAAAAGTAATTGCCCTGAGGCACTTTG
CTGACCAGGCTTTGCGCCTGCAATTCACCAACCTTTTCATTATCGAAGGAAATATAAAAATCAATGTCGGCATTATTGAT
CATACGGTCATAAGCCAACACTTTAATCCCTTCTTGTTTGGCCTCTTTTACAACATTACTTAATACCTGACCGTTGTAGG
GAATAATAACCAGAACATCAACGCCGCGGTTGATCATATTTTCGATTTGCGACATCTGGGTTTCTTCATTACCGTTAGCC
GACTGGACAAAAACCGTAGCACCCAGCGATTCGGCTTTTTTCACGAAAATATCACGGTCTTTCTGCCAACGTTCGAGGCG
TAAGTCATCAATCGCCATACCGATTTTTACTTCTTTTGCGTGACCCGCCATGCTGGCGAGCAGCAAAGAAGCACACAAAG
TAAGGCAAAGGTTCTTTATCTTCATAATAGTAATACCTTTTTGTAGGGTGACGAAGCGAGATAAAAGAAACATGCACTGC
GATGAACGTTGCAAATTTTTAACGCGTAAACGGTGGCTGGCAATTCCTGGTTTTTATCCCGGCGTTATGTTTTTTGGTTT
ATTTGTGGAAGTTTGACGGTGATCTGATTTTAAAATAAGCGGAAACGGTTTTGCAGGCGGCAACAATTAAGCAAACGGCC
TGGTTATGGCTTATTTTGCGAGGTGGCGCACATTTGCGTATTCTCTTAATGTCAGTGTGAAATAACGTAATTGAGCAAGG
CGAGGAGAGAATCCAGTATTACCTGGAAAATGAATCTTTGCCGACACCTGATTATGGAGCTCATTATGCATGCTTATTTC
GACCAGCTCGAACGTGTTCGTTATGAAGGCCCGAAAACAACCAACCCTTTAGCGTTTCGTCATTACAACCCGGACGAGTT
AGTGCTGGGTAAGCGAATGGAAGATCACCTGCGCTTTGCCGCCTGCTACTGGCATACCTTCTGCTGGAACGGTGCGGATA
TGTTTGGTGTGGGATCATTCGACAGACCGTGGCAACAGCCGGGCGACGCGCTGGCGCTGGCGGAGCGCAAAGCGGATGTA
GCGTTTGAGTTCTTCCACAAACTGAATGTGCCTTATTACTGCTTCCATGATGTCGATGTCTCGCCGGAAGGGGCTTCGCT
GAAAGAGTACCTGAATAACTTTGCCCACATGGTGGATGTGCTGGCGCAAAAACAGCAGCAGAGCGGCGTGAAACTGCTGT
GGGGTACCGCTAACTGCTTTACTAACCCGCGCTATGGCGCAGGGGCTGCCACTAACCCGGATCCCGAAGTATTTAGCTGG
GCTGCGACCCAGGTCGTCACCGCGATGAACGCAACTCATCAGTTGGGCGGCGAAAACTACGTGCTGTGGGGCGGTCGTGA
AGGCTATGAAACCTTGCTCAATACCGATCTGCGTCAGGAGCGTGAGCAGATTGGCCGCTTCATGCAGATGGTTGTTGAAC
ACAAACATAAAATCGGCTTCCGTGGCACGCTGCTGATTGAGCCAAAACCGCAGGAACCGACCAAACATCAATATGATTAT
GATGTGGCAACGGTGTACGGCTTCCTCAAACAGTTCGGTCTGGAAAAAGAGATTAAAGTGAACATCGAGGCGAACCACGC
CACGCTGGCCGGCCACTCTTTCCACCATGAAATTGCCTCTGCCATCGCGCTGGGTATCTTCGGTTCGGTAGATGCTAACC
GCGGCGACGCGCAACTGGGTTGGGATACTGACCAGTTCCCGAACAGCGTGGAAGAGAACGCGCTGGTGATGTATGAAATC
ATCAAAGCGGGCGGCTTTACCACTGGCGGCCTGAACTTTGACGCCAAAGTGCGTCGTCAGAGCACCGACAAATATGATCT
GTTCTATGGCCACATTGGCGCAATGGACACCATGGCGCTGGCGCTGAAAGTGGCCGCGCGGATGAGTGAAGACGGTGAGC
TGGATAAACGCGTCGCGAAACGCTATGCCGGCTGGAATGGTGAACTTGGCCAGCAAATTCTGCAGGGCCAGCTAACGCTT
GCTGAACTGGCGAAGTACGCTGAACAGCAAAACCTGGCGCCACGCCATCAGAGCGGGCATCAGGAATTGCTGGAAAATCT
GGTAAACCATTACCTGTTCGACAAGTAACCGGCGCTGGCCTGCATTCGGGCCTGCACACCGACCAGGCCCGGAACGCGTT
GCGTTACCGGGCAGTTTTTTAAGGAGCCATCTATGTATATCGGGGTTGATCTTGGCACATCAGGGGTAAAAGCAATTTTG
CTCAGTGAGCAGGGCACCGTACTGGCCTCACAAACGGAAAAGTTAACGGTGTCGCGCCCGCGCCCTTTGTGGTCGGAGCA
GGACCCGTTGCACTGGTGGCAGGCCACGGACCGGGCGATTCGCGCCCTCGGCGAACAGCATTCATTACAGCAGGTGAAGG
CCATTGGCCTGGCCGGGCAGATGCACGGCGCCACGCTGCTTGATAACGAAAATCAGGTACTTCGTCCGGCTATTCTGTGG
AATGACGGGCGCTGCGCCGAAGAGTGTGCGCTGCTGGAAGCGCAGGTAAAAAACGCACGGGCGATAACCGGCAACCTGAT
GATGCCGGGGTTCACCGCGCCAAAATTACTATGGGTGAAGCGCCACGAACCTGACGTGTTTGCCCGCGTGGCGAAAGTCC
TTCTGCCGAAAGATTATCTGCGCTGGCAAATGACCGGACAGTACGCCAGCGATATGTCGGACTCCGCAGGAACGATGTGG
CTGGATGTGGCAAAGCGCGACTGGAGCGACGAGATGCTCGCCGCCTGCGCGCTGACCCGCGACCATATGCCTGCCTTGTT
CGAAGGCAGCGACATCACAGGCACCTTGCTACCGGAGGTGGCAGCGCGCTGGGGCATGGCACAGGTTGCCGTCGTCGCAG
GTGGCGGCGATAACGCGGCGGGTGCCGTCGGCGTTGGCATGGCGGACGCCGGGCAGGCGATGCTCTCCCTGGGAACGTCC
GGCGTCTATTTTGCGGTCAGCGAAGGTTTCCTCAGTAATCCCGAAAGCGCGGTGCACAGTTTCTGCCATGCGCTACCGGG
ACGCTGGCATCTGATGTCGGTCATGCTGAGCGCCGCCTCCTGCCTGGACTGGGCCGCGAAGCTGACCCGGCTGGATTCTG
TACAGGCGCTGATTGCCGCAGCGGAACAGGCGGATGACAGCGCGGGCGATCTCTGGTTCTTACCCTATCTTTCCGGCGAG
CGTACGCCGCATAACAACCCGGAAGCCAAAGGCGTGTTCTTTGGCCTGACCCATCAGCACGGGCCGAATGAGCTGGCGAA
ATCGGTGCTCGAAGGGGTGGGCTATGCGCTGGCAGACGGGATGGATGTGGTGCACGCCTGCGGCGTGAAGCCGCAAAGCA
TCACGCTTATCGGCGGTGGGGCGCGCAGCAGCTACTGGCGACAGATGCTGGCGGACATCAGCGGCCAGCAGCTTGATTAC
CGCACGGGGGGCGATGTCGGCCCGGCTTTAGGCGCGGCACGTCTGGCGCAAATTGCCGCCAACCCGGATGTCCCGGTGAC
CCGCCTGTTGCCACAACTGCCGATTGAACAGCAGCACCAACCGGATGCCGCGCGCCATGCGTTGTATCAACCGCGCCGCG
AAACCTTCCGTCGTATTTATCAGCAGCTTTTACCGCTGATGTCGTAACGTCTGTGTCCTCCCCGTTTTTGCGGGGAGGAT
GTTCGTCTGTAATCCACCTGATGATGTCCTTTTTTGGTCTTAGCACCTTGCCCGTTCCTTGCCAGAATAGCCCTACACCC
ACTGCGTAAGGAGTCCCAAAATGTCACGTACCGCCCTTATCAATATCGATACTCAGAACTCTTTCCTGCATCGCGATAGC
TGGCAGGAGGACAATTTCCCCGCTTTTCGCGACGCCATGTTGAACCTGATTGCCGGCTGTATTGCGCGGGATGTGCCGGT
GGTAGACATTTTTCATGTCGCTGACGGCGGGCCGTTCGCGCTGGAAAGTGGTTATGTCGCGCCAATGGCCTTTTTGCAAC
ATCAGCCTGCGGTGACTTTCTACAAGCATGTGCACAATGCCTTTACCGATACCGGGCTGGATCACTGGCTGCGTAAACAG
GATATTAATCATGTCATTATTTGCGGGATGCGCACCGAACAGTGCTGCGAAACGACGGCCCGCGTGGCGTCAGATCTTGG
CTACAGAGTGACCTTTGTCAGTGAAGCGACGTTAACCTTCCCGATGACGCATAAAGGGATTACGCTGGACTGCGACGCGC
TGCGTCATCGTACAGAAACGGTGCTTGAAGGCCGTTTCGCCACCGTGAAAACTGTCAGTGAAACTCTGGGATCCCTATGA
CCACCGATGTCTGGTTCGTGATGTTGCCGGGCGTGCTGGCGCTGGATATGACCGGCCCGGCAGAAACCTTCTCCCTGGCG
GGTGAGGCCTTTCGCTTGCATTACATTGGACCGGACGCAGAGGTGCCGACCTCTATCGGCCTGACGATGGGCAATATTGC
GCCGCTGCCGGACAGCCTGCCGGAAGGTAGCCTGCTGGTATTGCCCGGCGTTCATCAGTCCGCACGCTATTTTGCCACGC
CCCAGGCTGATACCGTCCGCCACTGGCTGATGCGTATGCAACCGCTGATCCACAGCCAGAAGGTGCTGCTGATGTGTGTC
TGTTCCGGCTCGCTATTAGCGGCAAAAGCAGGGCTGATGACGGGGATTCAGTGCACCACGCACCACGATGTGATTGCTCG
TCTGAGGGCGGCGGCACCCGCCGCGCTGGTCAAAGAGAACCGGATTTTCATTGAAGACAGAGGGATCTGGACCAGTGCGG
GGATCACCTCCGGTATTGACCTGACGCTGCACATTATTCACCGACTGTGCGGGCCGGAAACGGCGCTGGCGGTGGCTCGC
GAGATGGTGGTCTGGTTCCGTCGTTCCGGCGATGACCCACAGCTCTCACCGTGGCTGCGCTATCGCAATCATCTCCACCC
GGCGGTTCACCGCGCGCAGGATGTGCTTACCGCCGAGCCGCAAAAACCCTGGCAACTGGCGGATATTGCTGAGCAGGCGC
ACGTGAGCCCACGGCATTTAACACGTCTGTTTCAGCAACATCTGGGCATCAGCGTGCGTGATTATCTGGAACAACTACGT
CTGGCGGTGGCCGAACAGTGGCTATTGCAGGGGCGGGGTACGGAGCAGGCTGCGATGGCCGCCGGGTTTTCTTCACCCCG
CCAGTTGCACCGCGCGCGTCAGCGCGCCGCCGGGTAACGTCACTATTGGTGTTTTCTGAAAAACTGCTCTCCCTCTCCCG
CTTCGCCCCCGTGCCTTTACTATGGGTTACCAAAAACGGAGGGTGTTATTTATGGAAAAAAACGCAGTACATGTTTCTCC
CGCGTTCAATATCGTGTCGTGGGTTGCCCTGATGGGGGGCGTCGCATCTTATCTGGTAGGTCTGTGGAATGCCGAGATGC
AACTGAATGAGCGGGGTTATTATTTTGCGGTGCTGCTTCTTGGACTTTTTGCCGCAGCCTCCTATCAAAAAACGGTCAGA
GACCGCTACGAAGGTATTCCCACCACGCAGATGTATTACTTTATGTGCCTGATAACGTTTATTCTTTCTATCGGCTTGCT
GCTTGTCGGATTGTGGAATGCGACACTGCTGCTCAGTGAGAAAGGGTTTTACGGACTGGCCTTCTTTCTTAGTCTGTTTG
GCATTGTCGCCGTGCAAAAAAATGTCCGTGATGGTTGGGATCAAACCGAGCCGGAAGTCGTACCCGCTGAGGCGGAGGAG
TAAGTTCAATCGCCCGGCGTTGCTGGCCGGGCTGCTCGTTTAGCTCACATAGCGCCGCGTATCAATACGCTGCAACAGCA
TCGACAAGCCCAGGCTGATGAGCAGCGTTGCGGTAAAAATCCACAGGATATCGAGCACGGGCCAGGCCTGAATTTCAACG
CCACGGGTGCGCAGCGCATGAATGATAAGGGCATGAAAACCATAGATTCCCAGCGAGTGGCGGGAGATGATCGCCAGCCC
CGGCAGCGCCCGCGCGCTAAGGGTGTTTTTGACGAGGGTGAACAGCGACATGGCGCAGATAAACACCAGCGGGCCACAAT
AGACATACCAGGTGTCGGCGAAATTACCCCGCCATTTCAGTTCATGCAGGGTGCCGCGAGAAATAGCGAATGCGGCGATG
ACAAAAACAGTCGCGCTCAGCGGCGTGAGTGACTTTTTCTGCGTATCCATCATCCCTAATGCACGGCCCAGCATGCCGTA
CAACACGTAATAGAACGTGTCGCCATTGATATACAGATTGATGGGCAGCCATTCGAAATGGCCTATTTTTTGCGCCACCG
TATTGGGATTGGCAACAATGCCAATGACGACCATCAGCGCCAGCAGCATCTTCCCGCTCACCTGCTTTACCTGAATAAGC
GGCGAGACGAGATAGATAACGATAATCGCAAAGAAAAACCACAGATGATAAAACACCGGTTTTTGTAGCAGGTTTCGTAG
TGATAACTCACTGTTAATTGAGGTAAATAAGACGATGTAGAGAAAGGCGATCGTGCTGTAGAACAGCAGGCATAAACCGA
TACGCAAAAAATGGCGCGGCTGGGCGCTGCGTTCGCCAAAAAAGAGATAACCTGAGATCATAAAAAAGAGCGGCACGCTG
ACGCGAGAAGCAGAATTGAGGAGATTGGCGACACCCCAGTCGAGAGTGCTCACGCTGGCCGCGTTAGTCACGTACCAGGC
GGTGGTATGGATCATCACGACCATCAAACAGGCGATCCCTCGCAGATTATCAATCCAGTAAATTTTCGACGACATCTGTT
CCTCAATTTTCCCGTTAAATACCCTCTGACTTACGATTTAACGCACTTTCTTTCTGGATAATTCTGAGTTTTCCTGCCCA
TACTTGTGATGTTACGGCAGTTTTGCAAAATTCACTGCTTAGCACTCCTGACTTCTAAAAATAACAGCAGCTTAGCCTGA
CGGTAAAAAAATGATGATCAAAAGTATGGCGTCAGCCTTGTTAGTCTTGCTGGTGGCAGGATGCAGCGCGCCACCAGAAA
CGCCTGCGCAACGCGCGCAAAAAGCGAAAGTGAGCCCGGCGCACTCCCTCGAAATGGAACAGCTCTGCAAGCAATCTGCG
GCGCATCGCTATAATACCGACTCGCAAGCCATCGCGGTTACCAGCTTCGAACAGTTTCAGAGTAGCTATGAAATGCGTGG
TGTTACCCCCCGGAAGGAGGGTTTTGTCTGCTCTTTTGACCAGGAAGGCCAGTTTTTGCATCTCTCGATGCGCTAGTTCT
CCAATTTTCCACAAACAGACCCGTTTCGTACTGTATATCTTCCGGTCAGCGGGTATACTGGCCCCTTCCTTTAAATCCAC
ACGTATCCAGCACGAAATCATATGCAAAAGTTTGATACCAGGACCTTCCAGGGCCTGATCCTGACCTTACAGGATTACTG
GGCTCGTCAGGGCTGCACCATTGTTCAACCTCTGGACATGGAAGTCGGCGCCGGCACATCTCACCCAATGACCTGCCTGC
GTGCATTGGGGCCAGAACCGATGGCGACTGCCTACGTGCAGCCTTCCCGTCGTCCAACCGATGGCCGCTATGGCGAAAAC
CCGAACCGTTTACAGCACTACTATCAGTTCCAGGTCGTGATTAAACCGTCTCCGGACAATATCCAGGAGCTGTACCTCGG
GTCTCTGAAAGAGCTGGGTATGGATCCGACCATCCACGACATCCGTTTCGTGGAAGACAACTGGGAAAACCCGACGCTGG
GTGCCTGGGGTCTGGGTTGGGAAGTGTGGCTGAACGGTATGGAAGTGACCCAGTTCACTTACTTCCAGCAGGTTGGCGGT
CTGGAATGTAAGCCGGTTACCGGTGAGATTACGTACGGCTTAGAACGTCTGGCGATGTACATTCAGGGCGTAGACAGTGT
TTACGACCTGGTCTGGAGCGATGGCCCGCTGGGTAAAACCACCTACGGCGACGTGTTCCATCAGAACGAAGTGGAACAGT
CCACCTACAACTTCGAATACGCCGACGTCGACTTTCTGTTCTCCTGCTTTGAGCAGTACGAGAAAGAAGCCCAGGAGCTT
CTGGCGCTGGAAAATCCGCTGCCGCTGCCCGCGTACGAACGTATTCTGAAAGCCGCTCACAGCTTCAACCTGCTGGATGC
GCGTAAAGCCATCTCCGTCACCGAGCGTCAGCGCTACATTCTGCGCATTCGCACGCTGACCAAAGCGGTAGCAGAAGCCT
ATTACGCTTCCCGTGAAGCCCTTGGCTTCCCGATGTGCAACAAGAATAAATAAGAGGCGGCCATGTCTGAGAAAACTTTC
CTGGTGGAAATTGGCACCGAAGAGCTGCCACCAAAAGCCCTGCGCAGCCTGGCTGAATCTTTTGCTGCGAACGTGACCGC
TGAGCTGGATAACGCTGGCCTGGCGCACGGTAAAATCGAATGGTTTGCCGCACCGCGCCGTCTGGCGCTGAAAGTGGCGA
ATCTGGCGGCTTCTCAGCCTGACCGTGAAGTTGAGAAACGCGGCCCGGCGATTGCTCAGGCGTTTGACGCCAGCGGCAAT
CCGAGCAAAGCGGCAGAAGGCTGGGCGCGCGGCTGCGGTATCACCGTTGACCAGGCCGAACGTCTGACCACCGACAAAGG
TGAATGGCTGCTGTATCGTGCGCACGTGAAAGGCGAGAGCACCGAAGCGCTGCTGCCGAATATGATCGCCACCTCGCTGG
CGAAGCTGCCGATTCCGAAACTGATGCGCTGGGGCGCGTCTGACGTCCACTTCGTGCGTCCGGTTCATACCGTGACCCTG
CTGCTGGGCGATGACGTCATCCCGGCAACTATTCTGGGCGTCCAGTCCGATCGCGTGATTCGCGGTCACCGCTTTATGGG
CGAGCCGGAGTTCACCATCGACAATGCCGACCAGTATCCTGAAATCCTGCTGGAGCGCGGCAAAGTTGTGGCTGATTACG
AAGCGCGTAAAGCCAAAATTAAAGCAGACGCAGAAGAAGCGGCGCGTAAGATTGGCGGCAACGCTGACCTGAGCGACAGC
CTGCTCGAAGAAGTGACCTCGCTGGTGGAATGGCCGGTGGTGCTGACGGCGAAATTCGAAGAGAAATTCCTCGCGGTGCC
TGCCGAAGCGCTGGTGTACACCATGAAGGGTGACCAGAAGTACTTCCCGGTTTATGACAATGCAGGCAAGCTGCTGCCGA
ACTTTATCTTTGTGGCCAACATTGAGTCCAAAGATCCGGTACAAATCATCTCCGGTAACGAGAAGGTGGTTCGTCCGCGT
CTGGCGGATGCCGAGTTCTTCTTCAATACCGACCGTAAAAAACGTCTGGAAGACCATCTGCCGCGCCTGCAAACCGTGCT
GTTCCAGCAACAACTGGGTACGCTGCGCGACAAGACCGATCGTATTCAGGCGCTGGCGGGCTGGATTGCCGGGCAGATTG
GCGCTGATGTGAATCACGCGACCCGCGCGGGCCTGCTGTCTAAGTGCGACCTGATGACCAATATGGTCTTTGAGTTCACC
GACACCCAGGGTGTGATGGGCATGCACTACGCGCGCCATGACGGCGAAGCGGAAGATGTTGCGGTTGCGCTGAATGAGCA
GTATCAGCCGCGCTTTGCGGGCGATGACCTGCCGTCTAACCCGATTGCCTGTGCGCTGGCGATTGCCGATAAGATGGACA
CCCTGGCGGGTATCTTTGGTATCGGTCAGCACCCGAAAGGCGATAAAGACCCGTTTGCGCTGCGTCGTGCCGCGCTGGGC
GTGCTGCGTATCATCGTTGAGAAGAACCTCAACCTGGATCTGCAAACGCTGACCGAAGAAGCGGTGCGTCTGTATGGCGA
CAAGCTGACGAATGCCAAAGTGGTCGACGACGTTATCGACTTTATGCTGGGCCGTTTCCGCGCCTGGTATCAGGACGAAG
GCTATACCGTCGACACCATCCAGGCGGTACTGGCGCGTCGTCCGACCCGTCCGGCGGATTTCGATGCGCGCATGAAAGCG
GTATCTCACTTCCGCACGCTGGAAGAGGCCTCTGCGCTGGCTGCGGCCAACAAGCGTGTCTCTAATATTCTGGCGAAATC
AGACGAGACGCTGAACGACATCGTGCATGCTTCCGTGCTGAAAGAAGCGGCAGAGATCAAACTGGCGGGCAATCTGGTCG
TTCTGCGCGACAAGCTGCAGCCGTACTTTGCCGCAGGCCGTTACCAGGAAGCGCTGGTCGAACTGGCATCCCTGCGTGAG
CCGGTTGATGAGTTCTTCGAAAACGTGATGGTGAATGCGGAAGATAAAGACATTCGTCTGAACCGTCTGACGCTGCTGTC
TAAACTGCGCGAGTTGTTCCTGCAGGTCGCGGATATTTCCCTGCTGCAGTAATTGCGTGGTCGATAAATAAAAACCTGCC
TGCGGGCGGGTTTTTTTACGCCTGAGTAAATAAAAAGGGAGCAGGGAAGAATATTCAGACGAATAAGGTTTTTATTTCAT
TTGTTTTATGAGAAGACCATAACGGTTATATCTGCACTCATCAAACAAGTCAGTGAATTACCCGTTGAGCTTTATAAAAC
TCTACTATGGGACCGGGGCGCTGAAATGACCAACAACACCCGCTCTAATGTAGCCACAGATATTCAGGTTTACGTCTGCG
ATCCTCAACCCCTCTGGCAACCTGGCTCAAATGAAAATACGAACAGATTGCTCAGGCCGCATTTGCCAAAAGGAACTGAC
TTATCGATTCACAGCCAGCAGAGCGTTTTAACCAATCTGTTGCATCCATCGGTTGAACTCACAGCACAAAGCGGACATCA
AAATTGTTTATATCAGAGAGGAAATGTTTATGTATAGCGTTTGCTATACATAAACATTGTGTTATGCTTGTAAAGCAAAT
GCTATACAGGGGGATCTCATGAAATCAGATGTTCAACTTAACCTTAGGGCCAAGGAATCACAGCGAGCACTCATTGATGC
CGCCGCTGAGATCCTGCACAAATCACGTACAGATTTCATTCTGGAAATGGCCTGTCAGGCTGCTGAAAATGTGATTCTTG
AGCGACGTGCCTTTAATTTTAACGATGAGCAATATGCAGAGTTCATCGATATGCTCGATGCACCGGTTGCGGATGATCCC
GTTATCGACAAACTGCTGGCAAGGAAACCTCAGTGGGACGTGTAACAGCGCCAGAGCCTTTATCCAATTTCCATCAGGTG
GCGGCGTTTGTTAGCGGTGAAGCTGTGCTCGATGATTGGCTAAAGCAGAGAGGCCTCAAAAATCAGGCTCTCGGAACTGC
CCGAACTTTTGTTGTATGTAAGAAAGACACGAAACAAATAGTCGGTTTTTACTCTTTGGCCACCGGTAGCGTCAACCATA
CAGAAACTACAGGCAACCTTCGGCGTAACATGCCAGACCCTATTCCTGTGATTATACTCGCCCGGCTTGCTGTCGACGTC
TCATTTCGTGGAAAAGGGCTTGGCGCTGATTTACTCCACGATGCGGTGCTTCGTTGTTATCGAGTTGCTGAAAATATTGG
TGTGCGTGCAATCATGGTTCACGCGCTGACGGAAGAAGCCAAAAATTTCTATATTCACCATGGTTTCAAGCCATCACAAA
CTCAGCAGCGGACGTTATTCCTTAAACTTCCTCAATAGAATGCGAAGACCGTTACGCCCAAATCGCTATAAGCGATAATG
GGATGGTATATCCATGGCTGATTCAGTAGAACATTTTCACGAAACAGATTGTAAATGCATTATAGATGAGAGGGGAAAGC
GCGCGATGTCCGAAAGTAGTGGAATGAATAATTCGGTTGCGGACAATTTTATTTATCTTTAACAGGAAAAAAGAGTCTAT
GTATTCCATGAACTCTTTATCAGGTGCTTCGGTTAACCTCTCCAACGTTTGGCGGCAGCAAAAAGTGAGGCCCGCTTGCC
GCGCTCCTGTAATTGGAGCTATTTAAAGTATTGGGTGTAATTTATATAAAACATTTGTTGCACAATTTTAGGGTCTTTTA
TTTTGAATCAGATAATAACTATTGATGCGAATTAAAAACGGGCTAATTAAAAAGATGAAATTTAACCTTGAAATCCTGTC
CGGTCTGCGGCTATCCTTTGCCCCGACGAATCCCTCGTCTCACTGAGGCCCACTGAAAATGGATAAACACACCTGCTGAC
TTCGAATCCTTGCTTCGCGCTTATGGCGAGCAGGGGATGTATTGATTTCACTCAGGAGTGCTTATGGCTCAGTGCGCCCA
ATCCCTCTTATTTATTTTGCATCAAGTCACCTGTCAGTTTGCGACAGGCGTGACACTTTTTAGCCCAATTTCTCTTTCGC
TCGAACCCGCGTTGTGTGGCCTGGTCGGTCGCAACGGTTGCGGTAAAACCCGCTTATTGCGCCTGCTGGCGGGGCTTGAC
CTCCCCGCATCCGGACATATCGAACGTTTTGGTACTGTGGCTTACGTCGCTCAACAACACGCGGTTTCCCCGTCGACTAC
GCTTGCCGAATTGCTGGGTTATGACGCGGTGTTTGCTGCACGTCGGCGTATCGAATCGGGTGATTACCTGCCAGAAGATC
TCGAACGTATGGAAGGCTTTTGGGATCTTGAAGAGCGCCTGACTGCGGCCTTTATGGATGCCAGTCTGCCTCCGTTCACC
CCCGAGCGACCTGCCGCAGCGCTGAGCGGCGGCGAGCGGGTTCGTGCCCTGCTGTGCGCGGCATTGATGGCAGACGCCGA
TTACCTGCTGCTTGATGAACCGACCAACCATCTCGACAGACAAGGACGAGAATGGCTTTATACGCGGCTTGCCCGTCGGC
AGGGCGGAACGCTGGTGGCGAGCCACGATCGTGAACTGCTGGCCTTGATGCCGCGCATCCTTGAATTATCTCTCGCCGGA
TTACGCAGCTATGGCGGCCATTATGCTGATTATCAGCGTCAACGCGAAGCCGAGCAGCAGGCAGCCCACGCGGCGCTTGA
GCATGCGGCTACCGAGCGTCGCCGGGTACGTAACCGCCAGCAAAAGGAGCATGATGCCAGCCAGCGGCGTTCAGCCCAGA
CTCTGCGAACTGTCGATACACTCAACATTGCCTCGTTCGAGCGGGTGAAATACAAAGGAGCCGCAAAGGAGCGGACAGGC
ACGCTGCGTCGGCAGCACCGTGAGCAGAACGAGGCGCTGAATGCCGCAGTTGCACAGGCCCGCGAGCGAGTTGAAGACGA
TGCGCCAGTCTTGTTTACCCTGCCGGGCAGCCAGGTGGCTGAGGGGAAACAGGTGCTGGTGATGGACAACCTCATCTTGC
CTTATGGCAATTCATCTCCCCTGAGCTGGCGAATGGACGGGCCGATGCGTGTAGCGCTACGCGGGCCAAACGGTTGTGGA
AAATCGACCCTGTTGCGCGTCATGCTCGGAGAAGAAAAACCGCTATCAGGTACGTGCCAGGTATCTGTCGCGACGGCGTA
CCTCGACCAGCATCTGTCGCAATTGGATCTTTCCCTCCCGGTCCTGGCGCACCTTAACGCCGGGGATACGCCGCTCGACG
AGGGCATACTACGAACCCGACTGGCGCAACTGCATCTGGGGGCAGAGAAAGTAACGTTGCCGCTGGCCGCATTAAGCGGT
GGAGAACGCCTGAAAGCGGCGCTGGCCTGCGTACTCTGGCGTCGTGAAGCGACACAACTGCTTTTGCTTGATGAACCCAC
GAACCATCTTGATTTGGCTTCGACGCAGGCGATTGAGTTGGCATTGTCGGCATTTCCGGGCGCAATAGTGGTGGTTTCAC
ATGATGAGGCATTTCTGCAGGCGCTAAACTTAACGCACCAGATTGAGTGGCGAGAAGAAAGATGGCACTGTGAAAGGAAG
TAAGAGGGTATTGACCCCCGTCATGGCGGGGGTTTTACAGCCAGATTTATTCCATTAACTGTTTACTGAGCATCGGATTT
GAATGGATCAGGCGCATCAGTTTCATTTCGGTCGCGGAAGGACGAACCCGTTTTGATTCCCATTCCTGAACCATTGCTAC
GCTAACACCCATTGCGCGTGCAAAATCATCAATCTTTAACCCAGTGCCACGTCGTAATTGTTCAAATTCATTAAAAGAAT
TAGGCTTTTGGGTCAGGGTAACCGCTTGCGCTACATCTTTTTTAAAGACAATCTGTTCCAGACTGCTCAGCAGCTCAAAC
ATCGGATCTTTATATTCCATTGAGAACTCCTCTAAAAACACACAGCGGATAGTGATACAGCACTAATAAGAATAGTCGTT
AAAAACGCGGGCGGGAGGGCGTGACCAGGATATATCGTGGATAAAAGGGCCTTTCATGCTTTTGAAATGCATATTCAAAC
GTTTCGCTAAACGTTAATTGCTTGATTACGCAAGCCCAGGAATAAATACGTATTTTTTTGTAAATCGTTAGCAAAAAATC
GCATGACGAAACGGCGCGAGGTCTGACCTGAGCGTGTCCCGACGTGCATAAGAAAGCATGGAAAAGGGTATCCTGAGACG
CCGACCTGGACTATCCTTGTAAGCCGTCAGGCACGCGTGTTTCGTTGTGCGCATTTTTGGGTGAAAGGAGTATTAAAATG
GCGACAGGTAAGTCCTGCTCTCGCTGGTTTGCGCCTCTTGCGGCGTTGTTAATGGTGGTTGGCCTGAGTGGGTGTTTTGA
TAAAGAAGGCGATCAGCGCAAGGCTTTTATCGATTTCCTGCAAAATACGGCGATGCGTAGCAGTGAACGTCTTCCCGCGC
TGACGGCCGACCAGAAAAAACAGTTTGGACCGTTCGTCTCTGATTACGCCATTCTGTATGGTTATTCTCAGCAGGTGAAC
CAGGCGATGGATTCCGGTCTGCGTCCGGTGGTGGATAGCGTGAACGCGATTCGCGTACCGCAGGATTATATGACTCAGCG
TGAACCGCTGCGTCAGGCCAATGGTTCTCTCGGCGTGCTGAGTCAACAATTGCAGAATGCGAAAGTGCAGGCTGATACAG
CTCACGCGGGGCTGAAACAGGCGGATGACCTGAAACCGGTCTTCGAGCAGGTGTATTCGAAAGTGGTAACCGCTCCGGCT
AACGCGCTGCAACCGCTGATCCCGGCGGCACAGACTTTCACGCAGCAACTGGTGCAGGTGGGTGATTTTATTGCTCAGCA
GGGTACGCAGGTGAGCTTTGTTGCCAATGGCATCCAGTTCCCGACCTCACAGCAGGCCAGCCAGTATAATTCACTGATTG
GGCCGCTGGCGTCTCAGCATCAGGCGTTTATGCAAGCCTGGACTGCCACGGTGAATGCGACGCAGTAAGCGTGGAACCCA
TAGTAAAAAAGAGGCGAGATAATCGCCTCTTTTTTGTTTCTGCCGGAGAAAACTTATTTTAAAACCTGCGGATTAACGCA
GTTTTTCTCGACGTTGCCATTCAGCGCATCAATGAGGTTATCCACCGCGCAGGCGGCCATACCGTAGCGTGTTTCGTGAG
TGGCAGAACCAATATGCGGCAGTGCCACTACGTTGGGTAACGTCAGCAGAGGGGAGTCTACCGGTAAAGGTTCCTTCTCA
AACACATCCAGACCGGCTGCATGAATCTCGCCTTTTTTCAGCGCCTCAATGAGGGCTTTCTCATCAACAACCGAACCGCG
ACCCGCGTTGACGAAAATCGCCGATGATTTCATGATGGCGAATTTCTCTGCGTTGATCAGATGATGTGTTTCCTGGGTGT
ACGGCAGGACGAGAACCACATAGTCAGACTCTTTAAGCAGCGTATCCAGATCGCAGTAGCGGGCCTGGAAACGGCTTTCC
GCTTCCTGATGCTGGCGGCGTGCGTTATAGAGAATCGGCATACCGAAACCAAAGTGCGCACGTTGCGCCAGCGCCAGGCC
GATGCGCCCCATCCCCACGATGCCAAGCGTTTTGTGGTGGACATCAACGCCAAACCAGTCCGGACCAATGCCCCTGGTCC
ATTCGCCTTTCTTCACTCGCTCCGCCACTTCCACCACCCGACGTGCGGAACTCAGCACCAGCGCCATGATGGTATCGGCC
ACAGTTTCGGTCAGCACGGTCGGGGTGTGCATCAGCAGAATATTTTTTGCATTCAGCGCGTCCACATTAAAGGTGTCGTA
ACCCACTGAAATGGTCGATGCGGCGCGCAGTTTCGGCATCTTTGCCAGCAATGCGGCGTCCACCTTTTCACTGGAACCCA
GCAGGCCTTCGGCACTGGCGAACGCGTCGGCATGTTGCTCCACCGTTTCCGGGCGCAGGTTAGCCACCTGCGTGACGGTG
AAATGTTCTTCCAGACGGCGTTTCAGGTCATCAGGCAATGCTTTATACAGGATGATGGACGGCTTCATGGCTTCTCCCTC
GTTAAGATTCAGGCGTGACGAGCGCCCGCTGGAATTGTTTTATCGTTAGCAGGCTTCACAATTAAAGTAAGCCATACAGA
TGCAAAAAGTGCCACCCCCATAAAAATGTACGAGGCTGCCGGGCTGCCCGTTGCGCCATTGAGGTAGCCAACGAACCAGG
AACCGAAGAATGAGCCGAGCGCGCCCATGCTGTTGATAAGCGCCATGGCACCGCCCGCAACGTTACGCGGCAGCATTTCG
GGGATGATCGCAAAGAACGGGCCGTAGGGGGCGTACATGGCAGCACCGGCGATCACCAGTAGGGTGTAAGAGGCCCAGAA
ATGGTTTGCTCCAACTGCCCAGGAGCCAATAAACGCGAAGCCGCCAATCAGCAACAGTGGCCAGACGAACAGCTTACGGT
TTTGCAGCTTATCCGATGCCCAGGAGGCCAGAATCATCGCTATGGTCGCAGCCAGGTACGGAACGGAGGAGAGCCAGCCC
ACTTCGACCATACCGAGATTGGCCCCGCCGTTACGGATGATGGACGGCAGCCACAGTACGAAACCGTAAACACCAATACT
CCAGGCAAAATATTGCATACACAGCAGGATAACGTTACGGGAGCGGAAAGCTTCGCCGTAATTACGCACAGCTTTGATGC
CTTGCTGTTCCTGATCCAACTGTGTTTGCAGGGCAGATTTTTCGTCCTCTGACAGCCAGCCAACCTGAGCGGGTTTGTCG
CGGACCAGCATCCACCAGGCAAAAGCCCAGATGATGGCAGGAACCCCTTCAATGATGAACATCTCGCGCCAGCCGAGCGC
CTGAATCAAGTAACCAGAGACCACAGACATCCACAACACGGTGACCGGGTTACCGAGGATCAGGAAGGTGTTGGCACGTG
AACGTTCCGATTTGGTAAACCAACTGCTGATATAAATCAGCATGGCGGGCATGACTGCGGCTTCTACTACGCCGAGAATA
AAACGAATGGCGGCGAGCATCGGGATGTTGGTGACCATCCCGGTCAGTGACGCGCAGCCGCCCCACAGGATCAGGCAGAC
AAAAATCAGTTTGCGAACACTGCGGCGTTCCGCATAAATCGCACCGGGGATCTGGAAGAAGAAATAGCCCAGAAAGAACA
GTGCGCCAAGCAGGGAAGAGACCCCTTTGGTAATACCTAAGTCGTCGTTGATCCCGGCGGCGGAGGCGAAGCTAAAGTTC
GCCCGGTCGAGGTAGGCCAGACTGTAAGTGATGAAAACAATCGGCATGATGTAAAGCCAGCGTTTTGCTGCATTTGTCGA
GCTTTTCATAATGTTGCCTCTATGGTTGAGGTTTGCGCCGCCTGTTTGTAGGGTCCAGGGTGGCTTTGTTACTTTTAGTG
ATGGGTTTACCCCCTCACCCTAACCCTCTCCCTCAAGGGAGAGGGGATAAGTCCGCTGCGATGTTTTTCTCCCGTCCCTC
AAGGGAGAGGGGATAAGTCCGCTGCGATGTTTTTCTCCCGTCCCTCAAGGGAGATGGGATAAGTCCGCTGCGATGTTCTT
CTCCCGTCCCTCAAGGGAGAGGGGATAAGTCCGCTGCGATATTTTTCTCCCATCCCTCAAGGGAGAGGGGATAAGTCCGC
TGCGATATTTTTCTCCCTCTCCCTGTGGGAGAGGGCAGGGGTGAGGGGAATCATTCACCCAGTCCTTCACGTGTGGGCAG
CCCCTCGCTATCCCCAGGCACCTGGATGGCAAGCGAGCCAATCTTGTTGCCTCGCTGAACGGCCTGTTGCAGCGTCTTGC
CTTCCAGCAGGGCACTAATCACACCGACGGCGAAACCATCCCCGGCACCGACGGTATCGACCACGTTATCCACTTTCACG
GGAGCGACCGCGCCTTGCTCGCCGCTGGCTGTTTTATACCAGGCGCCATCCGGGCCGGTTTTAATCACCACGGCTTTAAC
GCCGCGTTGCAGGTAAAAGTCAGCGATGCCTTCTGGCGATTGCTGTCCGGTCAGGATCACGCCCTCTTTCAGCCCCGGTA
ACACCCAGTCGGCCTGGAAAGCGAGGCGGTTAAGTTTCTCTACCATCTCTGCTTCGCTTTTCCACAGCACCGGGCGCAGA
TTCGGGTCGAAAGAGATGGTCTTGCCCTGAGCTTTCATGGCCGCCGCCGCATGTTCCAGCAGTTCATAGGATGTCGAAGA
GAGCGCTGCCGCCACGCCACTCAGATGCAGGTGGCGCGCTTCGTTGAAGGCTGCGACGTGAAAATCGTCCGTTGAAAGAT
GGCTTGCCGCCGATCCTTTACGGAAATACTCCACAATGGGATCGGTTCCATTTTCGGCTTTCGATTTTAGCTGATAGCCC
GTTGCAAAGCGTCCATCAACGGTGACGCCGCGGGTGTCAATATTCTCTTTTTTCAGCGAGTTAAGAACAAAACGTCCAAA
ACTGTCATCGCCTACGCGGCTGATCCAGCAGACATTCATTCCCAGCCGCGCCAGGCCCGTCGCCACGTTCAGCTCCGCGC
CCGCAACGCGCTTCACAAAATGTTCTGCATCGGCAAGATCGCCGGTTTCGGTGGCGACAAACATGGCCATGGCTTCGCCA
ATCGTGATGACATCAAGCGAGTTATGCATGGCGTTACTCCTCACGTAACAATTCGACGTAGTGACGGGTGACGGCGGTCA
GGTCGTCGCCTTCAAGTGGAAATTCAATCCCACGTGGGGCATCGGGCGGTAGCTGGTTTAACAGGGCAAGCCAGCGTTCA
TCGGCTTTATCGGGTGCGACGGCGCGATAATTCTCATGGTGTGGAATGGCAGCCTTCACATGAATATAGCTCACTGCGGG
GGCCAGAAGATGCGCTGCCGCTTCCGGCGACTCGCCGACCCATACCCAGTTGCCGGTATCGAAGGTGAGCGTCACCGGCA
GCGCCAGTACATTGCAGGCAGCTTTAAAGCGCTGCATCGGCGCCAGTTGGCCGCATTCGGTCTGATCGTTTTCTACCACC
AGCGCCATGCCGCTCTCCGTAAGCCAGCCGCGTAGGGTTTCCAGCACGTCTTTACGCTGATAATGGCCGAGAGAGACCTT
GAGCCACAGTGCCTTGAGCGTGCGCGCTTCTTCAAACAGGGCAGGCAAGTGCGGGTTCAGCGAACCATCTTGCAGGCACA
GCGCGTATGGCGCGGAGTAACAGGCCAGTAAACGGTGGTCTTCAATGGTGGCGGCCAGGGTAGAGAGGCTCTTCAATTCC
TGATCGCTTAACAGTTCGCGGCGTATTTCCACGCCGTCTGCGCCTGCGTTGGCAATCAGCGGCAGGACGGCCTGCTGGCC
GCCCATCGCCTTAATTTGTTCGCTGCCATAGGCGGCGGTGACAACGATGATTTTTCTTTTCATCTTCCGGCTTCCCAGGA
GTTAAAGACAATTTGCTTGTCTGTAACGCTAGATGGAACCGGTTCCAAAGAAAAGCACAGTGCATCGAATTTATGATCGT
CATCACGAAGGTTAATTATCGTGCAGTTGAACCGCGCACGATGAGCTCCCCGGAAAAGACCCGCTCGCGGACGGTATCGC
TGTTGCCTTCGATACGCTCAACCACTTGTTCTACCGCGGCATAACCAATTTGCCAGGTCGGTTGTTTGAGGGTAGTGATA
CCGACCCCTGCCAGCTCAGCCCATTCCAGCTCATCAAAGCCGAGCAGGCCGATATCGCTGCCCCAGTGCAGACCAATGCG
TTTCAGCGAGCGGGCAACTTGCAGCGTCAATGCGCCATTGGCAGAGATCACCGCTTTGCGCATCCCACGGTGGCGGGAGT
GGAACTGGCGCAGGGCGTTATCGATCTGGCTGGCTTCGTGTAACGGCGTTTCGGCGTTTTCTGCCACCACGCCGGGGTAG
CGGGCGAGCGTGGTTCGAAAGGCATCCAGGCGTTCCCGCCGCGTATTCACCGTGCCCAACGGTTCGCTGAGGAACAGCAA
GGCTTCAAAGCCTTGTTCAATCAGGTGTTCAGTTGCGGTGGTGGCAGCCTGGGTGTTATCTAACCCCACGACGTCACAGG
CGAAATCGGGGATCTTACGGTCAATCAACACCATGGGCAGGGACGATTGCTGCAGGCGGTTTAGCCCCTCTTCGCGCATC
CCCACCGCGTTCACCACGATGCCTTCCACCTGATAGCTACGCAGCAGGTCCAGGTAGTGCAGCTCCTGATCGACTTCGTT
GTTGGTATTACAGACCAGCGGGGTGAAGCCTTTTTCCCGGCAGGCCGCTTCGATTCCGCTCAGCACATGTACGGAATAGG
GGTTCGTGATATCGGCAATAATGAGACCAATCAGGCGAGTGCGCCCGTGCTTGAGGTTGCGCGCCATCAGGCTGGGGCGA
TAATCGAGTTCGGCAATGGCATGTTCAATTCGCGCCAGCAAGGCATCCGACAGGAGATGTTTTTCACCATTCAGATAGCG
TGAAATGCTGGTTTTGCCCGTTTTTGCCGCTTTCGCGACATCGCTGATGGTCGGGCGCGTCGTTTTCGCCATAAATGCTT
CCCTCGCGGTAGTTGTGAGACCACACGATAGCGCGAAAATCCGCACTGGCAAGGGGGAACATCCCGCTTATCGCCTTCTG
CGTGGCCATCATGCCGTTTAATTCTTTGCCAATTTGCCGCGCGTGTGGATGATAGAGCGCGACATCCATTATTTCATAAG
ACAGCGAAACGACGCTGTCGCCACCTGCATGCATCAGGAGCGCGCTTTGGCAAACTCTGCAGTTAAAACAGTTCTTACGG
CAGCCCACTGGGGGCCGATGTTGGTCGAAACCGACGGCGAAACGGTGCTGTCATCACGCGGGGCGCTTCCCACGAACCAC
CCTAACTCGCTGCAAACGGTGGTGCGCGACCAGGTCCACAGTAAAACTCGTGTCCGCTTTCCTATGGTCCGTAAAGGCTT
TCTGGCATCTCCGGACAGCCCGCAGGGCGTTCGCGGCGAGGATGAATTCGTCCGTGTCTCCTGGGATGATGCGCTTGCCC
TCATCCACCAGCAGCACAAACGCATTCGCGACGAACATGGCCCGGCATCCATTTTCGCCGGATCGTATGGCTGGCGCTCA
AACGGTGTGTTGCACAAAGCGGCGACCCTGTTGCAGCGTTATATGAGCCTTGCTGGTGGCTATACCGGCCATCTGGGGGA
CTACTCCACCGGTGCTGCGCAGGCGATCATGCCGTACGTGGTCGGCGGCAACGAGGTGTATCAGCAGCAAACTAGCTGGC
CGCTGGTGCTGGAACATAGCGATGTGGTGGTGCTGTGGAGCGCCAACCCGCTGAATACGCTGAAAATTGCCTGGAATGCC
TCGGATGAGCAGGGTATCGGCTATTTCGATGCCTTACGCAAAAGCGGCAAACGGCTGATCTGCATCGATCCGATGCGATC
GGAGACCGTCGATTTCTTTGGCGACAGTATGGAATGGTTAGCGCCGCACATGGGGACCGATGTGGCGATGATGCTCGGTA
TCGCCCATACGCTAGTGGAAAATGGCTGGCAGGATGAGGCATTCCTGGCGCGCTGTACGCAAGGCTATAGCGTCTTTGCA
GATTACCTGACCGGGAAAAGCGACGGCGTGGCGAAAACGGCAGAGTGGGCGGCGGATATTTGCGGTATTCCTGCGGCGAA
AATTCGTGAACTGGCAAAACTTTTCCACGAAAACACCACGATGTTGATGTCCGGTTGGGGAATGCAGCGCCAGCAGTTTG
GCGAGCAGAAACACTGGATGCTAGTGACCCTGGCGGCGATGCTGGGCCAGATTGGGATCCCCGGCGGCGGCTTTGGCCTG
TCGTATCATTTTGCCAACGGCGGTAACCCTACGCGCCGGGCGGCAGTACTGGCCTCCATGCAGGGGTGCGTTAAAGGCGG
CATTGAGGCGGTCGAAAAAATCCCCGTGGCGCGCATTATTGAAGCGCTGGAAAAACCGGGAGCCTTCTACCAGCACAATG
GTATGGACCGGCACTTCCCGGATATTAAATTTATCTGGTGGGCGGGTGGCGCCAACTTTACCCACCATCAGGACACGAAC
CGGCTGATTCGCGCCTGGCAGAAGCCGGAACTGGTCGTCATTTCCGAGTGTTTCTGGACCGCAGCGGCAAAACACGCGGA
TATTGTCCTGCCTGCCACCACATCGTTTGAACGTAACGATATGACCATGACGGGCGACTACAGCAACCAGCATCTGGTGC
CGATGAAGCGCGTGGTGCCCCCGCGCGATGAAGCGCGTGACGATTTCGAGGTGTTCGCCGATCTCAGCGAGCGTTGGGAA
GCGGGCGGACGTGAGCGCTTTACCGAAGGTAAAAGCGACCTCGAATGGCTGGAAACCTTCTACAACATCGCTGCGCAGCG
TGGTGCACCGCAGGGCGTTACCCTGCCGCCGTTTGCCGAGTTCTGGGAAGCGAATGCCCTGATTGAAATGCCAGAAAGCG
AAGAGAATGCCCGCTTTGTACGCTTCGCTGATTTCCGGCGTGACCCGCAGGCGCATCCGCTTAAAACCGACAGTGGTAAA
ATCGAAATTTACTCGGCGCGCATTGCCGGTTTTGGTTATGCCGACTGTCCGCCGCATCCGATGTGGCTTGAGCCGGATGA
ATGGCACGGTAATGCCCGACCAGAGCAGTTGCAGCTTCTTTCTGCTCACCCGGCGCATCGTCTGCACAGCCAGCTTAACT
ATTCATCACTTCGCGAGCAGTATGCGGTGGCGGGGCGCGAACCGGTGACGTTGCATCCGAGCGACGCGAAAGCGCGCGGC
ATCGCTGATGGCGATCTGGTGCGTGTCTGGAACCAACGCGGACAGGTGCTGGCAGGCGCCGTGGTCAGCGAAGGCATCAA
GCCCGGTGTGATCTGTATTCACCAGGGCGCCTGGCCGGACCTTGAGCGTGCCGAAGGGGGGATCTGTAAAAACGGCGCGG
TTAATGTGCTGACAAAAGATCTCCCCAGCTCAAAGCTGGGGAATGGCTGTGCGGGGAATACCGCACTGGTATGGATGGAA
AAATACAGCGGTCCGGCGCTTACGCTGACGGCGTTTGATCCGCCTGCCAGTTCATAATCCAGGTCGGGTGCTGCGTCTCT
TCCTGCCAGGCGCTGTCCTCTATGCGAAAGCCCTGCGCGTGATAGAAATTCACCGCCCGCTCGTTTTTCTGGTACACCTC
CAGGCTTAAGGCATTAAAGCGCTGCTTGACGTGATCAAGCAGTGCGGTGCCGATCCCTTTGCGCAGCGCCTTCGGGCAGA
CGAACAACGCCCCGATATACTGCGAGTCCATTACGCTTATAAAGCCGTACAGCTTGCCTTCTTCCTCCCAGACCCAGGTG
CGGGCCGACGGGAGATACACTTCCCGCACCAGCATCTCGCTGTCTTGCCAGTAGGTTGCCGCAATAAACGGGTGCGCATA
GGTGGTGCTTTCAAGCCAAAGGCTCAACAGAGGAGACAAATCTTTACTGTGCCACTCTCGGATCATGCCGACCTCCGGGA
TGACAAAAACAGTCCGTAATATGGTCATTAACCAGACCGCAAGCTTGCATAAAGGAGTAGCAGATGGTGGTGCCGACAAA
TTTGAAGCCGCGTTTTTTTAGCGCCTTTGACAGGGCGTCTGACGCGGGCGTTGAGGTGGGAATGTCGCTGAGTGTGGCGG
CCTGGGTAACCTGCGGCTCGTTTTCAACAAACGACCAGACAAACGGGGCGAAAGGCTCGCCATTTTGTTCCATGGCAAGC
AAGGCGCGGGCATTGCCGATAATCGCCTCAATTTTGCCGCGATGGCGAATAATTCCGGCATCCAGCATCAGGCGTTCGAC
ATCCTCTGGCCCCATCGCGGCCACTTTTTCAGGATCGAACTGATGAAAGGCATTACGGTAATTTTCGCGTTTTTTGAGTA
CCGTAATCCATGATAAACCTGCCTGTTGTCCTTCAAGGCAAATCATCTCAAACAATTTTTTACCGTCTGTTTGCGGTACG
CCCCATTCTTTATCGTGATAAGCAAGATAAAGGGGGTCTTGAGTCACCCAACCACAACGCTGCATATCCTTCTCCGTTGC
TGATGTTGATCAAAATTATGTAAGTTGCAGACTTGACGCGACTGCTAAAAAGACAATAGTTAGGTAAGGGATATCTACCC
TCGCCTTTTGCCCAACAAAAACGATAACAAATACGCCGTTTTGGCTCTTTTGTGGAGTCGCATTGATGAAAATTAAAAAC
AGTGGCCGTTTGATAGCGGTAGTGCCTGCTTGTCTGCTTTTTAGCCATGCTGCATTTGCCTGGCAACAAGAATATATCGC
GATCGATTCGCAAAATAATATGCCGCAACGCTATACATGGGATAGCGATCACCAGCCACGTTATAACGATATCCTGGAAG
AACGCATTCGCTCGGCGCAGAGTGGGCCTGGCGTTGCCTTTAATCTGCCCGATAAAACGCCGATGGATGCCGTCAGCACC
ATGAGTATTGGCCTGAATATTCCACTCACAGGCAATGTGATGACCGGGCCGGTGGCCGTCTGGCATTACGATGGCTCTAC
GACGTCAATGTACAATGAATATGGCGACAGCGCGACCACGTCGCAATACAGCGATCCGCTCTGGCACGCGACCGTCAGTT
CCCTGGGATGGCGCGTGGATAGCCATATTGGTGACTTTCGTCCATGGGCGCAAATTAGTTACAACCAACAGTTCGGTGAA
AACGTCTGGAAATCACAATCCGGGCTGAGTCGCCTGACCGCGGCGAACCAGTACGGCAACTGGCTGGATGTGTCTGTCGG
TGCCGATATGCTGCTTAATCAACATTTCGCCGCTTATGCCTCAATGTCGCAGTCGGAAAACTCGCTCACCGGGCCGAATT
ATCTCTACAGCATGGGCGTCAGCGCCCGTTTTTAAAGATCATTTAATACAAAGTGATCACAATTAAGAAACAATAAACAC
GCGCTCTGTGTCGATAGTATGTACTAACTCACCTGCCAAAATGAGGTGAGTCTGTTTTTCGAAATGTCATTCATTCCTGC
ATATATGCATTTCATTCCCCGCTTACTGCATTTCATGCCTTTTTAGCCCTGGCATGAAATGCGCTTCGTTATTGTTGTCC
GCAGTGAATTCCCTTAATTTTCTTTGCAGGACAACTGCCATGAATACATCATCCTTGAATCGCACACGCTGGCTGACGCT
GGCTGGCACCATCATCACACAATTTGCGTTGGGATCTGTTTATACCTGGAGCCTGTTTAATAGCGCGCTGGCAGACAAGC
TGGGCGAGCCGGTAAGCCAGGTTGCGTTTTCATTTGGTTTGTTAAGCCTGGGGCTGGCGTTATCTTCCTCCATCGCCGGG
AAACTGCAGGAACGTTTTGGCGTAAAACGGGTGACCATAGCGTCTGGCGTGCTGTTGGGTATCGGCTTTTTCCTGACCGC
CCACTCCAACAACCTGACGATGCTGTGGCTGAGTGCGGGTGTGCTTGTGGGGCTGGCGGATGGCGCCGGTTACCTGCTCA
CCCTGTCCAACTGTGTGAAATGGTTCCCGGAACGTAAAGGGCTGATTTCCGCCTTCGCCATTGGGGCTTATGGCCTGGGC
AGCCTGGGTTTTAAATTCATAGACAGCCACCTGTTGGCCACCGTTGGCCTGGAGCAGACCTTCATGATCTGGGGGGCGAT
GGTGCTGGTGATGATTGTCTGCGGCGCGATGCTGATGACTGACGCTCCGCAACAAAAAGTGGGTGCGGTCAATGGTGTGG
TGGAAAACGACTTCACGCTGGCGCAGTCCATGCGTAAACCGCAATACTGGATGTTAGCCGTGATGTTCCTGACTGCCTGC
ATGAGTGGCCTGTATGTGATTGGCGTAGCGAAAGATATTGCGCAGGGCATGGTGCATCTTGATGTGGCAACCGCCGCCAA
TGCGGTCACCGTTATCTCTATTGCGAACCTCACCGGTCGCCTGGTGCTGGGCATTCTGTCCGATAAAATTGCCCGCATCC
GCGTTATTACCATTGGCCAGGTGATTTCACTGGTTGGCATGGCAGCCCTGCTGTTTGCGCCACTGAATGCGGTTTCCTTT
TTCGCGGCGATAGCCTGCGTAGCTTTCAATTTCGGCGGCACCATTACCGTGTTCCCGTCGCTGGTCAGCGAGTTCTTTGG
TCTGAACAACCTCGCGAAAAACTACGGTGTGATTTACTTAGGTTTTGGTATTGGCAGTATTTGCGGTTCGATTATCGCTT
CGCTGTTTGGCGGTTTCTATGTCACTTTCTGCGTCATCTTCGCGCTCCTGATTGTCTCCCTGGCACTTTCCACGACCATC
CGTCAGCCGCAGCGCAGCGTGTATAAACCAGCACATGCCTGATTCTTCCTCTGCTTTACAAAAAACCGCCGACATACACT
GTCGGCGGTTTTTTATTACCCTTACGTGCGGGCTTTTCTGAGGCTTCCCTGACAACGACTATTCTTAATGGCAGGTCTTC
CAACAGAAGGAGTTGCACATGTCGTTAGAAAAAGTGGTGTATCGGGCGAAGGCGAAAGCCACCGGAGGCCGTGACGGCAG
AGCCATCTCTTCCGATGGCGTTCTGGATGTGAAACTGGGCGTGCCAAAAGAGATGGGGGGAGCCGGTGGGGAGGTGACGA
ACCCGGAACAACTTTTCGCCGCCGGGTATTCGGCCTGTTTTCTCGGAGCGTTAAAACATGTCGCGTCGGTAGAAAAACAG
CGCCTACCGCAAGAGGCTTATATTGAAGGCACCGTGGGCATTGGCCCTTTGCCGACCGGGTTTGGTATTGAAGCGCAACT
GGATATTCACCTGCCGGGAATGGATCATCAGGTAGCACAGGAATTGGTGAAAAAAGCCCATATAGTGTGCCCTTATTCCA
ATGCGACCCGCGGCAATATTGACGTTAAGCTGAACGTAATCACTGCCTGAGTACTATTCAGGTGTCTGATAGTGTGTTTC
CGGTTATATAATTTTGTAAATGTATGACCGGATCACACTCCGGACAGACACTTTTTCCTTTCCTTGTGGTCTACTTATCC
GCGCTTAAGAAGTTCCTCAATTAACTTCCCTTGCGTTTAATGCCCGATCGGTGCTGCTACAAGCGCTGAGCGGCTTTGTT
TTCCCTTTTTCCAGGGTTGCTTGCATGAGTTATTTAAAAGCAATGACTCAGCAGAAATTGAGTTTTCTGCTGGCGTTGTA
TATTGGCTTGTTTATGAATAGCGCAGTTTTCTACCGTCGGTTTGATGGTTATGCGCAAGCGTTCACCGTCTGGAAAGGAC
TCTCTGCGGTTGTTGAACTGGTTGCCACTGTCCTGGTGACTTTCTTTTTATTACGTGTGCTCTCATTGTTCGGGCGCCGG
GCCTGGCGTGTACTGGCATCGCTGGTGGTGCTGTTTTCAGCAGCAGCCAGCTATTACATGACCTTCCTGAATGTGGTTAT
TGGCTATGGCATTATCGCTTCGGTGATGACCACAGACATCGATCTCTCCAAAGAGGTAGTGGGCTGGCAGCTCATTGCCT
GGGTGGCGATTGTCAGTGTTATGCCGCTGTTGTCTATCTGGAATAACCGCTGTCGCTACACCCTGTTGCGCCAGTTGCGT
ACGCGCGGCCACCGTGTGCAGAGCGTGACCCTGGTAGTCCTGGCCGCGCTGCTGGTATGGGGTCCCATTCGCCTTCTGGA
TTTGCAGCAGAAGGAAGAAGAACGGACATCGGGCGTGGACATGCCGAGCTATGGCGGCGTGGTGGCGAACTCCTATCTCC
CTTCCAACTGGCTTTCAGCACTTGGGCTGTACGCCTGGGCGCAGGTAGACGAGTCGTCGGATCATCGTTCCTTGATCAAC
CCGGCGGCGAAATTCAGTTATGTCGCGCCGGACGACATCAATGACACCTATGTCGTGTTTATCATTGGTGAAACGACGCG
CTGGGATCACATGGGCTTACTCGGTTACTCGCGTAACACCACGCCAAAGCTGGCGCAGGAGAAGAACCTGGTCGCTTTCC
GTGGCTACTCGTGTGATACCGCCACCAAGCTATCGCTGCGATGTATGTTCGTACGTGAAGGTGGGGCTGAGGATAATCCC
CAGCGCACGTTAAAAGAGCAAAACGTCTTTTCCGTGCTGAAACAGATGGGCTTCTCTTCCGACCTGTATGCGATGCAAAG
CGAGATGTGGTTTTACAGCAACACAATGGCAGACAACATTGCCTATCGTGAACAGATTGGCGCGGAGCCGCGTAATCGGG
GCAAGAGCGTTGACGATATGCTGTTAATTGATGAGTTGCAGCAATCGCTAAATAACAACAAGCAGGGCAAGCATCTGATT
ATTCTGCATACCAAAGGTTCGCACTTTAACTATACCCAGCGCTATCCCCGTAGCTTCGCACAATGGACGCCGGAGTGTGT
GGGGGTGGACGATAAATGCAGCAAAGAAGAGTTGATCAATTCGTACGATAACTCCGTCACCTATGTGGACTATTTTATCG
ACAACGTAATCGACAAGCTGCGTGATAAGAAAGCGATTATCTTCTATGCGGCGGACCACGGTGAGTCGATTAATGAGAAG
GAACATCTGCACGGTACGCCGCGTAAGATGGCGCCACCGGAGCAGTTCCGCGTACCGATGATGGTATGGATGTCGGACAA
ATATCTGCAAAACCCGGACAAGGCGAAGATGTTTGCACAGCTCAAACAGCAGGCGGCGATCAAGGTACCGCGCCGCCATG
TTGAACTGTACGACACCATCATGGGCTGCCTGGGATATACCTCGCCAAACGGCGGGATTAATGAAAATAACAACTGGTGC
CATGTGCCTGCTAACAAGGTAAATTGAGGCGCTGGCGGCTTTCTCGCCAGTCAGTTGGCTTTTTTACATTAAGGGATTGA
CGGTCGGGGTGTGTGGCAGTAAGATGCGCCCCGCATTCGGTGATTGGCGCAGCCTGGTAGCGCACTTCGTTCGGGACGAA
GGGGTCGGAGGTTCGAATCCTCTATCACCGACCAAATTTGAAAAGCCTGCTCAATGAGCAGGCTTTTTTGCATCTGTGCC
AATGAGGATGAGAACCTCCGGGGGCAGGGAGGTTCGACCCGAGCGAAGCGAGAGAACGTTGCGTCAGCAACGGCCCGCAG
GGCGAGCCACGCAGTGGCGAGTAATCTCTATCACCGACCAAATTCGAAAAGCCTGCTCAACAAGCAGGCTTTTTTGCATC
TGTGCCAATGAGGATGAGAACCTCCGGGGGCAGGGAGGTTCGACCCGAGCGAAGCGAGAGAACGTTGCGTCAGCAACGGC
CCGCAGGGCGAGCCACGCAGTGGCGAGTAATCTCTATCACCGACCAAATTCGAAAAGCCTGCTCAACGAGCAGGCTTTTT
TGCATCTGTTTCAATGAGGATGAGAACCTCCGGGGGCAGGGAGGTTCGACCCGAGCGAAGCGAGAGAACGTTGCGTCAGC
AACGGCCCGCAGGGCGAGCCACGCAGTGGCGAGTAATCTCTATCACCGACCAAATTTGAAAAGCCTGCTCAACGAGCAGG
CTTTTTTGCATCTGGGGTTTTGTAGCCCTGGCAAGCAAAGCGCCGCCGGGGTGGTGATATTGAACCGCATCTCCCCCTCA
CCCTGGCCCTCTCCCCAAAGAGGAGAGGGGGCCGTTCGTGCTCGCATTTTTGTAGGGATTCCTCAGCCCTCAAGGGAGAG
GGGAAAACCAATGCGGCCTGCTTGCCTGGTGTCTTGGAGGGCGGCAGATATCCATCATTTTATGCTGGCGCCCACGGAAC
CTATCTTCTGGCTCCCTGGAAAGAAGATTAGGGGAAAAACCATCTGCTTCTGTTACCGTTCCATCACCTTATTTCACCCT
GCCGCGTCACGGTTTTGTGACATAATCCATTGTATTTTTTTATATATAGTTCGATCTTTTTTCGCGTTGCTTATGGATAG
AGTTAGCATTTTACGCTGTGCGTTTTAACGTTCGCGGTATTAATCGCTCAGATATTCATCATTCCGCAAGAAATTTTTCA
TAATCTGCTCAAACGTTAAACACCAACCTGAGATGATTCTCAAGCTTATTATTCTGCCCATAACGGCATAGCACAAATTT
ACCTGCTGAAAATAGCAGCTTGAAGTTTTTTTTAACTTTGTTTGTTGATTCTCATCAACGATGTAAATCCCCGTTACCTG
TATTGACGTTTTGACATTCTATTGACAGATTGTAGGGCATGAGGGGCATTTCATGGAGAATCTGCACTGCAACTCAGTCA
ATCTCGTGAAAGGATTTCCCGTCTCTCATAGCTTCCGATAAGTCCAGGCAAAAATCTAATAACGGCCTGTCGGATAACCC
AGCGCAAGGGTAACAACACATATCACATTGGAGCAGAATAATGAGTATTTCCTTGAAGAAGTCAGGGATGCTGAAGCTTG
GTCTTAGCCTGGTGGCTATGACTGTGGCGGCCAGCGTGCAGGCAAAAACCCTGGTTTATTGTTCAGAAGGCTCGCCTGAA
GGCTTTAACCCACAGCTTTTCACTTCTGGTACTACTTACGATGCCAGCTCTGTGCCGATTTATAACCGTCTGGTTGAGTT
CAAAACCGGTACTACTGAGGTCATTCCGGGTCTTGCTGAGAAGTGGGATATCAGCGCCGATGGCAAAACCTACACTTTCC
ACCTGCGTAAAGGCGTGAAGTGGCAGGACAACAAAGATTTCAAACCGACGCGTGAATTCAACGCGGACGACGTCGTATTC
TCCTTTGATCGTCAGAAAAACGCCCAGAACCCGTACCATAAAGTCTCTGGCGGCAGCTACGAATACTTTGAAGGTATGGG
CCTGCCAGACCTGATTAGCGAAGTGAAGAAAGTCGACGACAACACCGTTCAATTCGTGCTGACCCGTCCGGAATCTCCGT
TCCTGGCTGACCTGGCAATGGACTTCGCGTCTATTCTGTCCAAAGAATACGCCGACAACATGCTGAAAGCCGGTACGCCG
GACAAAGTTGACCTGGATCCGATCGGTACCGGTCCGTTCCAACTGCAACAGTACCAGAAAGATTCCCGTATTCTGTACAA
AGCGTTTGAAGGTTACTGGGGCACCAAGCCGCAGATTGACCGCCTGGTCTTCTCCATCACGCCTGACGCTTCCGTACGTT
ATGCCAAACTGCAGAAAAACGAGTGCCAGGTTATGCCGTACCCGAACCCGGCTGACATCGCTCGTATGAAACAAGACAAA
AACATTAACCTGATGGAGCAGGCTGGCCTGAACGTCGGTTACATGTCTTTCAACACCGAGAAGAAACCGTTTGATGACGT
GAAAGTGCGTCAGGCGCTGACTTACGCGGTAAATAAAGAAGCGATCATCAAAGCCGTTTACCAGGGTGCTGGCGTTGCCG
CGAAAAACCTGATTCCGCCGACAATGTGGGGCTATAACGACGACGTTAAGGATTACACCTACGACGTTGAGAAAGCGAAA
CAGTTGCTGAAAGAATCCGGCCACGAGCAGGGCTTCACCGTTGAACTGTGGGCGATGCCGGTACAGCGTCCGTACAACCC
GAACGCTCGCCGTATGGCTGAGATGATTCAGGCTGACTGGGCGAAAATCGGTGTTCAGGCCAAGATCGTTACCTACGAGT
GGGGCGAGTACCTGAAACGCGCCAAAGCGGGTGAGCACCAGGCTGTAATGATGGGCTGGACCGGCGACAATGGGGATCCG
GATAACTTCTTCGCAACCCTGTTTAGCTGCGCTGCGGCGAAAGACGGTTCCAACTACTCTCGCTGGTGCTACAAGCCGTT
TGAAGACTTGATTCAGCCGGCTCGCGCAACTGACGACCACAACAAGCGTATTGAACTGTACAAACAGGCTCAGGTAGTGA
TGCATGACCAGGCTCCGGCACTGATCGTCGCGCACTCCACCGTGTATGAGCCGGTGCGTAAAGAAGTCAAAGGCTACGTG
GTTGATCCGCTGGGCAAACACCACTTCGAAAACGTGTCAGTTGAATAATAGGCACGATGCCTGAGTCCCTCCTCCCTTTC
CGGGGGGAGGGTTTTTGTTCCTTATTCCTCCGGGAAAAGGCCTGGATAGAGTGGGATTTTCCCGTTTATCCAAACATTTG
TGAGCAATACAGACGCACTACCGCCAGGTGCATGCGTCACTACAGAGAATCCGGGTTATGTTGCAGTTCATCCTCCGACG
TCTGGGGCTAGTTATCCCGACGTTTATCGGTATCACCCTTCTCACCTTTGCCTTCGTTCATATGATTCCCGGTGACCCGG
TGATGATCATGGCAGGTGAGCGTGGTATCTCTCCTGAGCGTCATGCCCAGTTGCTGGCAGAGCTTGGTCTCAACAAGCCG
CTGTGGCAGCAATACGTCAACTATGTGTGGGGCGTGTTGCATGGTGATTTAGGGATCTCTCTTAAGAGCCGTCTTCCGGT
GTGGGACGAGTTCGTACCGCGTTTTAAAGCGACGCTGGAACTCGGCGTCTGCGCCATGATTTTCGCGGTGGCTGTCGGTA
TCCCGGTGGGCGTAATGGCCGCGGTGAAGCGTGGTTCCATTTTTGATCATACCGCCGTGAGCCTCGCGCTGACCGGTTAC
TCCATGCCTATCTTCTGGTGGGGCATGATGCTGATCATGCTGGTGTCGGTACACTGGAACCTGACGCCGGTATCCGGGCG
CGTCAGTGACATGGTGTTCCTTGATGACAGTAACCCGCTTACCGGTTTTATGCTGATCGACACGGCTATCTGGGGCGAGC
AGGGTAACTTTATCGATGCCCTGGCGCACATGATTCTGCCTGCCATCGTGCTGGGGACAATCCCGCTGGCGGTTATCGTC
CGTATGACCCGCTCCTCGATGCTGGAAGTGCTGGGCGAAGACTATATCCGTACCGCGCGCGCCAAAGGGTTAACCCGTAT
GCGCGTTATCATCGTCCATGCGCTGCGTAATGCGATGCTGCCGGTGGTGACCGTTATCGGTCTGCAGGTCGGGACATTGC
TGGCAGGCGCGATCCTGACGGAAACCATTTTCTCCTGGCCGGGCCTGGGCCGCTGGTTGATTGACGCGCTGCAACGCCGC
GATTATCCGGTTGTGCAGGGTGGGGTATTGCTGGTCGCGACGATGATCATTCTCGTCAACCTGTTGGTCGACCTGCTCTA
CGGCGTGGTGAACCCGCGTATTCGTCACAAGAAGTAAGGGGCCATCATGTCACAAGTTACTGAAAATAAAGTTATCTCTG
CACCGGTCCCGATGACCCCGCTGCAGGAGTTCTGGCACTATTTCAAGCGTAATAAAGGCGCGGTTGTGGGGCTGGTTTAC
GTGATCGTGATGCTGCTTATCGCTATCTTCGCGAACGTGCTGGCGCCGCATAACCCGGCGGATCAGTTCCGCGATGCGCT
GCTGGCGCCGCCGGTCTGGCAGGATGGCGGCACATGGTCGCATATTCTGGGTACCGATGACGTAGGTCGCGATACCCTGT
CGCGTCTGATGTTTGGCGCGCGTCTGTCGCTGCTGGTCGGCTGTCTGGTGGTGGTGCTGTCACTGATCATGGGGATTATC
CTCGGCCTGGTGGCGGGCTACTTTGGCGGCGTTATCGATAGCATCATCATGCGTGTTGTCGACATCATGCTGGCCCTGCC
GAGCCTGCTGCTGGCGCTGGTCCTGGTGGCGATATTTGGTCCTTCGATAGTCAACGCATCGTTAGCGCTCACTTTCGTCG
CCTTGCCGCACTATGTACGTCTTACCCGTGCCGCGGTGCTGGTGGAAGTTAACCGCGATTACGTGACGGCTTCCCGCGTG
GCGGGGGCTGGCGCGATGCGTCAGATGTTCGTCAATATTTTCCCTAACTGCCTTGCGCCGCTGATTGTTCAGGCGTCGCT
CGGTTTCTCGAACGCCATTCTCGACATGGCCGCCCTCGGCTTCCTTGGCATGGGCGCGCAGCCGCCAACACCGGAGTGGG
GCACTATGCTCTCCGACGTGTTGCAGTTCGCGCAAAGTGCCTGGTGGGTCGTGACCTTCCCTGGTCTGGCGATCCTGCTG
ACGGTGCTGGCATTTAACCTGATGGGTGACGGCCTGCGTGATGCGCTCGACCCCAAACTGAAGCAGTAAGAGGTTCGAGA
TGGCGTTATTAAATGTTAATAAATTATCGGTGCATTTCGGCGACGAAGGCAGCGAGTTTCGCGCAGTAGACCGCGTAAGC
TACAGTGTGAATCAGGGTGAAGTGGTTGGCATCGTGGGGGAGTCTGGCTCTGGTAAATCGGTCAGTTCGCTGGCGATCAT
GGGGTTGATTGACTTCCCAGGCCGCGTAATGGCGGAAAATCTGGAGTTTAACGGTCAGGATTTGAAACGCATTTCGGAAA
AAGAGCGCCGCAGTCTGGTGGGGTCCGAAGTGGCGATGATCTTCCAGGATCCGATGACCAGCCTGAACCCCTGCTACACC
GTCGGTTTCCAGATTATGGAAGCGATCAAAGTGCATCAGGGGGGCAACAAGCACACCCGCCGCCAGCGCGCAATTGATCT
GCTCAACCAGGTCGGTATTCCCGATCCGGCATCAAGGCTGGACGTTTATCCTCATCAGCTCTCCGGTGGGATGAGCCAGC
GTGTCATGATTGCGATGGCGATCGCGTGTCAGCCGAAACTGCTGATTGCCGATGAGCCAACGACTGCGCTGGACGTGACT
ATTCAGGCGCAGATTATTGAGCTGCTGCTGGAGCTACAGCAAAAAGAGAACATGGCGCTGATCCTGATCACCCATGACCT
GGCGCTGGTGGCCGAAGCGGCACACAAAATCATCGTGATGTATGCAGGCCAGGTGGTGGAAACCGGGGCGGCGAAAGATA
TCTTCCGCGCACCGCGTCATCCGTATACCCAGGCACTGCTGCGGGCATTGCCGGAATTTGCGCAGGATAAAGCGCGTCTG
GCGTCGCTGCCAGGCGTCGTACCCGGTAAGTATGACCGTCCGAATGGCTGTCTGCTGAACCCGCGTTGCCCCTACGCAAC
GGACCGATGCCGCGCCGAAGAGCCTGCGCTGAACACCGTTGACGGTGGGCGCCAGTCGAAATGTCACTACCCACTCGATG
ATGCCGGGAGGCCCACACTATGAGTACGCACGAGGCCGCCACGCAACCGCTGTTGCAGGCTATCGACCTGAAAAAACACT
ACCCGGTGAAGAAGGGGCTGTTTGCCCCGGAACGCCTGGTAAAAGCGCTGGACGGCGTATCGTTCACCCTGGAACGTGGC
AAAACGCTGGCTGTGGTCGGTGAATCCGGTTGTGGTAAATCCACGCTGGGCCGTCTGCTGACAATGATCGAAACCCCGAC
CGGTGGTGAGCTGTACTACCAGGGACAGGATCTGCTGAAACACGATCCGCATGCGCAGAAACTGCGTCGCCAGAAAATCC
AGATCGTGTTCCAGAACCCATACGGTTCGCTGAACCCGCGCAAAAAAGTGGGACAGATTCTGGAAGAACCGCTGCTGATT
AACTCCTCCCTGAGCAAGGCGGAGCGTCGTGAGAAAGCGCTGGCGATGATGGCGAAAGTCGGCCTGAAAACCGAGCATTA
CGACCGTTACCCGCACATGTTCTCCGGCGGTCAGCGTCAGCGTATCGCTATTGCCCGTGGTCTGATGCTGGACCCGGACG
TGGTGATCGCCGACGAACCGGTCTCCGCGCTGGACGTTTCTGTTCGCGCGCAGGTGCTAAACCTGATGATGGACTTGCAG
CAGGATTTGGGGCTGTCCTATGTGTTTATCTCCCACGACCTGTCCGTGGTGGAACACATTGCCGATGAAGTGATGGTGAT
GTATCTGGGCCGCTGCGTCGAGAAGGGCACCAAGGACCAGATCTTCTCTAATCCGCGTCATCCGTACACCCAGGCGTTGC
TCTCTGCGACGCCGCGCCTGAACCCGGACGATCGCCGCGAGCGTATCAAGTTGACCGGCGAGCTGCCGAGCCCGCTGAGT
CCGCCGCCGGGTTGTGCGTTTAACGCCCGCTGCCGCCGCCGCTTCGGTCCCTGCACCCAGTTGCAGCCGCAGCTCAAAGA
CTACGGCGGTCAACTGGTTGCCTGCTTCGCGGTCGATCAGGATGAAAACGGCGAGAAGCCACAGGCCTAACGCGCTGAAA
TAAAAAACCGGAGCCATGTGCTCCGGTTTTTTTATGCCTCTCCGGAGGCGCGAATTGCTTATCCGGGTTACCGTTCGTAG
CCCCGGTAAGCGCAGCGCCACCGGGGACTGCGGGTTTTAGCTCATCGGCTCACTGTCGTTATCAATCGGTGACCAGTCCA
GCTTGCCCTGCTCGCGCACCTGACGCCAGGCGAGGAAGGTCAGCATCACCGTCACCACCGCATAGGCGAAAGTCACCGTT
GGCGAGGCGTTAACCGCCATCTGGTGTCCATGAATAAAACCAAAGAAGGAAAGCACCGTGGCGGCAGCGGCATACACCGC
GGCCCAGTTAAAACGACGGTCAATGATAAACGCGGCAATCGCCCCCATCATCAGCCCTGCCAGTACGGCACCCCCACCGG
TGGTGGCCATACCGTTATAGAGCACGCCGTTATTGGCCATATTGGTCATCACCTCAGCAGGCAGATTCACCGTGTTGGCT
CCAGCCGCATTCAGTGCGCCATCGACCTGTGTTTTCGCCCACTCCGCGATATTCGGTACCAGCGCCAGAATAATGGCGGG
CGCATGACGTTTCGGCGACACCTGGAACGCCTGTGCGCCAATCACCAGCCCGATAAACAGCAGAATCGGCACTATCGCGA
CCAGCGGAATGATCGACAGCAGCAGTGCGGTAAGCCCCAGGAAACAGACAATCGCCATCGCAATACCGGTCGCCAGCGAA
TAACCGATACGCCCGCCCATCGCTTTCCAGCCGGGGTGGCCGATATAGACAGCAGGCGGGAACGGCGAGCCCAGCAGCGC
ACCGACAATCGCCCCCACGCCATCTGCCGCCAGCACCGCACGCAGGTTATAACTGTCGCCACCTACGGCGGCAGACTCCA
CATTATTGAGGATTTCAGTAAAGTTGAAGATACCCAGCGGGATAGCCGTCACCAGCAGCGGCCAGATCAGCTCCGACGGC
ACTCTGAACACATCGCCGGTAATGGAAGGCAGATGGAGCGCAAAATTGCCGGTTGCTTCTTTTACGGCAGCCGGGTTCAT
GATGTCGCTCAGACCCAGCAGCGTAGCCCCCCAGCCGAGCACGCAGCCAACGATGACCACGGCCAGCCCACCCGGTAAAC
CGAACGGCAGGCGGACATTCCCGACCCAGTTGAGCAGGATAATGGCGAAGCAGATGACGCCAATCCATGCGGTATCAAAC
ATCTGATAAGCCGGGCGCATCGCGATAAAAGCAATCGCGATCCCGGCCAGCGTCCCCAGCATAGCGGCACGCGGAGTATA
TTTACGGATGGTCGGGCCAACGACAACGCCGAGCAGGACAATAACGCCGACGAACATCGCCCAGATAAGACCCAGCTTCC
ACGCCAGCATCCAGTCTTTATGAATTAGCAGCGTAGGCAGCATCACCACAAAGACCACGATAAACATATGCGGCACGCTG
GGGCCATAAGGCAGGGCGGTAACATCATTGCGGCCTTCGCGCTGGGCTAATTTCCAGGCAAGCCAGGCATAGAAGAGATT
TCCGAGGGGAAGTGCAATGCCCAGAGCAGGCAGGATACGACCATAAACTGTTGTTGCCGGGATTTGCGCGACGTACAGTG
CCAGCCCGGAGAGCACCAGCACATTCAATAACACATTCGTGAACAGACCAAAAAAAGCATTTAAATCGCCCGCGACCCAA
AGCTGTGGCCGATGAGCGAGATTTCCTTGCGCCATGATCCTACTCCTGACGTTATCAAGCTGTCATAAAGTGGCCGGTAT
AAGCTCTCCAGCCTCCCAAAGAGGTAATTTCTTTTTGTCCTTCTACCAGCCAGGGTTCGGCCAGCACACCCAGTACTTCA
CTACCGTCACTTAACTCGACCTTACCGACACACAATCCGGCAGGTTCTTTTAGCAGGATCTCGCCAAGCCCGGCAGGCGG
CACCGCCCAAATTTCCAGCGCAATCTGCCCGCCCTCTCCGGGTGTGCGAATCATGCCTGGGTGATTATCATTAATGCTCC
AGCAGCGGTAGCAGGCGGCGGTAGTGTCTTCACGAACAAACTCAGCCTGTGCGGCAATCATATTAGGATTAAGCACAAGG
CCACGCATTAATGTGCCATTAACGGCCAGTAAAATCTTATTACTTATCATGGTTTTTTGCTCAGAAAAGTGTGCAGCGTT
AGCGGGTAAAACGGGTGCCACCCTTGCCGCTTAGCGCGCGGGAAATGCCCTGCGGCGTGGTACTCAGGCCCAGCCCCTGC
GGCTGAGCGCGTAAATAAGTCAGCATGGTTTCAATTTTCGGGGCCATGCTGCCTGCGCCAAATTCGCGGCTTTGCAGCAG
CGCTTCTGCTTCGGCGAGTGAAAGCTGGCTAAGCCAGCGCTGCGTTGCCGCCGACAGCGACGACAGCGACCTTACCGCTA
CATACGATCGTTCCCTTGCGACAGAGCCGTCAGCCCGGCAATGAAGCAGGCCAGCGGTGCGGTGGTAATACCCGCGCCAA
TTTGTCCGACCCCTGCCAGCTTATGGGCGATGCCGGTATTGATAATGGGCAGAATATTGCTATCGACAACGCGCCGCGCA
TCGATGCCGCAGCCGCTGCCCACAAAATTGAGGGCGGGCAGGGTAAATGCCGGCTGGGTGGTTAAGGTAATTTCATGCAT
GGCCTGGCTGTGTCTCACCGCATCGGCCGGGGTGCCGCCAACAAATTTCACGATAGCCGGTGACGCCGCCATGGCAAAAC
CGCCAATGCCTGCGGTTTCCGTAATGGCCGAGTCGCCCAGATCCGCCGCCGCATCATTAACGCCAAAACCGGGGAAGAAC
AGGCCATCAACCGGGTTAGCCGGAGCCTGAAACCAGCGATCGCCGGTCCCGGAAAGACGGATACCGAAGTTGACGCCGTT
GCGTGCCATCACCGTGACCATGGAACTGTGCGGGACATTGCTGGCGGCATCGAGCATCGATTTACAGGCCGCCATGGAGA
GATTCAGGAAGAAGTGATCGTTAGCCGCGATAAACTCCAGCACTTCCGGGCCCTTTTCAATGCGGGCCAGATGGGAGGCC
AGGCGGCGAAAGAACAACCCGCTGGCCGCAACGTTGCGGTTATGGCATTCATCACCCATATGTAGCGCCTGGGCAATCAT
TGGCTTAAGTTCAATATCGCCGCTCATGGCAAGGGCTTTCTTGAGCACAGGCGCCAGCACATCGGCCATCCAGCGCAGGC
GGGTCAGGACCTCTTCGTGATTGGCCCCAAAGCGCAGCACTTTCCCGAGCCCTTCGTTGAAATTACAGTAGGCCCGGTTG
CCATGCGTTTTGTTCTCTACTATCCAGACAGGCATGGAAGGACTGATAATCCCCGCCATTGGCCCGGTGGCGTGGTGGTG
ATGGCAGGGTTCCAGCGCGACCTCGCTATTTGCCGCCATTAGCATGGCCTGCTCAACGCTGTCGGCCCACCCTTCGAGCA
CAATCGCGCCGGCAATCGCCCCTTGCATTGGGCCACACATGTCTGCCCAGGCGATGGGCGGACCTGCGTGCAAAATTTTG
CGTTCTGCTGCCAGCGCCGGAATGGCTTCCTGCGCTGTACTGATTCCGATCAGCACCGGTTGCGCATCCAGGTAGCGCTG
CAACGCGATGTCATTTGCCGCATCCACGCGGGTATCCGCCATTAATTTCGCCAACATCCAGTTAGCCTCTTCATCGCCGA
ATGCGGCGGGCTGCCATTGCAGATGCAACACATCCCCTCCTGCATCCCGCAGATTATTGGCGAAACTCTCCAGACCCAGG
TTGAGCACGCTGAGCGGTTGTTGAAATAACGTCGTCATAATCTATTTCCGTTGAAGGGCTACAAAAGCCGCCAGTCGCGC
GGCCTCGATATTGCTGTCCGCCACCAGAACGCCAGCCTGTTCTAAACATTCAATTTGCTGCTGACGATCCTGAGGATCGT
CTTCGGTCCCGCAAACGTGCGCAATCAGCAAAAGGTGTCGCTGCGCTTGTGCGGCTTCTTGCCGCAGCGTATCCAGCACA
GGCAATAACGTGGCGCAAGGATCTGCGCTGGCACCGTAGCCCAGAACAATGTCAAACAACAGGACGGCCGTGGTGGGATC
GCGACCTTCCGACAACAGGCGTGCGTTGCGCAGTTTGGGGTCAATCATGGGATGCGGTCGGCCCTGGGTGAATTCGTCAT
CCCCCATATCGACCAGACTATGTCCGGTACCCTGCTGACGGCTGCGTAATTCCGTGGCCCCACGAACAGGGGCGTTGGAT
TCACATGGCAGCCCCGCCGCCAGCAGGGCGAGTTGTGCTTCGTAACAGAATGTGCCACCGGCGAATACGCCGCGAATGTC
TTTTTGTTTTGCCGCCATTGCCCCAATGCTGTCCCGGGCTTTGGCGAGGAGAGATTCCCTGGTGCTGGTCTCTTTGGGCG
CCTTTTTACCCTCTAACGTGGCTACCGCGATCTCCGCTGCGTGACGCAGACTGAGTGCGGGTATGACGCCTTCATATTGC
AAACTGTGCTCGTCGGCGCCCAGAAAATGGACGACGACGGGTTTTTCACACTGGCGTGCGCAGGCCAGTACTTTTTGCAT
AATCCCTGGTGCTGGTGGTTTAGAAATAAGAACAATAAGTTGTGTTTCAGGGTCTTCTGCTAACAGGGTGATGCCCTGAA
TCATGCTCAGACCGCCGATGGCTTCGTGCAGATCGCGCCCGCCCGTGCCGATGGCCTGCGACACGCCAGCGCCAAGATGG
TGAATATGGCAACTGACCTCTTGTAGTCCGGTCCCGGATGCTGCCACCAGGCCAATAGCGCCGCGTCGTACCACATTGGC
AAAGCCCAGCGGCAGGCCGTTGATAATGGCGGTACCGCAATCCGGCCCCATGACTAACAACTGGTTCTGACTGGCATAAC
GCTTGATGGCGGCTTCTTGATCTTCCGGAACGTTATCGCTGAATATCATCACGTGCAGACCATTGCTCAGCGCTTTCAAG
GCTTCGGCAGCCGCATAGCGGCCTGGCACAGAAATCAGGGCGAAGTTGGCCTCCAGCGCGTCGTGCAGACCCATAGCGAT
ACTGACAGGTATACGGTGTGTCGCGCCGGAAACAGGCTCGACTGCCGACGGGCGCAGCAAGGAGGCCGCGAGTTCCAGCG
CCGCTTGCGCAGCGGCTTCGCTGGCTTCCAGCGCAATTAACAGATCGTTAGGGCGCGCGTCGATGACAATGTCCATACCC
GCGTCACGCATGCGTTCAATATTAGCCGGGGTCGCCATGGCGACAGATGCTTGCTCTACCCCATCCAGCGCGTTGAGTTT
GGCGGAGATCTGCATAAGGGAAACGGAGTCCTTATACAGGTTCGGGAAACATTGATAGTGCAGTGTCATCTTTTATCCTC
GGGCAAAAACGGTACTCGCTTTGCTGCTTACTACGTTGTATCGGTCTGCCGGAGCGTCATGGGCGCAGCGCCGCTATGAC
CTCCGCTGAATGGCTCACCCAGCCGACAATGGCGCCCTGGGCTTTGATCATCGCCAGCGCCGCCTGATGAAATTCCGGAA
AGTAGGAGGCGCAGCAATCTTCCGGAATCACCAGCTCATAGCCACGATCGTTGGCTTCACGGGCGGTACTCTGCACACAC
ACCTCGGTGGTGACGCCGCAGATAATGAGCGAGGCGATGCGGTGAGATTGCAGAATGAGCTGCAGGTCAGTGGCGTAAAA
CGCCCCTTTGCCTGGCTTATCAATCACCGGCTCGCCGGGCTGTGGCGCGAGTTCGGGAATAATGTCGTGGCCCGGCTGGC
CTCGCACCAGAATGCGGCCCATCGGACCGGGCTCGCCAATAAAGGTTTTACCCCCACGGGTGCGTTTGGCGGGCAGGCAA
TCGCTGAGGTCATCACGGTGTCCTTCCCGGGTATGAATAACCAGCAGACCCGCCTCGCGAGCGCTTTTCAGCAATGCGGC
ACAGGGTTCGATCGCACGGCGAACAAGGGAGACGTCATTACCAAGGGCTTCGCCAAAACCACCGCGTTCAACAAAGTCGC
GCTGCATATCAATCACCACGAGTGCGGTGGTGGCGGGATCGAACTGAAAGTCAAAAGGTTGAGCTTTAATCGTGCGCATA
AACGTTCCTTTGTTGATTCGCCTTTAATTGGAGTGTACGAAGTGATAACGCCGTGTGCGCAAAAAGCTTTTCTGCCTGAA
CCTCAAAAAATATGAGGCATCTCTGTATGCGAAAACGCCATAATGCGTAAATCGTGTACTGGCGAGGCTTTAGGCGTACA
AGCGTCGGATTTGGGTAAAAAAAGCACCCAAAACAAGATAGCGGATTTGTGACCTCGCACCTATTGACAGGCGTAATCAT
GACCTCAGGAAGAGATATTGCGGCGATACAACTCTGTGATGCGTTACCCCCATGGCGCCAGATGGTTCCCTGGCTTCGGG
TGCATTCGGTTTTTCAGCGCGCCTGTAACGTGCAAACGCCACAAGGGAAGCTATGGGTGGTGCAGGCGAGCGGTATGCCG
CTGGCCCCGGCGGGAATGGTGACTGACTGCGTTGACCTGCGCCCCTTTTTTAGCGTTGGGGAACGGCTGCGCTGGCGTGA
TGAAACCTGCCTGTACGGCACAAAAGCGCGTATCGAACTGGGCTCAGCCATGCCGATTTCAACGCGGCTAATACCCTGCG
GCGAAGCGCAAATGCTGGCATGCCTGGCAGCACAGATCGCCGCCTTTTTCAGCCATCAGCCGGAAAAAGGCATTCGCCTC
GCGCTGCGTACGGACGCGACGTTAATACGCGCGCAGGCCTCGCTGGTCCACTGGCTGCGCACGGGCGAAGGGGAGCTCAA
CGAACTCCTTATGGGCTTTATTGGTCGGGGGGAGGGGCTCACCCCCGCCGGAGATGATTTCCTGCTGGGCGTGTCGCTGG
TTCTCAATAACTGGCGCTTTGCGCACGCAACGGCATTCAACGCAGCGCTGCTCCCCTTACTCGACCGTACGACCGATATC
AGCCGCGCCATGCTGGAGCAGGGCTGTAATCATCATTACAGCGCCCAACTGCTGGCGCTGGCGAGAGGCGAAAGCGAGAC
AGGGCCGCAGGCCATCGCCCGCGTCGCCGACTACGGGCACTCGTCTGGTCACGACATGCTGGCGGGTATCCTCACGGCAG
CGCACGCCTTAGCTTAACGGCGTAAATAACCCTTTCTGCACCTCCGTCTGTTTTAACTGCTGCAGCCACCAGTTAAAACA
GGGGCGCGGCGGGCGGCTTTGCCAGGCCAGAAACAGCGGCGTCGGTTGTTTGCTCTCTTCAACATGCAGATGTACGAGTC
GGCCATCATCAATATAGGGCTGGCAAATATGGCGTGGCAGAAAACCAATGCCCAGCCCTTTGAGATGCATAGAGATTTTC
GCATGATAGTCAGGCACGACCACCGCTTTTTGTCCCCGTAGCTGCCAGGCAACTTTAGGTTCAAGTTTTACCGAGGTATC
GGGGATACACACCGCAGGATAAGGACGCAGGTCGTCGGCACGCAGCGGACGATGAATGGCGGTAAGAGGGTGATCGGGCG
CGATGGCAAAGAGCCATTCAACCGTGCCAATTTCCAGGCAGCATATTTCACCGGGTAAGGCGACCTGGTTAGGCGCGGCA
ATGGCGATATCCGCCCGTTTTTCCAGTAGGGCGTCCCAGACGCCATCATGTACATCAATCGCGATATGAATTTCGGTTTG
CGGGAAAAGTAATTCGCTTTCTGAGAGTAGGGTGTAAACCGGTCGCAGGCTGACAATATTATTAAGGGTAATATTGAGAC
GAGTCTCGACACCAGCGGCAATACGCTGGGTGGCAAACTGGAGATCATCCAGTTGAGTCAGGATAATCTGGCCTTTACTA
ATGAAATAACGGCCAGCTTCCGTTAATTCGAGCTGTTTCCCGAGGCGTTTGAATAACTTGAGTCCCAATTCACTTTCCAG
CTTGTGAACCGTATAGCTAAGCGCCGTCGGTACTTTATGCAGTTCCTCTGCGGCTGCGGCAAAACTACCGCAGCGTGCAA
TGGTGATGATTACATTCAATGCTTGTGCACTAATCAACATGCCGTCTCCCTTGCCGGATAGCGCGTTGTTATTTTTTAAC
GCATTACCTGCATTCAGACCAGCTTGCTCATCCGGTCCCTACTAAAAACAGGCGTGTTGCGCTAATTCTCACAGTTATCG
TGAGTTGCCGTTTTTTATCCCGGTTCTAAATGAAATAAGTATTTCTATATATTTCAGTAGGTAACCAATAATTAAATCGC
TCACTATTCATACTGGTGTAAAACCCTGCATGCCGTGTATTATTTGGTTTTTTATGTTAGTTATCCACATTAAGTTGATT
CTTAGGTTGATGTTCAACGTAATGAGTTGCTATTAACTACTTTAATGATTTTTAGGGAAAAAAAAGATAGCATGTGTACA
GGTGAAATTTATATATTTGCTAGAAATAAACAGCGTGTTAGCACTGGTGTAATTTAATCACGCGATAATAAGGCGAATTG
TTAATAGCCAAAGCATCTACGTACCCACACAACAGGCGAGCAGCCTAATTATAAAACGAATCTACCAATAACTGATCGCT
CAGGTTATGTAGGTGGTGGGTATATAGTTTATTTTGTAAATCATGAGTATAGCTATGAACCATTATGATGATTTGCAGAG
GTTTAAGGATAAGACCCGCAACCAAAAATACGAATTCAAGGATCTGTCGGCGCAGAACCTCTCTCCTGACCATGGAAGTT
GGGCGATCATGAATCAGCTAGCTCCTGCAACAGAGGAGTCTAAACTGGCGATGGGCGGTCACGTTTCGCTGCCGCAACCG
CAGGCTGTCGCCCCGGATGTCTTCGCGAGCGACCAACGTCATGAGCGCGTCGAAAGTATCGATACTATCAACAGTATTGA
AAGCACCGAAACCACCGAAAACAGCACCGAAAGCGTTCTTCCCCCTGTCGACACAGACTTACCGGCGGTGACCGCCCCGT
CTATTTTCCGTGAAGTTGCCGGACAACTTGCATCGCAATCGGCGGCACCCGTTGCGCCTTCTGCCCAACCGGCGGCTAAC
CCGGTTGTACCAACGACCACCACCGCACCTGCTCCGTCTGCGACAGCGCCTGCTGATTATTCCCGGCTGTTTGCAACGAA
AGCGCCAGAAGCAAAACCCACCGTAGAAAAAAACCAACCTTTACAATCTTTGCTAGAAAGGATCGCTTCATGCCGTTGAT
TTGTGTTTGTTCACCGAAGGGTGGTGTTGGGAAAACGACGCTCACGGCTAATCTGGCTTACGCCCTTGCGCGTTCTGGCA
GTAAGGTCCTGGCGCTGGATTTTGACGTGCAGAACGCACTGCGTCTGCACTTTGGCGTGCCGCTGTCTGACGAGCGCGGT
TATGTCGCCAAATCAGCCGAGTCCTCGGACTGGAGTCAGTTCGTATTGACCGCAGGCGGGAATATCTTTGTGTTGCCTTA
TGGCGAAGCCAGCGAAGATCAACGCCTGGTATTTGAAGAACGTCTGACGAATGACGAACATTTTCTGATTCGTGGCCTCA
ACACGTTGCTGAATTATCCGGGCCTGATCATTGTGGCCGATTTTCCTCCCGGTCCCTCTGCTGCATTGAAAGCCATGTCG
CGCCTGGCCGATCTGCATCTGGTCATCATGCAGGCAGATACCGCCTCTCTTTCCCTGTTGCCTCACGTTGAAAATCACCG
TCTGACCGGGGATGTCCTCAATCGAAAAGCGGGCCATTACTTCGTGCTCAACCAGAGCGACAACCGTCGTCAGGTCAGCC
GGGATGTCACCGCATTTATGGAACAGAAATTAGGTAATCAACTTTTAGGCGTTATTCATCGTGATGAAAGCGTCATAGAA
GCGAATGCCTCGCAGCAATCGGTTTTCGACTTTAGTCCTGCATCCGCCGCTGCATTCGATATCGAACTCATTGCAAAAAG
AGTCGCCGGAATCTTAGGCGTAAAAATCGGAGACGGCACGGTTCACAGTAAACCGAAAATGTCTGGCTTCTAATTCGCGC
AGGGCAACCTATGAAAAAGTTCCTTTATGTTTTGCTGGTACTGGCAATGCTACCTGTTGCGCTGCTGGTCATCATTACGC
CTATGGACAGCCAGAAACAGTATATTTTTGGTCTGCTCAGCATCGGTGTGCTGTTTTTGATGGGGTTTAGCAAAAAACGC
AGCGTGTCGGTCATTATGGTGGTCATGTCGATTTTATTATCGACGCGCTATATGTATTTCCGCCTGACGCAAACCCTGCA
TTTTAATTCCGAAATTGAAACCATTCTTGGAATGGGACTGTTTCTGGCGGAGGTCTACGTCTGGGTCATGTTGCTGCTAA
GCTATCTGCAGACGGTCTGGCCGTTAAAACGCGAGATTGTGCCGCTGCCGGATGATATGAGCCAGTGGCCGACGGTGGAT
GTCTATATTCCTACCTATAACGAGCCACTGGATGTGGTGCGTGATACGGTTTTGGCGGCGCAATGCATTGATTATCCTCG
CGATAAGATGAATATCTACCTGCTGGATGACGGCAAACGCCGCGAGTTTGCTGTTTTTGCCGCAGACGTTGGCGTCGGGT
ACATCACGCGTAACGACAACAATCACGCCAAAGCCGGTAACCTCAACCACGCCATGAAGCTGACGCAGGGTGAGTTGATT
ACCGTATTCGACTGCGACCACGTTGCGACACGCATCTTCCTGCAGGCGACAGTCGGCGGTTTCCTGAAAGATCCGAAACT
GGCGCTGGTGCAGACACCGCACTATTTCTACTCGCCGGACCCGTTCGAGCGTAACCTCTCCGTTGGGCGTAACATCCCTA
ACGAAGGGACACTATTCTACGGGCCGATTCAGCAGGGCAACGACAACTGGAACGCCACCTTTTTTTGCGGCTCCTGTGCG
GTGATTCGCCGTAGCGCGCTGGAAGAGATTGGCGGTTTTGCCGTAGAGACCGTTACCGAAGATGCTCACACCGCACTCAA
GTTGCAGCGCCGTGGTTGGGGCTCGGCATTCCTGGATATCCCACTGGCTGCCGGTCTGGCGACTGAACGTCTGGTGCTGC
ACGTTATCCAGCGTACCCGCTGGGCGCGTGGGATGACGCAGATTTTCCGTCTGGATAACCCGCTGTTTGGTCGCGGCCTG
ACTATCCAACAGCGCCTGTGCTACCTGAGCGCCATGCTTTACTACCAGTTCGCGCTGCCGCGTATTGCGTTTGTGACCGC
GCCGCTGGCCTATCTGTTGTTTAACCTGAACATCATTCACTCCTCAGCGAGCCTGGTTTTCGCCTATGCGCTCCCGCATC
TGTTCCTCGCGATTTACGTCAACTCGCGCATGAACGGGCGCTATCGCTATAGCTTCTGGGGGGAGATTTACGACCTGGTG
CTGGCCTTCCACATTGCATTGCCGACTGTGGTGACGATGTTTTTCCCGAAACGCGGCAAATTCAACGTGACCGACAAGGG
TGCGCTGCTGGACGTGGGGTACTTTGATTTTAGCGTTGTGCGCCCACATTTGATTATCGCCCTGCTGCTGGCGGCCGGGG
TGATTGCCGGTATCGTTCGCGCCTGTGCTCATGACTACTTTGGCGTGGATCCGCGCGTTATCGCCCTAAACGTCGGTTGG
GGCTTGTACAGTCTGATCTTTCTGTTGGCCGCGATTGCCGTTGCGCGCGAAACCCGACAGACGCGCAAAACCATTCGAAT
TGATGCGGAAATCCCGGTACTGCTCCACCATGCCAGCGGCGTGGTGTCGCGCAGCCATACCGCTGACCTGTCGATGGGCG
GCTGCCGTATTGTGGCGCCGGATGATCGCCATCTGGATGATGAGATTGAAGAGATTGAGCTGCTGCTGCAATCCGGCGCG
ATCCTCATTCCGGTAAAAACCATCGCCACGGATGAAGAATCGATTCGTCTGATGTTTGAAGACATCCCGCTGGCCCGCCG
CCGTGAACTGGTGCGCGTGGTGCTCTCCCGTGCGGATGCATGGATTCACCCACCGAAACCTCAGGACAACCCGTTCCGTT
CGTTGGGGACCATTATGCGTTGTGTGTTTGACCTCTTCTGGCTGACCTGGAAAGACCGTCGCGAAAATCGCCGTTTGCGC
GCCAGCCAGGACCAGGCCGCTTCCCAGGAGGAGGGCAACGCATGAAACGTCTGACAACACTGGCTGTGCTGGTCGGCGCA
CTTTTTATGATGCCGCTGCATGCCGAAGACACCTCCATCGAGTCGCTACTGAAATTAAACGAGCCGGCGGAGACGCCACC
CGTGCCGCCGCCGGGCGCACCGGTATTTATTCCTTCGGTGGTTAACAGCATCAGTCTCGCGCAGATGGGTTTCCCGGAAG
GGATTTCCCTGACGGGTGGTCAGTTCCAGGGGGGCGCCTCCTTTACTCTGCCCGTGGACCAGGTGATTACCACGGCGCGC
CTTGAACTGAATCTGAAAGTGTCGCCCGCGATGGTGGCGCGAAATGCCACCATGCAGTTGATGCTCAATGGTCAGCCGCT
GGGGACGGTACCGCTGACCGTGACCGACAGCGACACCGCGCGTTATCAGTTGGATATTCCCTCGGCGCTGATGGTGTCGA
GCAACAACCTGAGCTTTAAAATCAACGATGGCGATGCCATGCAGTGCCAGCGCGATCTGAGTGATAAATATCGTGTCATC
ATCATGGCGGATTCCCATTTCGAGCTGGAAGGGCAACAACTGGACATTGGCGCTGATTTAAGCCACTTCCCGCGCCCGTT
CTTTGACAGCATGCAAATGACCCCGGCGGCGATTGGTATGGCCTTCCCGGCGAAGCTGAGCGCCGATACCTTAAGCGCCA
GTGCGCTGATCTCATCGTGGATGGGGATCCAGGCAGACTACCGTGGCGTATCGTTTGCCGCCTATCATGACCGCTTGCCG
GAAAAGAACGGCATCCTGATTGGTCATCCGGGCGAGCAAATTGGTGGCCTGACGCTACCGACTACCGAGCAGCCGCTACT
CAAAGTGGTCGATAACCCGGCAAACCCGGTTTATAAACTGCTGCTGGTGGTGGGTAAAGATGATGCCAGCCTGCGCGCGG
CGGCATGGCGTTTAACCCGCGGCAATTTCGCCATGCAGACGCCGTCGGTAGATGTTACCCCCCAAACGATCCCGGCGAGT
AAGCCTTACGATGCGCCGCGCTGGATCCCTACCGATCGTCCGGTAAAACTGTCAGAACTGATCCGCAAAGATCAGAGCCT
GACCACCACGGGGCTGTGGCACGATCCGCTGCGCGTAGCATTCCGTGCGGCACCGGATCTGTTCCTGTGGGATGGCGAAA
CGATACCTCTGCATATTGGTTACCGTTTCCCGACGGAAAGCTGGATTGATGAAGACCGTTCGTGGCTCAGCATGACCATG
AACGATACCTTCCTGCATAACCTGCCGGTGAATAAGCAGGGGGCGCTGGAAACGTTGTGGCATAAGCTTGGCGGTGACGC
GCGCCAGGAGAAGTTTGATATGCCGCTGGAGCCGTACATGATCTATGGCGACAACCAGCTCTCGCTGTACTTCAACATTC
AACCCAAGGCGAGCGCCCCGTGTAGTGTGCTGCTGAACAATAACATTAAGAGCCGTATCGAAGACGACTCGTGGATTGAT
CTCAGCCATACGCGTCACTTCGCGCTGTTGCCGAACCTCTCTTATTTTGTGGGCGCGTCCTTCCCGTTCACCCGGCTTGC
GGATTATTCGGAAACGGTGCTGATGCTGCCGGAAAAACCGACTGAAACGCAGATTGCCACGCTTTTAGATATGGCGGCAC
GTTCCGGTAACGCGACGGGAACGGCGCTGGGCCGCAACCGCGTGTTGCTCGGCGTACCCACTGGCGGGGCGGGTGTTGAA
CTGCTGAACGACCGCGATGTGCTGGCGGTCACGGGCCTGGATCAGCATGACTTTAACCGCGCGATCCTCAATACCTCGCC
GTTTGTGATGCACGACTCGACGTTGGGTGTACGTGAGCCGACGACCTGGGAGCGTATCAAACGGTGGATAGCAGGGGACT
GGGCATCAGACGGGCTGGAAGCCGACCGCTACTTCTCCTCCAACGAAGCCTGGCGCGGGTTTGTCAGCTTCCGTTCACCG
TGGAATAACGATCGTCTGGTGGTACTGGCTATCGGCAGCAATGACGAGCAGCTCTCACGTCTGCACGGTGACCTCGCCTC
AGCGAAAATTAACGCCGGGATCCGCGGCGACGCAGCGGTGATCACCAATGAGAACGGCGTGCGCAGCTTCCGCGTGGGTG
AGCAGTTCCCGAGTGGCGAGATGCCAACGCAAATGCGGGTGATTTGGTATGCAAATCAGCACTCGGCGCTGCTGGCGATT
TTAGGGCTGCTATTTGGTTGTATCGTTGGCTCGGTGCTCTTTGTCTGGCTGAGAAATCGCGCGAAACGACGTCTGGATTT
GGACAACCGCAAATAAGAGGGTGACAAGAATGATGATAAAAACCGCCCGCCGTTTGACGACGCTGTGCCTGTCCAGCGCG
CTCACTTTCGGTATACCAGGGCTGGCCCATGCCGCCGCGAATGATGCCGCGCTCAAAGCCTTATTTGACCAGGCGAATTA
CTGGCATGAGAAATCCCACGATGACCTGGCGATGGAGTCGCTGCGTAAAGTGTTGATGGTGGATGCCAATAACACCCAGG
CGATGTACCTGATGGCGTTATGGGCGCAGCAAAATGGCGATCTGCAAGTCTCGTCCCAGTGGCGTTCGCGGCTGGCGCAG
GTTTCTCCTGACGATCCGGGGTTGCAGGCGCTGGATAATGCCAAACAACTGACGCAGGTTCCGCAGGGGCAATTGAGCCT
TGCCCGCCAGCAGGCGCGCAGCGGCAACGTACCGGCGGCGCTGGCGACCTGGCGCAGCATGTTTAACGGCGATACGCCGC
CACCCAGCCTCGCCCCTGAGTACTACCAGACGATGGCGGGAGATAAAACCCTTTATCCGCAGGCCGTGTCGCAACTGAAA
AATTTCGTGATGCATAACCCGCAGGATACCTCTGCGCGCATTGCACTCGGCAAAATCCTGACCTGGCGTGAAGAGACGCG
CCGCGACGGCATTTTGTTGCTCGAACCGATGGCCAGCGGCAGTAAAGAGGCCGATGACGGGTTGCGTCAGGCGCTGTTAT
GGCTGGGGCCGCAGGCAGGCGATGAGCGCTTCTACGACACCTGGCTCCAGCGGCATCCGCAGGATACTGATGTCCAGAAC
TATTACCGTAAAAATGTCGGCGGCGCGGCGAAAGGCGCGGGCTATACCGCGCTGAATAGCGGTGATAACAGTGCGGCAAA
AAACAAATTTGAGCAGGTGCTGCAAACCAACCCTAACGATGCTGACGCCCTTGCCGGGATGGGCTACATCGCCCAGCGTA
GCGGTGATTACAAAGCGGCGGCACAGTACCTGAATCGGGCAGCCAGTCAGGGCGGGGATGCTTCTGATGAGCGTAAAAAT
CAGGCCGCAGACGCGGCGTTTTACGGTCAGCTTGCCCAGGCTCAGCAGGCATTGAAAGAGGGTAATATTAGTCAGGCGCT
GGCGCTTTCGGCCCCGCTGGCACAAGAGAGCGGGGAGCGTGGCACGGCAGGAAAACTGTTCCGTGCTTCCGTACTGCGGC
AGAACAAAGACTTTTCGCAGGCCGAACAGACCCTGCGAGGTCTTCTCAACGAGCAGCCGCAGAACGCCCCGGCACGGGAA
AACCTCTATTACGTCCTGCGCGACCAGAATAAAACGGAAGAAGCGCAGGCGATGCTGCGTACTTTACCCGCCAGCCTGCA
GGAAAAACTGCAGCCGCGTGTGGTCGCGGGGGCGCCAGGCGATCCGATTCGCCGTCAGGCACAGCAACTGGTCCAGGCCG
GTAATACTGACCAGGCGATTTCGGTACTGCGCCAGGGCGTTGCCCGCGTGCCGGATGATCCGTGGTTGCGTCTTGACCTT
GCCCGCCTGCTGCAAAAATCCGGGCAGGAAGGTGAAGCGGCCACGGTGATGATCCCGGCGGGTCGCGATGGTGCTAACAG
CAATTCACTGTACGCCGCTGCGCTCTATGCCAGCGAAAGCGGGGCCTGGCAGCAGGCCAACTCTCTGCTGGCGCGTATTC
CGCCGTCCAGCCGTAATAGCCAGATGCGCGATCTGGCGGAAAGTGTGAATTACAACCTGCAAATGGCGACGGCAGAACGT
TACCTTTCACAAGGGAACATGACCGCGGCGTCCAATACGCTGAAAGCGCTGGCCAGTCAGCCGCCGAAAAGCCCGGTCGA
TGCAGGGAAACTGGCACGGATGCTTGCCCGTTCGGGTGACATCACCACCGCCGTATCGCTGGTGCGCAACAGTATTAAAG
ATGGCGTAGAAGGCAACGCCGGGGATTATGCCGATCAGATAGCGGTACTGAACCAGGCGGGGCTCACTCAGGAAGCGCAA
ACCCTGATGTCGAACCCGGAGCTACAGGCGCGCAGTACGCCTGCTCAGCTTGCGGGGATCCGCAATGGCTACGTGATTAA
TGAAGCCGACAAACTGCGTGAAGAGGGCAACTACGCCGCGGCGTATGACAAGCTGATCCGTGCGCTGCAAAGCGACCCGC
AAAACACCGATTTGATGTTCGCCATGGGCCGTCTGTACCAGACAGGCAAAATGAACAAAGAAGCGGGCGTACTCTACGAC
TATCTGATGACCCGTGATACCGAGGATCAGGCGGCGCGTGTGGGGGCTATCGACGTTGCGTTGTCTGAGAATAACGTGCA
AAAGGCCACCACCCTTGCCAGCGGTCTGCGTAGCGACAGCTCACCGGAACGTATGCTGTTGCTGGCGCGTCTGGAGGAGG
CAAAAGGCAACCACCAGCAGGCGATGACCTACTTACGTAGCGCACGCGGTAAGCTGGTGGGGCTGGAGTCGTCTAACAGC
GCGGCTACGCCGACGATTGGCGGCATACTGTTGGCAGATAATCCGTTTACTACCACCAGTAAAACGCCGCCGCAGTCGAG
TTCTCCACAGGCGTTGTACGGCACTATTCTGCCGTGGCAGGTCGCGCAAGTGGCCCGTGAACCGGGGAGCAGTTTACCGG
GCACAACCCGTACCGATTTGCCGGTCGAGACCGCGCAAAGCCGCACGCTGCGTCAGGTTGATAACATGATGCAGGAGCTT
GATGAGAAGAAAGGGATGTGGTTGCAGGGCGAGGTCGATATCCGTGGCCGTGACGGTGAGTCGGGCACCAGTAAACTGAC
CGAAGCCAAAACGCCGCTGACCTGGTCAAGTTCGCCGTTTGGTGAGTCGCGCTTCGAGTTTACCGCAACGCCGATCAGTT
TGAGTTCAGGAACCGCTTCGGGCGATGCCTGGCGACGCTATGGCTCGAACCCACTGGCGAATGCGGTAACCAATATCAGT
CAGTCTGTCACCAATGCCAATACCACGACCGATACCAATGCGACGGACAAGTTTACCGACCTGTCCGGGTATGCGGATGC
GAACAAATTGTCGCCGTTTACTGATACTGGCCTGGAACGTCTGGACAGATTGTTAGGTACCGATTTAGGCCGTCTGAAAG
CGCTCAGTACCTCCAGCTATAAAGCGAGTTCCAGCGATCCGATTAACTCATCAACGGATTCGCAAAACGGCAACGGCGTT
GAGCTGAATATGGCGCTCAGTGGCGATAGCTACCGTGTGGATATCGGCAGTACGCCGCTCGGTCAGGACATGAGTACGCT
GGTGGGCGGAGTGAAATGGTCGCCGAAGCTTTCCAATTACCTGACGTTAATTCTGACTGGCGAACGCCGCGCGGTGACCG
ATAGCCTGCTCTCCTATGTTGGCCTGAAAGATAAATATTCAGGAGACAGTTGGGGCCAGGTGACGAAAAACGGCGGTAGC
GTACAACTGAGCTACGACGACGGTGATGCGGGCTTCTTCGTGGGGGGCGGTGGTTACAGCTACATTGGCAACAACGTGGC
GAGCAACACCAGCGCCAACGCCAACGCCGGCGTGTACCTGCGTCCGTGGCATGATGATTTCCGTCAGTTGCAGACGGGCT
TAAGCGTCAGTTGGATGAATTTCTCGAAAAACCTCAGCTACTTCACCTATGGGCAGGGGGGCTACTTTAGCCCACAGAAC
TATGTCAGCGTGTCGTTACCTGTCGATTTCTCACAAAAAATCGATAACTGGAAGCTGAGCCTGGGCGGATCGGTGGGATA
CCAGTCCTACACCCAGGATAAGAGCGATTATTTCCCGAACGATCCCGAAGCACAGAGAATGTTGCAGCAACTGGCTGATA
TGGGCTTTACCAAAGAAGCGCAGTATGGCAGCAAATCGCAAAACGGGATTGGCTATACCTTCCGGGCAGGGATTGATTAC
AACCTGAACAAGAATATGACCGTCGGCGGCAAGGTCGGTTACGACACCTTTGGCGACTATAACGAAAGTACTGCCGGGAT
CTGGTTCCGCTATATGTTGGGAGATAAATAATGACGTCGAGTACGGCTAATCCTTTACTGCTGTCTTATTTTCAACGGCA
GCAAACGCCAGCCGGTTGGTTTGACCTGCTGTCGGTAATGGTTGATGGCATGGTGAGAAACGTGGGGGAAGCGGAAAGCC
AACCCTTTTTACGCCAGATGGGGGCATCGCTGGCGGAACGTTTTCCTCTGCCTGCCTCACAAACCATTGGCGAACTCGAA
ACCAACATCAACGCGCTGCTTGCGGAGTTTAATTGGGGCTATATTGATATTGATGCCAGCGAAGAGGGATTATCGTTCCG
CCATCAGGGGTTACCGGTTTCCCGGGATGAGAACAGCCAGACGCGTTGGTGTTACGCATTTTGCGCCATACTGGAAGGGC
TTTATTCCCGTTGGCTGCAGGGACAGGGCGGGCAATCGCATCTCGCTTTTAGCCGCGAACGGCTTTACTCCGTATCGGAC
GTTGTGTTCCGCTACGCTAACCCACAATGAGTCTGAGTATGTTTAAACGCGTTTTCGCCATGATGGTGATGATGGTGAGT
GTGCTTTTTTCCTCGTTTTCACAGGCGGGACAGGCCTGGGAAGCGTACAAAGCGCGCTTTCTGATGACGGATGGCCGTAT
TGTTGATACCGGCAATAAAAACGTCTCTCACACGGAAGGCCAGGGTTTCGCCATGCTGATGGCGGTGGCCAGCAATGATA
AAGCGGCGTTTGACCGCATCTGGGGATGGACAGATAAGACGCTCAGGAACAAGGACAATGGTCTGTTCTACTGGCGTTTT
AATCCCGTCGAGCCGGATCCGATTGCCGATAAGAATGACGCAACGGATGGCGATGCGTTAATTGCATGGGCGTTGTTAAA
AGCCAGTCAGCGCTGGAATGATAACAGCTATGCCACCGCATCGGATGCCATTACCCAGGCGATGATTAAACATACGGTGA
TCAATTATGCGGGTTATCGGGTGATGCTGCCGGGGGCGAAGGGGTTCAATCTCAACAGTTATGTGAACCTGAACCCGTCC
TATTTTATCTTCCCGGCATGGAAAGCGTTCGCCAACCGTAGTCATCTGGTGGTCTGGAATGATCTGATCCGTGATAGCAC
TACGCTGCTTGGCAAAATGGGCTGGGGTCAATCGCATTTGCCTACCGACTGGGTATCACTGTCGGCGGATGGCAAACTGA
GCCCTGCTAAAGAGTGGCCGCCGCGCATGAGTTTCGACGCCATTCGTATTCCGTTGTATATCTCATGGTGGAACCCGCAA
AGTTCGCTGCTGACGCCGTGGCGCAACTGGTGGCAGGGTTATGATCGTAGCCGCACCCCGGCCTGGGTGAACGTTACAAC
CAACGATACCGCCCCGTACAATATGAATGGCGGTTTGCTGGCGGTACGTGATTTGACGATGGGTCAAACATCTGGCGAGC
CGCAAATCAACGCACAGGATGATTATTATTCTGCCAGTCTGAAAATGTTGGTCTGGCTGGCACAGCAGCAACAGTAATTT
TCCGCTTTTCCTGGTGATGTCTCCTCACCCTCTCCCTTGAGGGGTGAGGAGTCCCCACAAAAATGCGAGCACGAACGGTC
CCCTCTCCTCTTTGGGGAGAGGGCCGGGGTGAGGTGAAATAACCTACTGCGGATAGGGCACCCAGTCGCCGCCGTTCAGC
CGAACATACGGCTTATTCTGGTACTGAATCACCACGGCGTTAGCATTTTCTGAAACCGGTGCTGTCTGCGGCAGGCCGCT
GGTCAACTGATCCCAGTTCACACGATCTTCGGTGAATATCTTGCCATCCAGCACGCGCGTTACCAGTTCTGATATCGCCA
GGAAGCTGCTCGGTTGATTGATCTCAATTGCAGGCCCTTCATGCGGCGCCTTCATACCAAAGAACTTGATTGCCGTTGGG
ACGTGGGTAATTGATGGGCTTGGAATATCACGCAGGCCGGAAACCTGCATCTTGTCGCCCTGCAGCGCCGCGCCATGTTC
CGGCACCATCACCACCATCACCTTACGCCCGGATTTCTCCAGTTGCGTGAAGAAGGCATCCAGTTCATCAAACAATTTCT
GGGCGCGAATTTTATAATCCGCCGTCTGGCGCACGCCGGGGAAATGGTTACCGTCGTGCAGTGGCAGCAGGTTATAGAAG
GTTGCGGTACGCTGACCATTATTGTTCGCCTCGTTCTCCATCCAGCGGTTCAACACGGCGGTATCGTCATAGACCGGGGA
GCCATCAAACGACAACAGAACCGGCGGCAAGCCTGCCTGATTCATCAACGGCACCTGCACGCCGCCGTTGTCGCGGATCT
CTTTGAGGAAATCACCAAACACGCCGTTGTGATCCATCATCAACTGTTGGGTGAAGCCCAGTTTGGCCAGGTTATCAAAC
AGGTAGCACTGGGCGCCGGCTGTCTGGTAGAGATTTTTATGCGATGTCTGACCGCAGCTCGCGCGTAGCAGACGAATGGC
CGCCGGGCCGCTATAGGCAGTGGCCGAATTAAACTGCTTAAAGACAATATCGAAATGTGACCACAATGGGTGCGATGACA
AACCTGCGGCTTCAATATCTGACCAGGAGAGCGAACAGATGTTGATAACCAGCAGATCAAAAGGCTGTGCATTTGCCGGC
AACTGTGTCGGGAACGGCGTCTGGCGTTTCTCTTCGGAGGCATAGAAACTGGCGAGCCAGGCATTCAGGTTCTCAGAAGT
TGGCGGCGCGGTTTGTGCCGGAATATCGCCCACCACGGGTGTTGCCGCGGTATTCGCGACGGTCGGTGCCACCGTACCGC
CCGTTGTGGCAAGAGTGTTTTGTTGGGTGCTTTGCGGCCACAGGGTGAAGGCCGGGCCGACAATCGTCAGCACATTCAGC
CAGATCATAATAGCGACAACAAATACCGTGACGCGTATCCACTGCGCCAGGAACAGCCAGGCGACCAGCAACACGAACAG
CGCGCCAATCATCTGCCAGTTAATAAAACGCGTTACCAGATCGAGCAGGTAATCGGCGCTAAAGCCTGCCACCTGGGAGC
CCTGACTCATAATGCTATCGATACCCGGTAGCCAGGTATCATGCCAGAACAGGCCGAAACCAATCGGGAGGGCAATCCAG
TGGCGCAGGCGGTGCAGGCCCGGACCTGGCAATGGCATCAACAAAAAGGCCATAAACACCAGGTTCAGCAATGGATGAAA
ATTAAGGTAGCCCGCCCACAGCAAACCAAATTTCACCAAAAAATAGAAATTCCAGCCGGATAAACCGCGCCAGTGTTGCC
ACAGCGTCGAGGGTCTGGAAGGCGTCAGCGTTTGATTAGTCATGTTTTCGGTCTGCCTTGACGAACGATTCCCGACGCAA
TATGCCGGTCGGTTTAACGTAGCGAGGTTTAATAAACATTATTCTTGCAATAAGACGAATGCGGTACAGCCAGTGGCGTG
CCAGATAGCCCAGCGGGAAGAAAATCAGCGCGCAAAGGATAACGAGTTCAATAATATCGGCGATGGACATCATGATGCGC
TCCCCGTCTCTTCACTTAACAGTCGCAGGGGTTGGGGGATACGTCGCCAGACTTGCCCGTCATGCTCGGCATTCATGATT
TTCGGCTCATCGCTTGTACCCGCCAGCGGACTGCCCCATTTTTCCGGCCCGACTTCCCGCAATAGCACCAGCTCGGCCGC
AATCTGGTTGTCTTCGAACCACACCATGCGGTTAGAGAAGATATCGGCTGTAGGTAATGGGAAAATGTGGTTAAGGGCGG
TGTCGAGATCGTTCACACGACAGAACGACAAAAACATCAACAGGCGATTATCGCCGATGGTGACAATATCCCCGGCACGG
TTCGGGCGGCAGAGCGTTAGCGCTTGTTCTACGCGAATACCGGGCACCGGGCGCAGCGCCACCAGTACCCCCTTGCCGTC
TGGCGGTAACAGCGTGTTATTCACCATATTGGCTACCGCTTCGCAGAACGTGGTCCACGGCTGGAAGCCGCGCAGCTTGA
GCGGCAGTGTCATTGAGAGCAGCGTAGAGATATCTTCCGGCACAATGCGTTTAAATTGTTGCCCCTGTACGCTTTCGATA
AGCGTCAGGCAGCGGGAGAGTGGGGCGTTCCAGGGGATGACCATGTTTGCGCCACACCGCAACAGCAAACGTTCATCGGT
GGCGCGCAGGCTGGCCCTGGTTTCACGAACGATAATCTTCAGTGCGCTACCGCGCTGGCGGCGCAGAGTATGAATCTGGC
GGGCAATGGTTTCGATTTGATTATTCTGACTCAGGGCGAAAATAAGGGTCGCGGCCTGGCTGGTTCGCGCCTCGTCAAAC
ATTCCTTCGTTGGTTTTAAATAGCGTCCAGTGTTCAGAAAGCGCGGGCGCCCCTTCCAGCACATCGACATTACTGAGCAC
CCGTTTTTCATCACTGCGCGGCTGGACGGAGGCCTCTTCCTGGTTCGCTAATTGCCAGTGACCATCGTGATGTTCAAGAA
TAAGTTGTTGCTGGGCACTCACGCCTCTGTCGTTACACCACCAGGCCACATCATAAAGATGCGTTCCGCTTGTATAACGC
AAACTAGCCAAACCGAACAATGAACGGTATTTACCTATCAATACTGATGATTGCCTGTCGCTATTGTTTGCAGGGTTTAT
TACCAGCAATGCGCAGTTATGATATTTCGTCCACTCATGAATTCGTATTAGCCAGTGGTGTAATTTCTCTGCCGAAATAT
TCTGCCAGGCGTTATTTGCACACAGCAAAATGAGTAAATAATTCTCAGGTTCAATAGAACAAAGTAAATCGCGGGAGAAA
AAGTATAGACCTTTTTCATGACTTGGCATGGAAAAAAGTTGTATTTTTTTGGGGCCGCGATCGGATTCTAATCTGAGGAT
GTTCTGCAAATCATAACCCATACCCGCAACCGCGACTTTCGCGTTTTCAGATTGCGATGCAATTGTTTGATTAACAAGGC
TAATTGCATCTTTTTCACGATCGGCGTTAATCCACCAGACGCCGCCGGCAGGCATGTGACGTAATTCGTCCCATAGCGAC
TGGATGCCAATAGAAAATATGGGGTCCACGGTGTCCCTCTACGCGTAATTTATCTGTATCTCAGTTTACTAGCGAAAGCA
GAGAAATAAACCTAACATTGAAATTAAAGAACATCAGATTTAGCATGTAAACGAATTTCGTCGCAAATACCTTACTAAGA
ATGTACGCAATCTTTTCCTGATTATAAGGATCGTGTCTGAATGCATAACGATGAACCTAAAACTCAGATGGATTCGACGC
TGGGTTATACGTTTCAAAATGATTTTTTGGCGCTCAGTAAGGTGTTTTCTCTGCCCGAAATAGATTATGCCGATATTTCC
CAACGAGAACAGTTGGCGGCGGCTATTAAACGTTGGCCCCTGCTGGCAGAATTTGCTCGTCAACAATAAGGAAGCCGTGG
ATGGCTGTATTGGGGTTACAAGGGGTACGCGGCGGTGTGGGCACCACATCAATTACCGCGGCGCTTGGCTGGGCATTACA
ACTTTTAGGGGAATCGGTACTTGTTATTGACGCCTGCCCCGATAACATCCTGCGCCTCTCATTTAATGTTGATTTCGACC
ACGCCGACGGTTGGGCGCGCGCGCTTCTGGACGGCAAGGACTGGCGCGACGCGGGCCTGCGTTATACCTCCAGCATCGAC
ATCCTGCCCTTTGGCCGCCTGACGGATGCCGAATGGGAAAACCAGCACCTTTTATATCAGCCCCCGGGCCAGCTAACGAC
GCTATTACAGGCGCTGAAAGCACAGCAGCGCTACCAATGGGTGCTGGTTGACTTACCGCACGGCTGCTCGCCGCTGGCGC
GCCAGTTTCTTGAATATTGCGACCACACGCTGGCGGTCGTGAAACCGGATACCAACTGTCACGTGCGCCTGCACCAACAG
CGGCTGCCGACAGGCGCGCACATCCTGATTAATGATTTACGTATTGGCAGCCAATTGCAGGATGACCTGTATCAGGTGTG
GCTTCAAAGCCAGCGCAACCTGATGCCCGTCCTCATCCACCGTGATGAAGCGATGGTGGAATGTCTGGCAGCCAAACAGC
CGTTGGGGGAATACCGGAGTGATTCACTGGCGGCGGAAGAGATCCTGACGCTGGCAAACTGGTGTTTGCTGCACTGTTCG
CCCGCAGCCACGCCAGGGGAACAACACGCGAGGGTGCCTGAATGAGTCGTCTGGCCGCCTTGTTTCTGACCCCCCCGGTA
TATACCCGCTTAAGCGAGCGTTACCGCTTTTATCGCCGGAATAAGGCGTCGGGGTTCAGTGCGGCATGCGGCTGTTTCTG
GGTAGCGCTGGCATGGCTGTTTCTGCCGCTGGAAAATGATCGCTGGCAGCGGGTGCGTGAGCAGCATCAGGCGCTGTTTC
CACACATTAATCCGGACAAACCGCGTCCGCTTGACCCGGCACGTTATCTGTTGCAGGTCCTCTGGCTGCTGGCAACTTTG
CCACAGCATGTGGCAGCGCAGGCGCAAAAACCTGAACGCGTCCATAAGCTGCGCGAACGTTACCATCGCTGGCTGGATTC
TCTGCCCACCCGCGTTTCTGACCAGACCCGCCACCTGGATAACCAAAAAGAACTGGGGCATCTCAGCCGGAGAACGCGAC
GTTTCATTCTGGGGATCATCATCACCTTCTCGCTGATTCTGGCGATCGTCTGCATTACCCAGCCGTTTAACCCACTGTCG
CAGCTCATTTTCCTGCTGCTGTTATGGGGCGTGGCCCTGTTGGTTCGTCGTATTCCGGGGCGTTTCTCCGCGCTGATGCT
GATCGTCCTGTCGCTAACGGTCTCCTGCCGCTACATCTGGTGGCGCTATACCTCCACCCTGAACTGGGATGACCCGGTCA
GCCTGGTGTGCGGTATCGTGTTGCTGTTCGCCGAAACCTATGCGTGGATTGTGCTCATTCTCGGCTATTTCCAGGTGGCC
TGGCCGCTTAATCGCCAGCCGGTGCCGCTGCCAAAAGATATGGCTCTCTGGCCGTCGGTCGATATTTTTGTGCCCACCTA
TAACGAAGATTTAAATGTGGTGAAAAACACCATTTATGCGGCGATGGGTATCGACTGGCCGAAAGATAAACTCAAAATCT
GGATCCTTGATGACGGCGGTCGGGAAGAGTTTCGTCAGTTTGCCCAGACCGTGGGCGTGGAATACATCGCCCGTACCACC
CATGAGCACGCGAAAGCCGGGAACATCAATAACGCGCTGAAATATGCCAAAGGCGATTTCGTTTCGATTTTTGACTGCGA
CCACGTGCCGACGCGCTCTTTCCTGCAAATGACCATGGGCTGGTTTATCAAAGAAAAAGATCTGGCGATGATGCAGACGC
CGCACCACTTTTTCTCGCCGGACCCGTTCGAGCGCAACCTTGGCCGTTTCCGTAAAACGCCAAACGAAGGAACTCTGTTC
TACGGGCTGGTTCAGGACGGCAACGATATGTGGGATGCCACCTTCTTCTGCGGCTCGTGTGCGGTCATTCGTCGTGGTCC
GCTGGATGAGATTGGCGGTATCGCGGTGGAAACGGTCACCGAAGATGCCCATACCTCGCTGCGCCTGCATCGCAGAGGAC
ATACTTCTGCCTATATGCGTATTCCTCAGGCCGCCGGTCTGGCAACGGAGAGTCTGTCGGCGCACATCGGCCAGCGTATC
CGCTGGGCGCGCGGGATGATTCAGATTTTCCGTCTCGATAATCCCCTGCTTGGCAAAGGTCTGAAACTGGCGCAGCGTCT
GTGTTACGTCAACGCCATGCTGCACTTCCTCTCCGGGATCCCGCGCCTGGTGTTTCTCACCGCGCCGCTGGCGTTCCTGC
TGCTGCATGCCTACATCATCTATGCGCCAGCCATCATGATTGCGCTGTTTGTTTTGCCGCACATGATCCACGCCAGCCTG
ACCAACTCCAAAATTCAGGGTAAATATCGCCATTCGTTCTGGAGTGAAATCTACGAAACCGTGCTGGCCTGGTATATCGC
ACCGCCGACTCTGGTGGCGCTCTTTAACCCGCACAAAGGCAAATTCAACGTCACCGCAAAAGGGGGACTGGTCGAAGAAG
AGTATGTCGACTGGGTTATCTCCCGGCCCTATATCTTCCTTGTTTTGCTGAACATCGTCGGCGTGCTGGTGGGCATCTGG
CGTTATTTTTACGGCCCGCAAAACGAGATTTTAACGGTCTTCGTCAGTATCGCATGGGTGTTCTACAACCTGATTATCCT
CGGTGGCGCGGTGGCGGTATCGGTGGAAAGCAAGCAGGTTCGTCGCGCGCACCGCGTGGAGATCGCCATGCCTGCGGCTA
TCGCCCGCGAAGACGGTCATCTGTTCTCCTGTACCGTGCATGATTTTTCCGACGGCGGCCTGGGGATCAAAATCAACGGC
CAGGCCCAGGTACTGGAAGGGCAGAAAGTCAGCCTGCTGTTAAAACGCGGCCAACAAGAGTATGTCTTCCCGACAATGGT
CGTGCGCGTTTCCGGTAATGAGGTGGGGCTGCAATTAATGCCGCTGACCACGAAACAGCATATCGATTTTGTGCAGTGTA
CGTTTGCCCGTGCGGATACATGGGCATTGTGGCAGGACAGCTTCCCGGAAGATAAGCCACTGGAAAGCTTAATGGATATT
TTAAAACTGGGCTTCCGTGGTTATCGCCATCTCGCGGAATTTGCTCCACCGTCTGTGAAAATGATTTTCCGGTCGCTAAC
CGTACTGGTTGCCTGGATTGTGTCGTTTATACCGCGTCGCCCGGAACGTGAAGCGGTAATACAGCACCCCGTGACGTGAT
TGGCTCAACAATGATGAAAACGCGATGAAAAGAAAACTTTCCTGGATTTGTGCAGTGGCTGTGGGGATGAGCGCTATACC
CTCCCTGATGACGTATGCGGCACCCGGTAACCCGGCGGCGCAAGCGGCCCCCACCGTGCCTGCCGTCGCGCCTGCGACCC
AGCCGGTCGCGACGCCTGCGCCAACACAATCGGAAACGCTGGTCCCTACCACCCCGACAGAGGGACAAACGCAACCGGCA
CCCCCGACCGGAAGCCATGCCACAGGGCAGGTGACGCCGGCCGTGACGCTTTCAAATGCGCCATCGCGCGAGGTCAAGCT
GACGTTTGCTGAGATTGCGCCGCCGCCAGGCAGTATGGTGCTGCGCGGTGTCAACCCGAACAATGGCATTGAGTTCGGCA
CGCGCAGCGATGAAGTGGTGTCGAAAGCGCTGCTCAATCTCGAATATACCCCGTCACCGTCACTGCTGCCGGTCCAGTCG
CAGCTAAAGGTCTACCTGAATGACGAACTGATGGGCGTGCTGCCGGTCACCAAAGAACAACTGGGTAAAAAGACCTTTGC
GCAGGTGCCCATCGACCCGCTTTACATTACCGACTTCAACCGCGTGCGGCTGGAGTTTGTCGGTCACTATCGCGATGTCT
GTGAAAACCCGGCCAGCACGACGCTGTGGATGGATATTGGCCGCAGTAGCTCGCTGGAACTTTCTTACCAGACGCTGGCC
GTGCAAAACGACCTGTCGCACTTCCCGATCCCGTTCTTCGACCCGCGTGACACTCGTCCGTTAACGCTGCCGATGGTCTT
CGCCGGTGCGCCGGATCTGGCTGAGCAGCAGGCGGCGGCGGTCATTGCCTCCTGGTTTGGTTCGCGTACCGGCTGGCGGG
GGCAGAATTTCCCGGTCATGTACAACGGTCTGCCGGATCGTAATGCGATTATTTTCGCCACCAACGACAAGCGTCCGGAT
TTCCTGCGTGACGCACCGGCGGTGAACGCCCCAACCATCACCATGATGAGCCACCCGAACAATACTTATGTGAAATTACT
GGTGGTATTTGGGCGCGATGACAAAGACCTGTTACAGGCGGCAAAAGGTATCGCTCAGGGGAACGTGTTGTTCCGTGGCA
ACAGTGTCACCGTTGATGAAGTGAAACCACTGCTGGCGCGTAAACCCTATGATGCGCCGAACTGGATACGCACTGACCGC
GCGGTCACCTTTGGTGAACTGAAAACCTATGAAGAGCAGTTGCAGTCCACGGGGCTGCAACCGGCGTCGATCAATGTCGC
GTTGAACCTGCCGCCGGATCTCTATCTCTTGCGCAGTAACGGTATCGATATGCACCTGAACTATCGTTATACCGCGCCGC
CGACCAAAGACAATTCGCGCATGGATATCAGCCTGAACAACCAGTTCCTGCAATATTTCAGTCTGGTCAGTAATCAGGAT
ACCAACCGACTACTGCTGCGCCTGCCGGTGTTACAGGGGCTGCTGGATGGTAAAACCGATGTTTCTATTCCGGCGCTGAA
ACTGGGGGCGGTGAACCAACTGCGCTTTGACTTTCAGTATATGAATCCCATGCCGGGTGGCACTATCGACAACTGCGTCA
CCTTCCAGCCGGTGCAAAACCGTGTGGTGATTGGCGACGATTCCACCATCGATTTCTCGAAGTACTACCATTTCCTGGCG
ATGCCGGATCTGCGCGCGTTTGCCAATGCAGGCTTCCCGTTCACCCGAATGGCTGACCTGTCTGAAACCATTGTTGTGGT
GCCGCCAACCCCGACGGAGGGGCAACTGACCACGCTGCTGGACTCGCTGGCTACCGTCGGTGCGCAAACGGGCTTCCCGG
CCATTAACGTGACATTGACCAATGACGGTACGCAGATTCAGGGGAAAGACGCCGACATCATGATCATCGGCGCGCTCCCG
GAAAAACTGAAAGACGACAAGCGTATCGACCTGCTGGTTCACGCGGCGCAAAGCTGGGTGAAAACGCCGCTGCGCCAGAC
GCCGTTCCCTGGCGTGACACCTGATGATGTTGATCGTCAGGCGGATGCGCAGACCTCGGTGTCGTCCAGCGGCCCGATGG
CAGCCATTATCGGTTTCCAGTCGCCTTATAGCGATCAGCGCAGCGTGGTGGCACTGCTGGCGGACAGCCCGCGCGGCTAC
GAATTGTTAAACGACGCGATGAATGACAGCGGTAAACGTGCCTCGATTTTCGGCTCCGTGTCGGTGATTCGTGAATCGGG
GGTGAACGGTCTGCGTGTGGGTGACATCTACTACGTGGGCCACCTGCCGTGGTTCGAACGTATCTGGTATGCGCTGGCGA
ACCATCCGGTACTGCTGGCGATTCTGGCCGCGGTGAGCGTGGTATTGCTGGCATGGGTGCTGTGGCGTCTGCTGCGTATT
ATTAGCCGTCGTCGTCTCGACCCGGATCACGAGTAAGCGGTGATGAAAGCGCTACGCTGGATGGTCATGGCGGCGCTTAT
GCTGGCGGCGGCGCAGGTAAGCGCCGCCTGTAACTGGCCCGCATGGGAGCGCTTTAAACAGGACTATATTAGCGATGGCG
GACGCGTCATCGACCCAAGTGATGCCCGCCAGATAACCACCTCCGAAGGGCAAAGCTATGCCCTGTTCTTTGCCCTTGCG
GCGAACGATCGCGATGCCTTTAAAACGGTGCTGAGCTGGACGCAAAATAACCTGGCGGAAGGGGATTTAAGCGCGCGGCT
TCCCGCATGGCTGTGGGGGCGGAAAAACGAAACCGAATGGACGGTACTGGATACCAACTCCGCGTCGGATGCGGATATCT
GGATTGCCTGGTCTCTGCTGGAAGCCGGACGGCTGTGGAACATGCCGGACTATACCGGGATCGGAAAAGCGCTGCTCTCG
CGCATTGCCAAAGAAGAGGTGACCACGGTACCCGGCCTTGGCTCTATGCTGCTTCCCGGCAAGATCGGGTTTGCTGATAA
CGATGCCTGGCGCTTCAACCCCGGCTATCTGCCGCCCCAACTGGCCCAGTACTTTACCCGTTATGGCGCGCCCTGGACGA
CGCTACGGGAGACCAATCTACGGTTAATTATGGAAAGCGCGCCGAAAGGGTTCTCCCCTGACTGGGTGAGTTATCAGAAA
AATAAGGGCTGGCAGCTTACCGCTGATAAGCCGGTTATCGGTGGTTACGATGCGATTCGCGTGTATGCATGGGTAGGCAT
GATGCATGACAGCGACCCGCAAAAGGCGCGTATGTTGGCGCGCCTCAAACCCATGGAAACCATGACGGCGAAACAGGGTG
TGCCGCCAGAAAGAGTCAACGTGGCGACTGGCAAGGTACAGGGTAATGGCCCTGTGGGTTTCTCGGCGGCACTCCTGCCG
TTTTTACAGGATCGTGATGCTCAGGCGGCGCAGCGTCAGCGGGTGGCGGATCGCTTCCCCGGCAAAGACGCGTATTACAG
TTATGTTCTGACCCTTTTCGGACAAGGTTGGGACGAGCATCGTTTCCGCTTCACCCCTCGCGGTGAGTTACAACCTGACT
GGGGCCAGCAATGCGCAAGCTCACATTAAGTTTATTGTCTTTCACGCTCGGCATCTCAGTGATGCCTTTCGCGCAGGCGG
CACCGGGCGCGCAACAACAACTGCTTGAACAGGTACGCCTGGGCGAAACCACCAAACGTGAAGATTTGGTTCGCCAGTCG
TTATACCGCCTTGAGTTAATAGCCCCCGACGACCCGGACGTGATTGCCGCGCGTCTGCGCTATCTGCTGCGTCAGGGTGA
TAATGCCGGAGCGCAAAAGCAGATGGCGCGGCTGAACGCTCTCGCACCAAACGCCAGCGCGACCAAAGCGTCGCGTATCA
CGATGGCGCTGTCGACACCCGAAGGGCGACAGGCCTTGCAGGAAGCGCGTTTACAGGCGGCCACGGGGCATCCGCAGGAG
GCCGTTGCCGCTTACGAGAAGATGTTTAACGACAGTGCGCCAGCAGGCGATCTGGCGGCGGAATACTGGATTCAGGTGGC
GAAAGTTCCGGCGCGACACAACGAAGCCATTACTCAGTTGAAAGCCCTTAATGCCAGCAATCCGGGAAATGCCGATTTGC
AAAGTACGCTGGCACGGCTGTTAATCGCCGACGGGCGCAACGAAGAGGGCTATGCCGTTCTTGAGCAAATGGCGAAAAAC
AACACCGGGCGCGATGCCGCAGCCAACCTCTGGTATCAGCAGATTCAGGGCATGGCCGTCAGCGAAAAAAGCGTGGCGGC
TCTCAAACGTTTCCTGAGCGTGTTCAGTGAAGGGGATACGGTTGTGACGGCGCGCCAGCAGCTTGATGCACAACAGAAAC
AGTTGGCTGACCCGGCATTTCGGGAGCGTGCCAGCGGGCTGGCGGCCGTGGAAGCGGGCAAGGGCGGCACGGCGATTGGC
GCATTGCAGGATGCCGTAAGCAAAAATCATCAGGACAGCGAAGCTGTCGGAGCGCTGGGGCAGGCCTATTCCCAGAAGGG
CGATCGTGCCCGGGCGGTGGCGCAGTTTGAGCGGGCCATCGCCCTCGATCCCAATAGCGATAATCGCGGCAAATGGGACA
GCCTGCTCAAGGTGAACCGTTACTGGTTGCTGATCCAACAAGGCGATGCGCAACTGGCGGCGAAAAATCCTGCCCAGGCG
GAACGCCTCTACCAGCAGGCGCGTGCGATTGATAATACCGACAGCTACGCGGTGCTGGGGCTGGGCGATGCGGCAATGGC
CCGCAAGGATACCGCCGCCGCTGAGCGTTTCTATTACCAGGCACTGCGTATGGATAGCGGTAACAGCAACGCGGTACGCG
GTCTGGCGAATATTTACCGCGCGCAGTCGCCGGAAAAAGCCGATGCCTTTATTCAGTCACTGAGCGCCAGCCAGCGGCGC
AGCATTAACGATATTGAACGCAGCCTGACCAACGACCGACTCGCGCAAGAGGCGGAGCGGCTGGAAAATCAGGGCAACTG
GGCGCAGGCTGCCGTATTGCAAAAACGTCGTCTGGCGCTGGACCCGGATAGTGTGTGGGTGACCTACCGTCTGGCCAGTG
ATTTGCGCTCCGCCGGTCAACAGATTGAAGCCGACGCGCAGATGCGCGCGCTGGCGCGCAATAAGCCCACAGACCCTGAG
CAGGTTTACGCTTACGGCCTCTATCTTTCCGGCAATAACCAGGAGAGCGCGGCGCTGGCGCACCTCAACACGCTGTCGCG
CGACAAGTGGAACAGCAATATTCAGGAACTCTCCGACAGGCTGGAAGCTAATCAACGCCTGGCGCGGGCTAATCAGTTGC
GCGATGCGGGCCATGAGGCGGAGGCAATCGCTTTTCTTCAACAGCAGCCTGCGCCGACGCGTATTGATTTGACGCTCGCC
GACTGGGCGCAACAGCGGGGCGATAATCCCACGGCGATATCGACCTATCAGCGCGTGTTGAATCGCGAGCCGACCAATGA
AGATGCGGTACTGGGGCTGGCAGAAATTTATGCCGCCGACGGCAACCGCATGGCTTCGCGTGGACTGCTGGCCAAATTAC
CGGCCGCCACCCCGACTGCGCCACGGACGATCAATACCCAACGCCGGGTGGCAATGGTGCAGGCGGCGGTGGGCGATAAT
GACGCCGCCCGTCAGACTTTCAGCGAGATTGTGCCGCAGGCGAAGGGGCTACCGCCTTCGATGGAAAGCGCGCTGGTGCT
GCGTGATGCGGCGCGTTTCCAGGTGCTGGAGGGGCAACCGCAGGCGGCGCTGGAAACCTATAAAGACGCGATGGTTGCAT
CGGGCGTGGCGGCAACCCGTCCCGCCAGTAATGACGAATTCACCTATAAAACCCGTAACAATGAGAAAGATGACTGGCTG
AAACGCGGCGTGCGCAGCGATGCCGCAGAACTTTATCGTCAGCAGGATGTGAATGTCACGCTGGAGCATAACTACTGGGG
GTCGAGCGGTACGGGCGGCTACTCTGATTTAAAAGCCCACACCACTATGCTGCAGGCCGATGCGCCGCTGGCTGACGGCA
GGATGTTCTTTCGTACCGATATGGTGAATATGGATGCCGGAAAGTTCTCGCTTAAAGATGACGGGACATATTCGCCGCAC
TGGGGAACCTGTAATGAAGTGGCCTGTGAGGGCGGTGACCGCACCCAGACGGCTAACGGCGTGAGCGTTGCGGTAGGCTG
GCGCAATAAGACCTGGGATATGGATATTGGCACCACGCCGATTGGTTTTAACGTGGTGGATATCGTCGGCGGCCTGAGCT
ACAGCAATGATATCGGGGCGATTGGCTACACGCTGAATGTGCATCGTCGTCCGATTTCCAGCTCCTTACTGGCGTTTGGC
GGGCAGAAAGATAACGGCAATGGCGATCATCCCGGTACCACATGGGGCGGCGTGCGGGCGAACGGCGCCACCGCCAGTAT
GAGCTATGACCGTGGCGAGGCGCACGGCGTTTGGGCCTCTTTAGGCGCCGATCAGTTGACCGGGAAAAATGTGGCTGACA
ACTGGCGAGTGCGCTGGATGGCGGGGTATTACTACAAGCTTATCAATGAGAATAACCGCCGTCTGACCATTGGCCTTAAT
AATATGATTTGGCACTACGACAAAGATCTGAGCCACTACACCCTGGGGCAAGGGGGCTATTATAGCCCGCAAGAATATTT
GTCATTTTCGGTGCCCGTGACCTGGCGTCAACGTACGGAGAACTGGTCCTGGGAGTTGGGTGGGTCTGCCTCCTGGTCAC
ATTCGCGTAAGAAAACGGAACGAAGCTATCCGTTACTGAATTTGATCCCGGCGGATTATCGTACCGACGCCAGAACCGCG
CTGGAGGAAGGGAGTTCATCGAGCGGCGTGGGTTATACCGCCCAGGCATTGGTTGAACGGCGTATTAACGCGAACTGGTC
CGTTGGCCTTGGCGTGAATATTCAGCAGGCGAAAGATTACACGCCAAGCCAGGGTATGCTTTTTATCCGTTATTCCGCCG
CCGGATGGCAGGGCGATATGGACATGCCGCCGCAAACGCTGACGCCATACGCTGACTGGTGATAATGAGGATAATTCCTG
GGGGAAGCGTGGCGGGCAATATGGCCCGCCATATGAAATTTGTGCTTATTATTCCGTGTATTGCTGACGCTTTTTCCTCA
TAGCGTTGGCGCTGATGCAATCTTGACGCCTCTTTATCTCAAACTGTCACGATAGGGTATACTCTGGCGGCGGAGTTGTA
TTTTATTGCCCTGCGCTTGTGTATCTCTGGAGAGTGATTTTGCGTGTCAGCCGTTCTTTAACGATTAAACAGATGACTGC
GGTTTTTTCCGTGGCGATGGTGTTTATTTTCATTTTTTGCGTCATTTTGCTGTTTCATTTTGTGCAGCAGAATCGCTACA
ACACGGCTACGCAACTGGAAAGTATTGCCCGTTCGGTACGCGAACCGCTGTCCGAAGCCATATTAAAGGCCGATTTCCCG
GAAGCGGAATCGGTGCTTAAGCAAATTAAGCCTGCCGGGGTGGTGATCCGCGCGGATGTGGTGCTGCCCAATCAGTTTCA
GGCGTTGCGCCTGCGATTTATTCCCGAGCGCCCGGTGCCTATGATGATCGCGCGGGTGTTTGAACTGCCTATCCAGATTT
CATTGCCCATTTACTCCCTGCAGCGCCCCGCTAATCCACAGCCGATTGCCTATCTGGTGCTCGAAGCGGACTCTTATCGC
GTCTATAAATTCGTGATGAGCACCCTTTCGACGTTGGTAACTGCTTACTTACTTTTGACGTTGATTATGACGGTGGCGAT
CACCTGGTGTATTAACCGATTGATCGTCCATCCGCTGCGCAAAATCGCCCGCGAACTGAGCGATGTACCGCAGCAGGACC
AGGTCGGGCACCAACTGGCGTTGCCGCGTCACCATCAGGATGATGAGATTGGCAGCCTGGTTCGCAGCTATAACCGTAAT
CAGCAAAACCTGTTGCGTCAGCATGATGAGCTGAACACCCAGTCGACCCTCTTCCCGGTATCGGAACTGCCAAACAAAGC
TTTCCTGATGGCGCTGCTGGATCAGGTGGTGGCACGGCAGAAGACTACCGCGCTGATGTTTATCGCCTGTGAAACGTTGC
AGGATACGGCGGGTGTGCTGAAAGAGTCACAGCGCGAGATGCTGCTATTGACGCTGGTGGAGAAGCTGAAATCTGTCATT
TCACCGCGGATGGTGCTCGCCCAGGTCAGTGCCTATGACTTCGCCATTATCGCCCATGGGGTGAAAGAGCCATGGCACGC
CATAACATTAGGTCAGCAAGTACTCACTGTTATTAATGAGCGCGTGCCCATTCACGGCATTCAGTTGCGCCCGAGTGCCA
GCATCGGTGTGGCGATGTTCCATGGCGACCAGACCGCAGAACAGCTTTATCGACGTGCGGCTTCAGCGGCGTTTACATCG
CGACGCAAAGGGAAAAATCAGATTCAATTCTTCGATCCAAAAGAGATGGAAGAGGCGCAAAAACGGCTGACGGAAGAGAG
CAATATCCTGACCGCGCTTGAAAATCGCAAGTTTGCCATCTGGCTTCAGCCGCAGGTGGACCTCGCCACGAATGCGGTGG
TGAGCGCCGAAACATTGCTGCGTATGGAGCAACCGGATGGCAGTTGGGAGCTGCCGGAAGGGTTAATCGAACGTATCGAG
TCGTGCGGGCTAATGGTTACCGTGGGTTATTGGGTACTGGAAGAGTCGTGCCGTCTGTTGTCTGCCTGGCAAGAGCGCGG
GCTGATGATGCCGCTGTCGGTGAATCTCTCGGCGTTGCAACTGATGCACCACGATATGGTGCCGGACATGCTGGAACTGC
TCAATCGCTATCGAATTAAACCCAACACCTTGATTCTTGAAGTGACTGAGAGCCGTCGCATTGATGACCCACAGGCGGCG
GTGACCATTCTGCGCCCGCTGCGGAATGCGGGGGTGCGTATTGCGCTGGACGATTTCGGCATGGGGTATGCCGGGTTACG
TCAATTACACCATATGAAGTCACTGCCGGTAGATGTACTGAAAATCGACAAAATTTTTGTTGAAGGCTTGCCAGACGACA
GCAGCATGGTGGCGTCGATTATCCACATGGCGCGAAGCCTGGATTTACACATTATCGCCGAAGGGGTCGAAACCGAAGCG
CAGCGCGAATGGCTGCAAAATGCGGGTGTGGAAATCGTACAGGGATTTTTGTTTGATCGCGCCATGACGCCGGAAGCATT
TGAAGCGCGTTATTTTTCGATGCCAGACAATGCTGAAAATGGTTGAAATGTTGCTGGCTTGTACGAGTCAGCTCTAACTT
TTTAACATCATTGTTTCAAATTTGATGTGAGTATATTTCTGTCATGTTTTCTGGGTGTTATTTTTAACCCGCAGGCGCGA
GAAATCCCCAAAAAGCCTGTGGTTTATACCTCAAGGACACCCTATGAAAACCTCTCTGTTTAAAAGTCTGTATTTCCAGG
TACTGACGGCAATCGCTATCGGTATTTTGCTCGGCCATTTCTACCCGGAACTGGGCGCGCAAATGAAACCGCTTGGTGAT
GCCTTCGTTAAGCTGATTAAAATGATTATCGCCCCTGTCATCTTCTGTACGGTAGTGACAGGTATCGCCGGTATGGAAAG
CATGAAGGCGGTAGGCCGCACAGGTGCGGTGGCGTTGCTCTATTTTGAAGTGGTCAGTACGCTGGCACTGATTATCGGCC
TGATTATCGTCAACGTAGTACAGCCCGGTGCGGGGATGAATGTTGACCCCTCAACGCTGGATGCTAAAGCGGTTGCGGTG
TATGCAGAACAGGCCAAAGAGCAGGGTATCGTCGCCTTCCTCATGGACGTTATCCCGGGCAGTGTGATTGGCGCGTTTGC
CAGCGGCAACATTTTGCAGGTGCTGCTGTTTGCCGTGCTGTTTGGTTTCGCGCTGCACCGTCTGGGCAACAAGGGCCAGC
TAATTTTCAACGTGATTGAAAGTTTCTCGCAGGTCATTTTCGGCATCATCAACTTTATTATGCGTCTTGCACCGATTGGT
GCGTTTGGCGCGATGGCCTTTACCATCGGTAAGTACGGTGTTGGCACGCTGATCCAGTTGGGGCAGCTCATTATCTGCTT
CTATATCACCTGTATTCTGTTCGTGGTGGTGGTGCTGGGTTCGATTGCCCGTGCAACGGGCTTTAACATTTTCAAATTTA
TCCGTTATATCCGCGAAGAACTGCTGATCGTGCTGGGGACCTCTTCGTCCGAGTCTGCGCTGCCGCGTATGCTTGAGAAG
ATGGAACGCCTCGGTTGTCGTAAGTCCGTCGTGGGGCTGGTTATCCCTACCGGCTACTCGTTTAACCTCGACGGAACCTC
TATTTACCTGACGATGGCAGCCGTCTTTATCGCCCAGGCCACCAACAGCCATATGGATATTTTCCATCAGATAACCTTGC
TGGTGGTCCTGTTGCTCTCGTCAAAAGGCGCAGCGGGGGTGACCGGGAGCGGTTTTATCGTACTGGCGGCAACCATTTCC
GCGGTGGGCCATTTACCGGTAGCAGGGCTGGCGCTGATTCTGGGTATCGACCGCTTTATGTCAGAAGCGCGTGCGCTGAC
TAACCTGGTCGGTAATGGCGTGGCGACCGTGGTCGTGGCGAAATGGGTAAAAGAGCTCGATCAGAAAAAGCTAACGGATA
CGCTGAATAATCGTGCATCAAGCAGCAAAACCGGCGAAATTTCCTCTTAATTTCGCTACTTAGCCCCGTAGTCCTTGTCG
GGCTACGGGTGCCTGCGCATAATTACCCCCTGGCCCGTCACAATTCAGAACGAATTGCCCGGGATTTTTCACTTCGCTGT
GTGACATTTTGCGATTCGTGAGGTCTAACAGCGAAGTGTTAAAGTATCTTTAGCCTCCAGACATGTCGGGGCTGACTTTT
TAACCAGGAACGTTGATCAGGGGTTCTCATGCAGGGCACAAAAATTCGATTGTTAACAGGCGGTTTGCTCATGATGGCAG
CCGTCGGTTATGTGCAGGCAGATGCGCTCCAGCCCGACCCGGCCTGGCAACAGGGGACACTGGCAAATGGTTTGCAATGG
CAAGTCCTGGCCACACCACAACGCCCCAGCGATCGCATCGAAGTACGTCTGTCTATTAATACCGGTTCGCTCACCGAGAG
TACGCAACAGAGCGGCTTTAGCCATTTTCTTCCACGTATTGCGCTGACCCAAAGCGGTAGCCTGCAACCTGCACAGGTAC
GTTCACTGTGGCAGCAGGGTATCGACCCGAAGCGTCCGTTACCTCCCGCGCTGGTCTCGTATGAATACACGATGTTCAAT
CTGAGCCTGCCGAATAACCGCAACGATTTGCTCAAAGAAGCGCTGGTCTGGCTGTCAGACAGCACCGGGCGCCTCACCAT
TACGCCAGAAACGATTAACCATGCGCTGGCGAGCGAAGATATGGTGGCGACCTGGCCGGGTAACACCAAAGACAACTGGT
GGCGCTATCGCCTGAAAGGGTCGTCATTGCTCGGCCATGATCCGGCTGAAACGCTCAAACAACCGCTGGATGCGAAACAG
CTCCAGGCCTTCCATCAAAAATGGTACACCCCGGACGCGATGACGCTGATTGTGGTGGGTAACGTTGATAGCCGCGCGGT
TGCCGAGCAGATTAACAAAGCGTTTGGCGATCTAAAAGGCAAGCGCGAAACACCGGCCCCGGTGCCAACCTTATCGCCAC
TACCGCGTCAGCCAGTAAGTATCATGACGGATTCTGTGCGTCAGGATCGTCTTTCCATCATGTGGGATACCGCCTGGCAG
CCGATTCGTGAATCTGCGGCCTTGCAACGCTACTGGCGTGCTGATTTAGCCCGCGAGGCGCTGTTCTGGCACGTGCAGCA
GTATCTGGCGAAGACCAACGTGAAAGACATTGGTCTGAGCTTCGACTGTCGGGTGTTGTTCCAGCGTGCGCAGTGTGCCA
TCAATCTTGACTCGCCAAACGATAGGCTCAACAGCAATCTGGATATCGTGGCCCGCGAGCTGGCGAAAGTGCGCGATCGC
GGCCTGCCGCAAGAAGAGTTTGATGCGCTGGTGGCGCAAAAAAATCTTGAACTTCAGAAGCTGTTTGCCACTTATGCCCG
CACGGATACCGACATCCTGATTAGCCAGCGGATGCGTTCGCTGCAAAACCAGGTGGTGGATATCGCGCCCGAGCAGTACC
AAAAATTGCGCCAGAACTTCCTGAGTAGCCTGACGAAAGAAATGCTGAATCAGGATTTACGTCAGCAGCTTTCGCAGGAT
ATGGCGTTGGTATTGCTGCAGCCGAAAGGCGAGCCGGAGTACAACATGAAGGATCTGCAGGCGAGCTGGGAAGAGTTGAT
GTCTTCTGGTGAGCAGAATGCCGCGCCAGCCAACATGGATGATGCCCATCAGGATGTGTCGGATATTCCGCCGCAGCAGT
AAGCGTTGTGGGTGTTCCCGGATGCGGCGTAAACGCCTGAGCCGGGCTACCAAACGTTCAGGCCGCACGAAATAGTCCCC
TTTCCCTGTGGGCTGAGGAATCCCCACAAAAATGCGAGCACGATCGGTCCCCTCTCCTCTTTGGGGAGAGGGTTAGGGTG
AGGGGAAAAAGACCTGCCCCGGACAGGAGGCAGGGAAAATCCTTAGTTCGGCATGGCGTCGCGTGGAATGATCGCGCCAC
GGTATTGAATTACCGTGCTGGCCGTTAAGTGGCCGCGTCTGGCAGCCGCTTCGGCATCGCCACCGGTCAGGCGCACGGCC
AGATACCCGGCGCTGAATGAATCACCCGCTGCGGTAGTATCCACCACTTTCTCTTTTGGCAATTTCACCGCTGGCACTTC
TTTCAGGGCTTCTCCCTGGATTGCGACCAGGCAGGAGTCCGCACCGCGTTTAATCACCACCTCTTTTACGCCCGCCTGCT
GAGTGCGTGCGATAACGTCTTCCACCGGCTGTGCGCCCCACAGCAGATCTTCGTCATCGAGCGTCAGGAACGCGATGTCA
GTACAGGCGAGCATTTGCTGATAGACCTGACGGGTCTCTTCTTTGCTGGCCCACAAACGTGGACGGTAGTTGTTATCGAA
AATCACCTGACCACCGTTTGCGCGACATTCCTGTAGCAGTGACAGCAGCTTAGTACGGCTTGCCGGGCTTAAAATCGCCA
GGCTGATACCGCTGAGATACAAATAATCAAAGGTCGCCAGCTCTTCACAAATGGCGGCAGACTGCTCGCTTTCCAGCCAG
AATTTTGCCGCGGCTTCGTTACGCCAGTAGTAAAAGGTGCGCTCGCCGGTGTCATCGGTCTCGATGTAATACAGGCCGGG
CAGTCGATTTTCCATGCGCTGAGTCAGGGTGGTATCGACGTTTTCTGCCTGCCAGGATTCCAGCATCTGTTGGCTGAAAC
TGTCGGTACCCAGCGCAGTAACGTAATGCACGGATAACGCCGCAGCGTCTACCTGACGAGCGATGTAAACCGACGTATTG
AGTGTGTCGCCACCGAAACCGCGATTCACTTCCGCGCCTTTTTGTGACAGTTCAATCATGCATTCGCCGATGACGGCAAT
TTTCTTTGACATAGTCCGGAACCTGAATCAGATGAATTAACGGTAGTGTGCGTTGTGCGCGTTTCGTGGTCAACTATATT
AAAACGACGTTCCATTATTTTTTTGACACAGAACGTATTCTCTGCTGATTCCGCAAAGTGCTTTTTCATTTTGCGTGGGT
CATGAAGGTAAAGTTCTCACCTCAGGGGCCGATAACCCAATGACGAGAGCTCCGGGGCTACTCATTTTCAACAGGAAGAA
GAAATGAAGTTAAAGCAGGTTATCCAGCGGCTGAACTACTCCGAGGCGAGCATAGAAAGCCTACAGGAACGTCGTTTTTG
GCTGCAGTGTGAGCGTGCTTATACTTATCAGCCAATTTACAAAACTGATGGTCGCCTGATGGCGGTTGAGGTGCTGACCA
TTGTGACGCATCCGAGCCAGCCCGATCAGCGCATCCCACCGGACCGCTATTTTTCCGAGGTCGCGGTGCGTCATCGTGTC
GACGTGGTACACGAACAGATCGCTCTGCTGGCCAAACAGAAAGACTTTTTCGAGCAGCACGGCGTGCTGGCATCCGTAAA
TGTCGATGGGCCCACGCTGATAGCCATGCGCTCGAATAAAGCATTAAAAGCCCTCATCGACACCGTGCCGTGGATCCGTT
TTGAACTGGTGGAACATATCCGCCTGCCGCAAGACTCCACGTTCGCCACGATCAGTGAAATGGGACCGCTGTGGCTGGAT
GATTTTGGTACCGGAATGGCCAACTTCTCGGCGCTTAGCGAAATGCATTATGACTACATCAAAGTGTCGCGCGACTTGTT
TATTATGCTGCGCAAGACGCCCGAAGGACGCAACCTGTTCGCGCTGCTCATTCAGTTAATGAATCGCTACTGCCAGGGGG
TGATTGTTGAAGGTGTTGAAACCCTTGACGAGTGGCGTGACGTTCAGAATTCTCCGGCTTTTGCCGCACAAGGCTACTTC
CTTTCGCGCCCGGTTCCACTGAATACGCTGGAAAACGTACTGCTGGAGCTCTGATCGCAGGGCACCCCTTTCTGCCAGCC
TCGGCTATCTTTATGACAGGCAAGGCAATAAAGAAAGGGTGCCCGCATGACAAAAACAAGCAAAGCGATTATTGCTGTCA
CTGGAACACTGGTTTTATTGATTGTGGTGGCCATCATTATCATTGCCACCTTTGACTGGAATCGCCTCAAACCGACCATT
AATCAGAAAGTCTCTACCGAACTTAATCGCCCCTTTGCGATTCGCGGTGATTTGGGCGTGGTGTGGGAGCGACAAAAAGA
GGAGACGGGCTGGCGTAGCTGGATACCCTGGCCGCACATTCATGCCGACGATATTGTCCTCGGTAACCCACCTGAGATCC
CCGAAGTCACCATGGTGCACCTACCGCGCGTCGAAGCCACTCTCGCACCGCTGGCGCTATTAACGAAAACCGTTTACCTG
CCGTGGATCAAACTGCAAAAGCCGGATGCGCGCCTGATCCGCCTGTCTGAAAAGAACAACAACTGGACCTTTAAGCTCGC
CAGTGCAGAAAACAACGATCCCAATGCGCAACCTTCCGGCTGGTCGTTCCGCCTGGATAATATTCTCTTCGATCAAGGGC
GTATCGCTGTTAACGACAAGGTGAGCAAAGCGGATATCGAGATCCTCGTCGATCCGTTAGGCAAACCGCTCCCTTTCAAT
GAAGTCACGGGCAACAGTAAAGATAAAACGCGCGTGGCAGATTATGTTTTCGGGCTGAAAGCCCAGGGGCGTTATAACGG
CCAACCGCTGACAGGCACGGGGAAAATCGGTGGCATGCTGGCGCTACGCAGCGAAGATACGCCTTTCCCGGTGCAGGCAG
ATTTCCGCTCCGGCAACACCCGTGTGGCCTTTGTCGGCAAGGTTAACGACCCGATGAAAATGGGCGGCGTCGACCTCCAG
TTGAAATTCGCTGGCGATACCCTGGGGGATCTCTATGAACTGACAGGCGTGCTGCTGCCGGATACCCCGCCGTTTGAAAC
GGATGGTCATCTGGTGGCGAAGATAGATAGCGAAAAAAGCAGTGTCTATGATTATCGCGATTTTAACGGGCGTATCGGCG
AAAGCGACATACATGGCTCACTCACCTATACCACCGGTAAACCACGCCCGAAACTGGAAGGCGATTTGGAGTCTCGTCAG
CTTCGTCTGGCCGACCTTGGCCCCTTGATCGGCGTGGACTCCGGTAAAGGGGGAGATAAAGCGAAACAGGCAGAGCAGAA
GAAGGGTGAAAAAAATATCCAGCCTGCCGGGAAGGTGTTGCCTTACGATCGCTTTGAAACCGACAAATGGAACACGATGG
ATGCCGACGTGCGTTTTAAAGGGAAGCGCATTGAGCATGGCAGCACATTGCCGATAAGCGACCTCACAACCCATATCATT
TTACAGAATGCGGATCTGAAACTGCAGCCGTTGAAATTCGGCTTAGCGGGCGGGACGATCTCATCCAATATTCGCCTTGA
AGGGGATAAAAAGCCGATGCAGGGGCGTGCGCAAATCCAGGCGCGACGGTTAAAACTGAAACAACTGATGCCAAATGTCG
AGCTGATGCAGAAAACCCTCGGTGAGATGAATGGCGATGCGGATTTCCGGGGGACAGGGAACTCCGTAGCGGCGCTGCTG
GGCACCAGCAACGGTAACCTTAAGCTGTTGATGAATGACGGGCTTATCAGCCGTAATCTGATGGAGATTGCCGGGCTGAA
TGTGGGTAACTACGTTATCGGCAAGATCTTTGGCGACGATGAGGTGCGGGTGAACTGCGCGGCGGCGAATCTCGATCTGG
TTAATGGCGTGGCGCGTCCGCAAATCTTCGCTTTTGATACCGAAAACGCGCTGGTGAATGTGACGGGTACGGCGAGTTTC
GCCTCGGAGCAACTGGACCTGACCATTAACCCGGAAAGTAAAGGGGTGCGTATCGTTACGCTGCGTTCACCTTTGTATGT
GCGCGGAACATTTAAAAATCCGCAGGCGGGGGTAAAACCCGGGCCGCTGATTGCCCGTGGTGCGGTGGCCGCAGCGCTGG
CAACGCTGGTGACACCTGCGGCTGCACTGCTGGCATTGATTTCGCCATCGGAAGGTGAAGCCAACCAGTGCCGGGCGATT
CTGGCACAGATGAAGAAGTAAAAGTTCGGTGCGGTGGTTGCCCCTCACCCTAACCCTCTCCCCAAAGAGGAGAGGGGACC
GATCGAGTGAATGTCGGCGGAGTGCCAGGTTTTACCGTGCCGTTGTAACATCGTCGCCCGGATAAGGCGTTGACGCCGCA
TCCGGGAAAGACGTAATGATCATTACAGCGACTGGTGTTTGGTCTCGTGAGTCAACAACAGCGCGGTCAGCGTCAGGGCT
GCCATCGCCGCCAGATAAATCCCCACATACATCAGACCGTAGTTCGCCTGCAGCCATGTGGCGATATAAGGCGCAACGGA
CGCACCCAGAATTGATGACACGTTATACGAGAACGATGCACCGGTGTAGCGCACTTCGGTCGGGAACAGCTCCGGCAGCA
GCGCACCCATCGGGCCAAAAGTCAGCCCCATCAGGCTCAGACCGATCAGCAGGTAAGCCATTACCAGCGCCGGGTTGCCG
GAGCCTAACAGCGGCGGGAAGACGAACAGCGCAAACAGAATGATCAGTGTTGTAATGGCGATCATGCTTTTGCGACGGCC
ATATTTATCGGCCAGCAGCCCGGCAACCGGCACCATCACACCAAAACCAATAACCGCCATCATCAGCATCCACAGTACTT
CATTTCGCGGCATACCCAGCCCGCCAGGCGAGGTGCTGAATGTCATGGAATAGACGGTCATGATGTAAAACAGCGTGTAG
GTGGCCAACATGATGAAGGTGCCCAGCACGGTCACACGGACATGTTTGGTCAGCAGGGTGCTCAGCGGGATTTTCACCTG
TTTTTTCGCAGCGGCGATTTTCGCAAATACCGGCGTTTCATGCAGAGACACGCGAACATACAGGCCAATCAACACCAGCA
CGGCGGAGAAGATAAACGGTACGCGCCAGCCCCAGCTCATAAACTGCTCGTCGGTCAGTAACCAGGAGAGCAGCAGGAAG
GTGCCGTTCGCAAAGAAGAAACCAATCGGCGCGCCCAGTTGTGGGAAAGAGCCATACAACGCGCGTTTACGTGGCGGTGC
GTTTTCGGTCGCCAGAAGCGCCGCACCGCCCCATTCACCACCCAGCCCCAGACCCTGGCCAAAACGTGCCAGCGCCAGCA
GCAGCGGAGCCATCACGCCGATGGTTTCATAGCCTGGCAGCAGGCCAATTAATACGGTGGAGATCCCCATCGTCAGCAAC
GACGCCACCAGGGTGACTTTACGCCCTACGCGGTCGCCGAAGTGACCAAACACGGCGGAACCAATTGGACGTGCGACGAA
AGCAATCGCAAAGGTGGCGAGCGACTGCAACGTTGCTGCGGTCGGATCACCCTGCGGGAAGAAGATATGCGGGAAAACGA
TAACCGCCGCAGTGGCATAGATATAGAAATCGAAGAACTCGATAGCGGTGCCAATCAGTGAAGCGATAACGACTTTACTG
CGTGAGTTTACCGGCGTGATTTCCTGCTCGTTGTCTAAGGTTGTGGCTGTGGCTTGCATAAAATTTTCTTATTTTTTGGC
GAACGAACGACCATATTAGCCACAGCAAAAGCGACATTTCAATCTGTAACAAAGTGCGCGAACGTACAAAAAACAGGCAA
AAAGCGGATAATTTTCAGACCTGCGATTTCGCTTCTATGAAATGCTTCACATAATTTCAATAATAGAATTTAAAACTGGT
TTTAGGTTAAATAAAAGTTACGGCTTGGATATTAATGCTGAAATGATGAATTGGGCTGAAATATTCAGCCCAGTTAGGCA
TTTAGCGGTGTGTTTTGCCTGGCATCCGTGGGTCGTCTTTGTAGTGCGCAGTGGCAATCCAGGCGGCGCAAAACAGCGTC
AGCCGGGCAAAGAAGTAGAAGAACGCCATCAAACCTAGTACAGAACCAAAGGCGGCGCCAGAGGGAGATTTCACCAGCGA
TGGCAGCATGTAGGTCATCACAATTTTGATCACCTCAAAGCCGATCGCCGCAATAAACGTACCGCGAATCAACGCCTTTT
TCCGTGGACGGTGGCGCGGTAGCCGCCAGAAAATCCAGAAGAACAACAAGTAGTTGGCGAATATAGAGATCGCCAGACCA
ATCAGTCGCCATGCAGGTTTCAGCCACTCAATATTATCAAGATAGAGGGCGGAGATAATCATCTGCTGCGCCGAACCGGC
AATCGAGGTGATGGAAAGCGTGACAATCAGCGCCACCAGCAGGCCAATCAGCGAAATAAAATCACGGAAATACTTCACCC
AGATTTTTTCCTGGTCCTGTGGATTACGCTCCCAGACATCCCGCGACTGGGCGCGTATCGCCTCGCGCAGGTTGCCCATC
CAGTTAACGCCGGAGTAGAGCGCAATCGCCAGTCCGACAATCCCCACCGTGGTACGCTGCTGCACGGCGGTATTGATGGT
GCTTTTCAGGGTTGTCGCCAGCGTCGGGTCGCTAACGTTGGTCAGGATCTTAGTGAAAATGTCCTGCAATAGCGTGGGGT
GTGAGGCGAGCACAAACCCGGCAGCGGCAAAGGAGACCATCAGGATGGGGATCATCGACAAAAATGAGAAATAGGTGATG
GCCGCGCCAAACTGGTTTCCCATACGATCATTGAAGCGCTCAGTGGCGCGGATCAGGTGCGCAACCATTGGACGGCGCTG
CACTTTTTTCGCCACCTGGGTGACCGTTTCCAGCGGTGAGGACGCCTTGTTGTCACCCGCGTTGGGAGGGGTGTCTTTCG
TTGATGTTCCCGATGTCTCCATTTTTCTGACTGGCTCGTAATCCAGATCCTGGGTCGGACGTTTTTCGCTGTTTTCCGGC
GTCATCAGGGCAATTTTCCTTCTTTTTAACTCGCAGTGAATAAAATTATAGACTGCGTCTAATCAACGTAATCTTTCATC
ACTCCGGCCAGCCATTCCATAAACAGATGCACGCGACGCGACAGATTACGCCGATGGGGATAAATAAGTGATACCGGCAT
AGGTTCTGCACGATATTGCGGCAGGATCTCCACCAGCTTTCCTGCGCGCAGCGCTTCCCGCACGCCGACGCGCGGCACCT
GGATAATTCCAAGCCCTGCGAGGCAGGCGGCGTGATAGGTCTCGGTGCTGTTGACTGTCAAAATGCCGCCGGTTTTCACC
CACGTGGTCTGTTTATCGAGGCAGACTTCAAAGCCTTGCGGACGCGCGCCGAGGTTGAGGGCGTAATGCACAACCGCATG
CGAAGAGAGATCTTCCAGGCTTTCCGGGTAGCCGAAACGCGCCAGGTAGTCGGGGCTGGCGCAATTGATAATGGAAAGCT
TACCCAGCGGGCGGGCAATCAGGCCGGAATCTTTCAGCGTGCCGACGCGCACCACACAGTCAAACCCCTCGCGAATAATA
TCCACCAGCCGGTCGCTGCTGCTTAGCTCCAGTTCAATACCGGGATATTGCTGCAAAAACGCCGGTAGCCGTGGAATCAC
CAGGTTTTTCGCCACGGCCACGGGCATATCAACTCGCAACCGCCCGCTGATGCTCGACGGATCGTGCAGAAAAAGTCCGT
CAAGTTCGTCCATATTGGCGAGCAAATCTTTCGCCCGCTCGTAATAGACCATCCCGTCCTGGGTGAGCTGCACCCGTCGC
GTTGTGCGATGCAGCAACTGTGTACCGAGGTGGTTTTCCAGTGCCTGAATCTGCCGCGAAACGCTGCCTTTAGGGAGGCC
TAATGAGTCTGCCGCGCGGGAAAAACTCTCCAGTTCTGCCACGCGGATGAACAATTGCATTGCATAAATTTTATCCATCG
AACGCATCCATTGTTGTTGCAAATGAAACAGTGAAGCGTAATTCAGCGCCTTTATTGTTTTACCACCAGCTAATAAGCTT
TTTCCACAGTCAACACCAAACAAAACGAGGTTTCTTATGACACAACGTATCGCATTAGTAACAGGCGGCAGCCGTGGACT
GGGGAAAAACGCAGCGCTGAAGCTGGCAGAACGCGGAACCGCCGTCATCCTGACCTACAACAGCAATCAGCAGGCGGCTG
ATGAAGTTGTGGCGGAAATTGAGGGAAAAGGCGTGAAAGCGGTGGCTTTACAATTGAATGTCGGCGATGTTGCAAGTTTC
GAGGCTTTCGCCCTGGACGTACAGCATCAGCTAAAAAACGTCTGGAATCGGGATACATTTGATTATTTATTAAACAATGC
CGGTGTTGGCATCGCGGTTCCCTTTGCTGAGGCCAGTGAAGCGCAATTTGATGAATTAATGAACATTCATTTTAAAGGGC
CATTCTTCCTGACACAGCGCCTGTTGCCATTGCTGGCAGATGGCGGACGCATCCTCAATGTCTCAAGCGGGCTGGCGCGT
TTTGCGCTGCCAGGATACGCGACCTATGGCGCGATGAAAGGGGCAATGGAAGTGCTGACCCGCTATCAGGCTAAAGAGCT
GGGTCCGCGCGGGATTTCCGTCAATATCATTGCCCCTGGCGCGATTGAGACCGATTTCCGCGGAGGTGAAGTCCGTGATA
ACCCGCAAATTAATAAACATATTGCCGGGCAAACGGCGCTGGGGCGCGTCGGTAAGCCGGATGATATTGGCGGCGCGATG
GCGGCCCTGCTGAGCGACGATCTGGCGTGGATGAATGCTCAACGGGTGGAAGTCTCGGGCGGGATGTTCCTGTAAAGGTC
GTCGTTTAACGTGGTTTAGCTATCGATCCCAGACGTATGCCTTATCATTTGCCCGGCGGCGTTATGCCACCGGGCGGTGA
GACTTATTGCTTCTGAAAGTGGGTGACTTTGATTCGGGCTGGTTTCTGTTTAGCGTCTAACGACCCGCTAATGCCCACCA
GTTCGTCCGGGGAGACATTTTTGCCATCGAAAACGGCCATTGGGATATACACGTCAATTTGCCCGGTTTTGTCGCGGAAC
TGGTAGAGATCTTCCCCCGTTTTCTTCACGAGGTTCCCTTTGAGCGAAACGGAAGCGCCGTCATGCATGGTTTTCGCCTG
TTTAATGGTCATGCTACGGGCATCTTCCATACCGCGATAGCCATCTTCCATTTTATGCGGCGGCGGCGGCGCCTTGTCCG
TCTTTAAACCTGGTGCATCCTGCGCGAATGCCGCCATGGAGAATAATGCTGTAAAACTTGTTATCAGCAGAATCTTCTTC
ATATGCTCTCCTCTTTATTGCCAAAACACTGCCTAAGCCTGGCACAGAGAGAGGAAGATGACAGGTGAATTATCTGCTTT
CACGGTATTCATGGTGCAGCAGACCAAACAGCCAGTCGTTATGCCAGCGCCCCGCCAGCCAGAAGGCTTCGCGTAGTTCA
CCTTCCTGCACAAATCCTGCTTTTTCCAGTAAACGTTTAGAGGCGTCGTTTCCTGCCGTTACGGTCGCGACAAGGCGACG
AATGCCCCCTTCGGTGAAGGCATAGCGGCAAACCGCCTGTAATGACTCCAGCCCGTAACCTTTTCCCTGCGCCTGGGGGG
CAAACAAAAACCCGACTTCGGCGCAGTCTGCTTCGTGATGGCGGTAGCCCGTCACCCCAAGCGGGGTTTGCGTGGCGCTG
TCGCGCACCACAAGACATAACCAGTGCTCACTGCCGGGAGACCAGGCAGGCAGGCGGGATTCAAACGCCTCGCGGATGGC
TTCCTGCGGGCGGTCTTCGGCAACATAACGCATGACCTGCTGATCCTGCTGCAATGCGAGGAAAAAAGGCCAGTCTTGCG
GTGTTATCGGCGTGCAAATGAGCCGTGGCGTGACCAGCGTCGGCATAAAAATAGCTCCATTGTTTTTTTCGTGTTAAAAC
CGCTATCACTGATAATAATCATTAACTGGTCTATGTTTTAAGTATCCATAAATAAAGAAAAATTAACGTTTCTTTTTTTC
CAGTTAATTATTTCACCGGTTGTACTTAAAGGAAAAGAATGACCCATACATCCTCGCAGAACCTGGGGGAACAATTCGAG
CAATGCACAGGAATTATTCGTCAGGCATCGAAAGAAATATTAATGCTGCTTAATGTGCATTTTGACGAAGGGAAGGATCC
TCGCTGGTTTCTTGAACAACTCGATATTGCACGTTTGAGCCTCGGCGGATGGGGCGCTGTCGCAAAACGGTTAAGGCTTA
ATGATGCGGAATTAACCCAATTCACCTTACAGCTACGCCATTTGCAACAACTGGTGCCGTATTATGAAAAAGGGCAGAAC
GTTACAGAGAACCAGCTTATTGTCGCGCTGCGTTTCGTGCGCACGCTGGAACATCTGCGGGCGAAGCAGCCATTGCTGAC
CTATGCGACAACCCTCAATGCAGACAAAGAAGGGCAGCAGCAGGGGTTAAAACAGTTACGGGCGCTGGAGTTGATGCTCA
AATCGCTGGTAACAAATGCCTGGCCGGATGCGTTGCGGCTGAGTAACCACCTGAAAACGCGATTTGGCGCCGATTGCGTT
CGGCGCTGGTTGAAAGTCGGCGATCGCAACGATGTACTCAGTGGTATGTTATTTAGCGAACTGGCGCTGTTATTAATTGA
TAAGAAAGAATTTAGCCAGCATTATGCCCGGCTTTTTAACGATTCACCGGTATTGAGTCTGTTTCTTGAGCCGCGCAAAA
CATTGCAAACCTTTCTGGACGATATTCGGCAAATACGCAGCGCTGTCGTCGCGGGGCAACCGTTAACCTCGAACCAGTTG
ATGCTACTGGAGAACTATTACCCGCAGATTGCCGGGCCAGTGCAGCGGGCATGGGAAGACGGGCGTATACAGGTTAATCC
CGCAAGCTTGCTGCGAGAGGCGGAAGATGATTTAGATACATTCTGGGAACAGGCGCGCAAGAAAGATCGGGCGGCGGGAG
GTGATGCTATGCAAATTCGCGATGGAATTGAAAGGCCGGAAAAACGCGCCGCGCGTACCCGCGAGGAGCGTGAACAGATG
CTTTCCAAAGCACTGTGGGGCGCAGTCGGCGTTGCGGTGCTGGTCATCGTGGCGGGAGCATTCTGGTTGTTTAGCGACTC
ATCAGTATCGGTGCCGGTGTCAGGGCAGGGGCGGATTACGGTGCCTATCTCTCAGGATAAGGAAAAAGCGACGCCCAAAG
AAGAGTTGACCAAAATGGGCATCCCCCGCGATGAGAGCAACTTCCGTTCCGCAATTGACCGCAACGATACCCGCGTCGTG
TCGCTGTTTCTCCGTACGGGCATGAGCTGGAAACTGTCGTGGACCGAGCAGGCGATGGCGAACGATTACACGGATGTGCT
GGAGATGTTGCTGCGTTATCGGCTACAAATGGAAGAAAACCGCCCATGCCGCCGGTTTATCGAAAACATGGGGCATGAGA
TGGCTTCCGGCACGAAACTGACATCGCTGCGTAAGAATTACCTGCAGGCGTTCTGTACATCGGAACCCGTCGTGAGACGT
CAGCGTTATGAAATGGAACAGGCGCAACTGCGTTATGAGGCTGCGCCTGACGATAACACGAAGAAATGGGCGGATATTCA
GTCGGCTATTTATGATGCTATCGACTGAATAAACGGGGAGCTACGGCTCCCCGTATAACCCGATGAGGCGACGAACCACA
CCGTTTGTCCAGCCAAAGCCGTCCTGGAGCGGATATTCACCCCCACCCCCTTCGCGCGGCGTGCTGCTGGCGATATGGTA
TTTCTCAATCAGCTTGTGGTGGCGCTGGTAGAAATGGTTAACGGTGCGCAGCCAGTTATGGGCAATCTCGTCACCTAACG
CGTCGTTGCCGTACAGTTTGAAGCCCTGAATCGCCATCCACTGTAAGGGCGCCCAACCGTTCGGTTTATCCCACTGCTCA
CCGGTTTCATACTCCGTCGCCAGAATACCGCCAGGCGTCATCAGGCGCGTGCGCGTGGCCTCTGCCAGTTTATCTGCCTG
CTCATGCGTAGCCATGCCGACATACAGCGGGACCAGGCTGGCAGCGGAAAAGAGCGCCATTTCGCCACGACGCCAGTCAT
AGTCGCGATAACACCCTTTTTCCTCATCCCACAAGTAGCGATTGACCGCTGCCCGTCTGTCGCTGGCTTTAAGACGGAAT
TCCGCCTCCTGCTCCCGTTCACCTTTTAAGCCGGCAATATTGGCGATAGCGCTTTCCAGTTTGAACAGGAAGGCGTTCAG
GTCGATGGGGATGAACTGGGTGGTGCGAATACTCGCCAGGCGATTGGCGTCTCGCAGCCAGCGTGACGAATAGTCCCAGC
CGGAAGCCGCACCCGCACGGAGATCCCGGTAGACCTCGTTAGCCGGGCGAGAAGAGTGCTTCGCGGTTTCCACATCCTCC
AGCCAGGATTCATCACGCGGTGTGTCCCTGTCATCCCAGTAACGGTTGAGCAGGGATCCGTCAGGCATACGTACCGCGTG
GCGATAGGCCTGGTTCGGCAGCAGCGACTCCGCGCCATCCATCCAGAAGTCATACTCCATCAGCAGATGGTCCAGGTAGC
GTCGCGCGCCGCGCACGCCATCCTCTTCAAACAGTTCTACCATCAGGGCGAACACCGGCGGCTGCGAACGGCTGAGATAG
TAGGTGCGGTTGCCGTTTGGAATATGCCCGTAGCGTTCAATCATCCACGCGAAGTTGTCCGCCATACATTTCAGCATGTC
GTGGCGACCACTTTCCGCCAGCCCCAGCATAGTGAAGTAGGAGTCCCAATAGTAGGTCTCGCTAAATCGCCCACCGGGGA
CGATATAGGCCTGTGGCAGAGCAAGCAGTGATGACCACGGGATATGGTCCTGCGGCTCACGCGTCAGCACCGGCCATAGC
TGGTCGATATGCTCTTTGAGGGAGTTTTCCGGGTCCGAAACGTATTCACTGCCATAGGTTTCCGGCATCCAGAAGTGCGC
CTGAACAAACAGCCGCAGGTCAAAATCGGGTTTGCGCTTAATTTTGCGATAGCGAATTAAAATATCGAGCGGATCCATTT
TCGGCGCACAGTCCGGGAATGTTTTGCTATCGGCAAAAATACGCGATGACTGCACGTGTTCAAACAGTTCAAGATAACGA
TCGGATGGGGTCAGGGCGTCCGAAGCAGGCAGCCCCTCGATCATTTCCGGTTCCGGCTCCGCGTCGATCATTTCAGCCAG
TTTTAACTCGCAGGGATCGATTTCGTAGCGGGGTTCTTGTGCGATCCCAAATTCTACGGATTCAGCGCTGTGAAGTTTCT
GGTTGAACATAATAATACTGGCCTCCGGAGGTCGTCGTAAGAGTTTACGGGTGTTTCCCGGCATATCTATAAGCTTAGAC
ATTCGCTTCGATCTTTGGGGTGCAAAGCGTGCGCTAGATCACGTTTAGGCGCGGGTGGAAAAAGAGCGAAATCAATTAAT
TTTTATAATTTCAATCGCTTAATTGCCGCTCCTCCGAAAGCGAAACGACAGAATTCAGAACATTCAAAATGCAACAGGTT
ATGAATATTCAGGGCAATCCCTTTAGCCTGGTAACTTTCCCGCATTCACGCCAGTCAGTAACCGCAAAAAATTTAGCGTT
CGCGGGTTATTTTCACTCTCTCGGGTGACGATCGCCATGCATAACTCTGCGTCATCTTCGGCAAGCGGGATAAATTTCAC
TCCCTTCGGCTTGAGCTGATCAATGGGTCTGGGTAAGACGGAAACACCCACGCCTGCGCCGACAAGTCCAATATGCGTCA
ACACTTCCGCCGCCTCCTGGACGACATAGGGAGTGAAGCCCGATTTCTGGCACATACGCCTGACTTTATCCGGCACGGAT
GCGCCGGCCGTGTCGGGATAAAAGATGAAAGGCTCATCTTTCACATCAGTAATGGTCAGGGTTTCACAGGCGGCTTTGGG
GTGATCATCAGGCAGCACGACGCAGAGCTGGTCGCGCCTGAGCACCCGGATATTCAGGCCATCGCGGGTGGTTCCTGGCG
TGACGCGAATGTATCCCACGTCGATATCCTCATTGAGCAGAGCGGTGAATTGCTGCTGTGAGTACATCTCACTGAGCGTG
ACCCGAACCTCGGGATAGTGACGGCGGAAAGCTTTGAGCGGCGCACTGAGTTCATCGACCAGCAGCCCGGTGGTGGTAAA
CCCAATACGTAACTCGCCGCTTTTACCCTGCGCGATGGCCCGTAGCTCGGCGGGAAGGTCGCTGCTGAGTCGCAGCATCT
CTCTGGCTTTAATCACGAAATGCTCGCCCGCTTCTGTCAACGCGACTTTGCGCCGGGTGCGATTGAATAACAGAACGCCC
AGCTCTTCTTCAAGGGCCTGAATCTGCTGTGATAATGGCGGCTGGCCGATATTGAGCTTTTCTGCGGCACGGGTAAAGTG
CAGCTCCTCAGCCACGGCCAGGAAATAGCGAAGGTGACGGAATTCCATTTATATTTCCAGATATATAAATACATAGAGAT
TTATATATTGGACAGGTATACATCGCAACCTTACCATTGCCGCCAGATTATAAATAAAACGCTATTCCACTCTTTTAAGG
CTGCACCGCGCGTGCGGCCTGAGCGCTGATACCAGGGAAAACAGATGAGCAGTGAGTTATTGGTATTAATACCCGTGGCG
TTTATTGCCGGGATTATTAATGCGGCGGTGGGCGGGGGCGGGCTGATTACCATGCCGACGTTTTATTCTACCCTGCCGCA
GTTCACACCTGCCGAAATAATGGGAATCGACAAGTGCTCCTCCGTGATGGGGCACCTGATGTCTATCAAGCAATTCACCG
CGCGCCTGCGATTGCCGTGGTCATTGATTTTGCCGACCGCAATAAGTGCGGTTATCGGCGCGTACACGGGCATTAGATTG
CTGGATTTTATGCCATCCGACTGGATGCGTCCGATAGTGATTGTGGTGCTGGCGATCATGCTGGCGTACACCTGGTTTAA
ACCGCAGTTTGGTCATAGTGATACCAGCCGGGAACCCACCCGAGGTGATTTGGCGAAGGGGATACTGTTAGGTTTTGCGA
TTGGCTTTTATGACGGTTTTATCGGTCCGGGTACCGGCAGTTTTCTGCTCTTTTTGTTTATCCGTTTTTTCCATTTTGAT
TTTTTACGTGCAACGGCCTGCGCAAAAGTGGTGAATTTCGGCACCAATTTTTCCACGTTGTTCTTTTTAATTCCTAATGG
GCTTATTCATTACGATATTGCAATACCGTTAGGGATTTCCGCTATTTGTGGTTCGCTGGTGGGCGTGCGTGTTGCCCTGC
GCGGCGGAAACCTGTGGATTCGCCGTCTTTTTCTGATTCTTGCCGCAACGCTGTTGATAAAGCTGTTATGGGAGACGCTG
CATTAACGGTACATCAGGTTATCGAATGATCGGCTGATATCGTTGCGTGTTATCGTCAGTATTTCGCCATATTTGCGTGA
GACGATAATGGAATTCGTGACGACGACCCTCGACAACTGCCTTGATATTCGCCATCCGGTTTTATGGCCGCACCTTCCCC
GCGATGCATCACGGGTGGAAGGTGACGATGATGCGCTGCATTTTGGCGTGCTGCATAACGGTAAACTGGTGAGCTGCCTG
TCGGTCTTTATGCTGGATGCCTCGGTTTGCCAGATTCGTAAGTTCGCCACGCTGGAAGCGTATCAGGGGCAGGGTTTTGG
CGGCTTTTTATTGCAATCTGTACTGGAAAAGATGGCGGCAGCCGACGTATATGACGTGTGTCTGGATGCACGTATCGGGG
CCGTCAACTTCTACAACAGGTTTGGTTTCCGTCCCGAAGGCGAACACTTCTTCAAAAAAGGGATGGAGTATGTGCGGATG
GTGCGGGGGTAAAGGACCGATCGAGCAGGGAGAGGGGATCGATCATGCGGGCTGCGGGCTGGCTTTTCACCCTCTCCCTT
TTAGGGAGAGGGCTGGGGTGAGGGTCTACGGAATTAACGCGGGATCTGCTGCGTAATGCAGTGAATATTGCCACCGCCGA
GCAGAATTTCACGTGCCGGAATGCCGGTAATCAGGAAATCCGGGAACATCTGACGGAACAGCACTTCGGCCTGCGCATCG
GTGGCCGGGTCCAGCAGCGGGTAAATAATATGGTCGTTGCTGACCAGATAATTCACGTAGGAGCCCGCCAGGCGATTACC
TTCGGTGCGCTCAATCGCCGTCCCTTTCTCAACGTCACAGGTCTCTTCTGCGCTGGCATACAGCGGCTGCGGTGATGGCA
CTTTCCAGACTTTCAGCTTGCGACCACGCGCATCCGTGGTGTTTTCCAGGACGTTGAGTGCCGCAACGGAACGGGCGTAC
TGCGGATCGTTCTCGTCATCGGTCCAGTGCAACGCCACTTCGCCGGGGCGGACAAAACAGCACATGTTATCGATGTGACC
GTCGGTCTCGTCGTTAAAAACCCCTTCTGGCAGCCAGATAAAGGTCTCAACGCCCAGATATTCACGCAACTGCTGCTCAA
TCTCCGCCTGCGACAGGTGCGGGTTGCGGTTCGGGTTGAGCAGACACTCTGCGGTGGTCATCAGCGTGCCTTCACCATCC
ACATGAATGGAGCCGCCTTCCAGAATCAGGTCGGTGTAGTAGCACGGCATCTGGTGATACTGCGCCACCTGGCCTGCTAC
TTGTTGGTCTTTATCCCAGCTTTCATAAAGGCCGCCGAGAAGACCGCCCCACGCGTTAAACGTCCAGCTTACGGCACGAA
TCTCTCCCGCCGGGTTACGCACCACGGTTGGGCCGGTGTCGCGCATCCAGGCATCGTCGCTTTCCATCTCCACCAGCGTC
ACGCTGGCTGGCATGGTGCTGCTTGCTTTTTCCATTTCGGCACGCGGCACTGCCATAATGACAGGCGTCCTGCGGGAAAT
AGCCTCAGCCACGGCGGCGAACGCCTTTTGCGCTGGCGCACCGTTGGCGCGCCAGTTGTCAGTACGATAAGGCCAGCACA
TCCACACTGCCTGATGCGGTGCCCATTCTGCAGGCATGGCGAAGCCATCCTGACGTGGAGTTGTCAGCGCGGACATTATT
TGCTCCTTTCGCTGCCGTCAGATGTGGCGATGGTGCCGTACATGTTCGGGCGACGGTCGCGGAACAGGCCCCATGATGCG
CGCTGTGCGGCAATCGCGTCCAGGTCGAAGGTGTGTACCAGCACGGCTTCGTCAGTTTTGTTGGCCTGCGCGACCAGTTC
ACCGGTCTGATCGGCGATGAACGATGAGCCGTAGAAGGTCATTTCCAGACCTTCGATGTATTTGCTCGCTTCGGTACCGA
TACGGTTAGAGGCGATAACCGGCACCAGGTTTGCCGCCGCGTGACCCTGCTGAACACGCGTCCAGTGCGGCTGGCTGTCG
ATGTCCGGATAAGCGGGTTCAGAACCAATCGCCGTTGGGTAGAAAATGATTTCCGCGCCGTTCAGTGCCAGGCAGCGTGC
GGTTTCCGGGAACCACTGATCCCAACAGATGCCCACGCCGATTTTCGCGTAGCGGGTATTCCACACTTTGAAGCCGGTGT
CGCCTGGGATGAAGAACTGTTTTTCCTGATAAGCCGGGCCGTTCGGAATATGCGTTTTACGGTAGGTTTCCATCACGGTG
CCATCGGCATCGATCATCACCAGCGAGTTGTAGTACGCGTTGTTGTGTTTTTCGAACAGGCTTAACGGCAGCACAACTTC
CAGCTCTTTTGCCAGGGCAGAGAAATGTTTGATCAGCGGACTGGTGGCCACTTCTTGCGCCAGCGCATAGTGTTCCGGGC
TCTGATCAATACAGAAATAGGGAGCAGCGAACAGCTCCTGAATCAGGATAACCTGCGCGCCTTTGCTGTGCGCGCCACGT
ACCAGACGCTCAGCGTTGGCAACGTTTTTTTCCAGTTCCCAGGTGCAGGCCATTTGAGTAGCGGCAACCGTTACATTTCT
CATGAGCGTCTCCATAAAAGCAGATGTTGAAGTGTGCAGTTTATAAACACCAGGCGTGCTTACTTTACGTTGCAATGACT
ATAGCAATCTCCAGCGTTATGCATAAAATGTATTATTTGCATGAAATAATGAACAAGGTGCATAGTCATGATGGATCTGA
ATTTGCTGCGCCTGGTGCCGATTCTGGCTAAAGAAAAAAACGTCACGCGGGCCGCCCGCAAAGCCAATATTACGCAATCG
GCATTCAGCCATGCGCTCAATCGCCTGCGCGAGCAGCTTAATGATGAGATGTTTGTCCGTACCCGCAATGGTATGGAACC
GACCCCTTATGCGGCGTCGATGATCCCGGTGATTGAAAATGCCCTGAGCAAACTGGAGGCGGCCACGCGGGGGAAAGGCA
ATTTCAACCCGGCCAAAGATCCGCACACTTTCTATATTGGCGCGGTGGATTACTTCGAGTTTATGTACATGCCTGCCCTG
ACGGCGAAATTTAAACACACTGCGCCGAATGTCCGTCTGTCCGTCGATATTCTCTCCGAAACCATTAAGTTTGAACGGGT
GGAGCGCGGGCAATTGGATGCCTTTATCGGCGTGGATAACCTGCAATACATCCCGCAGTATTTTAATAAACACCCGCTAA
TTTCCGACCATTATGTGGCGATTGCCTCGCTGGAGCGTAGCGATCTGCCAGAACAATTGACCCTCAAACACCTGGTCACA
GAAGCGCAAATTCATCTCCCGGCGGTAAGCTCTGGTGCGGACCATATTGATAGCTGGCTGCTGACGCAGCACCTTTATCG
CCCTCTCACGACGGTAGTGCAGAGTTACGCGGTGGGAGGTCGAGTGGCGGTGGCGTCGGGTTATCTGATGTGTGTGCCGT
ATCGCATTGCGAAGGAGCTTGCCGCGATGATGCCGCTACGGATTATGGCATTACCTGAGGGGGCGCCGTCCTATGACTTA
ATCCTATTAACGCATCGTTTATTTGATTATCAGTCGGCATTACAGTGGTTGATTGAGGAAATGAGAACGGTAAGCGACGC
ATTTTAATAATTCTACATTATTGATACCTATTATAATTAATTGCAATATCAACTATATAAATAATAAAAGAAAGGTTGCT
TTTAAAACCTCATGTTGAAGTGACATGTTTTAATTTAGTAAATATATTCTTGTTTTACTCTATGAAAGGATGTAACGCTT
GACCGCTCAGGCATATCTCCATAGTCTGTAAAAATAATATCATAAGTATTCTGACTGCTTTGGTTCTTATGATTGATAGA
TATTCCAAATTGGTTTGTGTGGAATATTTCCCATGGTTATATGTGCGATTTCTATTATTTAGCGTTTATCCAGGAAAGCA
GTGTTGGATTCGGGAGCAAAAAGTAAGAATGGAACTCATTTTTTATCGAACAGGGGCATGGAGGGGTTGTAATGATTAAA
AGGATAAAGTTGAAATGCTTGCTAATATTAAGCTTGCTTTTGGGTTTAGTGAGTAATCAGGCATTTGCACTCTATTGGGA
TAAAACTGAAACCACAGTTTATATGGATGCTGCAAGTTTTCCAAAAACGCTTGGGAATATCACATCCCCTGCCAGCCCGA
CTGCATCCCTTAAAGTAACTGGTTGGCCAGACTCCGTTTCGAAGGACAGTATCAAGATTTGGTGGGCAAACTTTAACCCT
GATTTAGCCAATCGTGGCTTTACTTTACAGGTTAATATTAATAACACCGGTTGGATTAATGCTAATGATGCGGCGCAAAA
ATGCGTCTGGATTGATGGGAGTTGTAAAGTATTGGGGGGAACCGTTGAATATAAAAACTATCCAACTCTGCCTATTTCGG
TAAGATTATTAAGAAATAGTACTGCAGCCTATGAGGCAATTCCCATCTGGACAGAAATTGCAACTATAACTCTGCGACAT
TATTCAGCCACAGCAACGTCTGGCGGGTCAATGGCTAATCTGATTTATCGATTTAATGGTGATATTGTCCCCATTGTCCC
AACCTGTGATGTCAAAACGTATGATACTTCTGTGACGCTACCGGAGGTAAGGCGTAGTGATCTGATGAGATCAATTTGGC
GTTATCAGGGAGCTAACAAGGAATTTACTATTAATATAGATTGCAAAAATAATGTTGCCAAAGCGAATATTACCTTTAAT
GGTGATAAAATGCCCGGCGTGAGTAGCAATGATGTGCTCAAGAATATGAATTCGGGAAACGAAAATGTTGGCGTTCAGAT
CTTATTTAATAACACACCTCTTGTCATTGGCAAAGAAGTGTTAGTAAAATGGTGGCCTTCCGGTAATACCCCGATCAAGT
TTAAAGCTTATTATTTTACTAAAGGTGGGAGTATCTCTCCCGGAACGGTAAAGGCTAAAAGTGAGTTTGTGCTAACCTAC
GAGTAAAATAGTAAAGGGGCATCGTTCGATGTCTTTTAATTGTTATGTACTCTGCGCCAGCACTGCCTGCTGCGGTGTCG
CGCGATTCGCAACGATTGCCCCGTTGTAACATACCGAACTGCCTGAATACCTGACCCTCAACCACCTGATCACCGAATCA
CAAACCCCTCTCCTGCAGTCAACTCCGGCGCGGGCCATTTTGATAAAAGTCTGCTGGCGCAGCAATATTATCACCCGCTC
CCGACTGTGGCATCGAGCTACGCGGTGGGCGGGTGTGGGGCGATGATGTCGGGATAACTGATATGTGTCCCGTATTGCAT
TGCGAAAGATCTCGCTTCAATGATGCCGCTATGGATTATAGATTTGTCCACGGGCGTGCCATATTATGACTTAATCCTGT
TAACGAATGGCTTATTTGATTATCAGTCTACATTGTTGTAGCTGATTGAGGAGTCAAAGCGGATAAGTCATAAATTCAAA
TAAAATCCATATTAAATTTATCTGTTTTAATTAAAAACATTCGCCGTGTAAATATTATAAATTACACGTATTCACGTTAA
GGTTGCAAATGATATGTGTATATTCTTATTTTATTTTTCGAATAACGGTAGATTGTTGACAGATTCGTGGTTTCTACGTA
GTTTGCCTAAACAATATTCTCTGCTTTTATTTTATATGAGTACGGTGAATTGATTAGGTTAACTTAATCATTATGTTTAT
GCATAACCAGCGTTGCAATTTAACGTATCAATGAATAAAGAGAGTGTTAGAAAAGGAAGTTTTTTTATTATTTTGCTTAT
GTTTTCAAGGAGGGAGAGAGTGATTAAAAGAAATAGCTTAATACGTTATCTCATATCCGGCCTTTTCATTGGTTCAATCA
GTCAGTATGCCGGTGCAGAGGAATGGACGGATTTTACGTGGACGAATACGGAAACCACGGTGTATATGAACGCTTCAACA
TTTCCTAAAACGCTCGGGAACATCACTTCTCCAGCGAGTCCTACGGCTTCCTTGAAAGCGACAGGTAGACCAACTGAAGC
AATGAAAGACAGCGTTAGAATTTGGTGGGTCAACTTCAATCCTGAATTAGCCATTCGGGGGTTTACATTACAGGTAAATA
TTAATAATTCAGGATGGATCGAAGGAAATGCTGCTAAGGATGTGTGTGTCTGGGTTGATGGAGATTGCAAGCTTTTTCCG
GGGCCCACAGTGCAATATGTCGACTATCCAACAGTACCCATTTCAGTCAGATTATTAAGAAACAGTACAGCTCCCTATGA
CCCTATCCCACAGGGAACAAATATAGCCTCAATTACTATGAGGCATTATACGGGGCTGGTACCAACGGGCATAACGATGG
GGAATCTTCACTATGTCTTCAATGGAGATATTGTACCCCTCGTTCCAACCTGTGATGTCAAAACGTATGATAGTACTGTG
ACGCTACCGGAGGTAAGGCGTAGTGATTTAATGAGATCACTTTGGCGTTATCAGGGAGCATACAAAGAATTTTCCATTAA
TATAGATTGCATAAATAATGTCTCTAAAGCGAATATTACCTTTAATGGTGATAAAATGCCTGATGTGGCAAGTAACGATG
TGCTGAAAAATATGAATTCGGGAAACGAAAATGTTGGCGTTCAGATAATGTTTGATGACACGCCTCTCGAAATAGGAAAA
GAAGTATTAGTCAAATGGTGGCCTTCTCAAAATACGAATCTAAAATTTAAAGCCCATTATTTTACCAAGAATGGGAGTAT
CTATCCCGGAACGGTAAGGGCTAAAAGTGAGTTTGTTATTACCTACGAATAAAATAGTAAAAGAGGCATCGTTCGATGCC
TCTTTACTGTTATGCACTCTGCGCCAGCACTTCGTGCTGTGGCGCCGCACGGTTAAACGCCTGATGTACAAAGCGGCGCA
ATAATTCTGTGGCTTCCGGCGAGGGCAAAACACCTGATAGCAGTGCCAGCGGGTCAAAACCTTCTTCGGTCAGCACGGTT
TTGCGCTGGCGAATCATGTCAGCGGCGATCTCCGGAGTGAACTCCGGGTGGAATTGTGTCGACATGGCGTTGGGTCCGTA
GCGGACAATCTGGTGCTGGTCATGGGCGGATGATGCCAGCGCCAGCGCCCCTTCCGGCAGGCGAGAGACGGTCTGCATAT
GAGTCAGATGCGCGGGAAATTCACGCGGCAAGGTGCTCAGCAGTACATCATTACTGGCATGCGGATGAAGTTGAATCGCC
TGGCTGCCGACCTCACGCCCCTGCGGATGCCACTCCACTTCGCCGCCCAACGCATGTGCCATCAACTGGTGGCCGTAGCA
GACACCGAACAGCGACATGCCAATCGACATGGCTTCGCGTATCCACCCGGCAGCGGCTTCACTCCAGGGGAGACGGTCCG
TCACCATCGCCCATGAACCGGTAATCACGGCCACACGGTTGGCATCCGGCGGCGGAAGCGCTTCGCCTTCAAACACGCGG
ATCACTTCTGTTTTCTCAAGAGGGTGCTGAATGGCACGACAGAACCAGGAGGGGATATCGCCGTGGACTTCACGAATAGA
CTCTGAAGGAAAACCTACTTGCAGGATAATTAACGGACGGTCTGTCATTACAACCACTCTCTTCCTCTGCTGAACATTTG
TTCAACTATGCGCCGAAAAATTCGGCCTGTGAAGGGCTTAGCGGGAAGGGGATTGTAAAGGCGAAGCGGCGAGCGGGGCG
CTTTACAGACCCGTGCCGTGGCTATTCGTTTGTTTTAGTGGTGAAAAAACAAACACAGCACGGCTTATGCTTTTTTTGGC
TATTTTTAGCTTTTTTACGCGCGCGGGGGTGAGTACGTCAGTTCAGATTGACAGCTATGCCCTTAGATGGTTGTATTGCA
CAACTATTAATTCGAAGGGTCATAAGCATGCAAAACGCCAGTTTGATTAACGAAATCCGTGTTGCCTCCCGTCTTATGGT
CCGTGAACTCGGGTTTATGAATGCCACCCTTGCCGCCACAGACTATTCCCCCTCAGCGGTGCATACCCTTTTGGAGATTG
AAAGCCAGGGAGCCATGACCGCCGCGCAACTGGTACAGATGCTGGGGCTGGAGAAATCCAGCGTAAGTCGTATGCTCGGT
AAGCTCGTCCGCGCAGGTGAAATTCAGGAAGTTCCGTCCAGAGATGATGCGCGCTTTAAAGAGCTGCAACTGACCGCGCA
GGGAAAAGAGAGCGTCGCTCGCATTAATCAGTACGGCAGTATGCGGGTGGTCGAGGCGCTGGCGCATCTCACCCCTTCCC
GGCAGCACGCGGTTGCCGAGGGCCTTTCAGCTTATGCACATGCGCTGGCGGCCTGCCGGAACGGTGAAGCGCCGTTACAA
CAAGATGAGATTGAGATTGTTGCTGGCTATCGTCCCGGCATGATTGGCCGAATCAGCGAAATGCATGCCAGCTACTACTC
CCGCCATTATGGCTTCGGGTACTTTTTTGAAAGCAAAGTGGCGGCCGGGCTGGCTGACTTCGCCGGGCGTCTGGATGTTG
CGTGCAATCGTATCTGGATTGCCATTCATCACGGACGGATTGTGGGGTCGCTCGCGATTGATGGGCAGGATCTGGGCGAC
AACGAGGCGCATCTTCGCTGGTTTATCCTGGATGACGATTGCCGTGGCGGTGGCGTGGGTCGTCGGTTGCTAACTGAGGC
GATGAATTTTTGCGACAGCCAGAACTTCGCGGCTGTGCAACTGTGGACTTTTAGCGGGCTTGATGCGGCGCGGCGACTCT
ACGAATCCTTCGGCTTCCGGCTGACAAAAGAGTGGCGAGGGGAACAGTGGGGCAATGAGATGCTGGAACAGCAATTTACG
CGCAAGCGCATATGAAACGAATATTGCGAGTGTCTGAAAAATTGCCCATCCCGATAAACAGCCGTTATTTTGTACGTGTT
ATCAATCCGGCAACTATTCTATGAATTTCTGACCGTCGATGCCTGACCTGGCAATATTTAATCTGACGATCCGTAAATAT
TAGTTTGATGCGGACATCTTTTTAAAGATGTGGATGCCTGGATGGGAATGGTATTCGTTTCGGATATCATGGCGAATATT
TAATTTAAGTATATTGCCCGACGAAATATAAGGTTACTCACGGCAATAAAAATGCTTTTATATCTTGCTTGATGGGATGA
TCGGCATGCACTGGCATTTAAAACGGTACCGAAATCCATAGCCCGGCAGGCGGCGTATCATCGCGCGCAAAAGCGCAGTA
AAAGCATGCGACTGGCTCACATATGGTTGCGTTTCTCCCTGCCAGAACCGCATAGAGACGTTGCTTTGCTGTGCCAGAGC
GTAAACACCTCTTCTGCTTGAAAAGTGTACGAACGCGCATATTGCTGCCCGTACTATTCTGTTTCATGAGAATGTTCGCA
TATTGATGAAAATGATATTGATATCATCGATGTATGTTCATTCACGGGAAATGATTTATACGGGCATATTATCTTTTATA
GAAACAAGGCATCGCACTTAAAAATTGTGAACGGTAGAACATTTTTTTTAAAACGTCATTTTGTAATATGAAATTCGTTT
TATATGAAACCGTAGCACGATTTAGATTAAAGAATTTCAAATAAATGTCGTTATAACCCCTAATTCAACCAGATCGAGTG
CTGCCATTATGACATGGAAAAATACCCAGGGCCGAATAGGCCTGTTGCTTATAAGCTTTTTCGTTATCTTATTGATAGTT
ACCTATATTGTTATCAAGCTATTCGTTTCTCCGCAGATTATCGAAACGGAGACCAAAAATATTCAGGCGACGGTTGAATT
ACAAAGTAACGCGATAAAAGAGCAGATGAACCGCGTTAAGGCGCAGCAACGCTCCATCACTGAACTGGTTGTTGGGCTGC
AAAGCGAGCAAATTGACGAATTACTGCCGCGCCTGGTAAACCAATACGGCGATTTAAACGTCTTCGGCGGCGGGATTTGG
CCTCTGCCTGGGCTGCGCGATCCGGCTCGGGATAAATTCAGCACCTTCTATGCCCGCGACGGGGGCGGCAATTTGCAGGT
CAACACCGTCTGGAACCAACCAGAGTCGGCAAAATACTGGGAGCAGCCCTGGTATAAAGACGGTATGAATGCGCCAAAAG
GCGAATGTGCGTGGGCGAAAGCCTATCAGGACGCAGCCAGCCCGCAGCCGCGAACTAACTGTGCAATGGCGATCTGGAAA
GACGGCAAAGCGTGGGGCGTGGCGACCATTGATGTGACGCTGGGCTTCTTTAACCAGCTTGCTGTCGACATGGGTAAAGC
GGTAAACGGCAGCGTACTGATTGTTGAGGCGGACGGCAAAATCGTCGGTAACGGTTCCTCCGTACAGGATAAACCGGCCC
TGTCAAACGTTCGCGATCTGGGCATTCCGGCGGCGGCACCGTTAGTTAGCCTGTTAGGCCAGGGTAAAACAACAGAAGTG
CGTGGCAGCTATGACGGTGAAGACGGGGCGCATTCCCTGTTCGTTCTGCCAATCAGCGGCAGCCCGTGGTTTATGGCGGT
CGACATTCCGAGCAGCCACCTGGTAAGTATGTCTGACGCTATTATGACCAAGCTGACCATCGTACAGGCGATTATTGGCA
TACTTATCGTCCTTATCATGATGATCATCGTGCGCAATATTTTCCATAATGTGACGCTGCTCAATCGTAATATTGAAGCG
CTGTCCAGCGGCGGTGCGGATTTAACGCAGCGTCTTGCGCAAAGTAAGAGCCCGGAATTTAACGCCATTATCAACAACTT
CAATAAGTTCATTTCGTTCCTTAATGAGTTGATGCAGCAGGTAGGGAGTAGCTCGATGGCGATCTCTTCGGCTTCGCGCC
AGATTGCCAGTGGCAACCTGAACCTCTCCTCGCGCACCGAAGACCAATCGGCATCGATTGTGGAAACGGCGGCATCAATG
GAAGAGCTGACCAGTACCGTGCGCCTGAACGCAGAGAACGCGTTGCAGGCGAACAAGCTGGCGGAAGAGGCCTCCGTTGC
GGCAAAACAAGGGGCCAATGTGGTTAACAAAGTCGTCTCCACGATGAATAACATCAATGAGTCCTCCTCGAAAGTGGTGG
AAATCATCAGTGTGATTGACGGCATCGCCTTCCAGACCAACATCCTGGCGCTTAACGCCGCGGTGGAAGCGGCAAGGGCG
GGCGAGCACGGGCGTGGTTTCGCCGTGGTCGCTGGCGAAGTTCGTTCACTGGCGCAGCGCAGCGCCCGCTCAGCTCAGGA
GATCAAGAAATTGATTGAAGAGTCAGTGAGCAGCATTGAGCAGGGTAGCGGCCTGGTTCGTCAGGCGGGTACGACGATGG
ATGGCCTGATGGAAAAAGTTGAAGGTGTGGGCGTGCTGATCTCAGAAATCAGCTCTTCCAGCGATGAACAAAGTCGCGGG
ATTGCCCAGATCAATATCGCCATTAATCAGCTCGATAGCGCCACGCAGCAGAATGCGGCGCTGGTCGAAGAGGTGGCGGC
GGCTGCGCAGTCGATGGAAGAACAAACCGTACAACTCGAAAACGTCGTCGGCAGCTTCAAGCTCTGACAGACAACATAGC
CGACTCTGCGGAGTCGGCTTTCTTCTCTCTGGCGTCCGCCACTTACCCTTCCCGTTAATGCCCGCAGTGTATTCCCCTTG
TCGCAAAAAGCCATTCGCACTACTGTATTTTTACTAAACAGAGGACACCCCATGCCGAACTGGTTTGCAAGCGGCGGCGC
CGATTACGCCCGCTATCGCCCGGAATATCCCGCAGTCTTGCTGGATTATCTACTTTCGATAACGCCGGAACATCACCATG
CGCTGGATGTCGGTTGCGGTACGGGCCAGTTGACTACGTTACTGGCCTCAGCCTTCGATAAGGTGACGGGGATTGATCCC
AGCCAGACGCAAATCGACAACGCGACACCTCATGCCCGCATTACGTATCTGCAAGGCCCGGCGGAACAGCTTGCGCAAGC
GCTAGGCGATATCAATCTGATTACCGTCGCCCAGGCGGCGCACTGGTTTGATTTACCGGCCTTTTACCGGGAAGTCCGGC
GGGTTGCGGCGCCGAATGCGATGATTGCGATTATCAGCTACGGTGTGCTCAACCCTGACGAGACCCTCCGGGCGCGCGTT
CGTCAGTTCTACTACGACGAGGTTGGCCCCTACTGGCCCCCGGAAAGGCAACGGGTGGATAACGGTTATGCGGACATCAC
CTTCCCCTTTACGGAAATTCCCGTTCCGGAAATGGCGATTCGTTTGCAGTGGGATCTCGACGCCTTGATGGGCTATCTCT
CCACCTGGTCCGCGGTGAAGCGCGCACGTGACGCCGGGCAGGAGGGGCTGTTAACCCGCTTTTACGACGACGTACGCGAC
CTCTGGGGCGACCCGGTACAAACGCGGACCTTTACATGGCCGATTAACATCAGAGCCGGGAAAATAGGGTAATTTTCCGG
CGCGGGAATTCCGGGAGATGGCGGACGTCAGGCGGTGCGACTGTTATTACTGCTTTTCACTGTATCGCTTAGCTCTCGCC
TTCTGCTGGTGGATAAAATCTTCAAGGGAGCGGTCGGGCCGTTCGGCAAACTGTTTCCCGGTTAAGGTCACAGCCTGGCA
GCGATCGAGGCGGAAGCAGCGATAATCCTGACGCAACCTGCACCAGGCCACCAGTACCCATACTTCTCCCCAGAATGACA
GGCCCAGCGGATGAACCGCTCGCTCAGAACCTTCACCCTGCTCGTTCTCATAACGGATCCAGACCTCATCGCGCTGGCGC
ATGGCCTGATGGAAAACATCAAACCAGCGCCGCGTCTGTGGGTACTTGCCAAAGTCCGGGGTCAGGATGCGGTTTCGTTC
GGCCAGGATGCGCCGGTCTGTCGGCAGTACCGCCAGCAGCTTTTCCTGTGCCGAACCCGCCGCTTTAGCCAGTGTGTCGC
CGCTCCAGGTTTGTAGCATACCAATCGCGGCAATCAGCGCTTCCACTTCCATACCGGTGAACATCAGCGGGGGAATATCA
AACCCTGGCATCAGGCGATAGCCGCTCCCTGCCTCGCCCTGAATGGGCACACCGGACAGCGACAGATCGCGAATGTCCCG
ATAGACGGTACGCTCCGACACCTCCAGCCTCTCCGCCAGCAGAGCGGCCGTGACCCGACGACGTGTACGCAGGATCTGGA
CTATCTGGAACAGACGATCGGCACGGCGGCTCATGGCAAATTTCCTGTCAGTGGTCGGTTAATGTTGTCAGGCTGGTTGA
TGCAGCCCGACTTTATTCCCTTCACTGTCAATGATAAGTGCGATGGTGCCAATATCATCCGGTAAAATTTCTGGCCCGAA
ACAGCAAGTTCCGCCTTTTTCCGCCACTTTTTTGAGGGACGCGGCGATATCTGCGGTGTAGAGATAGACCACGGTGCCGT
TTGCGGAAGGTTGTAACGCCTCAGATTTTACCAGCGCCCCGCTGATTGCAGGCTCCTGATAATGAAAGACCGCCATCGAC
ATACCGGCGACATGCTCCTGACGAAATTGCGCGTCGATGCAATGTTCATAAAACGCGGTTGCCCGTTGCAGGTCCTGAAC
CGGAATCTCAAACCAGTTGATAACGTTGCTCATTTTCTTGCCCTCGTTGTGTTTTCGACAACGAGATAATGGCACCCCCC
TCCTGACAGCATAGTGTCAGGAGTGATCGGCGGGGGAGAGAAATTCCCGGAGGCGGTGCTGCGGGGATTGTAAAGGGGAA
CGCGGTGTTCCCCTTTACCCGTTCACGTGTCAGGAGGTTCCGTTTCGTCATGAACATACGGTGAACGGAACCCACCTCCC
GAGCCGCATATTCCCCTCACCCCAACCCTCTCCCCGGGGGAGAGGGAGAAAACCGGTCGTAGCCCGGGTAAGGCGTCAGC
CGCCACCCGGGGTGGGGCTTACCGCATGGTGACAAACTCTTCTGCCGCCGTTGGGTGAATCGCCACGGTATTGTCGAAGT
CCTTCTTGGTGGCGCCCATTTTCAGGGCGACCGCGAAGCCTTGCAGAATTTCATCCATCCCGAAACCGATGCCGTGGATA
CCGACGATTTTCTCTTCCGGGCCAACGCAGACTAACTTCATGCGGCACGGCTGGCGGTGAGAGGTCACGGCGGTATACAT
CGCGGTAAACGACGATTTATACACTTTGACTTCGCTATCGCCATACTGCTCGCGCGCCTGCGGTTCGGTTAAACCCACGG
TGCCGATCGGCGGATGGCTGAACACCACGGTCGGGATATTGCTGTAATCCAGATGCTCGTCCGGCTTGTTATTAAACAGG
CGTTCAGACAGGCGACGGCCTGCGGCCACGGCGACAGGGGTCAGCTCAACCGCACCCGTGTTATCGCCGACAGCGTAAAT
ACCCGGCACGGAGGTATTCTGGAATTTATCCACCACGATGAAACCTTTCTCGTCGGTTTTCACCCCGGTGACGTCCAGAT
TGAAGGTGTCGTTCGCCGGTTCACGACCAATCGCCCAAATCAGGCAATCCACTGTCTGGCTGCGTCCATCGTCCAGCTCC
AGCGTCAGGCTGCCGTCGGCGTTTTTCACCACGGCTTTGGGGACTGCCAGGGTATGTAGCGTCGGGCCTTCGGCGGCCAT
CACCTCAACCAGCGTTTCACTGATCATCGGATCGAAACTGCGCAGCGGAGAGTGCTTACGCACGAACAGATGCGCTTCTG
CGCCCAGCCCGTTAATCACCCCGGCCAGTTCAACGGCGATATAGCCGGCACCGACCACCGCCACGCGTTTAGGCAGCGCG
GGCAGGGCAAAGAAACCGTCGGAGTCGATACCGTATTCCGCACCCGGAATTTTCGGATGGCTCGGGCGACCACCGGTTGC
GATCAGGATGTGATCGGCGGTGATCGTCTCGCCATTAACCTCGACAGTCTTCGCGTCAATAAAGCGGGCGAAACCACGAA
TCACATCGACATTGTTTTTACCCAGCACGTTGTCATACGAGGTGTGGATACGGTCAATGTAGGCCGTGCGGCTGGCAACC
AGTTTATTCCAGTCAAAATGATTGACGGTGGTGTCGAAGCCGTAGTCCGGCCCGTACAGATCAATAGCCTCGCGGATTTG
CGCCGCGTGCCACATCACTTTTTTCGGAACACAACCCACATTCACACAGGTGCCGCCAAGCTCTTTGGCTTCAATCAGCG
CGCACTTCTGGCCGTACATGGCGGCACGGTTAATCGAGGCAATGCCACCGCTGCCACCGCCAATGGCGATATAGTCGTAA
TGTTTGCTCATGGTTAATTCCTTAGAGCCTATCCAATTAGGCTATTTTATTGGCCATTTTGGACCTGGGCAGTGCTCACA
ATCCTCACGTACTGCGTGTACGCTCCGGTTGTTCCGCGCTGTCCGTGTCCAAACTCGCTGCAACAATGTACGCCTACTGG
GTAGGCTCTTAATCCTGAACGAGGTCGAAAGTGTCGCGATTGTAACGCGCAGCCAGCAAGGTTCCTTCGATTGCTGCGAT
TACTCGGGAACAATCCAGTTAACGAGGGTGTGGCCTGTTCCGGCGGGCACCAGTTTACTGTGCAGCCACGGCAGCACGTT
ATTCATCTGTGCTTCTAATTTCCACGGCGGGTTAACCACGATCATACCGGAGGCGGTCATCCCGCGCTGGTCGCTGTCCG
GGCGTACCGCCAGCTCAATCTGCAGAATTTTACGAATGCCCGTTGCTTCCAGGTCATGCACCATACGCTTGATTTGCTGG
CGCAGCACCACCGGGTACCACAGAGCATAGGTGCCGGTTGCAAAGCGCTTGTAGCCCTCGCTAATGCCGGATACCACCGC
CTGATAATCGGTTTTTATTTCATACGGCGGGTCTATCAGCACCAGGCCGCGACGGGAAACTGGCGGCAGTTTGGCTTTCA
ACTGCTGGTAGCCATCGGCACGCTCAACGCGGGCACGTTCGTCTTTCTGGAACTCCTGACGCAGCAGTGGATAGTCGCTC
GGATGCAACTCGGTCAGGAACAGGCTGTCCTGCTCGCGCAACAACTGACGGGCAATCAGCGGCGAGCCTGGGTAGTAACG
CAGCGTCTCGTTGCGGTTAAAGTGGCGCAGCACGCTCATGTACGGCTCCAGCTCAGCCGGAATATCGTCTTGCTGCCAGA
TGCGTCCAATCCCTTCCAGATACTCCCCGGTACGTTCGGCATGTTCGCCGGAAAGCTGATAGCGGCCCGCACCCGCGTGG
GTATCAAGATAGAGAAACGGTTTCTCTTTTTCTTTGAGCGCTTCAATGATCAGGCTCTGAACGGTGTGTTTGAGAACGTC
GGCATGGTTGCCTGCGTGGAAGCTGTGGCGATAACTGAGCATGGAGATAGAAATTCCAGAATATGAACGAGATTAGCCAC
AGTTTACCGTAGATTGCGCGGGAATGTCGTTGAACCCTGCGGTTGTTTCAGGCAGTCGTAAAACGTTTCAAAATTTATCC
CTGTCACAAAAGCGTCAACTTAGAGGGCTAGCGTCGAGTGCAGGCAAGGTAATTGTTTGAATAAAAGGATAAAAAATGAA
AATCCGTTTAACGCTGTTAACTGTCTCACTGCTGCTTGCTCATCAGGCGATGGCGAAAGATGTGCCGCTCTCTACTGCGC
ACGACATTGCCAATACCACCACGCCGGCCTCGGAAAGCCAGGCGTTTGATAGCCTGGAAAACCAGTCTCTGGCCGCGCTG
CGTGCTGCGCTAAAAGGGGACGGCGCAAAGGTGGAGCGTGAGCACCTGGAAAAAGCGTCGCAAAGTGCAAAACAGGCCGA
CACCGCCTGGTTGAAAGCCAGCGGCTATGATTTCAAAGTAAAAGATAACCAGCAGGCCGGCATTGAATTGCTCTCCCCGT
TCAACAAGCTGCCTGCTCCTGTACTGGATGCCAACCTGAAAACCGTTGAGACGATTAATCTCGATGCCACCCAGGGGCTG
CGCCATCAGGCGCTGGCGGACGCAGAAGGTATCAGCTACTTGTACTTCCTGTCCGACGCGCTCGGTCCGCGTCTGGGTAA
AGCGTTTCTTGACGCCTATGACAAGGGAGAACTGGGCAAAGCGGCTGCGCTAATTAAAGCCAGCGAAGTCAGCACTGGCG
CGGCGAAGAAGCACTTCGACTACAAGCGTCCGTTCCTTATTCAGGGCAACACCATTCACCAGGTCCCGGATGATGTGGTG
GTGAAAGACAACAGACCGTACTCCGCCGATGGCGGTTCCTTCCCAAGCGGCCATACCAATACTGGCTATACCGATGCGCT
GTTGATGGCGGAGATGATCCCGGAGCGCTTTGATTCATTGGTGGAGCGCGGTGCCCGCTATGGCTATTCCCGCATCGTGC
TGGGCGTACACTATCCGCTGGATGTGATGGGTTCAAGAATGGTGGCCCAGCGTAACGTGGCGCATTACCTCAACGATCCG
GCGTACCGCAAGCTGTTCAACGAAGCGCGCGATCAGTTGCGTACGGCGCTGGAGAAAGAGTGCGGTACGTCGCTTGCGGA
GTGTGCGAAAACGGCGGGGAAAGACGATCCGTACCGCGATCCGGCGATGAAAGAATTTTACCGCTTTACCATGACCTACG
ACCTGCCGCAGCAAAAAGGGAAGACGCAGGCAGTGAAAGTACCGGAAGGGGCGGAAGTGCTGCTGGAGGCGGCGCTGCCA
AACCTGTCAGCGACAGCGCGGCGCGAGTTGATGGTGAAAACCGCGCTGCCAGACGGTTACCCGCTCTCTGGCGAAACTGC
CGATCAGAACTTCTGGCAGCGCCTGAATCTGCCTGCGGCCTATGCGATGGCGCATAAAGCGAAGTAAGTTTTGACAACGG
TGCGGGCGTTGTCTGCACCGTATTGGTAATCAGAGGCTAAAAGCGGTCAGCTCGCGCACGCTGGCGGCAGGGTTAGCACG
TTTAACCGCCTCCAGGAAATCGGCAAAGTCGGTGTTAAACAGGGTGTAGTTATGGCGGAATCTTGCCTGCTTCATCTGCC
CGTCAGTCATGTAAGTCACTATCCAGAAAGAACGATTATTCACTTTAATATTGTCGCGCTCGATCTTTGTTATCGCGCTC
AGTGGAACAGATTTTTTCACATCAAGCTGAACTTCATAGAAGTACCCTTCATCGAAATAATAATCTGTGGGTAATAGCTG
CCCCCCTTTGCCTGGCCGAAAGGTTTTGGTGGTGATGGATATCTTTCGTAACCCATGATTGGCTTGTGTGTCGTTTTTTC
GATGTCGCCATTTTGGAAACACAAGTATCAGCCCGATAAGCGCCAGTAGCGGCAGTATTGTCATAATGAAATTCAACATG
CGGTCTCCTTTTCGCCGTTGTGATGAGTATACGCCCTGTACGACGGTTCTTATTACTTTGATTTCATAGCGGAAACGACA
TCGTATGTGCAAATGGGTATTGCAGCGATAAGCAGTTCAGCGCAACGCCTGCCATTGAAATCCTCTACACTTAACCCCAT
GCTACAACGTTATGCAGAGCGCCGGATCGTGCGCTTCACTCACTCTCTTTAACAGGACAGGACTGCGCTTATGACCAATC
CATTACTCACGCGTTTCGAATTACCGCCGTTTTCAAAAATCCTGCCTGAACACGTCGTGCCTGCCGTGACGAAAGCGCTG
GATGATTGCCGTACCGCGGTGGAAAGCGTGGTAGCCCATGGTGCGCCGTACACCTGGGAAAATCTGTGCCAGCCGCTGGC
GGAAGTGGACGATGTGCTGGGGCGTCTGTTCTCCCCGGTGAGCCATTTGAACTCCGTGAAAAACAGCCCGGAACTGCGTG
AAGCCTATGAGCAGACGCTGCCGTTACTGTCGGAATACAGCACCTGGGTTGGGCAACATGAAGGGCTGTACAACGCCTAC
CGCGACTTACGCAATGGCGATCACTATGCCACCCTGAGCATTGCGCAGAAGAAATCTGTCGATAACGCCCTGCGTGATTT
CGAACTGTCCGGTATTGGCCTCGAAAAAGAGAAACAAAAACGCTACGGCGAAATTGCCGCGCGCCTGTCCGAACTGGGCA
ATCAGTACAGCAACAACGTGCTGGATGCGACCATGGGCTGGACGAAACTGGTGACCGACGAAGCGGAGCTGGCGGGTATG
CCGGAAAGCGCGCTGGCCGCTGCTAAAGCGCAGGCCGAAGCGAAAGAACAAGAGGGTTACCTGCTGACGCTGGATATTCC
GAGCTATCTGCCGGTGATGACCTATTGCGACAACCAACCGCTGCGCGAAGAGATGTACCGCGCTTACAGCACTCGCGCCT
CTGACCAGGGGCCGAATGCAGGTAAATGGGATAACAGCCCGGTGATGGCGGAAATTCTCGCCCTGCGTCACGAGTTGGCC
CAACTGCTCGGTTTTGAAAGCTATGCCTATAAATCGCTGGCGACCAAAATGGCGGAAAACCCGGCGCAGGTACTCGACTT
CCTGACCGATCTCGCCAAACGCGCCCGTCCGCAGGGTGAAAGAGAGCTGGCGCAACTGCGTGCGTTCGCCAAAAAAGAGT
TTGGTGTGGATGAGCTGCAACCGTGGGATATCGCTTACTACAGCGAAAAACAGAAGCAGCATCTGTACAGCATTAGCGAC
GAACAGTTGCGCCCGTACTTCCCGGAAAACAAAGCGGTAAGCGGCCTGTTTGAAGTGGTGAAACGGATTTACGGTATTAC
CGCGAAAGAGCGTCATGATGTCGATGTCTGGCATCCGGATGTGCGTTTCTTTGAGCTGTATGACGAAAGCAATGAACTGC
GCGGTAGTTTCTATCTTGACCTCTACGCCCGTGAGCACAAACGCGGCGGCGCGTGGATGGATGACTGTGTTGGGCAAATG
CGCCTGGCGGACGGTTCGCTGCAAAAACCAGTGGCCTACCTTACCTGTAACTTCAACCGTCCGGTCAGCGGCAAACCGGC
GCTGTTCACCCATGATGAAGTGATTACCCTGTTCCACGAATTTGGTCACGGTCTGCATCATATGCTGACCCGTATCGAAA
CGCCGGGGGTTGCTGGTATCAGCGGTGTGCCATGGGATGCGGTCGAACTGCCGAGCCAGTTTATGGAAAACTGGTGCTGG
GAGCCGGAAGCGCTGGCATTTATCTCGGGTCATTATGAAACGGGCGAGCCGCTGCCACAGGATCTGCTGGATAAAATGCT
GGCCGCGAAAAACTACCAGGCGGCGCTGTTTATCCTGCGCCAGCTAGAGTTCGGCCTGTTCGATTTCCGCCTGCACGCCG
AGTTTAGCCCGGAGCAGGGGGCCAAAATCCTCGACACGCTGTTTGAAATTAAAAAACAAGTTGCCGTGGTGCCAAGCCCG
TCATGGGGCCGCTTCCCGCACGCGTTCAGCCATATCTTTGCAGGGGGCTACGCCGCAGGGTATTACAGCTACCTGTGGGC
GGATGTGCTGGCGGCAGATGCCTACTCACGCTTTGAAGAAGAGGGGATTTTCAACCGCGAAACCGGGCAGTCGTTCCTCG
ACAATATTCTGACCCGTGGTGGTTCCGAAGAGCCGATGGAGCTGTTCAAGCGTTTCCGTGGCCGTGAGCCGCAACTGGAT
GCGATGCTGGAGCATTATGGTATCGAAGGCTAATCCCCGTCATACTTCAAGCTGCATGTGCGTTGGCGACGTTTGCTCAC
CCCAGTCACTTACTCTTGTAAGCTCCTGGGGATTCACGCACTTGCCGCCTTCCTGCCGCTTGAATTATTTAGGGTTTATG
TAGTGAAAATCTGTTTGATAGATGAAACAGGCGCCGGAGACGGCGCCTTATCTGTTCTTGCGTCCCGCTGGGGCCTGGAA
CATGACGAAAATAACCTGATGGCTCTGGTGCTTACACCGTCGCATCTGGAACTGCGCAAACGCGATGAGCCGAAGCTCGG
CGGTATTTTTGTCGATTTCGTGGGTGGGGCGATGGCCCATCGGCGTAAGTTTGGCGGTGGGCGCGGCGAAGCTGTGGCGA
AGGCCGTTGGCATCAAGGGCGATTATCTGCCTGATGTGGTGGACGCGACGGCGGGACTGGGGCGTGATGCCTTTGTGCTG
GCGTCAGTCGGCTGCCGGGTGCGGATGTTAGAGCGCAACCCGGTGGTTGCCGCACTGCTGGATGATGGCCTGGCGCGTGG
CTACGCGGACCCGGAAATTGGCGCCTGGTTACAGGAGCGGTTGCAGTTGATTCATGCCTCCAGCCTGACCGGGCTGGAGG
ATATTACTCCGCGTCCGCAGGTGGTTTATCTCGATCCGATGTTTCCGCATAAGCAAAAAAGCGCGCTGGTGAAGAAAGAG
ATGCGGGTGTTCCAGTCGTTGGTGGGGCCGGATCTGGACGCGGATGGCCTGCTGGAGCCTGCGCGTCTGCTGGCGACGAA
ACGTGTGGTGGTGAAGCGCCCGGATTATGCGCCACCGCTCGCCGATGTGGCGACTACCAATGCGGTGGTCACCAAGGGGC
ATCGGTTTGATATTTATTCCGGGACGCCGGAGTGAATTGGTGAGGGCAGTGCGGTCTGCTGCCCTCACCCTGGCCCTTTC
TCACAGCAAGAGGGAACAGTTTAGTGCTTAGCGGTCTGGGGTTTTGTAGCCCGGACAAGGCGACAGCCGCCGTCCGGGAC
CCCTGGTGGCGCTGCGGGTACCGGGGCTACATGTAATTGCACAAGGCGGTTTTATCGGCCTTTGGCGGGGAAATCAGCGC
CAGAAAATAAAACGCCCGCAGCAGCGGGCGTTAGCAGGCAAGAAAAGAGGGACGGTTATTCTTCGTCTTCATCTTTCAGC
GGAACAATCAGCATGTCCACATGGACAGTATTGATGAGCTGACGTGCGGAGGACATCAGTTTGCTCCAGAAGTCCTGATG
ATGCCCGCAAACCACCAGATCCATATCGTATTTCTTAATGGCATCTACCAGTACCTGCCCCAAATCACCGCTACCGCTTA
AGGTCTCCGTGATCGGATAGCCCGCGTTGGTAGACAGTTCGGTCAGCGCATGGTGTGTCTCATCAGAGATACGTTTTTGC
ATATCGCCGAGGTTAACGTCGATAAGACCGGTGTAGAGATCAGAATAATTTACATCGACATGAATCAGTGACACCTTCGC
GTTATAAGGCCGCGCCATGGATACTGCTTTTTCGACCAGCAATTTGCTTTCAGGAGAAAGATCGACTGCGATGAGAATGT
GTTTGTAAGCCATAGTGTTACTCCTTCCATAAGTTGTCGATGACCATAGGGTTACTCACCCCTGACACAGCACTGTTTCC
CGCGTCCTGCGTACCACCTGCACGGGTAGCGCCCGGCCTTAAGCATTTCATTTTATACTCTTCGTACTTTACGCCGCAGA
TGCGTTGGCTACGTTCGTTTATCCCATCGCACGGTCTTCTATGCTCAGGGGATTCATTCTCTTGCCGCCTTCCTGCAACC
CGAATTACGTAGAGTGTGGGAATATTTCTACCTTATAACTCTGTGAAGTTATCGTCAATCTGCCTGGATCACGATTCACT
TAACCAATATTTACAACCAGATGCACAAGATTGATTAACGTTGTGGCAAAAAAATAAACAAATCTCCTACACTATTTAAT
GAGCCGTTTGGATTTCAGTTTGTGATCTCGATCGGCTATTGGTAATACTCTTCACTGAATGACTTGGTTGATTATCTGGG
AGCGGTAATCCCGGATCACGTTTCCGTGGGCGGTTCGCCGGGGGAGGAGATATGATCAGCACCGTCGCGCTGTTTTGGGC
TTTGTGCATCGTTTGTGTGGTTAACATGGCGCGTTATTTTTCGTCATTACGCGCATTGTTAGTGGTACTTCGTGGTTGTG
ACCCCTTGCTTTACCAGTACGTTGATGGCGGAGGCTTTTTTACCTCCCATGGACAACCCAGCAAGCAGATGCGTTTAGTC
TGGTACATTTATGGCCAGCGCTATCGCGACCATCATGATGAAGAGTTTATTCGCCGCTGTGAGCGAGTACGCGGGCAGTT
CATCTTAACCAGCGCGCTCTGTGGGCTGATTCTGGTGAGCCTGATTGCTCTGATGATTTGGCACTGAGCAAAAAAAACGG
GCCAGTTTCCTGACCCGTTTCGTTGTTAAATCAGCTTGAGGGCTAACCAGTAAAGCACGCCCGAAAGGATGATTGACGCC
GGTAGGGTAAAGACCCAGGCCATCAAAATGCTGGTGACGGTTTTGCGTTGCAGGCCGCCGCCATCGACGATCATCGTCCC
TGCTACTGAGGACGAGAGTACGTGCGTGGTGGAGACGGGCATACCGGTATAGCTTGCCAGACCGATGGAGACTGCGGCAG
TCATCTGTGCGGACATGCCCTGCGCGTAAGTCATGCCTTTTTTACCGATTTTTTCGCCGATAGTGGTCGCCACACGACGC
CAGCCAATCATCGTACCCACACCTAACGCCAGCGCGACGGCCATAATAATCCAGATTGGCGCGTATTCGATGGTGCTCAG
CATGTCGCTTTTCAGCTTCTTAAGCAGACGCTGGTCGTCGGCATTGACGTCAGGCTGCTTCGCGACCTGGTCGGTGATAT
CCGACAGACAAAGCATGATGCGACGCAACTGACTGCGCTGCTCCACGCCGAGTTTGTCGTAGCTTTCAATCCCGGTCAGC
ATCTCTTTAGCACGATCCAGCGCGATAATGGCGCGGCTCGGATGACAGTGGAACTGTGCCGGTGTTGCCGCTGTTTCCGC
AGGCGTCAGCGGTTGTTGCGCTACGCCCGTTGCCTTCTGCAGAAGCTCCGGATGCTGCTGGAAGTACACTTCCACGTTGT
TCACCGCGTCACGGGTACGGGTGATGTCATAACCTGAGGCATTCATGTTAACCACGAAGCCCGCAGGTGCGACGCCAATC
AGTACCAGCATGATCAGACCAATACCTTTCTGACCATCGTTCGCGCCGTGAGAGAAGCTCACGCCAATAGCAGAAAGAAT
CAGCGCGATACGCGTCCAGAAAGGCGGCTTTCTTTTGCCGTCTTGCTTTTCACGCTCTGCTGGCGTCAGGTGGATACGCG
CGCGCTTTTTACTGCCGCTCCAGAACCGACGCAGCAGGAACACCAGCCCGCCCGCGAAAATCAGGCCAACAATTGGCGAG
ACAATCAGGGAGGCAAAAATGTTCAGCACTTTTGGAATGTTAAGCGCATCCACTACCGAGGTGCCGGACATCAGGGCATT
GGTTAAACCAATACCGATGATCGCGCCAATCAGGGTGTGGGAGCTGGATGCAGGTAAGCCGAGATACCAGGTACCGAGGT
TCCAGATGATCGCGGCCAGCAACATAGAGAAGACCATCGCAAGGCCATGTGCTGAACTGACGTTAAGCAGCAAATCGGTC
GGCAGCATATGCACAATCGCATAGGCCACGCTTAACCCACCCAGCAGTACGCCGAAGAAGTTAAATACCGCTGCCATAAC
AACAGCCAACTGTGAGCGCATAGCGCGGGTATAGATAACCGTTGCCACTGCGTTCGCCGTGTCGTGGAAGCCATTGATCG
CTTCGTAGAACAGAACAAAACCCAGAGCAAGCAAAAGTAACAGCCCGGTATGGAGATCCAGACCGGCAAATAAATGTAGC
ATAGGACGTTACGCCATTTTGAGGACATGAACGCGGCGCATTATCAGGGAGTTTGGCAGCATCGGCAAAGTGAAAAATGG
ACTTTTTTTGACATTCTTTCTGGTTAGCCTCCTTTGCTTTAAGCATATTCTTATATTTTTCAATGTAATGGATATTTGTC
TGCGTATTCGTGCTGGTGTGACCACCCTGAACTATTTACAATCCGCCGCGACATAATGAAGAGGATTTTAGTGTGGAACG
GTTTGATGCCATTGTTATCGGTGCCGGTGCGGCGGGAATGTTTTGTGCAGCTCAGGCGGGGCAGGCGGGGTTACGCGTGC
TATTACTGGATAATGGCAAGAAGCCTGGCCGCAAGATCCTGATGTCCGGCGGCGGTCGCTGCAACTTTACTAACCTTTAT
GTCGAGCCTGCGGCTTATCTCAGCCAGAACCCCCATTTCTGCAAATCTGCCCTTGCCCGTTATACCCAATGGGACTTTAT
TGACCTGGTGGGCAAGTACGGGATCGCCTGGCATGAAAAGACGCTGGGCCAGCTCTTTTGTGATGACTCTGCTGAACAGA
TTGTCGACATGCTGGTGGCGGAGTGTGAAAAAGGCAAGGTGACGCTGCGTTTGCGTAGTGAAGTCCTGAGTGTTTCCCGT
GATGACGATGGCTACACGTTGCAATTGAATGGTGACACGGTGGCGGCGAAAAAACTGGTGGTCGCTTCCGGCGGGCTTTC
TATGCCAGGTCTGGGCGCATCGCCGTTTGGCTATAAGCTCGCTGAACAGTTTGGCCTGAACGTGCTGCCGACGCGTGCCG
GACTGGTGCCGTTTACATTGCATAAGCCCTTGCTGGAACAATTTCAGGTGCTTTCCGGCGTCTCGGTGCCGTCTGTGATT
ACCGCAGAAGACGGCACGGTATTTAAAGAGAACCTGCTTTTCACCCATCGCGGCCTTTCCGGGCCAGCGGTGCTGCAAAT
CTCCAGCTACTGGCAGGCGGGGGAGTTTGTCACTATCAACCTGCTGCCGGAGTGCGATCTCGACAGTCTGCTTAACGAGC
AGCGCCAGGCGCACCCGAATCAAAGCCTGAAAAACACGCTGGCGATGCAACTGCCGAAACGGCTGGTGGAGTGTCTGCAA
CAACTGGGGCAGATCCCGGATGTCACGCTTAAGCAGCTCAATAGCCGCGACCAGGAAACGTTGATCGACGCGCTGACGAA
CTGGCGCGTGCAGCCTAACGGCACCGAAGGCTATCGCACGGCGGAAGTGACGCTCGGCGGTGTCGATACCAACGAACTCT
CTTCACGCACGATGGAAGCCCGCAAGGTACCGGGGCTCTATTTTATTGGTGAAGTGATGGATGTTACCGGCTGGCTGGGC
GGCTATAACTTTCAGTGGGCATGGGCCAGCGCCTGGGCGTGTGCGCAGGCGCTGGCTGAAGAATAAGTGGTCTTTGGATG
GTCATGATCCGTTGTGCCTTCCGATCCTGCGAAGATCAGATATCGTCCATCGTATGATCGACCACGATCTCAAGGGTTTT
GCGAAGAATGTCCTTTCTGACGACATCTTCTGTATTTTCCATCAGGTTAATCAGCCGCAGGATGATGGCTTTGTTGGTCA
CTTGACCATCGTAAGCCAGAATGCTGCGGATCACGCCCCCGAGAATAATCGCCTCTTCGGCCAATAAATCGCCAGCGTTA
CGAAAATAATCAGACAATGTCTTGTTGGGCAAATTCTTATAAAGCTCTGATTTTTCAATCATCACCTGGTTCATTTTCAC
GCCTTAGTATAGTTTTCCGTAATGGGGCCATCAGCTATCACTGCTTTTTACTGCGGCCCTGCCGTTGGCGATTGCCGAAT
AATGGATAGACATTATCTCCGGCGTCTCTGATGTTCTCGTATTGCTCATTCCCATTCTGAACACGGGATGAGGCAAATTT
ATTACTGCTGATTTCCTCGATCAGACGCATAAGCACCGCCCGTCTCTGGCTATCCTGCTCGCGGCTCTCCATCTCTTGCA
GCCGGGCAATGAGGGCCAGGGTGTTTATCGGGCCATTTTCTTTAAGAAGAAAAAGCAGCGCCTCTCCAATCAATTCATCT
GTCAGTTGTTCATTATCACTACTATTCATAACTGCATCTCTGCTTGCCGCTCTGTTCATGAATGAAACGCGGCATGAAGT
CATCTCTGGACAGGAATCAGGCTGACACCTTAACCCTCAGAAGTGACTTGATTTATCAGGATACTTTTACTGCATTTGGC
TTAATCATTACCAAAAAGCAGGCTGATAAGCCCCTGATAATGGCGTTCCTCTTCTGGCGTTGACGCCTGCTCAAGACGGC
TCAGTAACTTTGTACAAAGTGATTTACGGTTCAGATGCCGACCATCCCGCAGGATGTCCACCACAATCTGCCCTAACGTC
TCTTGTTGTGACGGAAGATCCGCAGCGCTGAAATAGCGAGCGATGGCATTCGCTGTGTCCGGAAGATAGCCGTTCTGATG
CATACATCACTCCTGTATAACCCGTTGTCAATAATTGAAGTCGTTAAGCTATACAACTATAGAAAAGCTGTACATAAAAA
TTGTACAAATTTAACAATGATTTTAAGCAATAAATGCTATATGTTTATTTTCAATAAGATAGGCGGGAGAAAATCAGCAC
ATTTCACTGTTCCAGGCTACACTTTTGGGACGCGTTTATCTGCGATGACATAAAAAACCACATGGATGTTGGGACTGTCG
TCTCCACATTCACCTGTTGTATACCCGCCGTTGGTCATGGTTGTTTACAAGGTCCCCTGCGTAAGCCTCTGTCATTGTGG
TAATTACAACGCTTTCTCTTGGATAGCTCATGCTCACAACTCTTATTTACCGCAGCCATATCTGCGATAACGTCTCCTTT
AGCGTGCTGGAGGAGATGGTTGATGCGGCGAATCTCAAAAATGGTGAGGCAGATATCACCGGGATTTTGCTTTTCAACGG
CACCCACTTTTTCCAGTTGCTTGAAGGCCCTGAGGAAAGTGTTTCTGCTATTTATCAGCATATTTGTAACGATAAGCGGC
ACTACAACCTGGTTGAGTTGTTGCGCGACTACGCGCCCTTGCGGCGATTTGGTAAGTCAGGAATGGAACTCTTTGATTTA
CGTGAATATGACAGAGAGGAAGTTCTGCAGCATGTGCTTGATAAAGGCACCTCCAGATACCAACTGACCTATGAAGATCG
CGCACTTCAGTTCTTTCGCACGTTTGTAGAAGACCTGGAAAAAGAGAACTATTTTGAGATTCCACCGGGTGATGCCTGGG
AGTTTGTGACGGATGAAAAGGATTCATCCTCTCAAATCTTGCCCCCTGACCGCGAGGCCGGCTGTTATTTTGCCTTCCAG
CCCATTATCGATCCCTTCGCCCGGCAAGTGGTTTCAGTTGAGGCCCTGATCCGTACCCCTGAGGGCCGCTCGGCGCAAGC
CTGGTTTGAAGGGCTTAGCCGTGATGAAATTTATGAGGCCGATCTCAAAAGTAAACAGGTGGCGTTTGCGATGGCGGCCG
CACTGAATCTGGGGACTCAGACACTCTCCGTGAACCTGCTGCCAATGACGCTGGTGTATGTTCCCGGAGCGGTTAGTTTT
CTTTTAGATGCCATTAAAACCAACGGTCTCGTACCTGAACAGGTCATTGTGGAGTTCACCGAAAATGAAATTATTTCCCG
CCTGGATGAGTTTACGAATGCCGTTAGGTTATTGAAAGCAGCCGGGTTTCGGGTGGCCATCGATCACTTTGGCGCCGGAT
TTGCAGGCCTGCTGTTGCTGGCGCAATTTCAGCCTGAGCGGATCAAAATTAACCGCGACCTGATAAAAGATGTCCATAAA
AGCGGCCCCCGGCAGGCCATTATTCAGGCCATCATCAAATGCTGCGTTTCTCTGGAAATCATGGTTTCGGCCGTGGGGGT
GGAGAAGGCAGAAGAGTGGATGTGGCTGGAGTCTGCGGGTATCTCTCAATTCCAGGGTTATCTTTTTGCCCCTCCTGCAT
CCGGGGCTATTCCTGCCATTGCGTGGCCGGAAAAAAGAGGTGGCCTTTAAATTCCATCTGCTGTGAGCAACTGGCTTTCC
CTTGCCGCAACGTGTTTTCGGCAGTATGGGGAAGCCAGCCTTTTCTCTGCGTGCGCTGGCTTCGGTGAAATAAAATCCAT
TTTTGCACATGGCCCGTTTCCGGTTATGCTTGCTCATAAGCACTTTCTGGTTTGTACAAGTTATGAAAATTGTACAATCT
GTACAGAAGAGTGAATGTGAAGTGTAACGTATTGGGTTTGAATTGAGGGAAGCAATGACCTTTTACAGTATTGGCGATGT
CGCTGAACGATGTGGAATAAATCCTGTCACGCTGCGTGCGTGGCAGCGTCGCTATGGATTGTTGAAACCTCAGCGTAGTG
AAGGGGGCCATCGACAATTCGACGAAGAAGATATTCAACGGATTGAGGAAATTAAACGTTGGATTGAAAGCGGCGTCCCG
GTCGGTAAAGTCAAAGCGCTTCTTGAAGATAAAAAAGTGGATTCCCATGATGGCTGGGAGTCGCTTCAGGAAGAGGTCAT
GTCTGTATTAAGGCAGGTTCGCCCTGCAAAATTACGTGCCTTGATTATGGCGATGGGACGGGAACATACCGCCGATATTC
TTATCGATCATGTCTTTGTCCCTGTACGCCAACGGCTTTCGCTCGATCAGAGTACGGCTCGCGCCATGTGTAGCTTATTA
GATGGCGTGTTAATTGATTACGCCGTCCTGTGCCTTACCCGTTCTCGTAAGAAGATGGGAAAAGATGCGCTGTTTATTGG
TTGGGGCAATGATGATCGCACCCGTATGTGGCTGGAAGCCTGGCGGTTGTCTCAGCATGACTGGAATATTGACGTCCTCG
CGGAGCCGTTGGAAACTCTTCGTCCGGAGCTTTTTCCAGGCCTGCACATTTTTGTCTGGACCGGTAAAGCGTTATCGCGT
CATCAGCAAGAACAGTTTACCCACTGGCGGGAGCAGGGATTCGCCATCGCGTTGCATGGGGCATAGTGCGGAAATGTAAC
GCGCACGCTGTTCTGTCTCCAGTACTGGAGGTGAGTCGCTCACTTCCGCCCTCCGTTTATTCTTCTCGCATTGTTCAGCC
ACCGCTGCGTGATAATCCTTTCACTCTGTTCCGTTCCTCGCTTTATATCCCGCAACATAATTCCCCCTGATCACAGCCTG
TTCAAGCCTTTCATCCATTCTATTACCTTGTTAAGAATCCCCTGAATATTATTTGGCGAATAACCGCCTGGCTATAATAA
AAATGCAAGCCATTATTTATGGCTGAAAATAAAGGAGGTGGGTTTGGTAAAAACCATTGATAAACATGAGTTAGGTTATA
TCGCGATCGGTGAAGCAGTACTTTCTCATATAGCCAGTAACAAGGCAATATCACGTGAGTCACTAATGCTGATGTTAACG
CAACACGCTGAGGAGGTGACGAATGAATACCAATTATCTCAAATCTGGCTGGGGCATTCGCTGCTCAAAAATGCCCGCCA
TGACCATAGCTCACTTACTGAAAATTAGTTTTCAGTAACGTACCCGTGCCGTAAAAATCGGCTTTAAAACAGCCCCGGGA
TAGGCTAAGCACTCTTTTACGGGTCTTGTTCAGGCACGTTAATCGGGCTGCTAATCGCATTTGGATTTCATTTATAGCCT
GACACTCCGCCTTGCAAACTGGCCCAGGGAAAACGACGCATCGCCTTTATTCGTCCGGCTCATAACGATTTCCCGGATAC
CCCGATTCTTTATGGAATACGGGTGGCGAGATATTTACGTATCCAATGTCATTAATTATTCAGGTCTGATTGCTTGTATC
TGACATATGTAAATTTTTCTTTCTAAAAGAAACAGGAGACTTTTTCGTTTATATGACTAAACCATCCGGTAACGTAAATT
TGACCCAGGATGAACTGATTCGTGAAGCGATAGGCTTCGCAGCAGCATATTTAATTAAAAACAATTTACCCGTCACCACG
CGTGGGTTAAGCCTGACTCTTCTGATGGAAGAGGAGAAAACAAATATTGCAGAGCGTAAGGCTATTTATCAGGAAGCCAG
AAAAATGGTTTTGCGTAAAATGCAGTAAATAAATGTACCAGGCTGCGCGAATTGACGATATCCGCAGCCTGACATTCAAA
TCATGAGGAGGCGATGATGACAGTAAAAACGACCGACAAAGCCACAGAAATTCTTATTAGTGAGGCGTTGGTTCAATTAC
TTGAGTGTGGCGCGGAAATAACGCATGACACACTAATTCACACTCTGGATGATAACCGGGTTAATGTAACTGACCGGAAC
CTGCGAATGAGCTATTCAAGGGCGATTGATGAGGTGCGAACGCACCAGCATTTTTCACCGCAATCTCACTGCGGAATTTA
CCACAGCAGCTATCAGATTCATTAAACCACCCCGAAGGTGAATAACCACCTTCGGCTTTTTTATTGTTGTTGTTTCAGTA
AGTTATTTGGCTTTAATATTAATTAGATAAGTAAAATCTTAAACACCTGACATTGTGAGACACACTGTTTTTTAACGTAT
CATGCTTTTAATGTCACTGTTCCGGGGCAGTTATCTTTGCTAACAGGATCGGATATCCTTTCAATTATGTGCGGCTAATG
CCACAATGCCCGCCATGCTTATTGTTTAGCATTGTTAATGGTTACTGTCCGTAAGGTATTTTCCTGAATGCATAAGTAAG
GTGAAATATGAATAACTCACACAGTGACGGCCCGCAGGAGACGGCGGGCGACTCGGGTAATGGGAAGCTTAGTCTGGAGC
AGACATTAGGCGCTATTGTTATCCAAATGTTACGTGAAGGGCGGTATATTACTCGCCATAGTCTCTGCATTGCCGTTGCT
GGATGTATTGAAAAAAATACTCGCCCCGAACTTGAAGCGCATTATGCTGATATCTTGCGAGTATTACTGAGCCGCGAGGC
TGATTAATTATCTGCGGCTGCCGTCATCGCGAATTCGCATGAAATGCATTCTGGAGTCAGCATGATTAAAAATGTCAAAG
AGAGTCTGGTGGAACTGGTTATGGGTGATGCCATTCTCGAGCTGCTTGAAGCGGATGCCCCTATTTCCCACGAGGCACTC
ATTGCTCAACTTGCCCGTAATCTCGAACAGGAACCGCGGGAATCACGGCGGGAAGCCATTCTGGCTGCTATTAAAGAGGT
TCAGGAAAGTATCAAACTTGTTGACCATACGGCAGACAAGGGGACTGGCTGGAATCAGCAAACCGTAAAAAATAGCAAAC
TGCTAAAAATGAATAGTGTTTCGCCAGGTATTGGTGATAAAAAACATTAACTATCGAATTATTATGGCTTTTTCAGCTTC
CGCTGAACCGTGACGATCGCAGATAAAAATACCTGAGCAGATAAGCTGTTGTTTTTCACTTTTCAAAGTGAGGGTTTTGT
CGTCACGCTTTTCAAAGATCGTCCGGCGTTCTACTGACAACCATTTCCAGAGCACTACGGTACATCCTTGTTTTTTCCGG
GTCACTCTCCTCTTCAAGATGGCGAATAATCGCCAGAATCACCGCTTTGTTACTGACCGGTAAATTTAACGAAGCCAGCT
TTTCTTCAACGTTTTTAATAAAAGCAAGCTCGGCGCTGAAAACCGGTAGCCGAATGGTTTGTGACGAATTCAGAAACTGT
GTTGCCGGGTGAAGGGCCATGTGTGCTCTCTTCCTTTTGCGACAGTAGCGGTAAATCGGAAAAATCCCCTTGTTCACAAA
ATCTAGGCTGCTTTTGGCAAATTGCATAGCGAAAAGCGGGTTTTTCCGTCTTTAGCAGGCGAATTAATAAATTCCCCTTC
AGGTTTAGAGTATGTATTATATGTTTCATATATGATTCGTATAAGGTGAAGCATTGACCATGGGTATCGTTAAAATCTCG
GACCTGATGCACGAAAACCTGCGTCTTGCCAGTAACGCACTGAGCCGTTCAATCAATGCACAGGCAGAGCACTGGCTGAA
AATCGGCATGCTTTCAGAGCTGTATCCGCATTTGACGCATCAGGAACTCACCCGCCTGCTGGTTCGGGCGGAGCTTAAGG
GCAGCGTGGATATCAACAAGCTGGTTGACGATGAGCCGCTGTCATTGCAAATGGAGCATGAAGCCAGATGACGAACATCA
AACTGCACTCTCAGGAAGAGATTGAAATGGCCCGCGCGGCGGGACACGCTGCGGCAAAAGTGCTGGAGATGATCAAACCC
CACGTTCGCGCGGGTGTGACAACCGATGAGATCGACAAACTGTGCCACGATTTCATTCGCCACGAATTAAAGGTGATCCC
GGCGAACATTGGTTACAACGGCTATACCCGCACCGTCTGCACGTCGGTCAACCATGTGGTGTGTCACGGCATTCCGTCGG
AGAAACGTCTCAAAGAGGGTGACATCATCAATATTGACGTGGCGATCATCAAGGATGGTTGGTACGGCGATACCAGTCGC
ATGTATTTTGTGGGTGAGCCCTCCGTGCGTGCCAGGAGACTGACCCATATCACCTATGAATCGATGGTTGCCGGGATTAA
AGCCGTACGCCCCGGCGCGACACTGGGCGATATCGGCGCGGCTATTCAGCAGGTGGCGGAGTCTGCCGGTTTTTCAGTGG
TGAAAGAGTACTGTGGCCACGGCGTGGGGCAGGAATATCACGCAGAACCGCAGATCCTGCATTATGGTCGCCCGGGGACA
GGGCTGGTACTGAAAAAAGGGATGATTTTTACCATTGAGCCGATGATCAACGCCGGTAAAGCCGCGACAAGCGTGCTGTC
CGACGGCTGGACGGTGGTCACCAAAGACCGTTCTCTTTCGGCGCAGTGGGAACATATGGTGGCGGTTACCGACAGCGGTT
TTGATTTGTTAACACCCTGGCCGGATCCTTCACCCGAGTATTCGGGGCTTTAATTGCCACTTTTTTTCAGGCGGGGCAGA
CAATCGCTGAACCGCCTGCCCGCGCTTTAGCGCACTTTGCTTAACGACCATCTTCTGCTTGCGCACGCGAAAAAAGACGC
CTGGACGGTACGGTCTAATTCCTCTGCTTTCATCACAAATTCCTTCGGGCATTGCTGCCACAATCGTCCGGTGTCCTGCC
AAAGATTTGCTTTTACTCTGCGCACATCTTATTTCCCGTTCCTTTTTCTGCCTGCGCGCAAAATAAAACCCAATCTTTTA
TCTTAAATTTATGGAGTCTTCTATGACACTTTCATTCTCTATTCCGCGCAGTATTATTTATGGCGAAAACGCATTAGAAC
ATCTGGCAACCCTTAAAGGGAAAAAAGCCGCGCTGGTTACGGGCGGCAGTTCAATGAAGCGCTTTGGTTTTTTGGACAGG
GCCATCAGCGAGCTGAAGAAAGCCGGGATGGAGTGCACCGTCATTGATAATGTCGAACCCAACCCCTCTGTTGAAACGGT
CTGGCGTGGGGCGAAAGCCATGCTGGCGTTTGAACCGGACTGGATTGTGGCACTCGGCGGCGGTTCCGCGCTGGATGCGG
CAAAAGTGATGTGGTGTTTCTACGAGCATCCGCACCTGACGTTTGAAGACATTATTCCCGTCGGCTCAATGCCCGCACTG
CGTAATAAAGCCCGTTTTGTCGCCATTCCGTCCACCAGTGGCAGCGCCTCTGAAATCACCGCGTTCTCGGTTATCACCGA
TACGGCTCATCACATCAAATACCCGATTGTGGCGGCAGATCTGGTGCCGGATATCGCCATTCTGGACCCGACCATTCCGG
CAAAAATGCCGCCGCATGTCACCGTGCATACCGGGATGGATGTGATGACACACGCGCTTGAGGCCTATGTCTCGACTGCC
GCCAACTCCTTTACCGATCCCTATGCGATAGAAGCCATTCGCCTGGTGTTCGAATATCTGGAAATCGCCTATTTGTCGCC
AAATGACCTGAATGCGCGTATGCACATGCATAATGCCTCTGCACTGGCGGGCATTGCGTTCACCAATGCGTCTCTGGGGT
TAGTGCATTCAATGGCGCATAAGATTGGCGGGGAGTTTGGTATTACGCATGGTCTGGCGAACGCCATTATGCTGCCGTAT
ATCATTCAATATAATTCTATCTATACCAATAAATACCAGAAGCTGGAGAAAGCGCTGGGCATTGGCAACCTGATTACCGC
CATTAAGGACCTGAATAAGCGTCTGAATATTCCAGAGACCCTTGGGCAATGTGGCGAGGTTGAAATTAAAGAGGCCGCAT
TTATGCAGGTACTCGACCGGATGAGTCACAACGCGGTGGATGATCCGTGCACCCTGACCAATCCCAATCAGCCAACGGTA
CAAGATGTGAAAACACTCTATTCCAGCGCCTATTACGGCGCCTGATATTCAGAGTGACAGGAACAAAAGCGTATGGCGAC
ATACGCTTTTTTTGCCCTGAATCAGGCCCGATAGGCGAGCAGAAAAACTGTCACTGCGCGGGCGGTCACTTCTTCGATTT
TCTTACTATCCGGCGCGGCCTCGACCCCGAGAACCACGCTGAGGTACAGTTCGGCTTCAATCAATCCTTTTAGATGCATG
GCGCAAACCCCGCTGTCGGATTTACGCAGAACGCCTTCTTCGATTTTTTTGCCCAGATAATCGCTTAACAGCTTCCAGCC
ACGCTGCGGCCCCTGCGTGTAAAAGCGTTGGCCAATGTCGCTGCGCTCCGACTCGCTGACGGCCATGCGCCAGATAGCCA
GAATGTTGCCACGCATGATGGAGGCGAGATACTGGCGGCCAAATTTATTTAATGTGATTTCAATATCTTGTTTGAAATCT
AAGGATTCAAACGCATCGGCGATTTCCCTTTTCGCTGAGGTTTCCATGACGGCCGAGAAGATCTCTTCCTTGGAGCTGAA
ATAGTTATAGAGCGTCGATTTTGACCCACCGACACGGCTGGCAATTTCTGACATTGATGTGTTGTTAAAACCGAGCTCAA
TAAAGGCTTTGGTGGCAACGTCCAGTATGGTTTGTCGCTTTGTTTCACTCTTAACCCGCATACGCTTCTCTTCTCTCTTC
GTCCATCCCGCAAGTTTCGCTTGACTGTGAAGTTATGTCAATTTATAACAAAACCGTACAGTACGGTACAAAAAAGGATG
TATCTTGAAAATTAATAACTTACATTTACGCCGCACTCTGTTACCTCCAGGCACCCGGTTAACTCTTCTTGCTGTAATGC
TCCTGCTGGCGGGGTGTTCCACCGCGCCGGACAGTCGACTCGGCCATATAAAAGGCGCCGGGGAGCTGGCCTCTTCGCAG
TCGTTGACTACCGCAAAAGAGGGGCAGTGGCCCGATACCCAGTGGTGGCTGCGCTATCACGACAGCCAACTGGACAGCCT
GATGACCAACGCGCTGGCTTCGGCACCCACGCTAAAAGTGGCGGAAGCCCGCCTGCGTAATGCGGCGGGTATTGCCGAAC
AGATTGGCGCGGTACGCTCCGTTCAGCTCGGCGCGGCGGCATCGGCCTCGAAAGACAAAGTCAGTTATGCTTACCAATCC
TATATGCCGCCACACGGCTGGAACGATTACGGTTCGGTGACGGCAAATCTCAGCTTCAGCCTCGATTTCTGGGGGAAAAA
CCGTGCGGCGGTGGCGGCGGCCACCTCAGATTACGCGGCTGCAGAAGCGGAAATGCAGTCGGCAAAACTGCTGATTCAGA
CCTCGCTGGTACAGGCATATGCGGAACTGGCTCGCTTGTATCTGAACCGGGACACTACGCAAAACGCGTTGGAAATCCGC
AGCAAAACCGTGGAGTTGATGGCCGAGCGTAACAGCAACGGCCTGGAAACCGACGGAGTCGTCAGGCAAATGCAGGCGCT
GAAAGAGCGGGCAGAAGCGGAGTTGATTGCCGCCGATGAATCTATTCAGTTGCAGAAAAACGCCATTGCCGCCCTGCTCG
GTGACGGCCCGGACCGCGCCTTGTCCATTCAGCGTCCCGCTATTGACCTTGATGAATCATTCAACCTGCCTGCCAATACC
GGCATCAATATCCTCGGCCACCGCCCGGATATCAGCGCCGCGCGCTGGCGCGTGGAGGCAGCCGCCAAACGTATTCATGT
CGCTAAAGCGGCGTACTATCCCGATATCAGTATTACCGGGTTTATTGGTTATCAGTCCTTTGGTCTCAATAACTTAACCC
GTTCAGGTAATGATGCGGGCAGCATCGGCCCGGCGCTGTATCTGCCGATCTTTACCGGCGGGCGGCTCTCCGGGCAGTTA
ACGTCGGCGGAGGCGAATTACGAAGAGTCGGTAGCGGCCTACAACAATACGCTGACGCTGGCCTTGCACGATGTCGCCAA
TGTGGTGACCCGTTCGAAAGCGTTAAAAGAACGTCTGGCGAAGACCGAAAGCGCCTTTGATAACGCACGGGCGGCGTATG
ACATCGCCGATAAGCGCTATCGCGGTGGTCTGGCGACCTATCTGGATGTCCTGACAACGGAAGACGCCATGCTGGATACC
CAGCGCGCGCTGGTGAATTTGCAATCTCAGGCATTTTCTCTCGACGTTTCATTGATCCACGCGCTGGGCGGTGGGTTTGT
CGCATCCAAATCCTAATTTGAATGGCAGGAAGTTTTTCTATGGCACAGGCAAAAATCGCGGCGACTGACGACAACTTTGA
TGCGTCGCGCGCCACATCATCACGTAAAAAGGGCTTTATGGGGCTGGCGGCGGCAATTGTGATTGCCGCTGTGGGATATG
GCCTCTGGTACTACTTTGTTGGCTCGCGCTATGTCTCCACCGACAACGCCTACAGCGCCGCCGAAGTGGCTGAGGTTACG
CCGTCGGTTACCGGGATTGTGCAAACCGTCAACGTCGTCGATACCCAGGCGGTGAAGCAGGGGGATGTACTGGTGCAACT
GGACGACACCGACGCCCGTCTGGCGCTGGCGCAGGCTGAGGCTAATCTGGGGCAATCGCGCCGCCGGGTCAGCAGCTATA
TGGCGACCGACGAAGGCCTTGCCGCACAAGTGAAGGCACGTGAAGCCGATGAAACCCAGGCACAGGCCCGGCTTGTTGCC
GCACAGTCAGATTTCACCAAAGCACAGGTGGACTTAAAACGGCGTGAGGCACTGGCAAAATCCGGGGCGGTTTCCGGCGA
GGAACTGACCAACGCGCGTAACGCGATGGCGCAGGCCGAGTCCAGCCTCAATGTCGCCAAAGCGGCTGCGGCGCAGGCCA
CAGCTAACCGCTTGTCCACCATCGGGGCGAAAAAAGCCAATGCCGCGCTGACCATCAATGCTACCGTCGAAACCAACCCG
GAAGTGATGCTGGCAAAGGCGAAGGTTGAACAGGCGCAGGTGGACCTGGCGCGTACTGTCATTAAAGCGCCTGTGGATGG
CGTTATTGCTCGCCGTCAGGTGCAGGTCGGCCAGCGCGTACAGAACGGCGAACGGCTGATGAGCGTGGTGCCGCTGCATG
ATGTTCACGTGGATGCCAACTTCAAAGAGGTGGAGCTACGCCATGTGAAAATTGGTCAGCCGGTGGAAGTGACCGCCGAT
ATCTATGGCGACAAAGTGGTGTATCACGGCGTGGTGAGCGGCGTGTCCGGCGGTACCGGCTCGGCGTTTTCCATGATACC
GGCGCAAAACGCTACCGGTAACTGGATCAAGGTGGTTCAGCGTCTGCCGCTGCGTATCACGCTGGATAAGAACGAGCTGG
CAAAACACCCGCTGCAGGTTGGTTTGTCGATGATTGCCACTATCGATACCCGCAAAATCAAAAAACTGAACACGTCTGAC
AGCGAAGGGCTGGCGACGGCTCGTCAGGATTAAGGCGCCAGAATGAGTGACACTTCGCAAAAGACATTCCCGCAGCCGCT
GACGGGCGGGGCGTTGGTGCTTGGGACGCTCTGCCTGGCGATGGCCAATTTTCTGGCTATCCTGGACACCACCATCGCCA
ACGTTTCGGTGTCGAACATCGCCGGTAGTCTGGGCACGTCGACCAGCCAGGGCACTTACGTTATTACCTCCTACGCGGTA
GCGGAGGCGATCTCGGTCCCGCTCACCGGCTGGCTGGCCTCACGGTTTGGCGCACTGCGGGTATTTGTTATCTGCCTGCT
GATGTTTGGCGTCTTCTCTACTCTGTGCGGCATGGCGAGCAGTATGAATATGCTGGTGCTGTTCCGCGTCTTTCTGGGCT
TCTCCGGCGGCCCGCTGATGCCACTGTCTCAGACGCTAATGATGCGAATCTTCCCCAGAAACAAAGGTCATGTGGCCATT
GGCATCTGGAGTATGAACACGCTGGTTGCGCCCATCATGGGGCCGATTCTTGGCGGTGTCATTTGCGACCAGTTTAGCTG
GCACTACATCTTTATCTGCAAGACGCCGTTCGCCATCGTGGCGGGGCTGATGTGCTGGAAGATGTTGCAACGCTATGAAA
CGCAAACCGCGAAATCGCCTATCGACGTGGTGGGACTGGTTCTGCTGGTGGTATGGGTGTCGGCCCTGCAGATCATGCTC
GATGAAGGTAAAGACCATGACTGGTTTGCCTCGACCCGCATTATCGTGCTGGCCATTATCGCGCTGATTGGCTTTATCTC
ATTCCTGATTTGGGAACTGACGGAGCGTAACCCGGTGGTCGATCTGAAAGTCTTCCGCCATCGGGGGTTCACAACCAGCA
TGGTGACGCTGTCGCTGGCGTTTGGCGCGTTCTTTGGCATTACCGTACTTACGCCGCTATGGCTGCAAATTTATATGGGC
TACACCGCCACCATTGCAGGCTATTCGACGGCGACAATGGGGGTGCTGGCGGTATTCCTCGCGCCGCTGATCGCCAACCT
GGCAACCAAAATGGACCCGCGTCCGCTGGTCTTTGTCGGGGTACTGTGGCTGGGATTGTGGACGCTATTTCGCAGCCAGG
CGGACATGAGCATGACCTTCTCACAGATCAGTTTGCCAATGCTGTTCCAGGGGATTGGTATGCCGCTGTTCTTCGTGCCG
CTTACCGCCATTGCACTGGGGTGCGTGCTGGATCGCGAGATGGATTCCGCCGCCGGGCTGATGAATTTTATCCGTACTCT
TTCGGGCGCGTTTGCCACCTCGATGGTCAACACCTCGTGGGAAAACCGGACCCGCTACGTGCATGCGGAACTGGCGGGGT
TGACAGACAGAGGCGCGGTCGCGACCCAGGCGATGACCAACAGTGGAATGCAGATGGGGGAAGTGCGTGGTTCGATTGAC
TGGCTATTGCAGGGGCAGAGCGTAATGGTCGCAACGAATCAAATCTTTATGGCAATTGCGGTGATTTTCGTCGTGGCCGC
AATGATTATCTGGCTCGCGCCAAAACCGAAAAAAGTGGATATCTCCGCGGTTCATTGAGGGCTCTGTTCATTTCGCCCTA
CGCTCTGATAAGGTTTCTTGCGGATTATCAGAGCGTTTTTTATTTTCCCCCTTACTAAAACCCCCCAATCAACCACCGCA
GCGCGTAAGAAAACAGCAACCGGCGCATTACAACAACGTGCTAATTTTAAAAGGGTTCATTTACGCGCGCTTTGTGATGC
AAACGCAGGTAGGGAGATAACGATGTTTTTTATCTGGATGTTGTTACCGGCACTCTATATTGGTTCTCGTTTTATCTGGT
GGCTTCCACTGTCTCCTGTTCTCCGCTTTGGCCTGTTCCTTGTGCTGGTGGGCATTTGTGAGTTCCGCTTTTTTAGCCGC
TGGCTGTGGGGGAGTTCATTTTCACCAGAATGGCCGCGCCCGGTTGTGATGCTGGCTGGCGGATTGTTCGGCGCCGTGGT
GCTGTTCGCCAGTTTCCTTCTGCTGCGCGATACGCTCGCTTTACTTGTCGGGCTACTGACCCGTAAAACCCTCCCCGGCT
TGCCCATCACGCTGCCTCTGCTGGTCCTGTCTGTGGTGCTGGCAGGGATTGGCGTTTGGCAGGCCACGCGCGTGCCTGAC
GTTCGTACCGTCCATGTGACGATTCCCGGACTGCCGCCTGCTTTTGATGGCTACCGGCTGGTACAACTGGCTGATATTCA
TGCCACGCGCCTGTTGCCCCGCCAGTGGGTGCAGCAGATTGTTGCCAGAACCAACGCCCTGCAGCCGGATCTCATCGCGA
TTACCGGCGATATGTCAGACGGTTCCGTAGAGGATCGCCTGCCAGACGTCGAACCGCTGACACAACTGCGGGCGGCGGAT
GGCGTCTATGCCATCACCGGCAATCATGAATACTATTTCGACTATGCAAGCTGGGTGCCTGCCTGGCATACGCTGAGCAT
TCCCTTTTTGACCAACCAGCATGTACGTATTGTGCGCGGTGACGCCTCGTTTGTGTTGGCCGGCGTGCCGGATAAAGTGG
CGGAAAATTACGGTTTTGATGGGCCGGACCTGAAACGTGCGCTGGAAGGCACTCGCCCCGATGACACCGTTATCCTGCTC
GACCACCGGCCAGGTACCGCCGATGATAACGCCGCCGCGGGGGTGAAGTTGCAGCTCTCCGGTCACTCTCACGGTGGGAT
GGTGTTGGGGCTTGACCAACTGGTGAAACCCCTCAATAACGGCTATATCTCCGGTCGTTACGCGGTCGGCCCAATGACGC
TCTATGTCAGCAACGGTGCCGGGCTGTGGAACGGTTTTCCGCTACGGCTTGGCCGACCTTCTGAAATTACCGAGCTAATT
CTGCACTCAGCGGCATCCACGGCGCGTTGAAATGAAGGCAGTTGTGCGGCTTGCCGCTATCAGATAACGCTTTAGTGGGT
TATCCCTTTTTGGCCCGCAGCGTAGCAACTGCCTGCACGCACTGCTCCACCACGTTATCGACCTCATGGTTGATGTCTAT
GCGCATGACGTCATCTTCTTGCCGTTCCGGGCGTTCCAGCGCGGCGAACTGACTTTTCAGTAATTCAACCGGCATAAAGT
GCCCCTGCCGTTTCGCCATCCTCGCCAGAATGGTTTCATAATCGCCGTCCAGCCACAGAAAATGCACATTCGGACTACCT
TTACGCAGAATATCGCGGTAGCGTTTTTTTAATGCCGAACAAACAATTAAACCGGTTTCATTCTTTTTATACAGACTATA
AGACGCGTCATTTAATCGTTCCAGCCATGGCAATCTGTCTTCATCGGTTAAGGGAATGCTGGCTGACATTTTATCGATAT
TCTTTGCCGGATGGAGATCGTCCCCATCAATAAATTTCGCACCAAGTACGGCGGCGGCTTTGGCTCCAATCAATGTTTTT
CCGCTTCCCGATACCCCCATTAAAATATAACTCTCTCCGCGCATTTAATTACTCCTGTCTCATTTTGATGACGCGGATAT
TACCGTGCAAATAGCGATGCGTTTATGTTTTTTTGCACATGAAAAGCAGAATTATAAAGCGCGTCACGTTATGCGTAACA
TTGCAGTGTAACAATTTTTGAGCGTGATATTCGTCACAATTCAGGTCAGGGAAAACCGTTTAAATGCCCACCAGGCCACG
TCCTGACCAGAGAGGAAACATGAAGATTAAAACTCAATCCTGCGTTGTAGCGGGAAAGCAAACTGTTGACGTTACCGACC
AGGAAATTGAATGGAATAATAAGGGTACATTGGTACAAATAACCCGTGGGGGGATTTGTGGATCCGATTTACATTATTAT
CAGGAAGGCAAGGTCGGTAATTTTTCTGTTAAAGCACCGATGGTGTTAGGCCATGAAGTTATTGGCAAAATTGTTCATTC
AGATTCAGAAAAATTACAGGAAGGCCAGACTATTGCGGTAAATCCATCAAAACCTTGTGGTCATTGTAAATATTGCCTGG
CGAAAGAAGAAAATCAGTGTACGGAAATGCGTTTCTTTGGCAGCGCCATGTATTTCCCGCATGTTGACGGTGGTTTTACC
CGCTTTAAAGTGGTGGATACCGCGCAATGCGTTCCTTTCTCCAGTAATGCCGATGCCAAAATCATGGCCTTTGCCGAACC
GCTGGCGGTTGCTATTCACGCTGCTCATCAGGCCGGTGACTTACAAGGCAAACGTGTCTTTATCTCAGGCGTAGGCCCGA
TTGGCTGCCTGATTGTCAGCGCGGTGAAAACGCTGGGCGCGGCAGAAATCGTCTGCGCGGATATCAGCCCTCGCTCGCTG
GAACTGGCGCAAAAAATGGGGGCCGACACGCTCCTCGATCCGCGTAGCGCCGATCTGACGCCGTGGAAAGCGGAAAAAGG
TTACTTCGATGTCAGCTTCGAAGTGTCGGGGAATCCAACATCCATTACCACTTGCCTGGAAGTGACGCGCGCCAGAGGGG
CGATGGTTCAGGTAGGGATGGGCGGCGCGGTAGCGGATTTCCCGATGATGATGCTCATCGCCAAAGAGATTGCCCTGAAA
GGCTCCTTCCGTTTCACCACTGAATTTAATACCGCTGTCTCCTGGCTGGCGAATGGCGTGGTGGATCCCCTGCCGTTATT
AAGCGGCGAATACCCCTTCACCGAGCTGGAGCAGGCGCTGAAATTCGCGGGCGATAAAACCCAGGCCGCCAAAGTTCAAC
TCGTTTTTTAATGCATCGTGATAAGGAATAAGACCATGAACGACCTTTTTTCACTGGCGGGCAAGAATGTCCTGATTACC
GGTTCCGCACAGGGTATTGGCTACTTATTAGCAACCGGCCTTGGGAAATACGGCGCACAAATCATCGTTAACGATATTAA
TCAGGAGCGGGCTGATGCCGCTGTTGAAAAACTGCGCGCAGCGGATATCCGCGCTGTGGCCGCTCCGTTTAACGTGACAA
AAAAAGCAGAAATCGATGCCGCTATTGCACGTATCGAAGAACAAACCGGGCCGATTGATGTTTTGGTCAATAATGCCGGT
ATCCAGCGCCGCCACCCGTTTAATGACTTCCCGGAACAAGAGTGGAATGACGTGATCGCGGTTAACCAGACGGCGGTTTT
CCTGGTATCGCAAGCGGTCACCCGTCGCATGGTTGAGCGTCAGGCCGGGAAAGTGATCAACATCTGTTCCATGCAGAGCG
AACTGGGACGCGACACCATCACGCCGTACGCCGCGTCCAAAGGCGCGGTAAAAATGCTGACCCGTGGCATGTGCGTTGAG
CTGGCACGACACAACATTCAGGTGAATGGTATTGCTCCGGGTTATTTCAAAACCGAGATGACCAAAGCGCTGGTCGAAGA
CGAAGCCTTCACCGGCTGGCTGTGCAAACGTACGCCTGCTGCGCGTTGGGGTAACCCGGAAGAGCTGATTGGCGCTGCGG
TGTTCCTCTCCTCTAAAGCCTCTGATTTTGTTAACGGTCATCTTCTGTTCGTTGACGGCGGCATGCTGGTCGCTGTGTGA
CTCGTTAGTACTAAGATGCAGCGCTGCGGCGCTGCTGGTTCGGCACATAACAAGAGACAAGATTATGCCATTACTGATTA
TCGCGGCAGGCGTAGCGCTGCTGCTGGTCTTAATGATTGGTTTTAAAGTTAATGGGTTTATCGCCCTGGTGCTGGTTGCC
GCCGTTGTGGGATTTGCCGAAGGTATGGATGCGCAGGCCGTGCTGCACTCCATTCAGGGGGGAATTGGCGGAACGTTAGG
CGGCCTGGCGATGATTCTTGGCTTTGGCGCCATGCTGGGGAAGCTGATTTCTGACACCGGTGCCGCTCAGCGTATTGCCA
CGACGCTGATTGCGACATTCGGTAAAGAGCGGGTGCAATGGGCGCTGGTGATTACCGGTCTGGTCGTGGGGCTGGCGATG
TTTTTCGAAGTGGGCTTTGTCCTGCTGTTGCCGCTGGTGTTTACCGTGGTGGCGTCGTCTGGTCTGCCGCTGCTCTATGT
CGGTGTACCTATGGTGACCGCGCTGTCCGTCACCCACTGTTTTCTGCCGCCGCATCCGGGGCCGACCGCTATCGCCACCA
TTTTCGAAGCCAATCTGGGGACAACCCTGCTGTATGGCATGATCATCACTATTCCGACGGTGATTGTCGCCGGGCCGCTG
TTTTCGAAACTGCTGACGCGTTTTGAAAAAGCGCCGCCGGAGGGGTTATTCAACCCGCATATCTTTGCCGATCATGAAAT
GCCGGGCTTCTGGAACAGTATTTTCGCGGCGGTAATGCCCGTGATCCTGATGGCAATTGCCGCGGTTTGTGAAATTACCC
TGCCAAAAGGTAATAGCGCGCGTCTCTTCTTTGAGTTTGTCGGTAACCCGGCGGTGGCCCTGTTTATCGCCATCGTGATC
GCCATTTTCACTCTCGGGTTGCGCAATGGCCGTAATCTCGAAAAAGTGATGGAAATGGTCGGCGCCTCCATCGGTGCTAT
CGCAATGATTGTCTTCATTATTGCGGGCGGTGGGGCGTTCAAACAGGTGCTGGTTGATAGCGGAGTAGGCAAATACATCT
CACAATTGATGACGGGCACAACCCTCTCGCCGCTGCTGATGTGCTGGACCGTTGCCGCCGTGCTGCGTATCGCGCTGGGC
TCTGCCACCGTGGCGGCCATCACGACCGCTGGCGTTGTGCTGCCAATAATCAATGTCACCCATGCCGATCCGGCGCTGAT
GGTGCTGGCTACCGGAGCGGGCAGTGTAATTGCGTCACACGTCAACGATCCTGGATTCTGGCTGTTCAAAGGCTACTTTA
ATCTCAGCGTTGGTGAGACACTGCGTACATGGACAGTAATGGAAACGCTAATTTCGTTTATGGGTTTACTGGGTGTGCTG
ACGCTTAACGCCATCCTGCATTAACTTCATTTTTCGCCATGACGGTATTCCCGGGGGAAGTGGATAAACCGCTTCCCCTG
AGGAGGGAGAGACGATGAGAAATCACAGAATTTCACTTCAGGATATCGCCACGCTGGCGGGGGTCACCAAAATGACCGTC
AGCCGCTATATCCGCTCGCCTAAAACCGTATCCAGGGCCACCGGCGAGCGCATCGCGATGATCATGGAAGAGATCAACTA
CATACCCAATCGTGCGCCCGGCATGTTGCTCAATGCGCAAAGCTATACGCTGGGTGTGCTGATCCCCTCGTTCCAGAATC
AGTTGTTTGCTGACATTCTCGCGGGCATTGAGTCTGTGACATCTGACCATAATTATCAGACACTTATCGCTAACTATAAT
TACAACAAAGAGTCCGAAGAGGAGTCGGTGATCAATCTGCTCTCCTACAATATCGACGGCATTATTCTTTCCGAAAAGCA
CCATACCGTTCGTACCGTTAAGTTTCTGCGCTCCGCCAAAATCCCGATTGTTGAACTGATGGATGTGCAGGGCGCCAAAA
TGGATATGGAAGTGGGGTTTGATAATCGTCAGGCCGCCTTTGACATGGTGAGCACCATGCTGGCTAAGCGTCAGCGGCGT
AAAATTATCTATCTGGGTTCGAAAGACGATATGCGTGATGAGCAGCGCTTTTGCGGTTATTGCGATGCCATGAATCAGCA
TCAACTGGAGGCTTACCGTATCAATCCCCGCGCGAGCTCGTCTATCTACCTTGGGTCGCAGCTTATGGCCGAAGCCTTTA
AAACCCACCCGGATCTGGATGGCGTTTTTTGCACGAATGACGATATTGCGATGGGCGCGCTGTTTTACTGCCGCGAGCAC
GACCTTGCCGTCCCGGAGCGCATTTCCATCGCCGGTTTTCATGGCCTGGAAATGGGGAAACAGATGATCCCAAGCCTGGC
GAGCGTGATCACGCCGCGCTTCGATATCGGCAGAATGGCAGCACAGATGTTATTGAATAAGCTAAAAAATGACGCGCTCA
ACCACAACACTGTCGATTTGGGTTATCAAATCTATCAGGGAAAGACCCTCTGATTTCCTCAGCGCCCTCAATGAACCTCC
TTCCGGGTAAAAAAAATTTCATGCAAATTTCTGTGAAGTGTTAAGCAGGCTTTACCGATATATGAAGCATGAGTTAATTG
GGTTATTTGCCACAGGGCGATTGCCCGAGCGGGGAAACATGAGCACACGTAAAAAACTCACAGCCAGAACACTCATGCTG
GCGTCTATTTTTGTCACCATCACCACCGGGTTCCTGGTCACCATTGGCCTGTTGCTCTGGCAATCTATGGGCCAGCAAGA
AGCGGTCGCCAAAAGACATCTCCAGCAAATTGCGCTCACTGAATCATTACGTGTTCAGCAACAGCTCGACTCTGCGCTGA
ACGCCGCGCGCGATTTAGGCAACAGCGCCTGGGCATTACATCAGGCCGGGCTGACAGAACGGCGTGGCCTGGACCAGCTA
TTGGCCGATTATCTGCATCAGCACCCTGATTTTTTGTCGATGTCACTGGCCTTTGAAGCCAATACGTTTGACGGCAAAGA
CGCGGAGTTTGCGGGAAAAGCGGATCAGGATCCGGCTGGCCGCTACGCCCGCTATGTTGACCGTGATAACAGTGGTAACC
CGGCGCTACACAACCTGGTGGATTATGAAACACCGGGCAGCGGCGACTACTACCTTTTGCCGCGTCAGCGCCAGAAAGAG
GTGATTATCGAGCCGTACATCTACCCCTATAACGGTGTGGATGTGATGCTGACCTCCATCGCGGCGCCGATTATCCGCGA
CGGTAAGTTTCTGGGCTCTGTGACTTCGGATTTCTCGCTGGAAACGCTGCAAAAAATGATTGGCGCCATCAAGCCGTGGG
AAGGGACGGGTTACGCGCTGTTGCTCTCGGCGGATAACAAAGTGGTTTCCAGCCCTGATAAGGCGGCAACGGGTAAACCC
TGGTCGGGGACAATCGGCGCGGAAGCGGTGGTGCGCACCGACGATGCCCTGCTAAAAGAACCGGCGTTTGTGACCTGGCG
CACCATCGACATTGGTAACAGTCAGACACCATGGAAGCTGGCGATTGTGACGCCAGTCAGCGTCGTCATGGCCGAAGCGT
GGCACTACCTGCGTAACGCCATCCTGCTGATGATCCTGAGTATTATCATTGTCAGCGTGGTGGTAGCGATGGTGTTTACC
CGCAAGGTTGCGCGCCCGGTAGGCGGCGAGCCGACGGAAGCCTCAGAGATTGCGCTGTCCGTGGCGCAAGGGGATTTGAG
TCATCAGATTGCGGTACGTAACGGCGATAGCAGCAGCATCTTTTATGCCCTGCACACCATGCAAGCCCAGCTCCGGCGTA
TTGTGGGCAGCATCAGCGATGCCAGCCATTCCGTGCGGGCGGGAAGCAGTGAAATCGCGGCAGGCAACCTCGATTTAGCT
TCGCGGACCGAAGAGCAGGCGGCGGCGATTGTACAGACGGCGGCGAGCATGGAGCAGATTTCCGTGACCGTCAAAAACAA
CGCGGAGAATGCGCACAAGGCAACATCACTGACGCAGAACGCGGCGCAAATTGCCGGGCAGGGTGAATCGCTGGTGGCAC
AAGTGGTGGATATCATCGGCAAGATTGATGAGAGCGCCGGCAAGATTGGCGATATTAACAGCATCATCGACAGCATCGCT
TTTCAGACCAATATTCTGGCATTGAACGCGGCGGTTGAAGCGGCCCGCGCCGGTGAGCAGGGCAGAGGCTTCGCGGTGGT
GGCCGGTGAAGTGCGCAGCCTTGCACAGCGCAGCGCCAGTGCGGCCAAAGAGATTTCAGCGCTGATTGAGGAGTCGTCCG
GGCGCGTCAGTAAAGGGGTTACGCTGGTGAATGAGACGGGGGCGATGATGAAGCAAATCATTACCTCGGTTTCCAGTGTG
CATCAGGTGATTGCCGAGATTGTGCAGGCGCTGGATGAGCAAACGAAAGGCGTGAGTCAGGTGAGCGAGGCGGTCAATCA
GATGGATAGCGCCACCCAGCAGAATGCGTCTCTGGTGCAGCAGATCTCTGCGGCGGCCATGTCGCTGGAGGAGCAGGCGA
AGAGTCTGGAGGAGACGCTGGCGTTTTTCTCGGATGCGCGGAAGAGCTATTCGTAATGAGTGGGTTATGATTTTGTCCCC
GGTTGCGCTGCGCTAACCGGGGCTACCAATCGAAGATACTGTGAACGTCTTCAATTTTTTTAGCCATGGCTGATTCGTTT
TCCCGCATGATAACCATAGCGACATCTTTGTGACGCCGCGGGGATTGTAAAGGGGAACGGAACCCTCCACCTGAGCCGCA
TATTCCCCTCACCCCAACCCTCTCCCCGGAGGAGAGGGATAAAACCGGCCGTAGCCCGGACAAGGCGCTTGCGCCGCCAT
CCGGGAATTGCTCCCGGTATGGAGTATGTCAAACCCCTTCCACTCCATATTCCTTCATCTTACGCCACAGCGTTGTCGGG
CTTATCCCCAACATCACCGCGGCTTGTGATTTATCGCCGCCGGTACGTTTCATCACCGCACCAATCAGCTTCTGCTCCTG
CTTTTTCAGCAAATCCACATCACCGGGCTGCGGGACGATATCTTCATCATCAACAGACACTGACATATGGCATAGCGACT
GCAGCGCATCGACATCCACAACGTGCATATCAAACAATACAATCAACCGTAAAATCACCGCCTGTAGCTCCCGGATATTG
CCAGGCCACGCGTAGCTGTTGAGAAAATCCACCGCTTCATCAGTGAAGCTCAGTGCTTTGTTATGTTTTGCCAGCAGGTC
TTCAATAATCAGCATCACATCGCCGGTTCGCTCTCTGAGTGCAGGCAACTGTAGCGTAAGGACATTAATGCGATACCAGA
GGTCCTGGCGAAACTCACCGGCTGCCACCTGTGCGCCCAACTCTTTATTACTGGCGGTAATTAAGCGGAACCTGGCGCTG
ATGAGGGAGTCGCCGCCCACCCGACTGAACCGCTTTTCCTGCAAAATGCGCAGTAGCTTGATTTGCACCGGGAGCGGCGC
TTCGCTGATTTCGTCAATAAAGACAGTGCCATTCATCGCCATCTCGAAAATACCCGGCTTACCGCCCCGACGCGCATTGG
TGAAGGCGCCATCGGCATAGCCAAACAGCTCGCTCTCTAACAGACTTTCAGGAATGGCGGCACAGTTAATGGCAATAAAG
GGTTCAGCGCTACGTGGACTGGCGTGATGAATACTCTGGGCAAACAGCTCCTTACCGGTGCCGGTATCTCCCAGAATATT
AATGGGAAGATCGTGAGCGGCGTAGATTTTGGCCCGTGCTATCGCGGCTTCCATCACCGGGGATTGCCCGATAATGTCGG
CAAATGAATACGTGGTGGTAAAGCCTTTGTGGTCACTCTTTTTGCTGGTGCGGGAAGAGGACCAGCCGTTATGTTCCTGC
TTGCTACCAGTGATGACGGTATAAAAGCCGTGCTTATTGGAAAAGTGCTTCGCCGCAATATTGACCGTCTCGCCGTCAAT
CTCGATAGCATGCTCTTTGATATCTATTTCATTGATGATGCTGCCATAAATGCTTTTGAAGGCCTCTTTTTTAAAGATTT
TATCCCCAATATTGCACTGAAATAACGCAAAGCCACGGGCATTGATATGGATAATTTCCCCTGACTGGTCCAGACACATA
ATGCCCTCATGCGACTGATTAAGCGCAGACCAGGACATGGTTAACTTCATGTTTTCATTGTTAATGTACTTCAACAGGCT
TTCAGCGACATCCAGCGCCTGTTCAATAGAAATATTATCGGTATCGCCCATGATGACATTCAAATCATACTTCTTCGCCA
TCTCTGCGACGGTCAGGCCGCCAATTACTAACTGGTAATCGTTATCCGCCAGGTTTTTTACGACATTCTCGATATCATAG
TGGTTGTAAACCTGACAGATTTTGAAGTCTTCGTTCGTCATATTTTGATAACGACGCAGGACATTACAGAACTGCGGAAA
GCCTACGGCGGCAATCTTCTGCGATTTTTTCCGCGCCTCCTGCAGAATGCGATAAATACCGTGCAGCTCGTGGGTGATTT
CGATAACCGGAATAGAAAGACTGTTGCGTAATAACGCTGCCGTACCGCCCCGGCTAATGATGATTTTGGTGCCACCCGCA
ACAAGCTGCTGCGCTTTTTCCACCACGTCAAAATAGTGAAACTCGTAAACGGGGATGTCGATCTTTCTTTCGATAAGCAC
GTTGGATATGCGCTGGGTGATAGTTTTTGACACCGAGAAAATCGCAATTTCGTTATTTTTCATTGGTTATCCAGAGTGAT
CGATTTATGCGGGAGTCATCATATCCTCACGCTCTTCACGCCACAAAGCGCTGCCTGGCAAAACGAAAAAAGCCTGCGCA
TTTGCGGTGCGCAGGCAAAAGACAGACACACTGCCTTCTCTTTTAAAAACGCTGTCGGCGATAGACTATTTGCCCATTAC
TGATGGTGGCGCAGTTATCGATATAACGGTCACCTTCCAGTTGTGTGCCTTTGGTATCTTCAAACACGATCTTTTCTTTA
CGCAATTTCACGATGGCGATATCGGCAAAGGCCCCTGGCGCAAGCGTGCCGATCTGCCCTTCCATTTTCATCAGGCGTGC
GGGGGTGCGGGTCACCGCGCGAACCACATCGAAGAACGACATCCCCATGTTGAGATATTTCGACATAATAAACAGCAGGC
TGAATACCTTGTCCGTGCGCAGGCTATTACGTAGCGTCAGGTCGGTACTAATGATATCCGGGTTAAAGCCCTGTTCCATG
GCGTTGCGGGCTACCGTGAAGTCAAAATGGGCCACGCCGTTAGAACAGTCGAAAATCACGCCGCGTGCTTTGGCCTCCTT
GATGGCAGGGAACACCTCTCCGCTTTCCTTGAGGATGGCATTACCCGTGCCGTGGAAACAGTGGGCATAAATATCATCGG
TCTGGAAATGGCCGATCAGCTCATCGGCGGGCAACCGGGAGTCGGTCACATGGACACAGAGGGTTGTTTTAAGCTCTCGT
GCCAGCGCCACGGCGGCATAAAATGGATCGCTACTAAAATTGCGCCCGGTCGCGATATCCTGGCTGTAACGCAGTTTTAA
TCCAAGAATGTTGTCGCGGTTCTCATTCAGCGTCTGGCTGATTTTCTCGACGTTGTAGTTCGCCGGGTTGGTATTTTCCA
GATACCCCGTCGGCCCACCACCCAGCGTGGAGAGCCCTACATTCACCACGTTCAGGTAGCTTTTGATGCGCGTCTGCGCC
GTATGAATGACGCTGTTGCGAAACAGTTTATAGTTAACCCAGCCGCTACTCCCGGCGTCCACCACACTGGTTACGCCGTT
GGGCAGGCAGAGCACATCCGGGTTAACGCTGATGGCGGTGCCGCCATGAAAAACGTGGGCATGGAAATCAATCAGCCCAG
GAAGAACAATACAGCCTGCCGCATCGATGACGGTTTCCGCCTGGCTGTCGGCGGTATGCAAATCCACAATACGATTGCCG
ACAATACCGATGTTCTGGTTGATATAACTGCCGCTATCCAGGTCAGCCACCAGACCATTTTTAATCAGAATATCCAATTT
CATTTCGCGCGCTCCTTAATCAGATACCGATCATTTTCCAGTAAGGAATACCAATCAGGAAGAAGACCAGGACGTTAACC
AGCACCATGATGGTGCCGAGTAGCCAGAAGGTTTTTTGCGGGACATAGCCGCTGGAAAAGGTAAACACCCCCGCACCGTT
GCCGTAGTGAGTGAGCAGCGCCCCGTACCCCGCAGAGAAGGCCAGGGACAGCGCGACATACATCGGATGTGCCTGAGTGG
TCATCCCAAGGGTAAAGAGCACCGGATAGAACGACACAACGAAGGCGCTGTTCGACACGAAGAAGTAACGTACCGCGAGG
CTGATAAACACCAGCACACCCAGGGCACTTATTTCACTCAGTTGTGACAGGTCGAGGTAGTTTTTGATCACATCCACCAG
GTAGACGTAGAAACCGCCTTTGGAGAGCGCGACCGCACACCCGTAAAACGCGCCGTACCAGACGAAGGTCTGCCAGGCCG
ATTTTTCGCTGACCACATCGTTCCAGCTCAATACGCCGAACAGCAACAAGCAGGCGAGGAAGGCGAGACCGACTGGAATA
AACTCAATCCCGGTAAGGGAGCCGGTCATCCAGCCGATAATGCCCAGCAAAAAGAAGACGATCAGTAGCTTCTCTTCGCG
CTTGACCGGGCCGAGCTCCTGCAACCCTTTGGTCGCGATTTCGTTAACATTGGTAATGGTTTTCAGCTCAGGCGCATAGA
GCTTATAGAGGATCCAGGGCGCGGCTAACAGCACAATGCCCGCCGGTACGATGGCGGCTTTGAACCACACCATCCACTCG
AGATTGACGTGCATTATTTCGTTTGCAAGCGAGACGGTAATGGAGTTGGTCGCCATCCCGGTCAGAAACAGGCTGGAGGT
ACCCATCGACACCACATACATCAGGATCGTGAGATAGGCACCAATCTTGCGGCTGCCATCATCCGGCTTTGAGCCCAGCG
CTTCGGCGATATTACGGAAAATGGGGTAAGTGATGCCGCCGGAACGCGACATGTTCGAGCCGGTTGCCGGAGCGAGCACG
GTGTCTGTCACCATCATCAGGTAGCCCAGCGTCAGGGTATTTTTGCCATAGCGCTGAAGCAGCAGGTAGGCGATACGTTT
GCCTAACCCCGTAATCACGAAGGCCTTACAGATAATAAAAGCGCTGATGATAAACCACACCATCGGGCTACCGAATCCGG
CGAACAGCGGGCCTGGTTCAATCACCAGCGAGGCGAAACCGAGGATGATGAGCATGATGACAGCGTCGGTAAACGGGCGC
AGGACCAGCCCGCACAGCATCGCCAGATAGATACCGACCATTTCCCAGGTCTGGGCAGAAACGCCTTCCGGGTGAGGAAT
AACCCAAAACAGAATGGGAAAAAAGATAATGGGTAAGAGTTTAAGATAAAGCATTTTACATTACCTGTATTTAATAGCCG
CACGCCGTCATACGACGTGCAGCATTTCATTATTTGCACGAATTAGCGGTAGACGTCGTCAATAAACTCAACGCCTTTTT
CGTCTAATGATTTTCTTACCCATGCGCGGTTAGCGGTGCCGTTCTTCGCCGCTTCCACTTTGCCCGCATCAAATTTGGCG
TAGTCGGTGGCTTTGTTGAGCAGGGCTGCTGCATCGTTCAGCGGTATGACGATCACGCCGTCAGCATCACCCACAATTAA
ATCACCCGGACAGACCGCCACGCCGCCTACGGCGATGGGTGTGTTCACTTCACCCGGCCCTTCTTTAAACGGACCCGCCG
GGTTCGAACCGGTGGCGAAGAGAGGGAAGTCCAGTACGGACAGGGCATCGATATCGCGGATCGGACCATCAAGCACGATA
CCGGCGATTTTTTTGGTGTAGTGGGCATAAGCCACCATGATTTCGCCCATCAACGCACGGGAGCGATCGCCTTCGTTAGA
GACCACGATGACATCATTTTCAGTTGCCATATCCAGCGCGGCGTGCAACATCAGGTTGTCGCCAGCGCGCGCTTTCACCG
TAATGGCATAGCCCGCCATGACCGGCTTCTTCGGTGATGAAATACGTTTAATGCCGTTGCCGAGGACCGCAATACGGTTC
ATGGTGTCGGCGATATTCGCGGCGGGCAGTTTCTCGTAATGTTTTAATAACTCAACGTCGAATGCCGGACGCTTGGTGAA
AATACGATTACCGATAGACATGATTTTCTCCTTAAAAACCCGGCACCGGCCAGGACGGTTTTTTACCTGATAACACTTCA
TCGATACCAATAGCGGAGTGCAAAGAGGCGCGGTCGGTCGCTTCTTTTGTGGCCGCGCCGATATGCGGACCAATAACGAT
ATTGCTGAGGGTGAAAATCGGATCGGCGGGGTCGAACGGCTCTTTTTTCAGCACATCGACACCCGCACCGGCGATGGCGT
GCGTTGAAAGTGCGTGGTATAGCGCTTTTTCATCGACCAGTTTGCCGCGTGCGGTATTAATGAAATACGCGGTCGGTTTC
ATCAGCGAGAACTGCTTTTCGCCAACAAAATCGGTGGTTTCCGCCGTGGTAGGGCAGTGCAGGGAGACAAAATCGCTCTC
TTTGAAAATCCGCTCAAAGTCACTGGTTAACTCAACGCCTTCCGGCACCTGGTCCTGCGTTTTGTACGGGTCATACGCGA
TGACTTTCATATTGAAGCCATGCAGGGCTTTGATGGCGACACGGGAACCAATGTTGCCCACGCCGACCAGGCCTACGGTT
TTACCGTCCAGCTCTACTTTTGGCGTGCGCAGTTTTGCCCAGTAGTAATCCTCAAGCATTTTCTCTTCGACCAGCTTGAA
ATTACGTGAACAATGCAGCATGTAAAAAATGGCCAGCTCGGCAACAGACATACTGTTAGCAATCGGCGCGTTTAATACGG
TCACACCGTGGCGTTTGGCCGACTCCAGATCAACTGTGTCATAACCGGCACCATGGCGGGCAACAACTTTCAGTTTTTTC
GCGGCTTCAAATACGCGATCGGACATTTTTGAAAGGCGAACAATAATACCGTCGCACTCCGGAATATCACGGATGATATC
TTCTTCTTCCATCCCGGAACCTGTAATAAGTTCATAACCCCGGCTCTCAAGATATTCTCTCCCTTCCTGCATGATTTCTT
GTGGAAGTAAAATTTTATAAGTCATCTGACGCTCTCCATTGTTGTTTGGCACTGATAATTGCAGATGGCGTGCCAGGGGC
GTTCCTGATGAGTTAAATTATTTTTAACGATATGATATTTATGTCTTTTTTATTTTTTGTTATTTTTGTGTGATATTCTT
ATTAGTGATGCTAATCACATATTTAAAGCCAGTGGAAAACACATCTATTTCATTTTGAAATGCATGAATTTCATTTTTAA
ATGTCAGATCGCGGCGTTATCACACTATTTTTTATGACGTCTTTTATGCGCTAATTTTATTGACAAGGAAGCTTTGCGTG
ATAATTATACTGGCTAACAGGTTCGCTCATTGAGTAAACAGTAATGGCAATAAATCATGACTCTCGAATTAATGAATGCA
TTTCTTTCTGCGGTGCGTAGTGGAAACATACCCGCCGCCGCCGGTTTTTTAGGTATTAGCCAGGTCTGTTTATCTGAACG
TTTGCAAATGCTGGAAAATAATATTGGTTTTACGCTTATTCAACGCGGAAGGAGTATTCGATCGGTGATATTAACCGAAA
AGGGTAAACAGTTTTATGCGTTATCGGCGAAAATTATGGCCGTACTCTATGAGGTGGAAAATATTAAATCACCACTCCGG
CAGGATTGAAAATGCGCTGGCAAGGTTCTGCGCACAATGATGTGCAAATGCCGCATTAGAAAGCGTAAATGTTGTAATAA
GGCACTAACACCGTTTCAGCCAGACTGACTCTTCATGGCAAAACCCCTATACTGCCAAAAAACATAAAAAATCATTCATT
TTTACGGTGATACGGGCAGGGTCACGGATGGAAACGACGAATTTTCTGGGGCAGCTTACGCAGCAGATGATCCTGTCTGC
GCCTTTATTTTCCTTAATTGCGTTGGGTTATTGTCTTGGGCGTTTTGCCGGCTGGCCGGAAGCCGCCAGTGGGGTATTTA
ACCGCTTCTGTTTTTCGATTGCCTTGCCCTGCATGTTATTTAAGGTCATGAGCAAGTTCTACCAAAGCCCGCCGGTGGAT
ATGCGCTTGCTGATCGCCTATTTCGGCAGTTGCCTGTTGATCTATATTGTCGGGCGCATTGTCGCAAAAAGCGTGTTTGG
CCTTGATGCCATCTCGGCATCGGTATTTGGCCTTGGGGGTATTTTTTCCAATAACGTCATGCTCGGGATCCCGGTCGCGG
TGATTCTGCTGGGGCAGGCCAGCCTCGCCTCGGTCGCGCTGGTACTGGTGTTTAACAGCCTGATTCTGTGGACGCTGGTA
ACTGTCTCGGTGGAGTGGGCGCAGAGCGGCAGTTTTTCCTGGAAAGGCATTGGCAAAACGCTGGTCAACGTGCTGCGTAA
TCCGCTGATTATCGGCATTTTTTCTGGCTTTGCCTGGAGCGCAACTCACCATACCTTGCCGCAATTTATTGATGGCCCCG
TCAGCATGTTAGGGCAGATTGCCGCGCCGTTAACCCTGGTCACGCTGGGCATGAGCCTCTCGCATTACAACATCAGCCAG
GGGCTGCGGGAAAGCGCGGCTATCTGCCTGATTAAACTGGTGTTGATGCCTGCGCTGATTTGGGCGCTCGCTTACGCACT
GCATCTGCCGCAGCAGGAGAGCCAGGTGGTGGTTTTACTGGGGTCAATGGCGGTGGGGATAAACGTCTATCTGATGGCGC
AGAAATTCAAAGTGCTGCAAGGGGCGACGGCAACCAGCATGTTGATTTCCACTCTGCTTTCTACCCTGACTACGCCAATG
CTGATGATCCTGATGAGCCGCTTCTATCCGGCATGGCCGTAAATTCTCCCGGCAGGGCACACCGCGTGCCCTGCCAGAAA
CGCGTTAAAGAATGTCATCCACCACGCCGCCGTCAACGCGCAGCGCCGCGCCTGAGGTTGCCGATGCCTGAGTCGAGCAA
ACATAGACCACCATGTTCGCCACTTCTTCAACCGTCGCTGCCCGCTGAATAACGGAGCTGGGACGGTGAGCCATCACAAA
CTCTTTCGCCAGCGTTTCCAGTGACTTGCCAGTCCTTGCCACTTCGTCCTGCATCATGGCGGCAAAGCCATCGGAAAGGG
TCGGGCCGGGTAACACGCTGTTGACCGTCACGCCACTACCGGCGACAAACTTCGCCAGCCCGCGCGCCAGCGAGAGCTGG
GCCGTTTTGGTCACGCCGTAATGAATCATATCGGCAGGAATGTTGCGCGCCGATTCCGAGGAGATAAAGACCACGCGGCC
CCAACCTTTTTTCACCATCGCTGGCAGCAACGCACGGGAAAGACGCACGCCCGACATCACATTGGTTTGCCAGTAATTTT
CCCAGGTCGCATCATCGGTGGCATAAAAATCCTGCGGCCCGTAAATCCCGGCGTTATTGACCAGGATATCGGCATCCGTT
GCCGCGCTTAATAAGGTTTCAACCCCCTCTGCCGAACTCAGATCGGCAATGGCGGTACGCACTTTTGCGCCCGGTACACG
CTCATTCAGCGCCTGGAGCGCTTTATTCACTGACGCCTCGCTACGTCCGTTGAGGATCACTTCCGCACCGCTTTCGGCAA
GCCCCGTGGCTATGGCGAAACCAATGCCACCGGTCGAGGCGGTGACCAGTGCGACTTTCCCACTCAGATCAATTTTCATC
CTCTGCTCCTTCATCTTTATGTGAATACGATGGAATAAGCGTAGCACTTAGCCTGAACAGCGACGTTGGGACGAACATCC
TGGGTTATACAAAAGAATACATTCACAAATAACGCCAATATTGCTTAGCTGATATTTTGATATCGATATGAAAATAGAAG
AAATAGAGATTATTGTTTTTAATTTTTATTTTTGTAGCATGGTGAGATAAAGCGAAATAATTCGCGCACACATGGACATG
CCAATGCTTGCGATAAAAACTCCGCAGACCTGGTTTCACCAGTCTGGTATTCGTCATGACGCAGGAAAATATATTGCGCC
GCTTACCCAGCATATTTTGATAATTACCAGCGTAAAGGCATGGGCGCAGGTTAACCCAGGGCTTGAAGAGAGCTTACGCG
CCAGCGGTATCCGCTGGCAGACGGAGATCATGACCGGCTACTGTACCGAAGATAGCGTTGCCCGCTATGTGCAGCGGGCA
AAAAAACTGGGGGTGCAGTTTATTGTCGGCGTGGGCGGCGGGCGCGTTCTGGATACCGCCAAAGCCGTCGCCGATACCCT
TGAGGGCGGCGAATCTATCACCATTCCGACGCTGGCGGCGACCTGTGCGGCCTGGTCGCCTTTGTCGGTGTTCTATACGG
ACGAAGGCGCGCAGATCAGTAGCCAGGCTTTACGCACACTGCCGCGCCTGGTGCTGGTGGACAGCGAAGTCATTGCCCGC
AGCGATGTGCGTTATTTAAAAGCGGGCATCGTCGATGCGCTGGCGAAATGGTACGAGTTTCGTCCTTATTTGCAGAAAAA
CCCCGATAATCTGGGGCTGCAATTAAAAGTGCAAAACGCGCGTCTGGCCGTCGAAATTTATGAAAAACATGGTCAACAGG
CTATTCGCGATAATAAAGCTCAGGTGGTGTCGGATGCGCTGATCAACGTTATTGACGCCAATATTGCCGTGGCCGGTATG
GCAAACAGCGTGCGCGGCGAAATCCCCACGCCGGGTGTGGCGCATGCGATCCATAACCGGCTCACCCAGGAGCCGGCTTT
GCGTCAATGGCTACACGGTGAACGTGTGGGATTCAGTCTGCTGGTGCAATCCATTCTGGAAAATGAAAATAGCCAGCCCG
ATCCGGTGTTACTGGCGCTGCTGCGTCAGTATGAGATGCCGCTAACCCTGGCACCGCTGAAAGAGATCCGCCTGGCGGTC
ATCCAGGCGGTGGCGCGCAGTATTCCCTTCCCGCGTGATGCTCTGGAGCATTTACCGTTCACACTCGAACCCACGCGTAT
TGAGCAGGCGCTGCGTCTTACAGAACAATATGTTTCAACCCGTGCGTATGCCCGTGATCTGGCGGGGTAGTGTCATCCGT
AACGCACTGAAGGTGGCCATGGCGCACACCGCGCTGGGCGATGACGCTATCGGCAAATTGCTGCACATCGCCCATTTTAC
CTTTCAGGACGGCGATCTCCAGGCAGTCGTCATGGTTGATGTGCACATGTAACGTGGCGACGGAGAGGTCATGATGGTGG
TGCTGCGTGGCGACAATGCGGCTCGCCAGATCGCGCTTTTCATGTTCATACACATATGACAGCACCGCATAGCCCCGTGT
GTCCTGCTCGCAGGCCGCTTGCTGGGTGAGTGCGTCGCGTAAAATATCCCGCAGCGCTTCGGAGCGATTGTGATAGCCAC
GGCGCTGGCTCAGATCGTCGAGAGTAACAAGCAGGTCATCATCAAGAGTAACGGTTACGCGTTGCATGGCAGTGTTCCTG
GCGTTCGGGTTTTGGGATAGGCGGGCAAGACGGCCTGTTGCAGCGCCTGTCCGGCCAGAGAGGTAAAGCGTAAGGGGTGG
GTGACGGCAATGTCTTCGCTGATATGGCCGTTCTCCATCACCACCACGCGCTGGCAAAAACGCTCCACCAGGCGTAAATC
GTGGGTGATAAACAGGCAGGCGATGCCCGAGTGCTGTTGCAGTTTTTTCAGCAGGCGAATGATGCCTGCCTGCAAGACCA
GATCCAGGCTGGACACGGCCTCATCAAGGATGAGCAGCGTCGGGCGGGTCGCCAGCGCGCGGGCCAGGCAGACGCGCTGT
AACTGCCCGCCGCTCAGTTGCGGTGGGCGCTGGTCAAGCAGGCTGATTTCCAGTTCCACATCACGCATCAACTGTTCGAT
GCGGGCGCGCTGTTCCGTTTTGCTTAAGCTGAACAGATGGCGCAACGGTTCGGCAAGAATGTCGCGCACCGTTTTGCGGG
GGTTGGCGGCGCTGATGGCGTCCTGAAAGACCAGTTGAATATCCCGGCGGAAGTCTTTTTTCATCGCCCCGGACATGCGG
GACAGCGGGGTTCCCTGCCAACTGATTTCACCGCTGACAGGCCTTTCCAGCCCAACCAGCAGGCGTGCCAGCGTGCTTTT
GCCACACCCGCTACGCCCTAACAGCGCAAGGCTTTCCCCACTGTTGATCGAAAGGGAGATATTCTCCAGCACCGGGTGGG
CGTGATAGCGGTGGGTGACGTTAGACATGGTGAGTAAATTCATTGGTTAAGTTCCATCCCGTACAGCGCCAGATGCGCCG
CCACCAGATTGCGTGTCACCGGATGTCGCGGGGTGCGAAACAGCACATCGACACTGCCCTGCTCGACAATACGCCCTGCC
TCCATCACCGCCACGTCGTCGGCGAGCCGCGCCACTACGCCCATATCATGGGTAACCAGCAACATGCCGCAGTGGCGGGT
TTGTAAGAGACGTTCGAGCAGATCGAGAATTTTGGCCTGCGCCACGGCGTCGAGGTCGGTTGTGGGTTCATCGGCGACAA
TAAAGGCCGCATCGCTGAGCAGCGCCATTGCGATCATCATGCGCTGCAACATGCCGCCACTCATCTCAAACGGGTAGAGC
GTCAGTACCCGTTCCGGCGCCTCCAGCCCAACGTCGCTCAGGGCGGCGATAAGCGTGGCGTCATCCGCCGGTTTGCCCAG
CGCCCGGCAGGTTTCCCTGGCGTGCGCCGCCATGGTTCGCAGTGGGTTAAAGGCACTGCGCGGGTTTTGCATAATGGTCG
CCACCTTAAGCCCACGCAGCGCCTGCGGCGAGATGGGCTGACCATCTGCCAGCAGCGTGCCCGCCGTTTGCCGCACACCC
GCAGGCAATACGCCGAGCGCGGCGGCACAGGTCAGCGATTTCCCGCTGCCGCTTCCGCCGACCAGCGCCAGCACGCGCCC
GCGCTGAAGGGTGAGTGAGACGTCATGGGTGAGGGGACGCTGCGCCTCAAGGGTGAAATTTCGCAGTTCAAGTTGCGCAG
GCATCAGTGGGCATGCTCCGTTTCCAGATGTGGATCGAGGCGGTCGCGCAGGGCATCGCCCACCATATTAAAGGCCATCA
CACTGACAAACAGCGCCAGACCCGGCCACAGCATTTGCAGCGGTTGCGTCCAGATATACTGACGGGCATCGTTAATCATC
ACCCCCCATTCGGCGGTGGGGGCGCTGACGCCCAGCCCCAGGAACGACATCCCCGCCACGTGCAGCATCATATGGCCGAT
ATCCAGCGTCGCCAGCACCAGCAGCGAAGGCACCACGGCGCCTGCCAGATGATCGATAAACACCTGCGTATAGCTCGCCC
CGCTCAGGCGGGCGGCCAGAATGTACTCGCGGCTGCGCAGAGAGAGAACCAGGCTGCGCACCATGCGAGCGTACCAGGCC
CAGTGGGAGAGGGCTATGGCGATAATCACATTCGTCAGCCCGGTTCCCAATACGCCGACCATAAAGAACGACAGGATAGA
GGTGGGGAAAGTCATAAAGACATCCGCGACGCGCATGATCGCCTGGTCGATGCGGCCACCGGCCAGCCCCGCGCAGCCGC
CGAGCGTCAACCCCAGCGTCAGCACCAGCAGAAGACAGGCCATGACCGATCCTAAGGAGACGCGGGTGGCGCTCAGCAGC
CGGGAGAAAATATCGCGCCCCAGATGGTCGGTACCCAGCCAGTGTTCGCTACCGGGGGGTAACAGGCGGGCGGGCAAGTT
AATCGCCTGCGGATCATAGGGTAGCCACCACTGGCAGGTCACCGCGATGACCAACAACAGCGCCAGAATCAGTACGGCAA
AGCGCACCGACCAGCGGGCAGAACGCAGAAAATTCATGCGTGCGCTCCTTCATGGTGACGAATCCGTGGGTCGAGCGCGG
CGCTGAGCACATCTACCAACAGGTTACACAGAGCGAATACGATGACCATCACCAGCGTAAAACATTGGATCACCGGGTAG
TCACGGTTGAAGATGGCCGACACGGCATAGCGGCCAATGCCCGGCCAGGCAAAGATGCTTTCGATAATCATCGTACCGCC
AATCAGTTCACCCACGTGCATACCGAGGGCGGTGATCACCGGCAGCGACGCGTTACGCAAAATATGCTGACGCTCGGTCT
GCTTTTCACTCAATCCGCGCAGCCGCGCCCAGATGACGTGCCGCTGTCCGGCGGCCTCCAGCATACTGGCGCGCAACAGG
CGCGCGTTGATCGCCAGTGACATAAAGGCAATCGACACGGCGGGCAGCAGGATATGTTGCCAGCCGCCGTAACCCATTGC
CGGTAGCCATTGCAGATAGACCGAAAAGAACATCACCAGCAAAAAGGCCAGCCAGAAATTGGGCATCGAGACGCCAAGAA
AGGCAATCAGACGCACGATATAGTCCGGCAGGCTGTTGCGGTGGCGTGCAGCCCAAATGCCCAGCGGTACGGAGGTGAGC
AAAATCAATATCAGCGCGGCGCCCGCCAGTTGTAATGTGGCGGGCAGGAAATGCAGAACATCCTCCAGCACCGGGCGCTG
GGTCGCATACGAGATACCGAAATCGAGATGCAGCGCCTGCCACAGCCAGTGCAGATACTGCTGCGGCAGGGGTTTATCCA
GCCCCAGCATTATGCGCGTTGAGGCCACCATCTCCTGCGTAGGCGGCAGGTTCGACAGGCGCAGATAATCCAGCGCCGGG
TCGCCCGCCCCCATGCGTAGTAGCAGGAAGATGACCACCGACGCGGCGAAGATCATCGGGATAAGCAGTAACAAACGGCG
AATGACATAGCGCAGCATCAGGGTTTCACCGGGGTAATGTGTTCAAAAGGAATATCGCTGGCGATAGGGGCGAAAGGAAT
GACGCCCAGTTCAGGCTTCGCCACCACCAGCGTTGAGACGTAGCTGATGGGCAGATAGACCGCTTCGTCGTGCAGGCGGG
TCAGGATGTCGCGATAAAGCGCCTGGCGCTCGGTTTCATCGCGTGTCGTCAGCACCTCGCCAATTTCTTTGTCGATCTGC
GCCTTATCCGGCAGGCCAAGCTGCGCCTGGTAATCGGCGTGAGAGGGGACGCGCATGGAGCTTAAGAAGGCGTGCGGATC
ATAAGGCGCGCCCCAGGTGCGGTTGAAAATCATGCCGAAACGACCATCGCGCTGGCGGGCATAAATACTGCTCTCTTCCT
CGCCCACAAGTGCCGTGTCCACGCCGATATCGCGCAGGTTAGCCTGGATAATTTCGGCCATTGATTTGCTCATCGCGTCG
GTGCCGATAAACGCAAGTTCGACATGCAGCGGCTGCCCCGCTTTTTCACGGATCGTTTTGCCATCCGGCAGTTTCCAGCC
GTCAGCGTCCAGCAGCGCGCGAGCTTTTGCCGGGGAGTATTCACGCGCTTTCAGACCAATATTGGCGTATGGCACGGTGG
GGGCGAACAGCGTGTCGGCTACTTTTTGGGTGCCATACAGCGCGCTATCAATCAGCGTCTTTTTATCGACCGCGTAGTTG
AGCGCCTCACGGACGGACTGCTCATTGGTCGGCGCTTTGGCGGAGTTCAGCGCCAGCATCACCGTTTCGACCGGGGCGGA
AAGCTGGGTGCGTAACGCCGGGTTCTGGCTAAACCGGGAAAAGGTATCGAGCGGCAGTAGCCCTTCGTTGCCGTATAACA
GATCGAGATCGCCAGTTTCAAAGGCCACCGCGCGGCTGGTGGGGTCCGGGATCACTTTAATGGTGATCTTGCTCAATGCC
GGTTTTTCGCCCCAGTAGTGTTCGTTACGCACCATCACGTCGTACTGATTCAGACGCGACGTCTGCAATACCCACGGCCC
GGTGCCAATCGGGGCCTCGATGCCGTTCATGGTCTCGTGGTTTTTAAACTGGGAGGGGGCGATAAAGCGGAACGGGCGGG
GCAGGGCAAGCTCCTGCAGGAACGGGTAATAGGCGCTTTTCAGGGTGATTTGCAGTTGGTTGTCGCTAAGCGCTTTCACA
TCAGTTATCTGGTTGGCGAGCTCAAGCCAGGCATGACGCTGGCGGTTATCGAGCACCGCACGGAAGTTTTCCACCGCGGC
CTGGGCGTTAAATGGCTCGCCGTTGGAGAACGTGACATCCGTACGCAGCGTAAAGACCCAGGTTTTACCATCCTCAGAGG
AGGTCCAGCTTTTAGCCAGCCAGGGTTTTACCGTGCCATCGGCCTGATATTTTACCAGCGGCTCGTAGACCATGCTTTGG
GCGAACATTTGGTTTGGCGTATAGAGATGCGGATTAAGCGGTCCTACGTTGACCGGCCATGCGGTGGTCAATTCCTGAGG
GGATGAAGCCTGGGCAAAAAACGCAGTACAGGCCAGCAGTAACGCACTAAGAGAGCGAAAGGACGACATGGTTTTCCCTG
AAAATCTGCCACAATAGGAGTATGACGATTTTATTGATTCATCATACGAATGCGGTGCGCGGGATCAAAAAGGCATGATA
AAAGTGTGGAGATCGTGAAGCGAGCGAAGGGGACTGGTCAGCGGAACCCCTCCGCCGACAGTAAACTCCCCATCTTTAAC
TACTGCCCCTTAAACAGTTGCAGCAGCGTGTCCACCTGCTCATCGAGCGGCATCAGATCCTTTTTCACAATCAAATGCAG
CGGCGTGGCGCGGCGTGAACCGTGGCTGAGCGGCAGAATTTTCAGCACGCCGCTGGCTAGCAGAGACCCGATGCGCTCCT
CCGGCAGCCAGCCGTAACCCACCTGATACTGCACCGCTTCCACGGCGGCATCGATGGTAGAAAAAGTCCATGACTCACCG
CTCTCCTGCGGCAGGCGATTCTCCCGGTCGGCGATGCGAATTAATGGCCAGGCGGCGAGAGCATCCTCAGTGATCGCGGT
TTCGGCGCACAACGGATGATCCCGGTGGGCGACAGCGACAAAATCAATATTCATCAGCCATTCGCCGCGCCCGGTCAGGT
CCTGGCGACGGGTCAGCACCATTACGTCGGCTTCGGCATAGGCGGGGCGCTCCACGGAGGCGTTTTCGAGGACTTCGGTC
AGATGCACCTGAGTTTGCGGATAGCGCTGCTGGAACTGGCGCAAAATGGCAAACAGCCGTGAGCGGGGAAAGATGCTGTC
TACGACCAGGTCGAGCCGGGTACGCTGGCCGTTGCGCAGTGTGGCCGCCCGGGTTTCAACGTAGTCGAAGGCTTTCAGCA
GCGGTTTTACCTGGTTAAGCAACAGTTCGCCGGAGGGGGTGAGCACCGCACGGCGGCCTTCCTGTACCAGCAGCGCCACG
CCCAGACGCTCCTGCAAGAGCGCCAGGTTGTAGCTCACGGATGACTGACTACGGTGGGTCTCTTCGGCGGCCTTCGCAAA
ACTGCCCAGCTCCACCACTTTTTGCAGCAGCGACCATTGTTCGAGGGTGGTTTTATGCATGACTCATCTAAAAAATGAAT
GAATTTAATTCAAACATAGCGTTATTCATTCATTTTTTGAAGCGGTACGATCTTCTCATCAATTAAGAGGAGAACAATTA
TGAGCAGCTTTGATAAACATGATCTGAGCGGTTTCGTCGGCAAACATCTGGTTTATACCTACGATAACGGCTGGAACTAC
GAGATTTATGTCAAAAACGAGACCACGCTGGACTACCGTATTCATAGCGGTATCGTGGCAAACCGTTGGGTGAAAAACCA
GCAGGCTTACATTGTACGCGTTGGTGAGAGCATTTATAAAATCTCCTGGACCGAGCCGACCGGTACTGACGTGAGTTTGA
TCGTCAACCTCGGCGATCGCCTGTTCCATGGCACGATCTTCTTCCCTCGCTGGGTGATCAACAATCCGGAAAAAACCGTG
TGCTTCCAGAACGATCATATCCCGCTGATGGAATCCTATCGTGCGGCGGGCCCGGCCTATCCGACCGAGGTGATTGATGA
GTTTGCGACGATTACCTTTGTGCGCGACTGCGGCGCAGACAATGACAGCGTCATCGCCTGCGCGGCCAGTGAGCTTCCGG
CGGATTTCCCTAACAACCTGCGCTAATGCAGGGTTAGCCGGGCAGGCGGTTTTTCGGCCTGCCTGGGCCAAGCATAATCG
CCAGCTTGCTCCCGCCGGTAGTGGTTTCCATCCATATTTTACAGACGCTGGTGAGCGGCACAGAGAGCAGCATCCCCACC
GGACCGAGCAACCAACCCCAAATCAGTAACGAAAGAAAGACCACCAGTGTCGACATACCGAGTCGGTGACCCATCATGCG
TGGTTCCAGAATATTGCCGATAACCATGTGCACGACGAGAAACAGGCCGCCGACCAGCAGCCACTCATACGGGCCGTTAA
AGAGCAGCGCCTGCACCATCGGTGGGATAGCCGAAAGCACCGATCCGATATTCGGCACGTAATTAAGCAGAAACGCCAGT
ACCCCCCACATGAGCGCAAACTGGATGTCCATAATGGCCAGCCCCGCCCAGACGATCACCCCCGTCCACAGGCTGAGCAG
CGTTTTTAACGCCAGATAGTGAGACACACCTTTAAGCGCGCGGTGCAAACCGGCGATATGAATCTGAGGGTTATTCAGCG
CGAAACGCATTTTATAGGGCACATGACGCACTTCGAAAAGCATGAATACCATGGTCATTACCAGTAAAACGATGCTCGCC
ATTGCGTTAGACAGTTGCGTCATCATTGTCGTGGCAAAACTCATTACGCGCTCGGAATCCATTCGTTGCAGCATCCGTTC
TGGCGAAACATGCAGGTGCAGGAAAGGGAGCGCATCCTGAAGCTGGAGGAATTTGCGCGTGAACTCCCGATTGTATTTCG
GCAGCATCGTCATGAACTCATTCACCGAGGCGGCCAGCACGCCAATCAGCGCGGTCAGGAAGACAAGCATCACCAGTACC
ACAATGGCGATGGCGACAGGCCGTTTCACGCCCCGGCGAATAAACCAGGTCACCAGCGGATTAAGCACAATGGCGAAAAA
GAGCGCCAGTAACAGTTGAACAATGATATCGGCAGCGGCATGAATACCGGCCAGAATAATGACCAGTGAGGCCAGTTTAA
GCAGAATATGTAAACCCGCACGATCGGGTTGGGGCTGTGTCATGGGCAATTCCTTTTTCTATACCGCCCGATAAGTGTAG
CCACTGGCGGACGCTTCGCCCGAGGCACATATTCTTAATCTCCATGCTGATTTCCAGGCCATGACGTGGTAATAGTGAAA
CATCGTTGTGAAAATCTGGTGAACCCCCATGCCCGAACAAGCCGCTGAACCGGCGCTAAGCGGATTACGTCTTAATCTGC
GGATTCTCTCCGTCGTTATCTTCAACTTCGCAAGTTACCTCACGATAGGTTTACCGCTGGCAGTTTTGCCCGGCTATGTC
CATGAAACGCTGGGCTATAGCGCCTTCTGGGCAGGGCTGGTCATCAGCCTGCAATACTTCGCCACCCTTATCAGTCGTCC
ACACGCCGGACGCTACGCCGATATGCTCGGGCCGAAAAAAGTGGTGGTGTTTGGTCTCTGCGGCGCGTTCATTTGTGGAC
TGGGGTATCTGCTGGCGGATCTGCAAAGCGGCTCGCCGCTGGTCAGCCTGGTGCTGCTCTGCGTCGGGCGCATTATTCTC
GGTGTCGGGCAAAGCTTCGCCGGAACCGGGTCGATGCTCTGGGGCGTGGGGGTGGTCGGTTCACTGCATATTGCCCGTGT
TATTTCCTGGAATGGTATCGCGACCTATGGCGCAATGGCGCTGGGGGCGCCGCTTGGCGTCATTTGCTACAACTACGCCG
GACTGAGCGGGCTGGGCGGGTTCATTATGGTAGTGGCGTTTATTGCGATTGCCTGCGCGTTGCCGCGTGCGGCAGTAAAA
GCCAGCAAAGGTAAACCACTGCCATTTCGTGCGGTGCTCGGCTATGTCTGGGTTTATGGGATGGGGCTGGCGTTGGGTAC
GGCTGGTTTTGGGGTTATTGCCACCTTTATCACCTTCTTTTATGACGCGAAAGGGTGGGATGGCGCGGCCTTCGCCCTGA
CGCTGTTTAGCCTGGCGTTCGTGGGTTCGCGGCTGGTGTTTCCGAACAGCATCAACCGCCTGGGCGGCCTGAATGTGGCG
ATGATAAGCCTGGCGGTGGAGGTGGTCGGCCTGATTCTGGTGGGCATCGCCGATGCTCCGCTGGTGGCGAAAATCGGGGT
ATTCCTGACCGGGGCCGGCTTCTCGCTGGTCTTCCCGGCGCTGGGGGTGGTGGCGGTCAAAGCGGTGCCGCAGCACAATC
AGGGCGCGGCGCTGGGCACCTACACGGTGTTTATGGATATGTCGCTGGGAATAACCGGGCCGCTTGCCGGGCTGTTGATG
GCCTGGTCGGGAGTATCGATGGTGTATCTGCTGACGGCGGTGCTGGTAGCGGGAGCGTTCGTGCTGACGTGGCGGCTAAA
AAAACGGCCTCCGCTGGAGGCCGCTTCCTGATTACTTGATGACCAGGGTGTTAACAATGTTTTCCGCTGCGGTCTGTGCC
TGCTGCTGGTTATCTGCCGGCAGCGTCACCTGCAAAGTCAGCAGTTTGTTATCCACTTTACCCAGCACTACGGTAGACCA
GGCCGTTTGACCTTTGGCAGAGATGATACTGTCGAGCTGCTGCATTTTCTGGCCTTTCAGCTCGATAGATTTGTTGGTCA
CGACCTGCAACTGCGGGTCGCGGTTGCGCTGTTGGTCTTCCAGACGTTTTGCCAGCGTATCCAGCCCTTCCTGAGTGTCG
TCGCCTACAATCACAATCACCGCTTTCTGACCGGTTGAGTCAGAGTAAACGTGCATGTTATTAGACTGCGTACCCAGTTT
ACCGCTTTGATCGGTCATGTCTGCGGGCAGCGAGAAGCTGAGTTTGCCATCAAGCAGCGTTACCGGTTGCCCGGTCGCGT
TGCTTTCTGCAGATGCCCCCTGAGCGGGTGTTTTTTTGCTGTCGCTGTTGTCGCAGGCCGCCAGACCCATTACCAGCAGG
CCAATACCGACATATTTAACCAGATTGCGCATTGACTTCTTCCTTTCGATAAACAGCCATAACGGCTCATGCGGGCCATC
TTACCACAACTGGCATCGCGTACTCTTAACTGGCCTGTAACGCTGATATTTCAGATTTGTCTGCCAGTCTTTTCAACAGC
ATATTCAACAACACACCGTACATCGGCAGGAAGAAGGCGATGCTGATAATGACCTTAAAGGCGTAATCCACCAGGGCGAT
TTCCATCCAGTGTTCGGCCATAAACGGGTCCGGGCTGTGCCAGAAGGCGATGAAGAAAAAGGCGAGGGTGTCGCTGGCGT
TACCGAACACCGTTGAGGCCGCAGGCGCCAGCCACCAGCGTTTGTTCTGACGCAGGCGGTTAAAGACATGCACGTCGAGG
ATCTGCCCCAGCGCGTAAGCCATAAAGCTGGCGGTGGCGATACGGGCGACGAACAGGTTGAAATGGGTCAGTGCTTCAAA
GCCTTGCCAGCTTCCCATGTAAAACAGAGATGAGATGCCGTAGGAGATAACCAGCGCAGGTACCATCACGGCGAAAATAA
TCCGTCGGGCGAGCGGCGCGCCAAAAATACGCACGGTTAAATCTGTCGCCAGGAAAATAAACGGGAAACTGAATGCGCCC
CAGGTGGTATGGAAGCCGAAAATGTTAACCGGTAGCTGTACCAGATAGTTACTGGAGGTGATCACCAGCAGGTGAAAAAG
GGATAGCCAGAACAGCGCTTTCATGCGCTGAGTTTGTGAAAACTGCGTCATATTGTGACCTTTTTAGTGTTTGGGGTGAG
GGAACCCAATAAACATGTAACACGCTATTTTTCTTGCCATTTTCACATCGGCAGTGCTCGTCATCCTCACGTACTCGGTG
TACGCCGGGGTGCCTGTGCGCTGGCCTTAATCAAACGGCTGCGCCAATAGCGCGTGTTGATACTGTGCAAAGCCGCAGAA
TGATACTGCAACATTACGCCGATGCAATGGTTATTTTTAACGCAATCGTTAACCTGGCTTGCGTCACAAAATGGGCAGCG
TAAACTAATGCCGTTTTTTCCCGTGTGAGACGAAAATGACCGACCTCTTTACTACCGCCGACCATACTCTTGACGCGCTG
GGCCTGCGTTGCCCTGAGCCGGTGATGATGGTGCGCAAAACCGTACGCAATATGCTGCCGGGTGAAACCCTGCTGGTGAT
TGCTGACGATCCGGCGACCACCCGTGACATTCCGGGGTTCTGCCGCTTTATGGAACACGAACTGGTGGCCCATGAGACGC
AATCGCTGCCGTATCGCTATCTGGTGCGTAAAGGGCAATAACTCCCCATTACAGGCCGCGTTTTTACGCAGTTTGCGATC
CTTGCCACCAATTTAAACCGCCGTTTCATTTTTTAGCGCTTTTTGTGAGGCGCTTCACCCTCCCTTTTCCAGCGGTAGTC
TAGTTTTTAAGCGTAAAAATAAAACATTGTTTTAACATTTACCTTTCACTACCCTGGAGAAGACCCGATGAAAACGACTT
TCAAGCCGTTGCTGGCCGCGTTGTGCCTGTCCACCGTGTCACTGTTATCTGTATCCGCCGTTAATGCGCAGACGATTAAA
GCTGCCGATGTGCATCCGGAAGGCTATCCCAATATTGTTGCTGTGCAGAACATGGGTGAAAAACTCAAACAACAAACGGA
CGGCAAGCTGGAGATTAAAGTCTTTCCCGGCGGCGTTCTGGGCGATGAAAAACAGATGATCGAGCAGGCGCAAATGGGCG
CTATCGACATGATTCGCGTCTCGATGGCCCCTGTTGCCGCTATTCTCCCGGATATTGAAGTTTTCACCCTGCCGTATGTC
TTCCGGGATGAAGACCATATGCACAAGGTCATTGATGGCGATATCGGTAAACAGATTGGCGATAAGCTGACGGCCAATCC
GAAATCCCGGCTGGTATTTCTGGGCTGGATGGACTCCGGCACGCGCAATCTCATCACTAAAAAACCGGTGGTTAAGCCCG
AAGATCTGAACGGCATGAAAATTCGCGTGCAGGGCAGCCCCGTCGCTCTGGCAACGTTAAAACAGATGGGCGCTAACTCG
GTGGCGATGGGGGTGAGCGAGGTCTATAGCGGCATGCAAACGGGGGTGATCGATGGCGCGGAAAATAACCCGCCGACGTT
TATCGCCCATAACTATATGCCGGTTGCCAAAAACTATACCCTCAGCGGTCACTTTATCACCCCTGAAATGCTGCTCTACT
CCAAAGTGAAATGGGACAAACTCAGCGCCGATGATCAGAAAAAAATCCTCACCCTGGCGCGTGAAGCACAGTTCGAACAG
CGCAAACTCTGGGAAGCCTATACCCAGCAGGCGCTGGATAAAATGAAAGCGGGCGGCGTGCAATTTCATGACATTGATAA
ATCGGTGTTTATCAAAGCGACAGAGCCGGTGCGCGCCCAGTATGGCGATAAGCATCAGGATCTGATGAAAGCTATCGCTG
ACGTCAAATAACCCCACTTTTCTGCGGAGAACGTATGTCAGAACTCTACTTAAAGTGGATGGATCGCCTGTACCTGCTTG
CTATGACGGTGGCCGGCATATCACTGCTGGTGATGACGATTGTTATTCCGATTGGCATTTTCTCGCGTTACGTATTGAAT
CGCGGAGAGTCATGGCCGGAACCTATTGCCATCATTTGTATGGTCACTTTTACGTTCATTGGCGCGGCGGTGGGGTACCG
CGCCGGTTCCCACATTGCGGTTAACATGCTCACGGATCGTCTGCCTGACACATTAAAGATGGTATGCGCGCGGCTTGTCG
ATCTGTTGATGCTGCTCATCTCTCTCATCATGTGCTGGTACAGCTACTGGCTGTGCGTTGAGCTGTGGGAACAACCTGTG
GCGGAGTTTCCCCTGCTGACCTCAGGCGAAAGTTATCTGCCGTTGCCGATAGGTTCGGCCATTCTGATCCTGTTTGTGCT
CGAACGGTTGTTGTTCGGCTCGCAGGAAAACCGCCCGGTCGTACTGATTGGCAACCATGGGTAAGGGGTGAACAATGGAC
GCATTTGTATTGTTATTCACCCTCGCCATTCTGCTGGCGCTGGGTATGCCGGTGGCGTTTGCCGTCGGGTTGAGTGCCGT
TGCCGGCGCGCTGTGGATAGATCTTCCGCTGGAAGCGCTGATGATCCAGATAACCAGCGGGGTGAACAAATTCACGCTGC
TGGCGATTCCGTTTTTTATTCTGGCGGGCGCGATCATGGCGGAGGGTGGCATCGCGCGGCGGCTGGTCAATTTTGCCTAT
CTGTTTGTCGGGTTCATTCGCGGCGGGTTGTCTCTGGTGAACATTGTCGCATCGACCTTTTTTGGCGCGATTTCCGGCTC
GTCGGTCGCCGATACGGCATCCATCGGTAGCGTGATGATCCCGGAAATGGAAAAGAAGGGCTACCCGCGTGAATATGCGG
CGGCGGTAACGGCCAGCGGATCGGTGCAGGCTATCCTGATCCCGCCCAGTCATAACTCGGTCATTTACTCGCTGGCGGCG
GGGGGCACGGTATCCATTGCGACACTGTTTATTGCGGGCGTACTGCCGGGTTTGCTGTTGGGCGTGAGCCTGATGACGTT
ATGTCTGGGTTTTGCCCACAAACGCGGTTACCCGAAAGGGGAGCGGATTCCCTTTAAGCAGGCAATCAGGATGTTCGTTG
ATGCACTATGGGGACTGATGACGGTAGTGATTATTCTCGGCGGCATTCTTTCCGGGATTTTTACCGCCACAGAATCTGCC
GCTGTCGCCTGCCTGTGGGCCTTCTTCGTCACCATGTTCATCTACCGTGATTACAAATGGAATGAGCTGCCGAAGTTGAT
GTGCCGTACCGTGAAGACGGTCACTATTGTGATGATTCTTATCGGCTTTGCGGCCGCTTTTGGCGCCGTGATGACCTATA
TGCAGCTTCCGATGCGCATCACCGAATTTTTCACGTCGTTATCGGACAATAAATACGTCATTCTGATGTATCTCAATATC
ATGCTGTTGCTGATTGGCACCTTGATGGATATGGCGCCGATCATCTTGATCCTGACGCCAGTGCTATTACCGGTAACGAA
TGCGCTGGGGATCGATCCGGTACATTTTGGCATGATCATGATGGTCAACCTCGGGATCGGATTGATTACCCCACCGGTGG
GATCGGTGTTGTTCGTCGCCAGTGCGGTGAGTAAGCAGAAGATTGAAACGGTGGTGAAGGCGATGTTGCCGTTTTACGCG
ATGTTGCTGATTGTGCTGGGGATGGTGACCTATATTCCGGCGATATCTCTCTGGCTGCCAGGAGTGCTGGGAATGCAGTA
AAAACTTCCCGGGTGCGGCTGATGCCTTACCCGGGCTACGGTAAAAGAGTAGATACTGTGAACGTCTTCAACCTTGTTAG
CCATGGCTGACTCGTTTTCCCGCATGACAACCACAGCGACATCTTTGTGCCCCCCTGGCGCAGAGCGTGCAGCGAGGGGG
TTGAGTCCCCGCTGAAATCGGTGAGACTAAGACCCGATGGCAAGGTCAGGCCGCCAGGGATGGCGGACTGAGGTTTGTCG
AGACAGGACAAAATCGTCCGGAACGATTTTGAACAACGCAACGCGTTGGCCCGAAGGGCGAGCCCCAGGGATGGGGCGAG
TAACTCGAGTCAAACCGACCGCAGGCAGCGGGGCGGGAGGCGAACGCAGTGCGAAGCACCGATTTTTTGCGGGGCCGCGG
GGATTGTAAAGGGGAACGCGGTGTTCCCCTTTACCCGTTCACGTGTCCGGAGGTGACATTTCGCCATGAACATAAGGTGA
ACGGAACCCACCTCCCGAGCCGCATATTCCCCTCACCCCAACCCTCTCCCAGGGGGAGAGGGAGAAAACCGGTGGTATCC
CGGGTTAGCGAAGCGACATCCGGGATTTTTTTATTTGCGTAATAAACGCAGTGCGTTGGCGGTTACCAATACCGTCGCGC
CGGTATCTGCCAGTACCGCCAGCCACAGGCCCGTTATACCCAGCAATGTTGTTACCAGGAAAATCGCTTTCAGCCCCAGA
GCGATAGCAATGTTCTGCCGGATATTGGCCTGCGTGGCGCGGGCAAGATGAATCATCTGTGCCAGTCCGCCGAGGCGGTT
ATGGGTTAATGCCGCATCGGCGGTTTCCAGCGCCACGTCCGTCCCGCTGCCCATCGCAATGCCTATCGTCGCGGCTTTCA
TCGCCGGGGCATCGTTAATGCCGTCGCCAATCATCGCCAGCGGAGCATCCTTATTGAGCAAGGTGACTGCGCTCACTTTA
TCTTCGGGTAATAGCCCGGCGCGGAAGTCCATCTGCAATTCTCCGGCAATGGCGGCAGCGGCACGCGGGTTGTCACCCGT
TAACATCACCCCCTCCACGCCCAGATTACGCAGTGCGACGATGGCTTCCCGCGCATCCTCTCGCAGGGTATCGCGCAGCG
ACAGGGAGCCAATAGCGACGCCATCACACAGGGCGACGATCACCGTTTCTCCCTGGCTTTCGCGGGCATTGATATCCGCC
AATAACGCGGCATCCAGCGCCTCTGGCGGCAGCTTATCCGGCGCGCTCAGGCGGATGTGCTGGCCCTCCACCTGCGCTTC
AATACCTTTACCTGTCAGCGTGCGCTGTTCGGTAGCCTGCGGCAGCACCCGTTTGCGCGTCCGGGCTTCCTGCACAATAG
CCTGCGCCAGTGGATGGGTCGACCCCTGCTCCACGGCAGCGCTCAATGTCAGCAGTGTCTCTTCATTAACCCCGGCAAGT
GGATACACGCCGACAACCTGCGGTTTACCGACGGTCAATGTGCCGGTTTTATCAAACGCCACATGCTGAATACGACCGAG
TTGTTCCAGCGCTGCGCCGCCTTTAATCAGCGCCCCACGACGTGCCGCCGCTGCCAGGCCTGAGGTAATGGCGGCAGGCG
TTGAGATAACCAGCGCGCACGGGCAACCGATCAGCAGCAACGTCAGCCCTTTGTAGATCCACGCCAGCCAGTTTGCCGCG
AACAGCAACGGCGGCAGCACGGCGACCAGCAGGGCGATGGCCATAATCACTGGGGTATAAATCCGGCTAAAGCGATCGAT
AAAGCGCTCAATAGGCGCGCGGCGCTCCTCGGCTTCTTCTATCAGCTTGAGGATACGGTCAATGGCACTTTCACCGGGGC
GGGAAACCACTTCCAGCGTCACCAGTCTGTCAACGCTGGTCGCCCCCGCAGGAATACTCTCGCCGTTGCTGTGCTCGACG
GGCAGGGATTCACCAGTTAATGCGCTCTCATCAAAGCTGGCGAACGGCGTTAAAAGCTTGCCATCAGCCGGTAAACGCCC
GCCAGCCGGGACCTCGATAACATCGCCGGGGCGCAATTCCTGAGCACTAACGGTCTGCCGCTCACCCTTGTGGATGCGCG
TGGCAGTGTCGGGTTTTAGCGCCATCAGCGCGCTCACCCCTTTTCGTGCGCGACTGGCCGCCCAACCTTCAAGCCGTTCG
CCCACCAGGAACAGCAGCAGCACCATGGCGGCTTCTGCCGTCGCACCGATAAACAGCGCACCGATAGCGGCAACGCTCAT
CAGGGTTTCGATAGCAAACCAGCTACCGCTGCGCATCAGGCGCAATGCCTGGCGCGCAATGGGAAAGAGCCCCACCAGGG
TCGTCACGATAAAGGCTGTCTGGCCCAGCGGATGGTTAAACTGCTCCAGCAGCCAACTGATACCCATCAGCACAATCAGG
ATCAGAAGCGGCATATTTTCCTGCCAGCGCGACGGCGCAGCCGCTTTGGGGGCGTTTTCATCCTGCACGGCGTACCCGGC
CTGTTGCACGGCTTTTTCTACCTGCTTGCGGATATCGTTATCGGCAATCACCGTGAGTTTTTCGGTGGCAAAGGCGACCT
GCACCTGATTAACCCCGGCTATCTGGCGAACCGCATTTTCCACTTTTCGGGCGCAGGCTGCGCAGTCCATCCCTGTTACC
AGCCAGCTATAACGTTCGCCGTTGGCGCTTTCGAGAGGCGCATCAGGCCTTTCACAGGGGAGGTCGCACGTGCAGGGCGC
AGTTTTCTCCGCCAATGGACGAAGTTTCATAGCCGCAAACTGCGGGGGTTTTTTATTATCGAGGGGTGTCATGGCATCCT
CCGGTGAATGATAATTTTCTCATTAACCGGAGGATACACTCTGGAGTCGACTCCAGAGTCAAGCGTTTTAAATGTACAGC
GAACGCACGATCAGGAAGTGCCCGGCAAAGTAGCAGGCTGCGGAAATCGCGTTATCGGCACGGAAGCGGCGACGGTAATG
GCTACCCAGCCAGACGACGTTGCTGATTAGTAGCAGCGCCGCGCCAACAAAGGCAGAGAGCGCCGGGCTGGTGGGACGGA
AGAACCACAGCTCACCGGCCAGCCAGACCATCACCAGCGTCATGGCGATAAATGTGCAAACGGGCAAACGCAGCTCTTCC
AGGCGCGACCAAATCACCGCAATCAGCAGGGCGCCAACGATCAGCAGCACCACCGGCAACGGCCAGAAGAAGGAGAGCGA
CATCTGCGTGGCAAAATAGATGGTGTAAAGCAGGTGGGCGAGGAAGAAGGCGCCAATGGCGTAGAGCAGTTGCTGGCGCG
GCAGTAGGGTTAGCGCATCGCCAATCAGCGAGGCGCACAGCCCGGCAAGCACAAGGTAGCTGATGGCATCAAACATCGGG
GCTTGCCAGGCCAGTAATAACAGCAGCAGCAGCGTGACAGGTTTAAATACCCAACGCTGCCAGACAGGCCCACGGTAGGA
AGCGTCAACATACAGCCAGGCGGAAAAACAGACAGCAATAAATGACCAAAGCATAATAAGTCCCTGAATCCGTTATTGTA
TCGCGAGCACCATGCCCACGGCTCTACTAATGAGTTTAGTGGTCGTAGCAGGTGAATGACAATGTTACGGAAGACAGGGG
AATCTTAAAAATGTGCCATTTATTTTTTCGCTTTCAGTTTTTTCAGCCAGATAAGCAGCTCAAAAACGCCAAAGACAAAG
ATGCGAAACTCTTCGAACCGTGTCATTTGCGGACCGTCTTTCGGCAGCGTTTTTTTCATCATCGTCGCCTGAATGGCGTG
CATAAATACGGTGAAAAACAGCGCCACGTTGACGAAAATATTGAGCGGTTTAGGAAACGGGGAAAACAGGTTCAGCAGTA
AAAATGCCCAGACAAAGAGCATTAACAGCCGTCCCAGATTAATCAGTATGCTCATTTTCCTCTCCTTGTGATTCACGCTG
ATATAAGCGGTAGGCGACCTGCCCCGCGACTTTCTCCCGGTGCAAACTCCAGCTTGCAGGCACCAGCGGCAGGCCATTCT
CTACTTCGCTTTCGACATAGATTAGCGCGCCATTGGCCAGCCAGCCGTTGTTTTCCAGCAGGGTTAAGGTCTCTTCGAGC
ATCCCTTTGCGAAACGGCGGGTCGACAAACACGATGTCATGCGGCGTGCCGCTTTGGGCCAGCCAGGCCAGGGTATTCCC
GGTGATCACTTTGCCGTTGGCGGCTTTTAATGTCGCCAGGTTTTGCTGCAATTGCTGGGCGACCCCGCGTTCCATTTCGA
GCAGCGTGGCACTGGCGGCGTAGCGTGACAAGGCCTCTAAGCCCAGCGCGCCGCTGCCGGCAAAGCAGTCGAGACAACGC
GCGTCGACCATGGACGGCGCCAGCCAGTTAAATAGGGTTTCGCGCACACGGTCAGTTGTCGGGCGCAATCCGGGGCTGTC
CGGCACCGGGAGTTTGCGTCCCCGCCATTGCCCACCAATAATACGTATCTGGCCGGTGGCGGCCCGATTGGGTTTCTTCA
TGGTCATCGCTTAGCTCATCATTTCGGCCTGCTATTCTAGCGGCGCCCGGCGCGGCGCGAAACCTTAATCCGCAGGCGGT
GATGCGAGTTAAGGAAAGTGATAGACTATCTCTCTAATTAACCCTATTTTTCAGCCCTGTTGCGCCAGTACGGGCTGCGC
CATGAATAAACCGCGAGGAGTGTAGTCGCAAATGGCAGATGAGAAGAAACGTGGCTTTTTTTCCTGGCTGGGCTTTGGGC
AAAAAGATCAGGTAAAAGAAAAAGAAGCGGAGCAGGCAGCCGAAACGCAGCCGCCGCATACCCAAGAAGAGAGCGAAACC
TTTGCAGAAGAGGTCGTTGAGGTTACTGAAAAACTGGTTGAAAGCGAAAAGCCACAGCCAGTAGAAGAGGAACCACAACC
TGAGGTCGTGGCGCGCGAAGAACTGCCGCTGCCGGAAGAGGTGAGCGAACCGGAAAGTGCCGCGCAAGAGTGGCAGCCGG
AGCAGGAGCCTGTCGACGAAGACGCGCCGATCAGCGATGAAGAGCTGGAAGCCCAGGCTCTGGCTGCGGACGCGGCTGAG
GAAGCGCTGGTGGTGGTGCCGGTTGACGAACCTGCAGAAGAGGTTGTGGAAGAGGCCGTTGTTGAACAAGAGAAGCCGAC
CAAAGAGGGTTTCTTCGCGCGACTCAAACGCAGCCTGCTGAAAACCAAAGAGAATCTCGGTTCCGGATTTATCAGTCTGT
TCCGTGGCAAAAAAATCGACGATGATCTCTTTGAAGAGCTGGAAGAGCAGTTACTGATTGCCGACGTCGGGGTAGAAACC
ACCCGTAAAATCATTACGAGTCTGACGGAAGGCGCGTCGCGCAAACAACTGCGTGATGCCGAGGCACTGTATGGTTTGCT
CAAAGAAGAGATGGGTGACATCCTTGCCAAAGTTGATGAACCGCTGAATGTTGAAGGCAAAACACCGTTTGTTATTCTGA
TGGTTGGCGTCAATGGGGTGGGTAAAACGACCACCATTGGTAAACTGGCGCGTCAGTTTGAACAACAGGGTAAATCGGTG
ATGCTGGCGGCTGGCGACACCTTCCGTGCTGCGGCGGTTGAGCAGTTGCAGGTGTGGGGGCAGCGTAACAATATTCCGGT
TATCGCCCAACATACGGGGGCCGACTCCGCCTCGGTGATTTTCGATGCCATCCAGGCCGCCAAAGCGCGTCATGTGGATG
TACTCATCGCCGATACCGCCGGGCGCTTGCAGAATAAAGCGCACCTGATGGAAGAGTTGAAAAAAATCGTCCGCGTGATG
AAAAAGCTGGACGAAGACGCACCGCATGAGGTGATGCTGACCATCGATGCCAGCACCGGGCAGAATGCGATAAGCCAGGC
CAAACTGTTCCATGAAGCCGTTGGCCTGACGGGTATCACCCTTACCAAGCTGGACGGTACGGCGAAGGGCGGTGTGATTT
TCTCGGTAGCGGATCAGTTTGGCATTCCTATCCGCTACATTGGGGTCGGCGAACGTATTGAGGATCTACGTCCGTTTAAC
GCGGGCGATTTTATAGAGGCACTTTTTGCCCGAGAGGATTAACAATGATTCGCTTTGAACACGTCAGCAAAGCCTATCTC
GGTGGGAGACAAGCGTTGCAGGGGGTGACATTCCATCTGCAACCGGGCGAGATGGCCTTTCTGACCGGCCACTCCGGCGC
AGGGAAGAGTACCCTGCTCAAGCTTATCTGTGGCATTGAGCGGCCAAGCGCCGGGAAAATCGTCTTTGGCGGGCACGATA
TTACGCGCCTGAAAAACCGGGAAGTGCCGTTTCTTCGTCGGCAGATCGGGATGATTTTCCAGGATCACCATTTGCTGATG
GACAGGACGGTTTATGACAACGTGGCTATCCCGTTGATCATTGCCGGGGCCAGCGGTGACGACATTCGTCGCCGTGTTTC
CGCAGCACTGGACAAGGTAGGTCTGCTCGACAAAGCGAAGAGTTTTCCGATTCAGCTTTCCGGTGGTGAACAACAGCGCG
TGGGTATTGCCCGCGCGGTAGTGAACAAACCTGCGGTACTGCTGGCGGACGAACCGACCGGTAACCTGGACGACGCCCTT
TCCGAAGGGATTTTACGTCTGTTTGAGGAGTTCAATCGTGTTGGGGTCACCGTGTTAATGGCGACGCACGATCTGGGGCT
GATTTCCCGGCGTTCGTACCGCATGCTGACTTTAAGCGATGGCCATTTGCATGGAGGCCTGGCGGGTGAATAAGCGTGAT
GCATTGAATCAAATGCGGCAATTTGGCAGCAAACTGGATCGTTTTCGTAAATCGGCGAGCGGTACCGGTGATGCAGGCCG
TAACGCGCCGCGCCGTGGTAAAGGTGCGCCGAAAGTCAGTTCGCGTAAAACCAACGTCTTTAACGAACAGGTGCGTTATG
CCTTCCAGGGCGCGTTACAGGACCTGAAAAGCAAACCTTTTGCCACGTTCCTGACGGTAATGGTGATTGCCATTTCCCTG
ACGCTGCCGAGTGTCTGCTATATGGTGTACAAAAACGTTAACCAGGCCGCCTCGCAGTATTATCCGTCACCGCAAATTAC
AGTCTATTTCGATAAGGCGCTGGATGACGACGCTGCGGCTCAGGTGGTAGGGCAGCTTCAGGCGGAGCAGGGTGTGGAGA
AGGTCAACTACCTGTCCCGTGAGGATGCGCTCGGCGAGTTCCGCAACTGGTCTGGTTTTGGCGGCGCGCTGGATATGCTG
GAAGAGAACCCGCTGCCTGCGGTGGCGGTGGTGATCCCCAAGCTCGACTTCCAGAGCACGAATGCGCTAAACACGCTGCG
TGACCGTATTTCGAAACTGCACGGTATTGATGAAGTGCGGATGGACGACAGTTGGTTTGCCCGTCTTGCGGCGCTAACCG
GGCTGGTTGGTCGGGTATCGGCAATGATTGGTGTGCTGATGGTAGCGGCGGTGTTCCTCGTTATCGGCAACAGCGTGCGT
CTTAGCATTTTTGCCCGCCGCGATACGATCAACGTGCAAAAACTAATTGGCGCAACGGACGGTTTTATTCTGCGTCCTTT
CCTGTACGGTGGAGCGCTGTTGGGCTTTAGTGGCGCCTTCCTGTCACTGATTCTTTCTGAGATTCTGGTGCTACGGCTCT
CCTCTGCGGTGAGCGAGGTGGCGCAGGTATTCGGAACGAAGTTCGATCTGAACGGCCTGTCGTTCGATGAATGCCTGCTG
TTGCTGCTGGTGTGCTCAATGATTGGCTGGGTTGCTGCCTGGCTGGCAACTGTGCAACATTTACGTCACTTTACTCCGCA
GTAAAAAAAGTCTGATATACTCTTTCCCTGCAATGCAGTATTCCCGTCGCAGGGAAAGCGTATAGCGCATATCTCCTTTC
CTTTGCCGCGGTTTTTCATTCTTATGTCACATTTTGTGCCTAATTTATTCACAATCCAGCCTGGAACTTGTGGATAAAAT
CACTGTCTGATACAAGAGTGGATGCTATTCTCGTTGCTCATTAACGCTGGCATGTGTGTTGCCTGATGGGGACAGACCGC
CGCCAGTCGAATGTAATTTGAGAGGATTTGAATGACCAAAGAAATGCAAACTTTAGCTTTAGCCCCTGTTGGTAACCTGG
AATCTTATATCCGGGCCGCTAACGCATGGCCGATGTTGACGGCTGATGAAGAAAGGGCACTGGCTGAAAAGCTGCATTAC
CAGGGCGATCTGGAAGCAGCTAAGAAGCTGATCCTGTCACACCTGCGCTTTGTTGTTCATATTGCTCGTAACTATTCGGG
CTATGGTCTGCCGCAGGCGGATCTGATCCAGGAAGGTAATATCGGCCTGATGAAAGCCGTACGTCGCTTCAACCCGGAAG
TGGGTGTGCGCCTCGTCTCTTTCGCCGTGCACTGGATTAAAGCTGAGATTCACGAATACGTGCTGCGTAACTGGCGTATT
GTGAAAGTCGCGACCACGAAAGCACAGCGTAAGTTGTTCTTTAACCTGCGTAAAACCAAGCAGCGTCTGGGCTGGTTTAA
CCAGGACGAAGTGGAAATGGTTGCCCGTGAACTGGGCGTGACCAGCAAAGACGTGCGTGAAATGGAATCACGTATGGCGG
CGCAGGACATGACTTTCGATATGTCGCCAGATGATGAATCTTCCGATAGCCAGCCTATGGCACCGGTACTCTATCTGCAG
GATAAATCGTCTAACTTTGCGGATGGCATTGAAGACGACAACTGGGAAGAGCAGGCAGCTAATAAGCTGACGGATGCGAT
GCAGGGTCTCGACGAGCGTAGCCAGGCCATTATTCGTGCTCGCTGGTTGGATGAAGAGAACAAAACAACGCTGCAGGAAC
TGGCAGATCGTTACGGTGTTTCCGCTGAGCGTGTGCGTCAGTTGGAAAAGAACGCGATGAAGAAACTGCGTGCCGCGATC
GAAGCGTAACGCTGTGCGTTAAAGAATGGGCCGGGTCAGCGAGAGCTACCCGGCTTTTTGTTTTCTGGCGTTCAGTTTTT
TGCTTTCAGGGCCGGGTTTATATAGTCCGGATAAGGCGACGCCACCTCCGGAGTTAGGCAGGCCAGCAAGATCTGGAACG
CCGATTCCATCTCTTCTTCCTCCATGGCGGCAAACCCCATCAACAACCCTTTCAACGGCTTATCGCCAGAGTAGTACCGC
GACAGTGCCCGCACCAGAACACCTCGTTCATTCGCGCGCCTGGCAAGGGCAACATCATCACACTCTGCGGGCAGTGAAAG
CACCAGATGCAGCCCGGCATTGTCGTTATATTCGCTCAGCGCCTCTTTACCCAGCGCCTCGACAATCAGGCTTGCCAGTC
GGGCGCGTCGGCGGGCATAGAGCAGACGCATCCGTCGGATATGTGCCGTGTAATGCCCCTCGGTAATAAACTGCGCCAGC
GCCTCCTGGTCCAGCAACCGGCCGCCGCGATACAGTTCTGCATGCGCCGTCTTTAACGCCTGCATCAGGGGACGCGGCAA
CACCAGATAACCCAGACGCAGACCGGGGTAGAGCGTTTTGCTGAATGTCCCGGTGTAGATAACCGGCGCGTCATCTACCA
GCCCCTGGAGCGCGGGGATCGGCTGACCGGAAAAGCGAAATTCGCTGTCGTAATCATCCTCAACAATCCAGCTTCCCGTT
TGCCGGGCGAGCGCCAGCAGGCGCTGGCGTCGCTCCAGGCTCATGACGCAGCCCAGCGGGTACTGATGAGAGGGGGTTAC
AAATATCAGCCGGGGGGGCGTGTTTCCGCTCTCCGGTGGCTGCATGCCGGAAAGATCGACGTCGATTGCCTGGAGTTCGA
CACCGTTCATCTTCAAAACGTTACGAATGCCCCAGTAGGCTGGCTCTTCAATCCATGCGCTATCGCCGGGGTTACACAAC
ATGCGCGATACCAGATCGATGGCCTGGTGAATACCCTCAGTTATCAGGATTTGCCCGGCGCTACAGCGCACGGAGCGGGT
AACACGCAGATATTCCACCAGCGCCTGCTGCAATGCCTGGCTACCGCCTGCATCGCTGTAGGAGAGTTGGCTGGCCTGCG
GTTTGCGGCTGATACGTGCCTGGATTTTACGAAACAGGGCATGTGGAAAGGCGCTGACATCGGGCACGCCGGGTAAAAAT
GCCCCCCACTGGCGTGGGCTGGCGCTGCTTTTTTGCAATAACGCCTGACCGCGTGAGGAAAGATGAGAAGGAAGATCGCC
CGCACCGTGTCCGGCAGGCGACAGCGGCGCCGTGAGCAGGCTGTCCGGCACCGTCTGTGCCACAAAGGTGCCGCTTCCGG
CACGGGAAACGACATATCCTTCCGCCACAAGCTGTTCGTAAACCGTCAGGACCGTGTTGCGCGAAAGGTGGAGTTCTGCG
GCTAAATCCCGGCTCGGCGGCAGGCGGCTTTGCGGGGGCAGGCTCCCTTCGAGGATCGACAGGCGAATCGCGTTATATAA
TTTCTTATGCAGTTTGCCTTCGGTTTGTTCGTCCAGACGCAACTGCAGTAAATCACACACGAGCGAACGCAAATTGGATC
CCTTAATTATTCAAAACTGGTACTCGATTATAGGACCGCTTGTGTCATTGTTGCAAAACAGGGTTGCTGCGAAATGAATC
AATGACGGGGGAGTTTAAGGTGAAGAATAACGAATTACATCAACGCCGTTTACAGGCGACACCGCGTGGTATTGGCGTGA
TGTGCGGCTTCTATGCCGAGAAAGCAGAAAATGCCACTCTGTGGGATGTGGAAGGCAACGAAGTCATCGATTTCGCCGCC
GGGATTGCGGTGCTTAATACCGGCCATCGCCATCCTAAAATTGTCGCAGCAGTGGAAAAGCAGTTGCAGGCCTTTACCCA
TACGGCTTATCAGATTGTCCCTTACGAAAGCTACGTCTCGCTGGCGGAACGCATTAACGAACGCGTACCGGTAGAAGGCC
CGGCCAAAACAGCCTTTTTCTCGACCGGGGCGGAAGCGCTGGAAAACGCGGTCAAAATCGCCCGCGCCTATACCAAACGT
CCTGGTGTGATTACTTTCGGCGGCGGTTTCCACGGACGTACCTATATGACCATGGCGCTGACCGGCAAAGTGGCGCCGTA
CAAAATCGGTTTTGGCCCGTTCCCTGGTTCCATTTTCCATGCGCAATTCCCGAATGCACTGCACGGCGTCAGTACCGAAG
ACGCGATGAAAAGCCTGGATCGTATTTTTAAAGCGGATATCGCCCCCGATCAGGTTGCAGCCATTTTACTCGAGCCGGTA
CAGGGCGAAGGCGGCTTTAATATCGCGCCAGACGACTTTCTGCAGGCGTTGCGTAAGTTGTGTGATACCCATGGGATTTT
GTTGATTACCGATGAAGTGCAGTCCGGCTTTGCGCGTACCGGTAAACTCTTCGCGGTGGAATATTACAGCGTTAAACCTG
ACTTAATCACCATGGCGAAAAGCCTGGCGGGCGGCCTGCCGCTGTCAGCAGTGGCAGGGCGTGCGGAGGTGATGGACGCA
CCCGCGCCGGGGGGGTTAGGCGGTACTTATGCCGGTAACCCGCTGGCCGTTGCCGCTGCGCATGCCGTGATGGATGTGAT
TGAAGAGGAAAATCTCTGCGAACGCGCGAACCACCTGGGTAAGCATCTGGTTGAAGTGCTGACCAAAGCGAAAGCGGACT
GTCCGTACATTGCGGATATTCGCGCCCAGGGTTCCATGGTGGCCGTGGAGTTTAACGATCCGCAAAGCGGTGAACCGTCG
GCAGAATTCACAAAACAGGTGCAGGATAAAGCGCTGGCCGCCGGGCTGTTGCTGTTGAGTTGCGGTGTCTACGGTAACGT
GATTCGCTTCCTCTATCCGCTGACTATTCCGGAAGTTCAGTTCCGTAAAGCGCTGGATATTATCTACCAGTCACTGACCC
ACTAATTGACCAGAACAATGAAAGCCGCCGCCTGGCGGCTTTCTTACTCACTGTCATCCGCCTGTTATATAACCTTCAAA
ATTGTTGTTCCAAATTTCAGAAAATGGGGTATGTTTTAGCAGAGAATGCTGCCAAGACACGGGCGGCATCCGTGCTGGCT
ACTATCATATTCTTTGCTTATGACCGTCAGCAAAATAATGTGTCGAACAACAACATCACAACAAATGCAATCACCATAAA
CAATGGGGAATCTCAGGATGAATATGAAGGGTAAAGCGTTACTGGCAGGATGTGTCGCGTTAGCGATGAGCAACATGGCA
TTCGCGAAAGATATTAAAGTTGCTGTCGTGGGAGCGATGTCTGGCCCGGTTGCGCAATACGGTGATCAGGAGTTTACTGG
CGCTGAGCAGGCTGTTGCTGATATCAATGCCAAAGGCGGTATCAAAGGCGACAAGCTGGTTATTACCAAATATGATGATG
CGTGCGACCCGAAACAAGCCGTTGCAGTAGCGAACAAAGTGGTTAACGACGGCATCAAATACGTTATTGGTCACCTGTGC
TCCTCTTCCACTCAGCCTGCGTCCGATATTTATGAAGACGAAGGTATTCTGATGATTACGCCAGCAGCGACCGCACCTGA
GCTGACCGCTCGCGGTTATAAACTGACTCTGCGTACCACCGGTCTGGACTCTGATCAGGGCCCGACGGCTGCAAAATACA
TTCTGGAACACGTTAAACCGCAGCGCATTGCTGTTATTCACGATAAACAGCAGTACGGCGAAGGTCTGGCGCGTGCTGTG
CAGGATGGCCTGAAAAAAGGCGGCGCGAACGTGGTGTTCTTTGACGGTATCACCGCTGGCGAGAAAGACTTCTCCACGCT
GGTTGCGCGTCTGAAAAAAGAGAACATCGACTTCGTTTACTACGGTGGCTACCACCCGGAAATGGGCCAGATCCTGCGTC
AGTCTCGTGCTGCCGGTCTGCAAACCAAATTCATGGGGCCGGAAGGCGTAGCGAACGTTTCCCTGTCTAACATCGCGGGC
GATTCTGCCGAAGGCATGTTAGTAACCAAACCGAAAAACTACGATCAGGTTCCGGCGAACAAACCTATCGTAGACGCGAT
CAAAGCGAAGAAACAGGATCCGAGCGGCGCGTTCGTGTGGACCACCTACGCTGCGCTGCAGTCTCTGGCGGCTGGCCTGA
ACCAGTCCTCCGACCCGGCGGCTATCGCAACCTGGCTGAAAGGCAACTCTGTTGAGACCGTTATGGGACCATTGTCCTGG
GATCAGAAGGGTGACCTGAAAGGCTTTGAGTTTGGCGTGTTTACCTGGCATGCGAATGGTACCGCGACTGACGCGAAATA
AACCCTGACCGTCGCCTTTCGCACCGCAAGTGCGTTGGCCGCGTCCGTTAACCCCGGTCACTTACTGATGTAAGCTCCCG
GGGATTAACGTCCTTGCCGTCTTCTTGCAGCACGAAATTCTTGGTCAGCGCAGAACGACAAAAGTGAGCTTTGTATCTCT
GTCGCCTTTCGCACCGCAAGTGTGTTGGCCACGTCCGTTAACCCCGGTCACTTACCCATCTCCCTCTCCCCGTGGGAGAG
GGGCGGGGTGAGGGCATCAGGCCGCACGGAGATAAATGCAAACGGCAACCTGAAGGTTGCCGTTTTTACATCTTTGCGCT
TTCCCGGATGCGCTGCGCTTATCCGGTTACGCGTCTATATGCTTCACCCAGCCATCATTCTGCGCGGTAAAGCCCGTCGC
CTGAGCGAATGCGGCCATCACGCTACGATCTTCTACGCCGGCTTCGGTAATCCACCAGGTGGTGACCGATGGATTATCGC
GGATCACTTCTTCGAGCAAATATTGGCCAACACCGCGGCGACGGGTGACGTCACGTACGCGCAGGGAATCCAGTGCCGCC
TGGGTACCACTCAGGGTTACGCGAACAGCGCCTAATAATCGGTCGTTAAAACGCGCCGCATAAATAAGGTGCGTTTCGTC
AACTTCCAGCGATGCAGGGGAGTATTCCGGCCAGACTTTAGCTAAATCAATAAGATCCTGCTCGGTAAAACTTACCAGAC
GGATAATGGTCAATTTCATTCACAGCTTGTCCATGTCTCAAAAGATAACTGCAGTGTAAACAATTTCCTCTGACGTGGGC
TGTTACTTTTTCATTTTTCGGTTTGCAGGCGATTACTTTTGAGGCTGGCGTTGCGGCAGATTTAAACATTAGGGATTGAA
AAACAGGCAGCATTTTCCCCTGAAAGGTAGCGTTTTATTCCGCTCATTGTGCCATTATTTTATGCTGTAAACTGAACTTT
TTTGGTTTATCTCCAGCGGAATTCAGAATATTATCTCTGCTTAATCGCCTGAAAAATAGAGTATTTAGTCTGGTTTTTGC
CAAAAAACTGCGCTAAACCATTCATGGCACTGGTAAAAATAGCGTTGTCTATAAAAAGTACAGAATGCTTTTTAACCATA
AAAAAACAATATATTTACACACGACATCACGAACGAGGATTTTAGAATGAGAAGGAACGCGAAGACATTAATCGCGGGGA
TGGTTGCACTTGCGATGTCTCACGCGACCATGGCGAAGGATATAAAAGTTGCGGTTGTGGGGGCGATGTCCGGGCCGATT
GCTCAATGGGGCTATATGGAGTTCAACGGTGCGCGCCAGGCCATCAAAGATATCAACGCTAAAGGCGGCGTTAAGGGCGA
CAAACTGGTCGCTGTGGAATACGACGACGCCTGTGACCCGAAACAAGCCGTTGCGGTGGCGAATAAAGTCGTTAACGACG
GCATCAAATACGTTATTGGACATCTCTGCTCATCGTCAACGCAGCCTGCGTCTGACATCTACGAAGACGAAGGCATTTTG
ATGATCTCCCCCGGCGCGACCAATCCGGAACTCACCCAGCGCGGTTATCAGCACATTATGCGTACCGCAGGGCTGGACTC
CTCTCAGGGGCCGACCGCCGCGAAATATATCCTCGGCACGGTGAAGCCGCAGCGTATTGCCATCATTCACGACAAGCAGC
AGTACGGTGAAGGTCTGGCGCGTTCCGTTCAGGAAGGGCTGAAAGCTGGCGGTGCGAACATCGTTTTCTTTGACGGTATC
ACCGCCGGTGAGAAAGACTTCTCCGCGCTGGTTGCTCGCCTTAAGAAAGAAAATATCGATTTCGTCTACTACGGTGGTTA
TTACCCGGAAATGGGACAAATTCTGCGTCAGGCGCGTGCGAATGGCCTGCAGACCCAGTTTATGGGGCCGGAAGGCGTAG
GTAACGCATCCCTTTCCAACATCGCGGGCGATGCGGCGGAAGGCATGCTGGTAACGATGCCGAAGCGCTACGATCAGGAT
CCGGCTAACCAGGCCATCGTCGATGCGTTAAAAGCCGAGAAGAAAGACCCGAGTGGTCCGTATGTCTGGATCACCTATGC
CGCAGTGCAGTCTCTGGCGCAGGCAATGGAGCGTTCTGGCAGTAATGAACCGCTCGCGCTGGTGAAAGATTTAAAAGCTA
ACGGAGCTAAAACCGTGATTGGGCCGCTGAACTGGGATGAGAAAGGCGATTTGAAAGGATTTGATTTCGGAGTCTTCCAG
TGGCACGCCGATGGTTCGTCCACGGTAGCCAAATAAGGCAACCACTCATCATACTTCGCGCCGCAGATGCGTTGGCTGCG
TTTATCCACCCCGGTCACGTACGACTTGTACGCTTCCGGGGATGAACAAACTTGCCGCCTTCCTGCAACTCGAATTATTT
AGAGTGGGGGTTCAACATCCCGGCTTGTCGGGTTTAGAAAGGTTACGTTATGTCCGAGCAGTTTCTCTACTTCTTGCAGC
AGATGTTTAACGGCGTGACGCTGGGAAGCACCTATGCATTGATCGCCATCGGTTACACCATGGTGTATGGCATTATCGGC
ATGATCAACTTCGCCCACGGCGAGGTCTATATGATCGGCAGTTATGTCTCCTTTATGATTATTGCCGCTTTGATGATGAT
GGGAATCGACGCCAGTTGGCTGTTAATTACCGCAGGCTTTGTCGGCGCTATCGTCATTGCCAGTGCTTATGGCTGGAGTA
TTGAGCGCGTGGCTTACCGCCCGGTGCGCAACTCCAAACGCCTGATTGCACTGATTTCCGCCATCGGGATGTCAATCTTC
CTGCAAAACTATGTCAGCCTGACCGAAGGTTCACGTGACGTAGCGTTGCCGAGCCTGTTTAACGGCCAGTGGACGGTCGG
TAGCAGTGATAATTTCGCGGCCACCATCACCACCATGCAACTGGTTATCTGGATCGTGACCTTTGTTTCGATGCTGGCCC
TGACGGTGTTTATCCGTTATTCCCGCATGGGCCGCGCCTGTCGCGCCTGTTCAGAAGACCTGAAAATGGCGAGCCTGCTT
GGCATCAATACTGACCGCGTGATTGCTCTGACCTTTGTGATTGGTGCAGCGATGGCGGCAGTGGCAGGCGTGTTGCTCGG
TCAGTTCTATGGCGTAATCAACCCCTATATCGGCTTTATGGCGGGGATGAAGGCCTTTACCGCAGCGGTGTTGGGCGGGA
TCGGTAGCATTCCGGGTGCAATGATCGGCGGCCTGATTCTGGGCATTACCGAAGCACTCTCCTCGGCGTACCTGAGTACG
GAATATAAAGACGTTGTGGCCTTTGCCCTGCTGATCGTCGTGCTGCTGGTGATGCCGACCGGTATCCTGGGTCGCCCGGA
GGTTGAAAAAGTATGAAACCGATGCATTTTGCGATGGCATTGCTCTCCGCCGCCATGTTTTTCGTGCTGGCGGGCGTCTT
TATGGGCGTGCAGTTAGAGCTGGATGGCACGAAGCTGGTGGTTAACACCGCAGCGAGCATTCGCTGGGAATGGGTGTTCA
TTGGCACGGCTGTGGTCTTTTTCTTCCAGTTGCTGCGCCCTGTTTACCAGAAGACGCTGAAAAACGTCTCGGGGCCGAAA
TTCATTCTGCCGGCGATCGACGGTTCGACCGTTAAACAGAAACTCTTCCTGGTGGCCCTGCTGGTGGCTGCCGTGGCATG
GCCGTTTGTGGTGTCGCGCGGTACGGTGGATATCGCCACCATGACCATGATTTACATCATCCTCGGCCTTGGGCTGAACG
TGGTGGTGGGGCTGTCCGGTCTGCTGGTGCTGGGTTATGGCGGTTTCTACGCTATCGGCGCCTACACCTTCGCGCTGCTT
AACCACTATTATGGTCTCGGTTTCTGGACATGTCTGCCGCTGGCGGGCCTGGTGTCGGCGGCTGCGGGCTTCCTGCTTGG
CTTCCCGGTACTGCGTCTGCGCGGAGATTACCTGGCGATTGTCACCCTCGGTTTCGGCGAAATCGTCCGTATCCTGCTGC
TGAACAATACCGAAATTACCGGTGGCCCGAACGGGATCAGCCAGATTCCGAAGCCGACGCTGTTCGGTCTGGAGTTTAGC
CGCACCGCGCGCGAGGGCGGTTGGGATACATTCAGCAACTTCTTTGGCGTGCCTTATGACCCCAGCGACCGTGTCGTCTT
CCTCTATATGGTTGCGCTGCTGCTGGTCGTACTCACCCTGTTTGTGATTAACCGTCTGCTGCGTATGCCGCTCGGCCGTG
CCTGGGAAGCGCTGCGTGAAGACGAAATTGCCTGCCGGTCTCTGGGCCTCAACCCGACTCGCATCAAACTGACTGCCTTC
ACTATCAGCGCCGCGTTTGCTGGTTTTGCCGGTACGCTGTTTGCCGCGCGCCAGGGTTTTGTCAGCCCGGAATCCTTCAC
CTTTGCCGAGTCTGCCTTTGTGCTGGCCATTGTGGTGCTGGGCGGTATGGGTTCGCAGTTTGCGGTTATCCTGGCAGCGA
TTCTGCTGGTGGTTTCCCGCGAGCTGATGCGCGATTTCAATGAATACAGCATGTTGATGCTGGGTGGATTGATGGTACTG
ATGATGATTTGGCGTCCTCAAGGCTTACTGCCGATGACCCGTCCGCAACTGAAACTGAAAAACGGTCAGGCAAAGGGAGA
ACAGGCATGAGTCAGCCATTGTTATCCGTAAACGGCCTGATGATGCGCTTTGGCGGCCTGCTGGCCGTCAACAATGTGGC
GCTGGATTTACATCCGCAGGAAATCGTCTCGCTGATTGGCCCTAACGGTGCGGGAAAAACCACCGTCTTTAACTGCCTGA
CCGGTTTCTACAAACCGACGGGCGGCACCATTATGCTGCGTGACCAACATCTGGAAGGGCTGCCGGGCCAGCAAATTGCC
CGCATGGGCGTAGTGCGTACTTTCCAGCACGTGCGTCTGTTCCGTGAAATGACGGTGATTGAAAACCTGCTGGTGGCACA
GCATCAGCAACTGAAAACCGGTGTCTTCTCCGGTCTGCTGAAAACGCCATCTTTCCGCCGCGCGCAGAGTGAAGCACTGG
ATCGTGCTGCCATCTGGCTTGAGCGTATTGGTCTGCTTGAGCATGCCAACCGTCAGGCAAGTAACCTGGCCTATGGCGAC
CAGCGTCGTCTGGAGATTGCCCGTTGCATGGTGACGCAGCCGGAAATCCTGATGCTGGACGAACCGGCGGCAGGGCTGAA
CCCGAAAGAGACCAAAGAGCTGGACGAGTTAATCGTTGAGCTGCGTAACAACCACAACACCACCATCCTGCTCATCGAGC
ATGATATGAAGCTGGTGATGGGGATCTCCGATCGTATTTATGTCGTCAACCAGGGCACGCCACTGGCTAACGGTACGCCG
GAAGAAATTCGTAACAACCCGGACGTGATCCGCGCATACCTTGGTGAGGCATAAAATGGAAAAAGTCATGTTGTCCTTTG
ACAAAGTCAGTGCTCACTACGGCAAAATTCAGGCGCTGCATGATGTCAGCCTGCATATCAATCAGGGTGAGATTGTCACC
CTGATCGGTGCCAACGGCGCGGGTAAAACCACGTTGCTGGGAACCCTGTGTGGCGATCCGCGCGCGACCAGCGGTCGTAT
TGTGTTTGATGGCAAAGACATTACCGACTGGCAGACGGCGAAAATTATGCGCGAAGCGGTGGCGATTGTGCCGGAAGGGC
GTCGCGTCTTCTCCCGTATGACCGTGGAAGAGAACCTGGCGATGGGCGGCTTCTTTGCCGATCGCGACCAGTTCCAGGAT
CGCATCAAGTGGGTCTACGAGCTGTTCCCGCGTCTGCATGAGCGTCGTATTCAGCGTGCGGGCACGATGTCCGGCGGTGA
ACAGCAGATGCTAGCAATTGGCCGTGCGCTGATGAGCCAGCCGCGCCTGTTGCTGCTGGACGAACCTTCTCTGGGTCTTG
CGCCGATCATCATTCAGCAGATTTTCGATACTATCGAACAACTGCGCAAAGAAGGGATGACCATCTTCCTCGTCGAGCAG
AACGCCAACCAGGCGCTGAAACTCGCCGATCGCGGCTACGTGCTGGAAAACGGTCATGTCGTGCTGGAAGATACCGGCGA
TGCGCTGCTGGCGAACGAAGCGGTGCGTAGCGCCTATCTGGGCGGTTAATAAAAGCAAAACGGCAGCCATCAGGCTGTCG
TTTTTAGTGTTTTCTTCCTCTCCCCGTGGGAGAGGACCGGGGTGAGGGCATCAGGCCGCACATCCTAATATATTTTCCCC
TCTGCTTTCATGAATCCATCATCTCTCTGACGTCTGGCTGTCACTTTATTGTAATTAAAAGGTTATTTTTCTGTCATTCG
AGCATGTCATGTTACCTCGCGAGCATAAAACGCGTGATATCGCGCATCCGGCACAACAAGAGAGAAAACCGAATGACACC
GTTACGACACACAGCTTTAGGACTGGCTCTTGGGTTGATCTTTGCAGGCAACGCAATGGCTGTCACGACAATCCCATTCT
GGCATTCCATGGAAGGCGAGTTAGGCAAAGAAGTCGACTCCCTGGCGCAACGTTTTAACGACACCCACCCGGATTACAAA
ATTGTGCCGGTGTACAAAGGTAACTATGAGCAGAGCCTGAGTGCGGGTATCGCTGCGTTCCGTACCGGTAATGCGCCCGC
TCTGCTGCAGGTTTACGAAGTGGGTACGGCGACCATGATGGCATCGAAAGCCATTAAGCCGGTCTATGAAGTATTTAAAG
ACGCGGGTATCAACTTTGATGAGTCTCAGTTTGTGCCGACCGTTGCCGGCTACTACACCGATTCTAAAACGGGCCACCTG
CTGTCTCAGCCGTTCAACAGTTCCACGCCGGTGCTGTATTACAACAAAGATGCCTTCAAAAAAGCGGGCTTAGATCCGGA
GCAGCCACCAAAAACCTGGCAGGATCTGGCTGCGTACACGGCCAAACTGAAAGCCACAGGGATGAAGTGTGGTTACGCCA
GCGGCTGGCAGGGCTGGATTCAGATTGAAAACTTTAGCGCCTGGCACGGCCTGCCGGTTGCGACCAAAAACAACGGTTTC
GACGGTACGGATGCGGTTCTGGAGTTCAACAAACCTGAGCAGGTGAAACACATCGCCATGCTCGAAGAGCTGAACAAGAA
AGGCGACTTCAGCTACTTCGGTCGTAAAGACGAGTCTACCGAGAAGTTCTATAACGGTGACTGCGCGATTACTACTGCCT
CCTCTGGCTCGCTGGCGGATATCCGTCATTACGCCAAATTTAACTACGGTGTAGGCATGATGCCTTACGACGCTGACGTG
AAAGGCGCACCGCAGAACGCCATCATCGGCGGGGCCAGCCTGTGGGTTATGCAGGGCAAAGATAAGCCGACCTATACCGG
TGTCGCGCAGTTCCTTGAGTTCCTGGCTAAACCGGAAATCGCTGCTGAATGGCACCAGAAAACCGGCTATCTGCCGATTA
CTACCGCTGCATATGATCTGACCCGTAAAGAAGGTTTCTATGACAAGAACCCGGGTGCGGACATCGCAACGCGTCAGATG
TTGAACAAGCCGCCGTTGCCGTTCACTAAAGGTCTGCGTCTGGGCAACATGCCGCAGATTCGTACCATTGTGGATGAAGA
GCTGGAAAGCGTCTGGACCGGTAAGAAAACGCCGCAGCAGGCACTGGATTCGGCCGTAGAGCGTGGTAATCAGCTACTTC
GCCGCTTCGAACAGTCGACTAAGTCTTAATAGCTTACACCCTCACCCCGGCCCTCTTCCTGAAAGGGAGAGGGCGCAAAC
CCACCCCTCGCCCCTGTGGGAAGAGGGTTAGGGTGAGGGGAAAATACAACTCAGAGCATAACTATGTCCTCATCCCGTCC
GGTGTTTCGTTCGCGCTGGCTGCCTTACCTGCTGGTCGCGCCTCAACTGGTTATCACCATTATTTTCTTTATCTGGCCTG
CGGGCGAAGCGCTGTGGTATTCGGTTCAAAGCGTTGATCCGTTCGGCCTGTCGAGCCAGTTCGTTGGCCTGGATAACTTT
GTGGCCCTGTTCCATGACAGCTATTACCTTGAGTCCTTCTGGACGACGATGCGTTTTAGCGCGCTGGTCACTTTTTTTGG
TCTGTTCTCCTCCCTGTTCTTTGCCGCGCTGGTCGACAACGTGGTACGCGGCAGCCGTGTATACCAGACATTGATGCTGC
TCCCGTATGCCGTCGCCCCGGCGGTCGCCGCTGTGTTGTGGATCTTTCTCTTCAATCCCGGTCGCGGTTTGATAACCCAC
GTTCTTGAACAATTTGGCTATAACTGGAACCACGCGCAAAACAGTGGCCAGGCCATGTTCCTGGTGGTTTTTGCTTCTAT
CTGGAAGCAGATTAGTTACAACTTTTTATTCTTCTTCGCTGCGCTGCAATCTATCCCCCGTTCCCTGGTGGAAGCCGCGG
CGATTGATGGCGCAGGGCCGATTCGCCGCTTCTTTAAGCTGTCGCTGCCGCTGATTGCCCCGGTGAGTTTCTTCCTGCTG
GTGGTCAACCTGGTGTACGCCTTCTTCGATACCTTCCCGGTGATTGATGCCGCGACGGCGGGCGGCCCGGTACAGGCAAC
GACCACGCTGATTTATAAGATTTACCGTGAGGGCTTTGCCGGTCTGGATCTGTCCGCATCCGCTGCACAGTCCGTGGTGC
TGATGTTCCTGGTGATCGTGCTGACGGTCGTTCAGTTCCGTTATGTTGAAAGCAAGGTACGCTACCAATGATTGAGAATC
GTCCAGGGCTAACTTTTTTCAGCCACCTTCTGCTTATCCTGGGCATTGTGACGATCCTGTTTCCCCTGTATGTCGCCTTT
GTGGCGGCAACGCTGGATAACAAAGCCGTTTTTGAAACGCCAATGACCCTGATTCCCGGCACGCACCTGCTGGAAAACAT
GAAAGCGATTTGGATTAACGGCGTGGGGGCTAACAGTGCGCCGTTCTGGCTGATGATGCTTAACAGCTTCATCATGGCGT
TCTCCATTACCGTGGGGAAAATCGCCGTTTCGATGCTATCCGCTTTTGCCATCGTCTGGTTTCGTTTCCCGCTGCGTAAC
CTCTTCTTCTGGATGATTTTTATCACCCTGATGCTGCCGGTTGAAGTGCGTATCTTCCCGACGGTGGAAGTGATTGCGAA
CCTGAAAATGCTCGACAGCTACACCGGGTTAACGCTACCGCTGATGGCTTCCGCTACGGCGACATTTCTGTTTCGCCAGT
TCTTTATGACGCTTCCCGATGAACTGATGGAAGCGGCACGTATTGATGGTGCCTCGCCGATGCGCTTTTTCTGGGACATC
GTGCTGCCGCTATCAAAAACCAATCTGGCGGCGCTGTTTGTCATTACCTTTATCTACGGCTGGAACCAGTATTTGTGGCC
TCTGCTTATCATCAGCGACGTCAATCTGGGCACGGCTGTTGCGGGCATTAAAGGCATGATTGCCGTAGGTGAGGGCTCAA
CACAATGGAACCAGGTGATGGCGGCAATGCTGCTCACGCTGATTCCCCCGGTGGTTATCGTTTTTGCCATGCAGCGTGCC
TTTGTGCGTGGCCTGGTCGACAGTGAGAAATAAGATGGCAGGATTAAAATTACAGGCCGTAACCAAAAGCTGGGATAACG
GCAAAACGCAGGTTATCCAGCCGCTGACGCTGGACGTGGCGGACGGCGAATTTATTGTAATGGTGGGGCCATCCGGTTGC
GGAAAGTCGACGCTGCTCCGCATGGTCGCTGGCCTTGAGCGCGTCAGCACGGGCGATATCTGGATTGATAGCCAGCGTGT
GACGGAAACAGAGCCGAAAGATCGCGGTATTGCGATGGTGTTCCAGAACTATGCGCTCTACCCGCATATGAGCGTGGAAG
AGAATATGGCCTGGGGGCTGAAAATTCGCGGCATGGGTAAAGAGCACATTGCCGAGCGCGTAAAAGAGGCGGCCCGTATT
CTGGAGTTGGATGGTCTGTTAAAGCGCCGTCCGCGCGAATTATCCGGCGGCCAGCGTCAGCGTGTGGCGATGGGGCGTGC
CATTGTGCGCGATCCGGCGGTGTTTCTGTTTGATGAACCGCTATCAAACCTTGATGCGAAACTACGCGTCCAGATGCGGC
TGGAACTGCAGCATTTACATCGTCGCCTGAAAACGACGTCGCTCTACGTGACCCACGACCAGGTAGAGGCAATGACGCTG
GCGCAACGCGTGATGGTGATGAATAAAGGGGTGGCGGAACAGATCGGCACGCCTGTAGAGGTGTACGAAAAACCGGCCAG
CCGCTTTGTGGCGAGTTTTATCGGTAGCCCGGCGATGAACTTGCTGGATGGGCGTATCAGCAACACCGGTACCCATTTTG
AATTGGATAGCGGTATGGCTCTGCCCATTAACTGGTACTACCGGGGCTATGCCGGGCGTAAAATGACATTGGGTATCCGC
CCGGAACATATTGCGTTAAGCTCACAGTCCGCAGGTGGCGTACCGCTGGTGATGGATACGCTTGAGATGCTTGGCGCAGA
CAACCTGGCCCACGGTCGCTGGGGCGACCATAAGCTGGTGGTGCGCCTTGCACATCAGGACAGACCGAAGCAGGGCAGTA
CGCTGTGGCTGCATTTGCCGGAGAATCACCTGCACCTTTTTGACGGTGAAACAGGACAACGTGTATGAGCAACTGGCCTT
ACCCCCACGTCGCCGCCCATCGTGGCGGAGGGAAACTCGCCCCGGAAAATACGCTGGCGGCAATTGATGTGGGCGCTCGC
TACGGTCACACGATGATCGAATTCGATGCGAAGTTGTCGAAAGACGGGCATATTTTTCTGCTGCATGACGATAATCTCGA
GCGCACCAGCAACGGCTGGGGTGTTGCCGGGGATCTGGAATGGAACGATCTGCTGAAAGTAGACGCAGGCGGCTGGTTTG
GCGGCGAATTCAAAGGTGAACCGCTGCCGCTGCTGTCGCAGGTTGCCGACCGCTGCCGTCAGTACGGCATGATGGCGAAT
ATCGAGATTAAACCGACGACCGGCACTGGCTCGCTGACGGGCAAAGTGGTGGCACTCGCGGCGCGCGAACTCTGGGCTGA
TATGCCGACACCGCTGCTGTCGTCGTTTGAAATTGATGCGCTGGAGGCGGCGAAAGCGGCGGCACCGGAACTACCTCGGG
GGTTGCTGCTGGATGAATGGCGCGATGACTGGCGGGAACTGACCACCCGTCTGGAATGTTTCTCCATCCATCTTAATCAC
ACGCTTCTTGATGAAGAACGCGTGGATATGCTGCGGGATGCCGGGTTACACATTCTGGTTTATACCGTCAATCGCCCGCA
GCGCGCATCTCAACTGCTACGCTGGGGCGTTGATTGCATCTGTACCGACAACATTGAAGTCATCGGGCCAGATTTTCAGC
CTTAAGGCGTAACGGTTTTTAGCGGGATATTCGCTTGCGGCGTGCTGGTATGGTTTTGATTCAGCATGCTGCTGCCGGCC
TGGTTAGCGGGCAGCATATGTTGCTGCTGACCCAGTGTCGCATCGTTATTAACGCTTTGGTTCAGCATGCCGCCGTTTGT
ATTGGGGAGCATCTGCTGGGTACCCGGATCGAGCTCCCCCGGCTGCGCCTGCCTTACCCGCTGGGAATTATTATTAATTT
GCGCTTCCAGATGCTGCTGTTGCAGGCGCGTTTGCGTCTGCAAATTCTGATTTAACATCCCTTTTTGCTGCTGTTGCTGA
TTAAGCATTTGCGTCTGCATTCGCTGCTGACTCGGTATCTGATAACCCGGTTGGTTCGGGTTATTGGTGGTATTGAGCGG
CTGTGCGAAAGCGGCCAATGGCAAGAACGCGGCCAGAATAAATAGTCGTTTCATCATCTTCTCCTCCTTCTGAAGGTTCT
TCTAAGTTTACTCCGTTTCACGCACTACGATGATCTTTTAGGAGTTCTGAACCAGACTTAAGCGGGGACTGTAGCCCCTT
CTCAGGAGAACGACGATGATGAAACAGAAGTTTGCGCGTTGGGTGGCGATAGCCGCTCTGATGGCGGGAGGATGTTTTAG
CGTTGCGGCGGCACCTCCGCCCGTTGCGGCACCGGCTCCGGTGTCGTATGGCGTTGAGGCGGATGTCTTTCATCCGGTTC
GTGCGAAACAGGGGATGGTGGCGTCCGTTGACGAAACCGCAACCCGTGTTGGCGTCGATATCCTCAAACAGGGGGGCAAC
GCCGTGGATGCCGCCGTGGCGGTTGGCTATGCGCTGGCCGTAACGCACCCGCAGGCCGGTAATCTCGGTGGCGGCGGGTT
TATGATGATCCGTACCAAAGATGGCAAAACGACCGCAATTGATTTTCGTGAAATGGCCCCGGCAGCAGCAACGCGCGATA
TGTTTCTTGACGACCAGGGCAACCCGGACAGCAAAAAGTCTCTCACGTCACACTTAGCTTCCGGTACGCCGGGCACAGTG
GCGGGCTTTTCGCTGGCGCTGGAAAAATATGGCACATTGCCGCTGAATAAAGTCGTACAGCCGGCCATTAAGCTGGCAAA
GCAGGGCTTCGTGGTGAATGACGCCCTGGCTGACGATCTCAAAACCTATGGCAGTGAAGTGCTGCCAAACCATGAAAACA
GTAAAGCCATTTTCTGGAAAGACGGCGAGCCCCTGAAAAAAGGCGACAAACTGGTTCAGGCGAACCTGGCAAAGAGCCTG
GAGATGATTGCCGAAAAAGGGCCGGACGCATTCTATAAAGGCTCGATTGCCGATCAGATTGTTCAGGAGATGAGTAAAAA
CGGCGGGCTGATCACGAAAGAAGATTTGGCCAATTACAAAGCCGTCGAGCGCACCCCCATCAGCGGCGACTATCGCGGCT
ACCAGGTTTTCTCCATGCCGCCGCCCTCTTCCGGGGGGATCCATATCGTGGAGATCCTCAATATTCTTGAGAACTTTGAC
CTCGCAAAATATGGCTTCGGCAGCGCGGATACTTTGCAGGTAATGGCAGAGGCGGAAAAATACGCCTATGCCGACAGGTC
TGAATACCTTGGCGATCCGGATTTTGTGAAGGTGCCCTGGCAGGCGCTGACCAACAAGGATTATGCAAAATCGCTGGCTC
AGCAAATCGACGTCAACAAAGCGAAGCCATCGAGCCAGATTCGTCCGGGCAAGCTTGAGCCCTACGAGAGTAACCAAACA
ACGCACTATTCGGTGGTGGATAAAGACGGTAATGCCGTCGCGGTGACCTACACCCTCAACACAACCTTTGGTAGCGGGAT
TGTGGCGGGAAATACTGGCATCCTGATGAACAACGAAATGGATGATTTCTCGGCCAAACCTGGCGTGCCGAATGTCTATG
GGCTGGTGGGGGGCGATGCGAATGCGGTGGGGCCGGGCAAGCGTCCGCTCTCTTCCATGTCGCCGACTATCGTGGTGAAA
GACGGGAAAACCTGGCTGGTTACGGGGAGTCCTGGCGGTAGCCGAATTATCACAACTGTGCTGCAAATCGTGGTAAACAG
CATCGATTTTGGGATGAACGTCGCCGAGGCGACCAATGCCCCGCGCTTTCATCATCAGTGGCTGCCGGATGAGCTGCGCG
TCGAAAAAGGCTTTAGCCCGGACACCCTCAAGCTGCTTGAGCAGAAAGGGCAGAAGGTGGTTGTGAAAGAGGCTATGGGC
AGTACGCAGAGCATTATGGTTGGCCCGGACGGCACGCTGTACGGTGCGTCTGACCCGCGTACGGTGGATGATTTAACGGC
GGGATATTAAGTTTCTCAATCCCCTCTTCCTGAAAGGGAGAGGGGATGGGTTGAGCGGTTTGTTAATCGTGGAGGCTTAC
TGTTTTATCCGTGCCATAAAATAGGCATCCACGTATTCGCCGTTGCGCAGGGCGAAGCGCTTTCCGGTTCCTTCAATTTC
AAAACCGAACTTCTGATACAGCGTCAGCGCCGGGGCATTATCAACGAAGACGGTCAATTCAATACGTTCTATTCGCAGCC
AGTTGTCGCACAGGTTCACCATTTCGCGCATTAACGCGCTGCCTACGCCACGCCCATGCTTTTCCGCTGAAACGCCAATT
CCAAAGGTGGCAACGTGGCCACGCCGGGGGTTTTCCATGATATCCAGAGCCAGGTGTCCGACGACCTCTTCGTCAAGACA
GGCGACGAGGTGGCGTCGGCCTGGTTTGACGGCGGCCCTTTCTTGCCACATCGCCATGGAAGGATGAGGAATTTGTAGCG
TGTCGTGATACACCCCAGGATGTGAATTGATGTGGCGTAATGCTTCTGCATCGCTGGCTTCAATATGGCGTATCACAATG
TCACTCATTCCTTTTTCCTCTTTTAGTGAAATATCCTCTTCAACATCACGAAGTTTGCAAAGTGCGTCAACTGCCATTTT
TTGCAAAAAAGGGTAGACAAGTGCGAATGATAATGATTATTATTGCCATGCGTTCAGGGAAACCGATGCGGTAATCCTGA
AAGCACGACATTGCTCACATTGCTTCCAGTATTTCTTAGCCAGCCGGGTGCTGGCTTTTTTTTTAACTGCGTTTTCCCTC
AGCCTTTTTGCTTGCGCCCTCCGTGGTGGTGTCGAGCACCAGCCCCACAACGTTCGTCTGCTCCTGTCGTGGGGCACGCA
GTTCCGCCTGGCCTGTAAAGGTGCCGCCCTGTTTTATGCTCAGCGTGCGATAAACCAGCGTGCCGGTTAGCGTACCGTTT
TCGGCAATATCTACCGTATCGCCCGTACACTGGCCTGTCACGGCGCCGTCGATAATCAATTGCTGGCAGTTAATGTTGCC
TTCGACCCGTCCTTCACGCATGACGTTGACCAGACTCTCTTTCACGTCGATATCACCCCGTACGCTGCCGTAAACGTACA
CCGGGCTGGATGAAGCAATATTGCCTTCAAGATGAACATCACGGGCGATCACCGTAGATGTTTCCGTCTCGGCCTGGTGT
TGATTAACGGTAGAAGGGGTGGCAACTATCGCGCCGGGGTTTTCGCTGTTTTTATGTTTTTTGAACATGCCTGTTATGAA
TCCTCTCAGGATAAAAGCGCTAAAGGTGGCAAAGGCCAGCAGTCCTGCGTAACGCGCCAGCGAGGATGCGCCGACGCACC
AGGCCAAAAGCGCAAACAGCCAGACCAGAAGGGTGAGGTTTAGCAGGAGATATTTTCTGTCCATGCATACTTCCCTGAGC
CGCTTTCCATGGCAGCCAGCCCGATGTGTGGCTGACCCGTTATTGCGAGAAACATCCTGCTTTTCGCGGCACTTTTATCG
GCAATTTGGTCAATGAGATCAAGACGTGTCAGAGGATTTTAAGAATGGAAGTGGTTGTTTATTCTGCTTTTATAATCACG
GTAAATGCATCGTAAGTTCAGAATGATTTAGCTGTATGTCTTGTTCGTTGATGACAGTGGTTTTTATCGGTGGGCGTCTT
GCGCTAAGGTTTAAGGCTGCGACGCTAAACAAGGACAGCATTATGACTCTGCATTGCGCATTTATCGGCTTTGGTAAAAG
CACCACCCGCTACCACCTCCCTTACGTTCTGAATCGCAAAGATACCTGGCATGTGGCGCATATCTTTCGCCGCCATGCGA
AACCGGAAGAACAGCATCCGCAGTATCAGCATATTCACTTCACCAGCGATCTTGATGAGGTGCTCAATGATCCGCAGGTC
AGGCTGGTTATTGTTTGTACCCACGCGGACAGCCATTTTGAGTACGCGAAACGGGCGCTGGAAGCCGGGAAAAACGTGCT
GGTAGAAAAGCCATTCACGCCAACGATTGCCGAAGCCGTCACCCTCTTTGAACTGGCAAAAAGCAAAGGCCTGACCGTCA
CGCCGTATCAGAATCGCCGCTTTGACACCTGTTTTTTGATGGCCAAAAAAGCCATTGAGAGCGGCAAGTTAGGTGAAATT
GTTGAAGTGGAGAGCCACTTCGATTACTACCGCCCGGTTGCAGAAACGAAACCTGGCCTGCCGCAGGACGGATCCTTCTA
CGGGCTTGGCGTGCATACGATGGATCAAATTATTTCACTGTTTGGTCGCCCGGACCATGTGGCGTATGACATTCGTAGCC
TGCGCAACAAGGCCAACCCGGATGACACCTTTGAAGCGCAGCTCTTTTATGGCGATCTGAAAGCCATCGTAAAAACCAGC
TATCTGGTCAAAATCGACTATCCGAAGTTTATTGTCCACGGGACCAGAGGATCATTTATCAAGTACGGCATCGACCAGCA
GGAGACCAGCCTGAAGGCCAATATCATGCCAGGTGAAGCGGGATTTGCGGCAGATGACAGTATCGGCGTGCTGGAGTATG
TGAATGACGCGGGTGAAACGGTGCGTGAGGAGCTGAAACCGGAAATTGGTGACTATGGCCGGGTCTATGATGCGCTCTAT
GCCACGTTGACCACCGGGGCGGATAATTACGTCAAGGAATCTGATGTTCTGACCAACCTGGAGATCCTGGAGCGCGCCTT
CGAACAGGCCTCTCCATCCACGGTAACCCTCGCAAAATAAGTGGTCTTAAGGTTGCAAAAGTCGTTCATTTTTTTTGAAC
AGAGGAGTCAATTTTCACCCTCTATGATTGGTCAGCGATCGGGTCCACACTTACTCCATCGAAACGAACATGAGGGTGAA
AACATGATTTATTTACGCAAAGCAAACGACCGTGGCCACGCAAATCATGGCTGGCTTGACTCCTGGCATACCTTTTCGTT
TGCCAACTATTACGATGCAAACTTTATGGGTTTTTCTGCACTGCGCGTGATTAACGACGACGTGATCGATGCCGGGCAGG
GGTTTGGCACCCATCCCCATAAAGATATGGAAATCCTGACGTATGTACTGCAAGGCGCGGTCGAGCATCAGGACAGCATG
GGCAATAAAGAACAGGTTCCGGCGGGTGAGTTCCAGATCATGAGCGCTGGCACCGGCGTGCGGCACTCTGAGTACAACCC
CAGCGCCACTGAACCGCTGCGTCTGTACCAGATCTGGATTATTCCAGAAGAAAATGGCATCACGCCGCGTTACGAACAAC
GCCGCTTTGATGCAACGCAGGGCCGCCAACTGGTGCTGTCGCCGGATGCTCGCGACGGTTCGCTGAAAGTGCATCAGGAC
ATGGAGCTTTATCGCTGGGCGCTGTTGAAAGATGAGCAGTCTGTGTATCAGGTTTCTGCAGACCGCAAAATCTGGATTCA
GGTGGTGAAAGGTGAGGTATCCATTAACGGCACGAAAGCGACCACCAGCGATGGCCTGGCCATCTGGGACGAGCAGGCTC
TGTCCATTCATGCTGATAGCGACAGCGAAATTTTACTTTTCGACCTGCCGCCAGTTTGATCGGGCTTAAATAAATGACGC
AACCTTCTGGTTAACACCAGAAGGTTGCGTGCTGTCCGTGATAAACTGGCCTGATGTTTCCCCGTTTATCAATTCAGGAC
GATGAAAAAGAAAAGACCCGTACTTCAGGATGTGGCCGATCGCGTTGGCGTGACCAAAATGACGGTCAGCCGATTTTTAC
GCAACCCGGAGCAAGTCTCCGTGGCGCTTCGGTCTAAAATAGCGGCTGCACTTGATGAACTGGGCTACATTCCGAATCGG
GCTCCGGATATTCTCTCCAATGCTACCAGCCGTGCGGTTGGCGTGCTGCTTCCCTCTTTAACCAACCAGGTGTTCGCAGA
AGTCCTGCGCGGCATCGAAAGCGTGACGGATGCGTTTGGCTATCAAACCATGCTGGCGCACTTCGGCTATAAGCCTGAGC
TGGAAGAAGAGCGACTTGAATCGATGCTGTCGTGGAATATTGACGGCCTTATCCTCACTGAACGTACCCATACGCCTCGC
ACGCTGAAAATGATTGAAGTGGCGGGTATCCCTGTTGTTGAACTGATGGATAGCAAGTCGCCTTGCCTGGACATCGCCGT
TGGCTTCGACAACTTTGAAGCGGCGCGGCAGATGACGGCGGCCATTATTGAACGTGGTCATCGCCGGGTGGCCTACCTGG
GCGCACGTCTCGACGAACGTACTATCATCAAACAGAAGGGGTATGAGCAGGCGATGCTTGATGCGGGTCTGACGCCATAC
AGCGTGATGGTAGAACAGTCCTCGTCCTATACCGCGGGCATTGAGCTTATGCGGCAGGCGCGTCGCGAATACTCGCAACT
GGACGGAATTTTTTGCACCAACGATGACCTTGCGGTCGGCGCGGCGTTCGAATGCCAGCGTTTGGGGCTGAAAGTTCCTG
ATGATATGGCGATCGCCGGGTTCCACGGTCACGACATTGGCCAGGTAATGGAGCCGCGTCTGGCGAGCGTCCTTACGCCG
CGTGAACGTATGGGACGTATTGGTGCAGAACGCCTGCTGGCGCGCATTCGTGGTGAATCTGTTACGCCAAAATTGTTAGA
TTTAGGTTTCACATTGTCACCGGGTGGATCTATTTAGTCTGACAAATTTGAAGTAGCTCACACTTATTCACTTCTGGCAC
GAATGGTTATTGCTTATCCATAACCCCGGCAGGACAATGTTACCGATAACTGTTACCCGTAACAATTCACTTTGTACCTG
TGGGAGCTACGCTTTGAGCACGACTAACCATGATCACCACGTCTATGTCCTGATGGGCGTATCTGGCAGTGGTAAATCCG
CTGTCGCCAGTGAAGTGGCGCATCAACTCCATGCCGCGTTTCTTGACGGCGACTTCCTTCATCCACGCGCCAACATCATG
AAAATGGCCGCAGGCGAGCCGTTGAATGACGATGACCGTAAACCCTGGTTGCAGGCGCTCAACGATGCGGCCTTTGCAAT
GCAGCGCACCAACAAAGTGTCGCTGATTGTCTGTTCGGCGCTGAAAAAGCGTTACCGCGACCTGCTGCGTGACGGCAACC
CTAACCTCTCCTTTATCTACCTGAAAGGGGACTTCGATGTTATCGAAAGCCGCCTGAAAGCGCGTAAAGGCCACTTCTTT
AAAACGCAAATGCTGGTGACCCAGTTTGAAGCCCTGGAAGAGCCGGGTGCGGATGAGCGCGACGTACTGATCGTTGACAT
TGACCAGCCCCTGGAAGGTGTTGTCGCCAGCACAATTGAAGTGATTAACAAATAAAGGCAGTTTGTTGTGAGTACATTGA
CGCTTGTTTTAACAGCAGTTGGCTCTGTGTTGCTGCTGCTGTTTTTAGTCATGAAAGCGCGTATGCACGCTTTCGTTGCT
TTGATGGTGGTTTCTATTGGTGCAGGGCTTTTTTCCGGTATGCCGTTGATCAAGATTGCGGCGACCATGGAAAAAGGGAT
GGGCGGGACGCTGGGCTTCCTCGCCATCGTGGTGGCTTTAGGGGCGATGTTCGGCAAAATTCTGCATGAGACCGGCGCGG
TCGATCAGATTGCCGTGAAGATGCTCAAATCTTTTGGTCACAATCGCGCGCATTTCGCGATTGGCCTGGCGGGGTTGATT
TGCGCGCTGCCGCTGTTCTTTGAAGTGGCGGTGGTATTGCTGATAAGCGTTGCCTTCTCTATGGCGCGCCATACCGGCAC
TAACCTTGTGAAGCTGGTGATTCCGCTGTTTGCGGGCGTGGCGGCAGCCGCAGCGTTTCTGCTGCCTGGGCCTGCGCCGA
TGCTGCTGGCTTCCCAGATGCACGCCGACTTTGGCTGGATGATCCTGATTGGGCTGTGCGCTGCCGTTCCTGGAATGCTG
ATCGCCGGGCCGCTGTGGGGCAACTTTATCAGCCGCTATGTCGAGCTGCATATCCCCGACGACATCACTGAGCCGCATCT
GGGCGAAGGTAAAATGCCGTCATTCGGCTTTAGCCTGTCGCTGATTCTGCTGCCGCTGGTGCTGGTGGGGCTGAAAACTA
TCGCTGCACGTTTTGTGGCAGAGGGTTCGGACCTTTACAACTGGCTGGAGTTTATCGGTCACCCGTTTACCGCGATTCTG
GTGGCTTGCCTGGTGGCAATCTACGGTCTGGCGATTCGCCAGGGCATGGCGAAAGACCGGGTCATGGAGATCTGCAGTCA
GGCATTGCAGCCTGCCGGGATTATCCTGCTGGTGATTGGTGCGGGCGGTGTATTCAAGCAGGTGCTGGTAGATTCCGGTG
TTGGCCCGGCGCTGGGCGAAGCGCTGACCGGTATGGGGCTGCCGATTGCAGTGACCTGTTTCGTGCTGGCAGCCGCCGTG
CGCATTATTCAGGGGTCGGCGACCGTTGCCTGTTTGACGGCGGTGGGGCTGGTGATGCCGGTGATTGAGCAACTGCATTT
TTCCGGTGCGCAACTGGCGGCCCTGTCGATTTGTATCGCGGGTGGTTCCATTGTGGTGAGCCATGTGAATGATGCGGGTT
TCTGGTTGTTCGGTAAGTTTACCGGCGCCACCGAAGCGCAGACGCTGAAAACCTGGACGTTAATGGAAACGATTCTGGGC
ACCACAGGGGCGATTGTCGGGATGATTGCGTTTACGTTGTTGAGTTAAGAATTGCAGGGAGACGGTGCGGTCTGATGCCC
TCACCCCGGCCCTCTCCCACGGGGAGAGGGAGCAAACACCAAAAACGGCAACTAAGGTTGCCGTTTTGCTTTTACCTCCG
TTGCCGTTTTGCTTTTACCTAGCCCTTCATCCACAGGCGGATGCCGTCCAGGAACATCTGGGTTGCGAGCATCACCAGAA
CCAGCCCCATTAAACGCTCCAGTGCGTTCACCCCTTTCTCGCCGAGCAAACGCAGGAACAGCGATGATTGCAGCAAGATC
GCCACGGTACCGCCCCAGGCTATCAACAGGGCAATCACCAGATGGCCCATCTGATTAGGGTACTGGTGTGAAAGCAGCAT
CAGGGTGGCAAGCAGCGTTGGCCCGGCCACCAGCGGAACCGCCAGCGGTACGATAAACGGTTCTTCACCCGCCGGCAGCC
CCATGCTGCTGCCGGACTCGCTGGGGAAAATCATCTTAATGGCGATCAGAAACAGGATGATGCCGCCGGAAATCGAAACC
GTTTCGGCGCGTAGGTTGAGAAACGCCAGAATATTTTCGCCCGCGAAGAGGAAAACCAGCATCAGCACCAGTGCGATGAG
CAGCTCGCGAATCATGATTTTTCGGCGGCGCTTCGGCTCAGTATGCTTGAGTACTGACATAAATATCGGCAGGTTCCCGA
GAGGGTCCATAATCAGGATCAACAACACTGCCACCGAAATGATTTCGCTCATTATCAATTACCCATTTTGCCGCTGATTA
GCGGTATTTCTGATGGCTTGCCCATCATTGATTAATTTCACTTGCGACTTTGCGTGCATTTTGTAAGGTGGACTATTAGC
GCCAGTTGGATACTGGCTCGCACTAACAGCACACACCTTCGCAGGAAATACGCTATGAAAAATGTTGGTTTTATCGGTTG
GCGCGGAATGGTCGGCTCCGTACTCATGCAACGCATGGTAGAAGAGCGCGACTTCGACGCCATTCGCCCGGTCTTCTTTT
CAACTTCCCAGCTTGGTCAGGCAGCCCCGACGTTCGGCGGTAAGTCTACCGGTACGTTGCAGGACGCATTCGATCTGGAA
GCGCTGAAGGCCCTCGACATCATTGTCACCTGCCAGGGCGGCGATTATACCAACGAAATTTATCCAAAGCTTCGTGAAAG
CGGCTGGCAGGGTTACTGGATTGATGCTGCCTCTTCTCTGCGTATGAAAGATGACGCCATCATCATTCTTGACCCGGTGA
ACCAGGCTGTCATCACCGACGGTCTGAACAAAGGCATCAAAACCTTCGTTGGCGGCAACTGTACTGTCAGCCTGATGCTG
ATGTCACTGGGCGGTCTGTTCTCCAATGATCTGGTTGAATGGGTTTCTGTGGCGACGTATCAGGCGGCTTCCGGCGGCGG
TGCGCGTCATATGCGTGAACTGCTGGCGCAAATGGGGCAACTGCACGGCCTCGTGGCTGCTGAACTGGCAGATCCGGCGT
CTGCCATCCTCGATATCGAACGCAAAGTCACCCAGCTTTCCCGCAGCGGCGAACTGCCTGTCGACAACTTCGGCGTGCCG
TTGGCAGGCAGCCTGATTCCGTGGATCGACAAACAGCTCGATAACGGCCAAAGCCGCGAAGAGTGGAAAGGCCAGGCTGA
AACCAACAAGATTCTGGGCACAACCGCCACGATTCCGGTTGATGGCCTGTGTGTCCGCGTTGGCGCACTGCGCTGCCACA
GCCAGGCATTTACCATTAAATTGAAAAAAGATGTGTCTATCCCGACCATCGAAGAGCTGCTGGCGGCCCATAACCCATGG
GCGAAAGTGGTGCCGAACGACCGTGAAATCACCATGCGCGAACTGACGCCTGCGGCGGTAACCGGCACGCTGACGACCCC
TGTAGGGCGTCTGCGTAAGCTGAATATGGGGTCAGACTTCCTCTCCGCATTCACCGTAGGGGACCAGCTCCTGTGGGGCG
CAGCGGAGCCGCTACGCCGCATACTACGCCAACTGGCGTAATCAAAAATTTATTTAAAAAGGGGTGCTTGTCACCCCTTT
TTTTTGCGTATTAACGGAGTGTACGCAGATGTTGATATTTTTCTCGGGAGTCAGATAAAGCGTTGGCTATGCTTTAAGTG
GGGTGTTTACGCATCTTGCCTGAAGGTGGGACGGAGCAGAGAGGATGCACATTATGTGCTTGCGCCGTTCAGGTCAAAAA
GAATGTCACAGCTGGGCGTATAACCTTGCCGGGAAGGTGTGACAGAGACAACAAGGATTAAACCATGTCTGTTTTTGTAG
ATAGAGACGTGATTAATGCGCTAATTGAAGGCCATTTTGCAGACCCCTTTTCCGTACTCGGCATGCACCAGACGGAAGCC
GGGCTGGAAGTTCGCGCATTATTACCTGATGCGACCGAGGTCTGGGTCATTGAACCCAAAACCGGGCGCAAAGTAGGCAA
TCTGGACTGCCTTGATTCACGCGGTTTCTTTAGTGGCGTTATGCCGCGCCGCAAAAACCCCTTTCGCTACCAGTTAGCCG
TTATCTGGCATGGCCAGCAAAATCTTATCGACGATCCTTACCGCTTTGGTCCATTGATTCAGGATATGGACGCCTGGCTG
CTTTCCGAAGGTACCCACCTCAGGCCTTACGAAACGCTGGGCGCACATGCCGATACGATGGACGGCGTAACCGGGACTCG
CTTCTCTGTCTGGGCGCCAAACGCCCGCCGTGTTTCCGTGGTCGGGCAATTCAATTACTGGGATGGTCGCCGCCATCCGA
TGCGCCTGCGTCGTGAAAGCGGTATCTGGGAGCTTTTCATTCCGGGGGCGCACAACGGCCAGCTCTATAAGTTTGAGATG
ATTGATGCGCATGGCAATCTGCGGATCAAATCTGACCCGTATGCCTTTGAAGCCCAGATGCGCCCGGAAACGGCCTCCAT
GATTTGCGATCTGCCGGAAAAGGTAGAGCAGACAGAGGCGCGTAAAAAGGCCAATGAGTTTGATGCGCCCATCTCCATCT
ATGAGGTGCATTTGGGGTCATGGCGTCGCCACACGGACAATAATTTCTGGCTGAGCTACCGCGAGCTGGCGGACCAACTG
GTGCCGTATGCAAAATGGATGGGGTTCACCCATCTGGAGCTGCTGCCTGTTAATGAGCACCCGTTTGACGGAAGCTGGGG
CTATCAGCCGACGGGTCTCTATGCCCCGACGCGCCGCTTTGGCACCCGCGACGACTTTATCTACTTTATCAAAGCGGCAC
ACGCTGCCGGGTTGAACGTGATTCTGGACTGGGTGCCAGGTCATTTCCCGTCCGATGACTTTGGCCTGGCCGAGTTTGAC
GGAACCGCGCTCTATGAACACAGCGATCCGCGTGAAGGTTACCATCAGGACTGGAATACCCTAATTTATAACTACGGTCG
CCGCGAAGTCAGCAACTATCTGGTGGGCAATGCGCTCTATTGGGTTGAGCGTTTTGGTATCGACGCGCTGCGCGTGGACG
CGGTCGCCTCCATGATTTACCGCGATTACAGCCGTAAACAAGGTGAGTGGATCCCCAACGAATTTGGTGGTCGGGAAAAC
CTTGAGGCCATCGAATTTTTGCGTAGCACCAACCGTATCCTCGGCGAGCAGGTTCCTGGCGCAGTGAGTATGGCAGAAGA
GTCCACCGACTTTGCCGGCGTCTCGCGTCCGCCATCACTGGGCGGCCTGGGCTTCTGGTACAAGTGGAACCTCGGCTGGA
TGCACGACACCCTGGATTACATGAAGCTCGATCCGGTCTATCGCAAACACCATCACGACAAACTCACCTTCGGCATGCTC
TACAACTACACGGAGAATTTCGTGTTGCCGCTCTCCCATGACGAAGTGGTACACGGCAAGAAATCCATTCTTGACCGTAT
GCCCGGCGATGCATGGCAGAAGTTTGCCAACCTGCGCGCGTACTACGCCTGGATGTGGGCCTTCCCCGGTAAAAAACTGC
TGTTTATGGGTAACGAGTTTGCGCAAGGGCGTGAGTGGAACCATGACAGTAGCCTCGACTGGCATCTGCTTGAAGGGGGC
GATAACTGGCACCACGGCGTGCAGCGTCTGGTGCGGGATATGAACCACGTCTACCGTCATCACAAAGCGTTGCATGAGCT
GGATTTCGACCCGTATGGCTTTGAATGGCTGGTGGTGGATGACCATGAGAACTCGGTGTTTGTCTTTGTACGTCGCGATA
AAGCCGGCAACGAGATCATTGTCGTCAGCAATTTCACACCGGTTCCGCGCCATAACTACCGCTTTGGTATCAACCAGCCG
GGGCGCTGGCGTGAAGAGCTGAACACGGACTCGATGCACTACCACGGCAGCAATGCTGGCAATGGCGGTGGTGTACAGAG
TGATGAGATCCCGGTGAACGGTAGGGCGCACTCTCTCTCTGTGACGATCCCGCCGCTGGCAACTGTCTGGTTTGTGCGGG
AGGGGTGATGACCAAACTGACCGCAGGCAACGCGACGCCACTTGGGGCCCATGTAGAGAGAAATGGCGTGAATTTCACGC
TATTTTCAGCACATGCGGAGCGAGTCGAACTGTGCATTTTTGATGACGAAGGCAACGAACAACGTTATGACTTGCCCGCC
CGCAGCGGCGATGTCTGGCACGGTTTCCTGGCAGATGCGCGGCCTGGTACGCGTTATGGCTATCGCGTACACGGTCCGTG
GGAACCGGGGCAGGGGCATCGCTTTAACCCGGCGAAGTTACTGCTCGATCCCTGTGCGCGCCGTGTCGACGGTGACGTGA
AAGACAGCCCATTGTTGCACGGCGGCTATGACACTCCTGATCCGCATGACAGCGCGGCAATCGCGCCGAAAAGCGTGGTC
GTGGATGACGCGTTTGACTGGGGGAATGATGCCGCGCCACGCACGCCATGGGGCAATACGGTCATCTATGAAGCCCATGT
CAAAGGGCTGACCTGGCTGCACCCGGATTTGCCAGAAGAGATCCGCGGTACCTATAAAGCCCTTGGTCATCCGGTCATGA
TCAATCACTTCAAGACGCTGGGTATCACCGCGCTGGAACTGATGCCGGTGGCGCATTTTATCAGCGAGCCGCGTCTGCAA
CGTCTGGGGTTAAGCAACTACTGGGGCTATAACCCGTTGTCGCTGTTTGCACTTGACCCGCGTTATGCCACCTCTCCTGA
GTTAGCCATCAATGAGTTTCGCGAGGCAGTTAAGTCCCTGCATCAAAACGGTATTGAGGTCATCCTTGATATTGTGCTTA
ACCACAGCGCTGAAATTGACCTGCATGGTCCGACGCTCTCCCTGCGCGGAATTGATAACCGTAGCTATTATTGGATAAGG
GGCGACGGTGATTATGAAAACTGGACCGGTTGCGGTAACACCCTGAATTTGAACAACCCAAGCGGCGTGGCCTATGCCCT
[truncated: 5,256,097 more chars]
