# Supplementary material for: Isolation of N-Fixing Bacteria from Warm-Season Pasture Grasses and the Evaluation of Nitrogen Effects on the Bacterial Communities Present in Cenchrus clandestinus
Source: Microorganisms. 2026 Mar 30;14(4):786. doi: 10.3390/microorganisms14040786 (PMC13118717; doi:10.3390/microorganisms14040786)
Supplement: Supplementary file 1 [file microorganisms-14-00786-s001.zip › SupplementaryData/P_diazotrophicus_Strain2_Genome.fasta]

>cluster_001_consensus
GTGTCACTTTCGCTTTGGCAGCAGTGTCTTGCCCGATTGCAGGATGAGTTACCAGCCACAGAATTCAGCATGTGGATCCG
CCCGTTGCAGGCGGAACTGAGCGATAACACGCTGGCTTTGTATGCGCCAAACCGTTTTGTGCTCGATTGGGTAAGAGACA
AGTATCTCAATAATATCAACGGGCTGCTGAACGATTTCTGCGGTGCGGACGCCCCGCAACTGCGCTTTGAGGTCGGTACG
AAGCCCGTCACGCAGGTCCACAGAGAACCTGCTCATATCGCCGCGCCAGTACAGACGACTCACGTTCAGCCGCAGCGCGC
TGCGCCGGCAGTGCGCCCTGGCTGGGACAACGTTCCCGCACCGGCGGAACCGACCTACCGCTCCAACGTTAACCTTAAAC
ACACCTTTGATAACTTCGTCGAAGGTAAGTCGAACCAATTGGCGCGCGCGGCGGCGCGCCAGGTGGCGGATAACCCAGGC
GGCGCCTACAATCCACTATTCCTTTATGGTGGAACGGGTTTGGGTAAAACTCACCTGTTGCACGCGGTGGGTAATGGCAT
CATGGCGCGTAAACCCAATGCCAAAGTGGTGTATATGCACTCCGAGCGTTTTGTCCAGGACATGGTAAAAGCCCTGCAAA
ACAATGCGATCGAAGAGTTTAAACGCTACTACCGATCCGTTGACGCATTGCTTATCGATGACATCCAGTTCTTTGCCAAT
AAAGAACGATCGCAGGAAGAGTTTTTCCACACGTTTAACGCGCTGCTGGAAGGGAATCAACAGATCATCCTGACGTCGGA
TCGTTATCCTAAAGAGATCAATGGCGTTGAAGATCGTCTTAAATCCCGCTTCGGTTGGGGGCTTACGGTCGCGATCGAGC
CGCCTGAACTGGAAACCCGCGTTGCGATCCTGATGAAAAAGGCCGACGAGAATGACATTCGTCTGCCGGGTGAAGTGGCC
TTCTTTATTGCCAAGCGTTTACGCTCTAACGTGCGTGAACTGGAAGGGGCACTGAACCGCGTGATTGCCAATGCCAACTT
TACGGGCCGGGCGATTACTATCGATTTCGTGCGTGAAGCGCTGCGTGATTTGCTGGCGCTGCAGGAAAAACTGGTCACCA
TCGACAATATTCAGAAGACGGTGGCAGAGTATTACAAGATTAAGGTCGCGGACCTGCTGTCGAAGCGTCGCTCCCGTTCA
GTCGCGCGTCCGCGCCAGATGGCGATGGCGCTGGCGAAAGAGCTCACCAACCACAGTCTGCCGGAAATTGGCGATGCGTT
TGGTGGCCGTGACCATACTACCGTGCTACACGCCTGCCGCAAGATTGAGCAGTTGCGTGAAGAGAGCCACGATATCAAAG
AAGATTTTTCCAATTTAATCAGAACATTATCGTCGTGACGCTATGAAATTTACCGTTGAACGTGAACACCTTTTAAAGCC
GCTGCAACAAGTTAGCGGCCCGCTGGGCGGTCGCCCGACGTTGCCCATTCTCGGTAATCTGCTGCTTCAGGTTGCAGACG
GTACGCTTTCGCTGACCGGTACCGATCTTGAAATGGAAATGGTGGCCCGTGTTGCGCTCGTCCAGCCGCATGAGCCCGGC
GCGACTACCGTCCCGGCGCGGAAATTCTTTGATATCTGCCGTGGTTTGCCGGAAGGCGCGGAAATCGCCGTCCAGCTCGA
AGGCGAGCGTATGCTGGTGCGTTCTGGTCGCAGCCGCTTCTCCCTTTCCACGCTGCCTGCCGCCGATTTCCCGAATCTGG
ATGACTGGCAAAGCGAGGTGGAGTTCACTCTGCCGCAGGCCACGATGAAACGTCTGATTGAAGCCACCCAGTTCTCGATG
GCGCATCAGGATGTGCGTTACTACTTAAACGGCATGCTGTTTGAGACCGAAGGTGAAGAACTGCGTACCGTGGCAACGGA
CGGCCACCGCCTGGCGGTCTGCTCTATGCCTGTCGGTGTGAGTTTGCCAAACCATTCGGTGATCGTGCCGCGTAAAGGGG
TGATTGAGTTGATGCGTATGCTCGACGGTGGGGACAACCCGCTGACCGTGCAGATCGGCAGCAACAACATCCGTGCGCAT
GTTGGTGATTTTATCTTCACATCGAAGCTGGTTGACGGTCGTTTCCCGGATTATCGCCGCGTATTACCGAAAAACCCGGA
CAAACATCTGGATGCGGGTTGCGACATTCTTAAGCAGGCTTTTGCCCGTGCCGCCATTCTCTCGAACGAGAAATTCCGCG
GCGTGCGTCTGTATGTCAGCGAAAACCAGTTGAAAATCACCGCTAACAACCCGGAACAGGAAGAAGCGGAAGAGATACTG
GATGTGACCTACTCCGGTAGCGAAATGGAGATTGGTTTTAACGTTAGTTATGTGCTGGACGTACTTAATGCGCTGAAGTG
CGAAAATGTGCGTATTATGCTGACGGATTCCGTTTCGAGCGTGCAGATTGAGGATGCGGCTTCGCAATCCGCAGCTTACG
TCGTCATGCCCATGAGGCTGTAGAAAATATCGGGCTATCTTGCTTGTTATTCTGGCTCCGGGCAGTGCTCGCAATCTTCA
CGTACCTTAGTACGCTCCGGTTGCTGCGCGTTGGCCGTAACCAGACTAACTGCGCCGATAACGCCCTGGTTATGAGCTGA
TATGTCGCTATCCCGACTCCTAATCAAAGACTTCCGCAATATTGAAAATGCGGATCTCGCCTTATCTCCCGGCTTTAACT
TCCTGGTTGGCGCGAACGGCAGCGGCAAAACCAGCGTGCTGGAAGCTATCTATACGCTTGGTCATGGCCGGGCGTTTCGC
AGTTTGCAAATTGGCCGCGTCATTCGCCATGAGCAGGAGTCATTTATTCTGCACGGGCGTTTGCAGGAGGCGGAGCGGGA
AATCGCCATTGGTCTGACGAAAGACAAACAAGGCGACAGCACCGTGCGTATCGACGGAACGGATGGCCACAAGGTGGCGG
AACTGGCGCTGCTGATGCCAATGCAGTTGATTACGCCTGAGGGGTTTACATTACTCAACGGCGGCCCCAAATACAGAAGA
GCGTTCCTTGATTGGGGATGCTTCCACAACGAAGCCGGTTTCTTTACCGCCTGGAGCAACCTTAAGCGGCTGCTCAAACA
GCGTAATGCCGCGCTACGGCAGGTAAGCCACTACGGCCAGTTGCGCCCGTGGGATAAAGAACTGATTCCGCTGGCGGAAC
AAATCAGCCTGTGGCGTGCCGAATACAGTGCCGGTATCGCCGAAGATATGGCCGACACCTGCAAACAATTTTTACCGGAG
TTCTCTCTGACCTTTTCTTTCCAGCGCGGCTGGGAGAAAGAGACGGATTATGCCGAGGTGCTGGAGAAGAACTTCGAACG
CGATCGCCTGCTGACTTACACCGCACACGGCCCGCACAAAGCGGATTTCCGTATACGTGCCGACGGCGCGCCGGTGGAAG
ATACGCTTTCCCGTGGGCAGCTAAAACTCCTGATGTGTGCGCTACGTCTTGCGCAGGGGGAGTTTTTAACCCGCGAGAGC
GGTCGCCGCTGTTTGTACCTGATAGATGATTTTGCCTCGGAGCTGGATGATGCGCGTCGCGGACTGCTTGCCAGCCGCTT
AAAAGCCACGCAATCACAAGTTTTCGTCAGCGCCATCAGCGCTGAACACGTACTGGACATGTCGGACAAAAATTCGAAGA
TGTTCACCGTGGAAAAGGGTAAAATAACGGATTAACCCAAGACAAAATGAGCGAGAAACGTTGATGTCGAATTCTTATGA
CTCCTCCAGTATCAAAGTCCTGAAAGGGCTGGATGCGGTGCGTAAGCGCCCGGGTATGTATATCGGCGATACGGATGACG
GCACCGGTCTGCACCACATGGTATTCGAGGTGGTAGATAACGCTATCGACGAAGCGCTCGCAGGTTACTGTAAAGACATC
GTTGTCACGATCCACAGCGATAACTCCGTCTCCGTACAGGATGATGGTCGTGGGATCCCAACCGGTATTCACCCGGAAGA
GGGTGTCTCAGCAGCCGAAGTCATTATGACCGTGCTGCACGCGGGCGGTAAGTTCGATGATAACTCCTATAAAGTGTCCG
GTGGTCTGCACGGCGTAGGCGTTTCGGTTGTAAACGCCCTGTCGCAGAAACTGGAGCTGGTTATCCAGCGTGATAATAAA
GTTCACCGTCAGATCTACGAACACGGTGTGCCGCAGGCGCCGCTGGCCGTGACCGGTGATACAGAAAAAACCGGTACCAT
GGTGCGTTTCTGGCCGAGCTATGAAACCTTCACCAACGTCACCGAATTTGAGTATGAAATTCTGGCGAAACGTCTGCGCG
AGCTGTCCTTCCTGAACTCTGGCGTATCCATCCGCCTGAAAGACAAGCGCGACGGCAAAGAAGACCATTTCCACTATGAA
GGCGGTATCAAGGCATTTGTTGAGTATCTCAACAAGAACAAAACGCCAATCCACCCGAATGTCTTCTATTTCTCCACCGA
AAAAGACGGTATCGGCGTCGAAGTAGCGCTGCAGTGGAACGATGGTTTCCAGGAAAACATCTACTGCTTTACCAACAACA
TTCCGCAGCGCGATGGCGGTACCCACCTTGCAGGCTTCCGTGCGGCGATGACCCGTACCCTGAACGCCTACATGGATAAA
GAAGGCTACAGCAAAAAAGCAAAAGTCAGCGCCACCGGTGACGATGCCCGTGAAGGCCTGATTGCGGTCGTTTCCGTGAA
GGTGCCGGACCCGAAATTCTCCTCTCAGACCAAAGACAAACTGGTCTCCTCTGAGGTGAAATCGGCGGTTGAACAGCAGA
TGAACGAACTGCTGGCTGAATACCTGCTGGAAAATCCGTCCGATGCGAAAATCGTGGTCGGCAAAATTATTGATGCGGCG
CGTGCCCGTGAAGCGGCGCGTAAAGCCCGTGAAATGACCCGTCGTAAAGGCGCACTCGACTTAGCGGGCCTGCCGGGCAA
ACTGGCGGACTGTCAGGAACGCGACCCGGCGCTCTCTGAACTGTACCTGGTGGAAGGGGACTCCGCGGGCGGCTCTGCGA
AGCAGGGGCGTAACCGTAAGAACCAGGCGATTCTGCCGCTGAAAGGTAAAATCCTTAACGTTGAGAAGGCGCGCTTCGAC
AAGATGCTCTCTTCTCAGGAAGTGGCGACGCTCATCACCGCGCTCGGCTGCGGTATCGGTCGCGACGAGTACAACCCGGA
CAAATTGCGTTATCACAGCATCATTATCATGACCGATGCGGACGTCGACGGCTCGCACATCCGTACGCTGCTGTTGACCT
TCTTCTATCGTCAGATGCCGGAAATCATTGAGCGTGGCCATGTCTATATTGCCCAGCCACCGCTGTACAAAGTGAAAAAA
GGCAAACAGGAACAGTACATTAAAGACGATGAGGCGATGGATCAGTATCAAATCGCTATCGCTCTGGACGGTGCAACTCT
GCACACGACCGAAGGCGCACCCGCTCTGGCCGGTGAAGCGCTGGAAAAACTGGTCTCTGAATACAATGCCGCGCAGAAGA
TGATTGGCCGTATGGAACGTCGCTTCCCGCGCGCACTGCTGAAAGAGTTGGTGTATCAGCCGACGCTGGCCGAAGCCGAT
CTGGGCAACGAGCAGGCCGTCACCCGCTGGGTAAATGCGCTGGTCACCGAGCTGAACGAGAAAGAGCAGCACGGTAGCAC
CTGGAAGTTCGATATTCGCGAAAATGCGGAACTGAACCATTTCGAGCCGATTATTCGCGTGCGTACCCACGGTGTCGATA
CGGATTATCCGCTGGATAATGAATTTATCGCCGGGGGCGAATATCGCCGTCTCTGCACGCTCGGTGAAAAACTGCGTGGC
CTGATCGAAGACGATGCGTTTATCGAACGCGGTGAGCGTAAGCAGCCGATCGCCAGCTTTGAGCAGGCGCTGGACTGGCT
GGTTAAAGAGTCCCGTCGTGGTCTTGCTATCCAGCGTTATAAAGGTCTGGGCGAGATGAACCCGGATCAGCTGTGGGAAA
CCACCATGGATCCGGAAAGCCGCCGCATGCTGCGCGTGACCGTTAAAGATGCGATTGCCGCCGACCAGTTGTTCACCACC
CTGATGGGTGATGCCGTTGAACCGCGCCGTGCCTTTATCGAAGAGAACGCCCTGAAAGCGGCGAATATCGATATCTAATC
ATTGTTGTACCGCTATATCTGAGCCGCGCTTTTAGCGCGGCTTTTTTATGGGATCCGCAAACTCCAGCGACATCGCCGCC
GGTAAGCGGCTCACTAGTGTGTCTATGGCAATTCTCACCCTCAGCGGCAGATGTGGCGTCTTCTGCCAGACTGCATGAAC
GTCAAAGCGCACATCCGGCGCCTGCCTGAAAAGCAGGGCGAGTTTTCCATTTTGAATCTCTTTGCTTGCCATCCAGCAGG
GCAACCATGCAATGCCGTGTCCGGCTATTGCTGCGTCGCAGATCGCCTGTAAATCATCCATATTGAGTGATGATCGCAGA
ACAAGGGTTTGCGGTTTTCCTTCGTTGTCCGCAAGCTGCCAGGGTAAAATTCTGCCTGCCTGCAGATAGTTAATGGCCGT
ATGCTGACGTAAATCGGCAACGGTTTCAGGATGGCCTTTTTCCCTCAGATAATCCGGCGCGGCGCACAGAACCATTTGGT
GCTCTCCCAGCCTTCTGGCGGCCAGCACTGTGCTGTCTGCCAGTGTGCCGTTACGCACCGCCATATCGAATCCTTCCTCC
ACAAGATCCACCACCCTGTCGCTGAATGACATTTCCAGCTCAAGCCCCGGATGCTCTTGCGCCAGCGTGATCAGCAGCGG
AGCGACGCACTGACGACCAAAGAGCACCGGCATCGCTACACGCAGACGGCCACTCACCTGTTGCTTCCCTGTTTCCAGTA
GCGATTCTGCGCTACGGATCTCCTCCAGTGCGCGCAGGCAACGCTCATAAAAAAGCGCGCCGTTATCGGTCAGCCGCTGG
CTGCGGGTGGTGCGCTGAAACAGACGCACCCCCAGCCGTTGTTCAAGCCGGGCGATGCTTTTTCCCACTGCCGAGCGCGA
CAAATGCAGGCGGACAGCGGCCTGAGCAAAACTGCCCGCTTCAACGGCGGCCACGAAAACCGGAATGTCCTTTAGCGTAT
CGCTCATAAATTGTATCCATTATGGCATCAATAAAGAGAAAACTTATCGCCACTGGCGACGGTGCGTCAACGATAGACTG
TCGATACTGAAACTCATTTGATGGCTGGAGAAATACGATGACAGAGACGATACAACGCTGGTCAATGGACGCCCTCGGGC
GCGAAAACCTCAGACTTACCGAGGTACCCCTTCCGCAACCTGGCCCCGGTGAAGTTCGTGTACGGGTGAATGCCGTTGCG
CTCAACTATCGCGATAAAATGGTCATTGAAGGCAACATGCCAATTTCGCGCTCCTTCCCCTTTACGCCGGCTTCTGACAT
GGCGGGCGTCGTGGACAGTACGGGCGAGGGCGTCACACGTTTCAAATCCGGGGCACGCGTCATCTCCAGCTTCTTCCCGG
AGTGGATCGACGGCAAGCCAAAAGCGGACGCACGCCATTTGCCCTACCGAACCCTTGGCGGTTATTTCCAGGGCATGCTG
GCTGAGTACGTGATTATGAACGAAAACTGGCTGGTTGCCGCCCCGGAAACTCTGGATGACGCAGAGGCCAGCACCTTGCC
TTGTGCAGGGTTAACGGCCTGGTTCGCGCTGGTGGAGCGGGGAAATTTACGGGCCGGTCAGTCGGTGTTGGTGCAGGGGA
CGGGCGGTGTGGCGATATTCGCGCTGCAAATCGCTAAAGCGCATGGTGCGCACGTGTTTGTCACGTCCGGCAGTGATGAA
AAACTGGCGCAGGCCAAAAAGCTGGGGGCTTATCAGGGGGTTAACCGGCTAAAAGGCGACTGGGCAGAGGCGATTCTTAC
GCTGACCGACGATCGCGGTATTGACCATATTATTGAAACCGTGGGCGGGGAAAATCTGAAGCATTCCCTGCGAGCCGTAG
CGGTGCATGGGCGAATCTCGGTCATTGGTGTGCTGGCCGGAAATGAAATATCGCTCTCTGCCAGCGAGCTGTTGCTGAAA
TCGCCGGTGGTTCAGGGGGTTGGTGTCGGTCACCGTCGTGCGCTGGAAGATCTTGTGCGCGCTGTTGATGTCAACGGACT
GAAACCTGTTATTGAGCACCGTTACCAATTTAACGAGCTTGAAAGGGCGCTTGAACACCTCGACCGCGGTGCGTTTGGCA
AAATAGTTCTCACCCGCGAGTAAGCCGTTGCTCCCTGGGATAGGTGTAAAAGGGGTGCTTTTGTTGCGCAATGTAGCTCT
ATTTTTGTGGGCTAAATCGCGTTAGCATGAGGCAGCACTCATTTATCCCGGGGAACTCATGGCTATCAAACTTATTGCAA
TCGACATGGACGGAACGCTGTTGTTGCCGGACCACACCATCTCGCCAGCGGTTAAAAACGCCATTGCGGCTGCACGCGAA
CGTGGAGTGAAAGTGGTGCTGACGACAGGCCGCCCTTACGCCGGGGTTCATGCCTACGTCAAAGAGCTGCACATGGAACG
GGAAGGTGATTACTGCATCACTTATAACGGCGCGCTGGTGCAAAACGCCCATGACGGCAGCACGGTGACGCAAACGGCGC
TGAGCTATGACGATTACCGCTATCTGGAAAAACTGTCTCGTGACGTTGGTTCGCACTTTCATGCGCTTGACCGCAATACG
CTCTACACCGCCAACCGCGATATCAGCTACTACACGGTTCACGAATCCTACGTCGCCACTATTCCGCTGGTCTTCTGCGA
GCCGGAAAACATGGATCCGAACACCCAGTTCCTCAAGGTGATGATGATTGATGAGCCGGAAATCCTCGATAAAGCCATTG
CCCGTATCCCGGCAGAAGTGAAAGAGAAATACACCGTGCTGAAAAGCGCGCCGTACTTCCTCGAAATGCTCGATAAGCGC
GTCAATAAAGGGACTGGGGTGAAATCCCTGGCCGACGTTCTGGGCATCAAACCCGAAGAGATCATGACCCTTGGCGATCA
GGAAAACGACATCGCCATGATCGAGTATGCGGGTGTAGGTGTGGCAATGGGGAACGCCATTCCGTCGGTGAAAGAAGTGG
CCAACTTTGTCACCAAATCCAACCTTGAAGATGGCGTAGCGTATGCCATTGAGAAGTTTGTACTGAATTAATCTGCCGCC
AGGCAGGGGCGATTATGCCCTTGCCTGCGTAGGCGTCTGCTGCTGCACCGGGATATGACCAATCCCACTTTTCATGATCA
GACTGCGTATCCAGGGCGTCGTCAGGCAGCGGTTTTTGATGATTTTTCCCAGCAACTTCATGCGTAATCGACGCGTTTTC
TTCCAGTATGCCGCGTTGAGGTTTTTTGTTTCTCCGCGCAACACCTCTGCCAGGATTTCCGCGCTATCCAGTGCATAGCT
TATGCCTTCCAGCGAACTGGCGCTGATAAACCCCGCCGCTTCGCCAATCAGAAACGCATTCTCTTTTCCGCAGACAAAAT
CCGCCCAGCGGGACGGGCACAGCACTGTGCATTTCTCTGTTTTCACCGCGTCGCCAAAGCGGAAATCGAACGGTTCAAGG
CGCTGCTTGAGGCGGCTAAAATTCTCCCTGCCATCCTTCATGGAAAAAGCCCCACCGAAAATGAAATAACCGTCTTTGCA
GATACTCCATGAATAACAATCGGTTGTCTCATTATCAAACACACAGGAATAAAACGGCGATGGGTGACGGTCTTTGAACC
ACTGCTGCAGCGAGACGTACTTGCGGATCTCATGATCGGGATATAGCAATCGCCGCACCATCGAGTTCGCACCATCGCCG
CCCACCAGGTAATCTGCCGTTGCTTCATGGGTTTTACCGTCAACCGCATACGTCAAATGCCAGCGGTTATCCTGTCGGCA
GACCTTCTTGCACAAGGCGTCGTGGTGAACGGTGACCGAAGCGGGGATTAATGATTTCATCCATAAATCAAAGGCGTGTC
GGTCGATATTAACGTAACTGCGTTGATAGTTACGCGTTATCCCCGTTTGCATATCCAGCGTTTGTACACTGAAAATTTGC
GGATCGGCCATCACCTGCACCGGCAGCGTAATCCCGGCACGGATAAACGAACGTTGCGCGTCCGGGGCCAGCAATCCGCC
ACACGGCTTCATAAATCCGCCCGTACCCTGCTGCTGTTTTTTATCTAACGCCAGCACGCTCATCCCGCCTGCTAACTGCC
GCGCCAGCGCTGCTCCCGCAGGCCCCAGACCAATAATCGCCACATCAAAATGCTGCATATCCCCTCCTCATGTTGATAAG
GACGATAAGCGGCTCGGGTGAAGTTACGGTGAAGTGAAGGGGGTTAATTTTGTGATCTGTCGTTCATTTTGCGATCTAAA
TTGTAGTGCAACAATAAATGATTGTACTACATTCAGCTCCAGCAAAAGAAAAGTACGCTCTGTTTGTACTGCAAGGATGA
GGTGAAAATCGCCGGTCGAGGTAAAGTAGGTATGCATACACAGTGAATAAGGGCATGCCATGACTCTCACCAAAACCGAC
CGTATCGTCATCACGTTAGGGCACCAGATTGTGAGCGGGAAATATGTCCCCGGCTCAGCGCTTCCGTCAGAAGCAGAACT
CTGCGAGGAGTTTGAAACCTCGCGCAACATCATTCGCGAAGTCTTTCGCTCCTTAATGGCGAAGAGGCTCATCGAGATAA
AACGCTACCGCGGTGCGTTTGTAGCACCGCGTAATCAGTGGAATTACCTCGATACCGAAGTACTGCAGTGGGTGCTGGAA
AACGACTATGACCCGCGGCTCATCAGCGCGATGAGCGAGGTGCGAAATCTGGTAGAGCCTGCCATTGCCCGCTGGGCGGC
GGAGCGCGCTACCTCAAGCGATCTGGCGCAAATAGAGGCGGCGCTCAACGACATGATTGCGAACAATCAGAATCGCGATG
CCTTCAATGAGGCGGATATTCGTTATCACGAAGCGGTGCTGGAGTCGGTACATAACCCGGTGTTACAGCAACTGACCGTG
GCGATCAGCTCGCTTCAGAGAGCGGTATTTGAACGAACCTGGATGGGCGATGAAGCCAACATGCCAAAAACGCTCCAGGA
ACATAAGGCGCTGTTCGATGCGATACGGCATCAGGACGGCGATGCAGCAGAGCAGGCGGCGCTCACCATGATCGCCAGCT
CTACCCGAAGGCTTAAGGAAATCACATGACATCTCGCTACATCGCAATTGACTGGGGGTCAACCAACTTACGCGCCTGGC
TTTATCAGGGGGCGGAATGCCTGGAGAGCAGGCAATCAGAAGCCGGTGTTACGCGCCTGAATGGCAAATCCCCACAAGCG
GTGTTAGCAGAAATTACCCACGGCTGGCGCGATGAAAAAACACCCGTCGTGATGGCAGGCATGGTGGGCAGCAATGTCGG
CTGGAAAGTGGCGCCATACTTACCCGTTCCTGCCTTTTTCTCCGCCATTGGCGAGCAGTTGACTGCCGTTGGCGACAATG
TCTGGATTATTCCCGGCCTGTGCGTTTCTCGTGACGATAACCACAACGTGATGCGTGGCGAAGAGACGCAACTGCTGGGC
GCTCGCGAACTTTCTCCTTCTTCTGTTTATGTCATGCCGGGCACCCACTGCAAATGGGTACGCGCAGATGCGCACCAAAT
CCATGATTTTCGCACCGTGATGACCGGGGAATTGCACCATCTATTGCTGTGCCATTCGCTGGTGGGGGCGGGCTTGCCCG
AGCAAGAACCGTCATCGGCGGCTTTTACATCCGGGCTTGAACGCGGCCTCGCTACCCCCGCCATTCTGCCGCAACTGTTC
GAGGTCCGTGCTGCTCACGTGCTGGGCAATCTGCCGCGCGAACAGGTTAGCGAGTTTTTATCGGGCCTGCTGATTGGCGC
CGAAGTCGCCAGCATGGCTGAGTACGTTATCGATCATCAGGTCACCATCGTTGCGGGAAAGGCACTGTCCGGCCGCTATC
AACAGGCGCTGGAGGCGATTGGCCGCAAAGCTGTGGTCATTTCTGGCGACACCGCATTTCAGACAGGAATAAGGAGCATC
GCTCATGCAGTGGCAAACTAACCTTCCGCTCATCGCAATATTACGTGGCGTTACCCCCGATGAAGCGCTGGCGCATGTCG
GCGCGGTCATTGACGCGGGATTCGATGCGGTAGAGATCCCGCTCAACTCGCCGCAATGGGAGAAAAGCATTCCGGCCATC
GTCGCGGCGTATGGCGACAAGGCGCTGATCGGCGCGGGTACCGTCCTTAAGCCGGAGCAGGTTGACCAACTGGCTGAGAT
GGGCTGCAAACTGATTGTCACTCCCAATATTCAGCCCGAAGTTATTCGCCGCGCGGTGAGCTACGGCATGACGGTCTGCC
CGGGCTGTGCGACTGCCAGCGAAGCTTTTACCGCGCTTGATGCGGGTGCGCAGGCGCTGAAAATTTTCCCCTCTTCGGCC
TTTGGCCCGGACTATATCAAAGCCTTGAAAGCGGTCTTGCCATCGGACGTACCGGTCTTTGCCGTGGGTGGGGTGACGCC
AGACAACCTGGCGCAATGGATTAAAGCTGGCTGCGTGGGGGCAGGGCTGGGCAGCGATTTGTATCGTGCCGGGCAGCCCG
TGGAACGCACCGTGCAGCAGGCAACCGCATTTGTTAACGCGTATCGAGAGGCAGTGAAATGAAAATAACGAAACTCACCA
CTTACCGTTTACCCCCGCGCTGGATGTTCCTGAAAATCGAGACCGACGAAGGGGTGGTTGGCTGGGGAGAGCCGGTCATA
GAAGGTCGTGCCCGCACGGTAGAAGCGGCAGTTCATGAACTGAGTGATTATCTGATTGGCCAGGACCCGGCGCGCATCAA
TGACTTATGGCAGGTGATGTACCGCGCCGGTTTTTACCGCGGCGGTCCGATTCTGATGAGCGCGATTGCCGGTATTGACC
AGGCGCTGTGGGATATCAAAGGCAAAGTCCATAACGCGCCGGTCTGGCAACTGATGGGCGGCCTGGTGCGTGACAAAATC
AAAGCGTATAGCTGGGTTGGCGGTGACCGTCCGGCGGAAGTGATCGACGGCATTAAAACCCTGCGCAATATCGGTTTCGA
TACCTTTAAGCTGAACGGTTGCGAAGAGATGGGCGTGATTGATAATTCCCGCGCGGTAGATGCCGCCGTGAATACCGTGG
CGCAAATTCGTGAAGCCTTTGGCAATCAAATTGAATTCGGTCTCGATTTCCATGGTCGTGTCAGTGCGCCAATGGCAAAA
GTATTAATTAAAGAACTCGAGCAGTATCGCCCGTTATTTATTGAAGAACCGGTGCTGGCGGAGCAGGCGGAATATTATCC
GCGACTGGCGGCGCAAACGCATATTCCGATTGCCGCAGGCGAACGTATGTTCTCGCGTTTTGAATTTAAACGCGTGCTGG
AAGGCGGTGGTATTTCTATATTGCAGCCGGATTTATCCCACGCTGGCGGGATTACCGAGTGCTATAAAATTGCCGGAATG
GCCGAAGCCTATGATGTGGCTCTGGCACCGCACTGCCCGCTCGGCCCGGTGGCGCTGGCGGCCTGTCTGCACGTGGATTT
CGTTTCCCACAATGCGGTATTCCAGGAGCAAAGTATGGGCATTCACTACAATAAAGGCGCTGAATTGCTCGACTTCGTGA
AAAATAAAGAAGATTTCAATATGGAAGGTGGTTTCTTTAAACCATTAATGAAACCAGGGCTGGGTGTGGATATTGATGAA
GAGAAAGTCATTGCGTTAAGTCAGAATGCGCCGGACTGGCGTAATCCGGTTTGGCGGAATGAAGACGGCACCGTCGCCGA
ATGGTAAATGCGCTTCATACTTTGCACTGGTGGCGCGTTGGCTGCGTTTTCCCCCAGCACGAATTAATTAGCGCATTACG
TGTAGCATTTTAATTAATAAATAAATTCAAACACCCTCTGTAAATTACCGGGCATGGTGAGCGGCCTCGCTATGCCCAAA
ATCTGGAGACAGATTGCGATGGATATTTCAGTTACTGCTGCAAAAGTCGGTCGTCGGCGTTATCTGACGCTAGTGATGAT
CTTTATTACGGTTGTTATTTGTTATGTCGACAGGGCCAACCTCGCGGTGGCCTCCGCGCATATTCAGCAAGAGTTCGGTA
TTACCAAAGCGGAAATGGGCTATGTCTTTTCTGCCTTTGCCTGGCTTTATACCTTGTGTCAGATCCCCGGCGGTTGGTTC
CTCGACCGGGTCGGCTCTCGCCTTACTTATTTTATCGCCATCTTTGGCTGGTCGGTGGCGACCCTGTTCCAGGGCTTTGC
GACAGGATTAATGTCGCTGATTGGTCTGCGCGCCATCACCGGGATTTTTGAAGCGCCCGCCTTTCCGACCAACAACCGCA
TGGTGACAAGCTGGTTCCCGGAACACGAACGCGCTTCCGCCGTGGGCTTTTATACCTCCGGTCAGTTTGTCGGCCTGGCA
TTTCTTACCCCGCTGCTTATCTGGATTCAGGAACTGTTGAGCTGGCACTGGGTATTTATCGTTACCGGCGGGATTGGCAT
CATCTGGTCGCTAATCTGGTTTAAGGTCTATCAGCCGCCGCGTCTGACTAAAAGCGTCACCCATGAAGAGCTGGAATACA
TTCGCGAAGGCGGTGGTCTGGTAGACGGCGATGCGCCTGTGACCAAAGAGGCGCGCCAGCCGCTCACCAAAGCCGACTGG
AAACTGGTGTTCCACCGTAAACTGGTCGGCGTTTACCTGGGACAGTTCGCCGTCACCTCTACGCTGTGGTTCTTCCTGAC
CTGGTTTCCGAACTATCTGACCCAGGAAAAAGGTATCACCGCGCTGAAAGCCGGGTTTATGACCACGGTACCGTTCCTCG
CCGCGTTCTTTGGCGTGCTGCTCTCTGGCTGGCTGGCGGACAGGCTTGTGCGCAAAGGCTTCTCCCTTGGCGCGGCGCGT
AAAACGCCCATTATCTGCGGCCTGCTGATCTCCACCTGCATTATGGGCGCGAACTACACCAATGACCCGGTGTGGATCAT
GACGCTGATGGCCATCGCGTTCTTTGGCAACGGCTTCGCCTCTATCACCTGGTCGCTGGTCTCCTCCCTTGCGCCGATGC
GTCTTATCGGGCTGACGGGTGGCGTCTTTAACTTTGTCGGCGGTCTGGGTGGTATCACCGTGCCGCTGGTGATTGGTTAT
CTGGCACAGAGCTACGGTTTTGCCCCGGCGCTGGTGTATATCTCCGTGGTGGCGCTGATTGGCGCACTCTCCTACATCCT
GCTGGTCGGCGACGTAAAACGGGTAGGTTAATCTCCCCGCCTTGCGCTACCCTGATGCCAAATAGGGCATCAGGGTATCC
GCATGAAGCAAATCACTCGCGCGCCGCGCAACCATCAACTCACCAATATTCACACCTGGACACCGGACAGTCAGTGGCTG
GTGTTTGATGTACGCCCCTCCGGCGCGTCTTTTACCGGTGAAACCATTGAACGCGTCAATATCCATACGGGCGCCGTTGA
GGTTATCTATCAGGCGAAAGAGGGGGCACACGTTGGCGTAGTGACCGTTCATCCTCATGAAGAGAAATACGTTTTTATCC
ACGGCCCGGAAAACCCGGATGCTGACTGGCATTATGATTTTCACCATCGTCGCGGCGTCATCCACGCCGACGGCAAAACC
GCCAATCTGGACGCGATGGACATCACCGCCCCCTTTACGCCGGGCGCGCTGCGCGGCGGTAGCCATGTGCATGTCTTTAG
CCCCAACGGTGAGAACGTCAGTTTTACCTATAACGATCATGTTATGCATGAGCTGGACCCGGCGCAGGATTTGCGTAACG
TCGGTGTCGCCGTACCTTTTGGCCCGGTACACCCCCCACTCACACATCCACGCGAGTATGCGGGAAGCCACTGGTGCGTG
TTGGTAAGCCGTACCACCCCAGCGCCTGCTCCCGGCAGCGATGAGATCAACCGTGCGTATGAAGAAGGTTGGGTGGGTAA
CGATAAGCTGGCCTTTATTGGCGATACGCTGTCATTAACAGGCGAGAAAGTGCCGGAGCTGTTTATCGTTGATCTGCCGA
AAGCGGCGCAGGGATGGAAACAACCAGGCGATACGCCGCTGCAGGGTACGCCGACAAGCCTGCCTGCTCCACCGGCCGGG
GTTTTACAACGGCGCCTGACCTTTACCCATCAACGTGCCTTTCCTGGGCTGGTTAACGTACCGCGCCATTGGGTGCGCAG
TAACCCGCAGGGCACTGCGATTGCATTTTTAATGCGTGATGATGCGGGTATTGTCCAGCTTTGGCTGATCTCGCCACAGG
GGGGCGAACCGCAGCAGTTAACCCACACGGAAACGGGCATTCAGTCTGCCTTTAACTGGCATCCTTCGGGGGCGGCGTTG
GGCTTTGTGCTGGATAAGCGTATCGCGTTGTGCGATGCCGCTTGCGGCAACATCACCTTTTTGACAACCGATCACGGCAA
TCCGCCGTCTGCCGACGCCGTCGTGTTCTCGCAGGACGGTCGGTCTATCGCCTGGATGGAAGAGATTGCGGGTTTCCGCC
AGATCTGGATGACGGAAACGGGTATGTAATTACTGCTTAGCCATGGGGGCGGGTGGAATCGCGTTGTCCGTCGCCATGGT
GGCCTTTTCGCTTTTCTCAACGCGAGATTTAACGGAGCTGTCGGTGCGGAACATATCCCACGGCAACAGTATCGTGTCCA
TGACCGCGGTAAAAGGCATATCCAGAACCACCAGGGATTTCATACCGATATTGGTGTCATCATCGGATAACATCGTGGAG
CTTGCTTTCATACCCGGATACAGGCCTTCCTTGCCCCCGGTATGCGACATCACGCTGGAGCAACCACTGAGTAACACCAT
TCCACTAAGCAGCGTCGAAATAAACAGAGTATTTTTCATCATTCATTAATCATCGTTATAGGCAGTATGAAGACTGCTGC
TGGCGTTATATCTGTCCTGCGCCGAAATAAACAGCCTCCATGCTGCGCTCTGTGGCGACATTCGCACTTTCACCTTTTGT
GCTGTGATCCCAGTCTATGCAAAGCGCGAGAAACTGCAAAAAAAAGTCAGAAAAAGACCCTTGAAAACATCAACGTCACC
CCTATTTTAAGAATGTAGCCGGAAGACACGCCGGAAGGGTGTTGGGCTACCGCAGCCTGTCCATTGTGGAAGGCAAACGA
CAATCTCGCTGATTTCAGGAGCTTTATTTATGCGTAACTTCGATCTTTCTCCGCTTTATCGTTCAGCTATTGGTTTCGAC
CGTCTGTTCAACCTGCTGGAAAACAATCAAAACCAAAGCAACGGCGGCTATCCTCCGTACAACGTTGAATTAGTTGACGA
AAACCATTATCGCATCGCGATCGCGGTAGCGGGGTTCGCGGAAAGCGAACTGGACATCACCGCGCAGGACAACCTACTTA
TCGTGAAAGGCGCGCACGCGACCGAACAGAAAGAACGTACCTACCTCTACCAGGGCATCGCCGAACGTAACTTCGAGCGC
AAATTCCAGCTTGCCGAAAACATTTATGTTAAAGGCGCAAATCTGGTGAATGGCCTGCTGTACGTTGATCTTGAACGCGT
GATTCCGGAAGCAAAGAAACCGCGTCGCATTGAGATTAACTAATTACCTGAACTGAATGCTTGCCGTCAGGGAGCATATG
CGAGCCATCGGCTTGCAGGAACTTACTCGCTTCTTAGAAGGAGAAATATCATGCGTAACTACGATTTATCCCCGCTGCTG
CGTCAGTGGATCGGTTTTGACAAACTGGCTAACGCGCTGCAAAGCACCACTGAGCAACAGACATTCCCGCCCTATAACAT
TGAAAAGGGCGATGACAACCATTACCGCATTACGCTGGCTCTGGCCGGATTCAACCAGCAAGAGCTGGATATTCAACTGG
AAGGTACCCGGTTAGTGATCAAAGGTTCGCCGGAAAAACCGGCCAATGAGCCTAAATGGTTGCACCAGGGGCTGGTTATC
CAACCTTTTACCCTGAGCTTTACACTGGCAGAAAATATGGAAGTCTCTGGCGCGACCTTCGCTAACGGCTTACTCCATAT
TGATCTGACCCGTAACGTGCCGGAAGCCATTGCGCCACAGCGGATCGCCATTAGCGAACGTCCTGCGCTAAACAGCTAAT
ACCTGTTATGGCAGGTGCCCAAACCGGGCGCCTGTGCTCTTTCACATCGAGAGGGCGCAAACACCAAAACGGTCACCTCA
GGGGGGCCGTTTTGCGTTTACTTTGCTGCCGTTTCGGCGGGGCTTTTTTGTGCGCCAAAGCCCATACATCCTGCTATAGC
TCTGAGAGAATCCTTGATAATTACAATGTTATTCACAGGGAGCCATCATGAGTGATATAGCGTTAACCGTAAGCATGCTG
GCGCTGGTCGCGGTCGTCGGTTTGTGGATCGGCAATGTAAAAATACGCGGCGTGGGTTTTGGGATTGGTGGCGTGCTTTT
CGGCGGTATTATCGTCGGCCATTTTGTTGATCAGGCTGGGATTACCCTGAGCAGCCCGATGCTGCATTTCGTGCAGGAGT
TCGGCCTTATCCTCTTCGTCTATACCATCGGTATTCAGGTCGGGCCGGGCTTTTTTGCCTCGCTGCGCGTTTCCGGGCTA
CGCCTGAACCTGTTTGCCATTCTGATTGTGATACTTGGCGGTCTGGTCACCGCTATTTTGCACAAACTCTTCAATATTCC
GCTGCCAGTCATTCTGGGGATTTTCTCTGGTGCGGTCACCAACACCCCGGCACTTGGGGCCGGGCAGCAGATCCTGCATG
ATCTGGGAACACCGTCTAACGTTCTCGATCAGATGGGGATGAGCTATGCGATGGCCTACCCGTTTGGCATCTGCGGCATT
TTACTGACCATGTGGCTGATTCGCGTCGGTTTTCGCATCAACGTTGAGAAGGAAGCGCAACTGCATGATGCGGGCGTTAG
CTCGGGTAACTCGTTGATCAAGACCATCAATATTCGCGTGGAAAACCCGAACCTGAACAATATGGCGATTCAGGATGTAC
CGATGCTGAACAGCGATAAAATCATCTGTTCGCGCCTGAAACGCGATGAATTGCTGATGGTACCTTCGCCGGGCACCATT
ATTCAGGTTGGCGACCTGTTGCACCTGGTTGGTCTGCCGAAAGACCTGCATAGCGCGCAACTGGTGATGGGCCAGGAGGT
GGACACCTCGCTCTCAACGCGGGGGACCGACCTGCGCGTTGAGCGTGTGGTCGTCACCAACGAAAAAGTCCTTGGGAAAC
GCATTCGCGATCTGCATTTCAAAGAGCGCTATGACGTGGTGATTTCCCGTCTTAACCGCGCCGGGGTCGAACTGGTAGCC
AGCAGTGATTCCAGCCTGCAATTCGGTGACATTCTCAACCTTGTCGGGCGTCAGGCGGCAATTGATGCGGTGGCTTCTGA
GGTGGGGAACGCGCAGCATAAACTCCAGCAAGTCCAGATGCTGCCTGTCTTTATCGGCATTGGATTGGGGGTGTTGTTGG
GGTCGATTCCCGTCTTTGTTCCCGGCTTCCCGGTGGCATTAAAACTGGGGCTCGCGGGCGGGCCGCTTATCATGGCGCTG
ATCCTTGGGCGTATCGGCAGTGTGGGTAAGCTCTACTGGTTCATGCCGCCCAGCGCCAACCTTGCTCTGCGTGAGCTGGG
TATCGTGCTGTTTCTCGCGGTGGTTGGACTGAAATCCGGTGGTGATTTTATCGCGACGCTGACCCACGGCGATGGGTTTA
ACTGGATGTGCTACGGGATTTTTATTACCGCTATTCCTTTGCTGACCGTCGGGATTCTGGCGCGGTTGTTTGCGAAGATG
AACTATCTGACCCTGTGCGGCATGCTGGCCGGTTCGATGACCGATCCCCCGGCGCTGGCTTTTGCCAACGGCCTGCATGC
CACCAGCGGGGCCGCCGCGCTCTCGTATGCCACGGTTTATCCACTGGTGATGTTCTTACGTATCATCACGCCACAATTGC
TGGCCGTACTGTTCTGGGGTGTCAGTTAGCACTTTTCCGGGTGGATACGCCGCAGATGGTAGTCCACCTGGTAATCACGA
GTATTACGGAACATAACGGAATAATTCAGGAACTCGCCGCTGTCACTGTAGGAAAGGGAAGTGATTCTCAGCAGCGGCGT
CTGTTCCGGAACATTCAGATATCCTCCCAACGATTTATCTGCCAGCACGGGAGTCAGACTCTCATAATTACCGCTGATGG
TTATCCCACACTCCTTCTCAATGTAATCAAATTTCGACCCCTCGAGATGCGCCAGTGACAGATTGCGAAACAGCTTCACG
GGCATAAAGCTATCCTCCAGCATCAGGGGTTTCCCTTCTACGTAACGCATCCGGCGTGAAAAGTAGATCCGCTCATCCAC
CTGAATCCGCAGCAGGCTGGCAATGGCTGGTGGCGCGGGCATCACCTCGAACTGCAGAACCTTACTCTGTACTTCTTTAC
CCTGCTGGCGCAGTACCTCCACCAGCCCGGTCAGATTGGTGGTTTCATGGTGCACATCCTTGCGTGCAACAAATGTCCCG
CTGCCATGGCGGCGTTCAACCAGCCCCCAGCCCACCAGCAGATCTAACGCCTTGCGAATTGTCATTCGCGCCACGCCAAA
CTCTTGCGCCAGCGCTTTTTCTCCCGGAAGCGGGCTGCCGATATTGTAGTCCGACGAGTTCAGCCGCAGCCGTAACCTGT
CGGCGATGGATTTATAGATCACCAGTAGACCTCTCTGCCCTTATCAGGCCGGGGATGCGGTTATGACACGTCCATATTTA
CAAGCGAAAGTAGACCTGAGAGGTCAAATTAAAACCATGAATGTGATCACGAATCGCAGCGGCACGCCATGTTCGCGTAT
GAATAAATTTTTATGCTCACTCCAGGCCAGCAAAAAACCATAAAGGCCTCTACTCCCTACAGGTTGTTACGTGAGGATTT
AAAAATGCTCAGTCAAATACAACGTTTTGGCGGTGCCATGTTTACCCCGGTATTACTGTTTCCGTTTGCCGGGATCGTGG
TGGGAATCGCTATCATGCTTAGCAACCCGCTGTTTGTCGGCGAGGCCTTAACCGCCCCGGATAATCTGTTCGCTCAAATT
GTTCACATCATTGAAGAGGGCGGCTGGGCAGTATTTCGCAATATGCCGCTGATTTTTGCCGTCGGTTTACCGATTGGCCT
GGCGAAACAGGCGCAGGGCAGAGCCTGTCTCGCAGTGTTGATTAGTTTCCTGACCTGGAATTACTTCATCAACGCGATGG
GGATGACCTGGGGGCATTTCTTTGGCGTTAACTTCTCTGCAGCACCCGTAGCCGGAAGCGGGCTGGCGATGATCGCGGGT
ATCAAAACGCTCGATACCAGCATCATCGGGGCTATTATCATTTCAGGCATCGTTACCGCTATTCACAACCGCTTTTTCGA
TAAGCCGCTTCCGGTTTTCCTGGGGATTTTCCAGGGCACCTCGTTTGTCGTTATCCTCGCGTTTTTCGTGATGATCCCCT
GCGCCTGGCTCACCCTGATGGGCTGGCCAAAAGTACAGATGGGCATCGAATCCCTGCAGGCTTTCTTACGCTCCGCTGGC
GCGTTGGGCGTGTGGGTTTACACCTTCCTGGAACGTATTTTGATCCCCACCGGATTGCACCACTTTGTCTACGGTCCGTT
CATCTTTGGCCCGGCGGCGGTAGAAGGCGGTATCCAGGTCTACTGGGCGCAGCACCTGCAAGAATTCAGCCAGAGCACCT
TGCCGCTGAAAACGCTGTTCCCGGAAGGCGGATTTGCGCTGCACGGCAACTCCAAAGTGTTCGGCTCCGTCGGGATTGCG
CTGGCAATCTGGTATACGGCGTCAGCGGAAAACCGCGTTAAGGTCGCGGGCCTGCTGATTCCGGCCACGCTTACCGCCGT
GCTGGTGGGCATTACTGAACCACTTGAATTCACTTTCCTGTTTATCTCGCCGCTGCTGTTTGCCATTCATGCCGTGCTGG
CGGCATCAATGGCGACAACGATGTATGTTTTTGGCGTTGTGGGCAATATGGGCGGCGGACTGCTTGACCAGTTCCTGCCC
CAGAACTGGATTCCGATGTTCCACAACCACGCCTCGATGGTCTTCACCCAGATTGGTATTGGCGTCTGCTTTACCGGTCT
CTATTTCGTGGTTTTCAAAACGCTGATTGAACGACTGAACCTCAAAACCCCTGGTCGGGAAGAGAGCGAAATCAAACTCT
ACAGCAAGGCTGATTATAAAGCGGCGCGCGGGCAAACCACCGCACCGGCCGCAGCCAGCCAACAGATCGGTCAAGCCGCC
GGATTCTTACAGGCTCTTGGCGGCGCGGCAAACATCGAAAGCATCAACAACTGCGCCACCCGCTTACGCATCGCGCTGGT
TGATATGGCGCAAACCCAAAGCGATGAAGTCTTTAAAGCCCTGGGCGCACACGGTGTGGTGCGACGCGGCAACGGCATTC
AGGTGATTGTCGGTCTGCATGTTCCCCAGGTGCGCGACCAGCTTGAATCGCTGATGAAAACCCCTTTAACGAACGAACAA
ACCACCATGACGGAGGCTGTATCATGAAAAAATTCTCAGTTGTCATTGCAGGCGGCGGTAGTACTTTTACTCCCGGTATT
GTCCTGATGTTATTAGCTAACCGTGATCGCTTCCCGCTGCGCGCTCTGAAATTCTATGACAACGATGGCGCACGTCAGGA
GACCATCGCGGAGGCGTGCAAAATCATCCTCAAAGAACAGGCGCCGGAGATTGCCTTTAGTTACACCACCGATCCGAAAG
CGGCCTTTACCGATGTCGATTTTGTGATGGCGCATATCCGCGTGGGTAAATACCCGATGCGCGAAAAAGACGAGAAAATT
CCGCTGCGCCATGGCGTGCTGGGCCAGGAAACCTGCGGACCGGGTGGAATTTCCTACGGTATGCGCTCTATCGGCGGTGT
GCTGGAACTGGTGGACTATATGGAGCAGTATTCTCCGAATGCCTGGATGCTGAACTACTCCAACCCGGCGGCTATTGTCG
CGGAAGCGACTCGCCGTCTGCGCCCGAACGCCAAAATTCTCAACATTTGCGATATGCCGATCGGCATTGAAGGACGTATG
GCTCAGATTGTCGGACTGAAAAACCGCAAAGAGATGCGTGTGCGTTACTATGGTCTGAATCACTTTGGCTGGTGGACGTC
GATTGAAGATCTAAACGGTAATGATTTGATGCCAAAGTTGCGGGAATATGTGGCGAAAAACGGTTATGTGCCGCCATCTG
ACAACGCCCATACAGAAGCCAGTTGGAATGATACCTTTGCTAAAGCAAAAGACGTGCAGGCGCTCGATCCTGATACCATG
CCAAACACTTACCTGAAATATTATCTCTTTCCGGATTACGTGGTGGCGCACTCCAATCCAGAACGCACCCGTGCCAATGA
AGTAATGGATCATCGTGAGAAGCATGTTTTCAGCGCTTGCCGGGCGATTATTGAAGCCGGTAAATCCTCCGCCGGGGAGC
TGGAAATCGATGAACATGCGTCGTATATCGTCGATCTGGCGACCGCGATTGCGTTCAATACCCAGGAGCGCATGTTGTTG
ATTGTGCCGAATAACGGCGCAATTCATAACTTTGATGCTGACGCGATGGTGGAAATCCCCTGCCTGGTCGGTCATAACGG
CCCAGAGCCACTCACCGTGGGGGATATTCCACACTTCCAGAAAGGGTTGATGAGTCAGCAAGTGGCGGTGGAAAAACTGG
TGGTGGATGCCTGGGAGCAGCGCTCGTATCAGAAATTATGGCAGGCGATCACGCTGTCCAAAACCGTACCGAGCGCCTCG
GTTGCGAAAGCGATTCTGGATGACCTGATTGAAGCCAATAAAGAGTATTGGCCAGAACTACACTAATCTTCCCGACCGGC
ATCACCCGATGCCGGTTTTTTGTCCTTGTCGATTTACGCTATGCTGATGCCAGCCTGAGCATGACAAGGAGCCTTCATGA
AAATTTCCCACCTCGGTGAAGCGCCGGATTACCGCTTTTCACTGGCCAATGAGCGCACTTTCCTGGCGTGGATACGCACC
GCGCTGGGCTTTCTGGCTGCAGGGGTCGGGCTTGATCAACTGGCGCCGGAGTTTGCCACGCCGCTGATTCGTCAGGTGCT
GGCGCTGCTGCTCTGTCTGTTTGCTGGCGCGCTGGCGGTTTACGGCTATATGCGCTGGCTACGCAATGAAAAAGCGATGC
GCCTGAAAGAAGACCTGCCCTATACGCGAAGCCTGCTGGTGATAAGCGCCGTTCTGTTGACGGTGGCTACCGTGGTGATG
GGACTGGTGCTGTATGGCGGATAACCGCAAGGCGCGCCGCGCGGCAGATCCAGGGCTACAGCCGGAGCGCACTTCGCTTG
CCTGGCTGCGTACCTTTTTTGGCTATATTGCCCTGCTTGCCTTTGCGGTGAAGCACAACTGGCAGCATTCGGGGATCACC
TTCTGGATCTCGCTGGTGGTGCTGCTGTTGGTCGGCAGTATGCTGTGGCGTTATACGCGCAAACGCACCCTGATGGATGT
AGAAAGCAGCGATTTCGCAAAGCCTGGCGCGATCCGCGATAAGTTGCTGATTGCGCTGGCTGTGCTCTCTCTTTCGTTGC
TGTTCGGGCTAACGCATATCCGCCATATCCTGAATTCTCTGTAAGCGTCAGAGTTGCCGGGCTTTTGCCAGATACTGCGT
CATCTCTTCTTCTGGCACCATGCCCCCTCCGGTCGCCCAGACGATGTGGGTGGCGCTGTCTAACTGTTGCGCCGTAAGCC
CCTGTAAACTTTGATATTCCGCGCTCGCGCAAACGCGCTGTGGCCCCGCCATTCCTGCCAGTGCGGAGGGCTCAAGCCGA
ATATTTTCTTCCTGCGCCAGCATACCGAGCAGGTCATACATCGTTTGATCGTCGAGCGTATAAAAGCCATCCAGCAGTCG
TTGCATGGCGCGGCCCACAAACCCGGACGCTCTGCCTACCGCCAGGCCGTCTGCCGCAGTGACATTATCAATACCTAAAT
CCTGAACGGAAATAGCATCGTGCAGCCCGGTATACACCCCCAGCAGCATGCAGGGGGAATGGGTCGGCTCAGCAAAAAAG
CAGTGCACGTTATCACCGAACGCCAGTTTCAGGCCGAAGGCCACACCGCCAGGACCGCCGCCCACACCGCACGGCAGATA
GACAAACAGCGGGTTTTCGGCATCCATCACCCGGCCTTGCTCTTTAAGCTGCGTTTTCAGACGCTGCCCGGCAACTGCAT
AGCCCAGAAAAAGCGTGCGCGAGTTTTCATCATCAATAAAGAAACAGTTTGGGTCGGACTGTGCTGCCTTGCGCCCCTGC
TCCACCGCCACGCCGTAATCTTCCTCATATTCGACGACAATTACGCCGTGGCTGCGTAGTTTGGCTTTTTTCCAGGCTCG
GGCGTCGGCAGACATATGTACCGTGACCTTAAAGCCGATACGGGCGCTCATAATGCCAATCGACAGCCCCAGGTTACCGG
TCGAGCCGACGGCAATGCTGTACTGGCTAAAGAACTGTTTGAATTCAGGGGAGAGCAGCACGCTGTAGTCATCGTCGATG
CTCAGCAAACCGGCTTCGAGCGCCAGTTTTTCCGCATGGGCCAGCACTTCATAAATGCCGCCACGGGCTTTGATGGAGCC
CGAGACCGGCAGATGGCTGTCTTTTTTCAGCAGCATTTCACCACTGATACGCTGTCCATATACTTTTTCCAGCCGCTTTT
GCATCGCCGGAATGGCAACCAGTTCAGATTCAATGATGCCGCCAGAAGCTGCCGTTTCAGGGAAGGCCTTTGCCAGATAG
GGCGCGAAACGGCTGAGACGTGCATGGGCGTCCTCAACGTCCGCCTGCGTGAGGCCGACATAAGGCAGCCCCTGCTCAAG
AGAGGTCGTGGCCGGGTTAAACCAGGTCGTTTCCTGCAAATCTATCAAGGCTTGTAACTGTGGGAACGTCGCGATGAGTG
TCTGTATTTGGTCAGGATTCATGTTAATTTCTGCACAATAAACGAAAGGTGTATGCTCTACAGTGGTCGATTTTTTTTAT
AAGCGCCAGCATCGACAACGTTTACGACGGTATATCCGGGCATAATCTTCATATTCTGTCGCATAACTGCGAATTTATTA
CGTTTATACGCTACGTATTCGGCGATAAATCATGCTAAATACATGTAATCACCACCGATTTTGGCAAGGTCAATTGTGTT
AAAACCACTGTTAGCGATTGCTCTTCTTCTGGCGGGCATGCCTGCGTTTGCTGCTGATACGCCGCTTACGGCGACACGCT
ACGCTCAGGAACTGGGCGTGGGGATGGATGTCGACTGGGCGCGAACCGAGCGCGGTATCCGCGAGTTCGATCCGCTTATC
GTCCGTGATTTCTATGCGGAGGGGATTCGCCACGTACGTATCCGGGTGGCCGATCCGTTAACCGAAGCCCGCCTCATTCA
CCTGCGTAAGCTGGTGGAGGCCTGCGAAAAATACGGTGTGATCCCGATAATCTCCTACCAGGCAGATACCTTTAAGGCTG
AGCCGGTCGCAAAAAACGAAGCCCAACTGGTCGCCTGGTGGTCAACGATGGCGAACTACTTTGGCACCGAACATCCAATG
CTGGGTTTCGACCTGATTTATGAGCCTTCGGATAAGCTCAATCACGATCTCTCTGCGCTTAACCGTGCGTATGAAAATAT
CATCAAGACCATCCACGACATCGATCCGCAGCGCATGATTTTTATTGCGCCGCGTCTGCGGGCCGCGCCTGAGGATTTAA
TGTCGTTGAAATTGCCAGGGCGTAGCCAGAACTACCTGCTGGCAGAGTGGCATATCTTCCCGTGGGGGCCATTGAAAAAT
AATGGCAAGTACCCGTGGACATCGGGTACGGCGGCTGAGAAAGCGGCAATCAGAGCACGCATTAACACCGCGGTGCACTG
GCAGCAAAAAACCGGTCACGCAACCTGGGTTGGCGGCTGGTCGGTGGGGGAAACCATTAAAAGCCCGCCAGGTGAATCGC
AACTGGCGTTCGCCGCGTTTATGGCCTGCGAACTGAACAAGGCGCAGATCCCCTTCGCCCTCAATGCGGACACGCAATTT
TATGATGGCGAAGAGGGGGCGTGGCGTCCGACAACCGAACCGTTGCTGAAAGCGATTATTTCACCGGACTGTGAGAAGGC
TGATGCGAAGCCGGATCGCCGGGAAGGGAAGCCGCCTGTTCATGTTCATGGCGCTTCTGGCGCAGCGCCAGCGGCAGCCA
GCTCAGCACAATCAAAAGCCCTGCCAGCGTCATCAGCATCCCAAGGCTAAACTGGCTGGTCTGGGGAAGTTGAGCGGAAA
ACCACGCAAGGGCGCCTGATCCCATATTTTGCATGCCGCCCACCAGCGCCCCCGCCGTGCCCGCCAGAAAGGGGAACGGC
TCCATTGCACCACTGGTCGCCAGTGGAAAGAGCATGCCCGCCCCGAAGAAGAACAGTGCGGCGGGAACCAGCAGCGTCCA
GACCGTCATCACGCCAAACCAGCCGGGGATCCACATCATTACGCCTGCCAGCAGACAACTGGCGACCGCCTGCCACATCA
GTGTGGAGAAGCGCGCGTTTTGCCGCCCGGCGAACCAGGCACCGAAAAAGGCGGCCGGAATGGGCAGAATAAACAGGATA
CTGACCGCCATACTCGAAAGCCCAAGCGTAGCGCCCATCAGCACGCCTGAGCAGGCCTCAAACACCGCGATACCCGCCAG
CCCGCCAATTAGCATCAGCAAATAGCAGTTAAACATGCCGTTACCCAACAGGGTTTTATAACGGGCAATCAGGCCCATTT
TTACGGTACCAGTCGGGCGCGTTTCCGGCATCCAGCGCGCCATGCTGTACGTGACGCCAGCACAGAGCACCAGCAGGAAA
GCAAAACAGGCGCGCCAGCCCCAGAGGGTAGTCAGCAAGCCGCCAATCAACGGCGCAAGCAGCGGGCTTACCAGAATGCC
CATATTCAGCAAACTGTTAGCGTGGCGTAATTCGGTGCCGGAATAGAGATCGCGCGGCAGGGTACGTGCCATGACGCCGC
CGACGCCGGTCCCCATGCCCTGAAAGGCGCTGGCGACTATCAGCACGGTCAGGCTGTGGGTCGTGACAGCGACCAGTGTT
GCCAGCATAAACACTGTTAAGCCGCAGAGGATCGCCGGACGGCGGCCAAAACGGTCGGCTAACGGGCCGTAAAAGAGTTG
TGATACGCCATAGGTGAGCAGATAGGCGGCCATGACATTCTGCACCGCCCCTTCACGGGCACTGAGATCCTGCGCCATAC
CGGCAATCGCGGGAATATAAATGGTTTGCGCCATCTGCCCCACGGCCACCAACAGGACCAGCATCAAGAGTAAACTGACA
TTACGCTGTCTTTTCATTTCGCTGAATACGTTTTAAAAATAGATAAATAAAGAATATGGTGCTGCCATAACCGTAAAATG
CGAGAGGAATCTACCACAGTAATGTGACACAACAAGATGCGGGGTCAGAAAGATCGACCGCCGCCAGGCAGGATTTGTAA
ACAACCATCGGCAACATTTGTTGCCAGCGTGATCAGGACAGGCGCAGCAAAATAGCCCCCGCAGCGATGCCACAGGCAGC
AACGATACGTAATCCGGCAACCTTTTCTTTGAGCATTAAAAAGGCGAGCAGCGCGCCAAAGAGAATGGAGGTTTCACGCA
GTGCGGCGACCACCGCCAGCGGTGCCTGCGTCATCGCCCATAGCGCCAGGCCGTACGAGCCCATGGTACCAATGCCGCCA
GGCAGCCCTTTTTTCCAGTTATTCACCAGATAGTGAGAGACTTCACGGCGGCGAGCGATCATCGCCCAGGCCAACAGGCA
AAAACCGTTCATGAAAAAGGTCCAGAGGGTGTAACCGAACGCGCTACCCGCAAGGCGTACACCTGTACCGTCCACCAGCG
TGTACCCGGCGATAAAACAGGAGTTCAGCAGCGCAAGCCAGATCCCACGCGTTGAGCTGTGTCGCCCGTTACAAGCCATG
CCAAGAATGGACAGACAAATGACCGCGATACCGAGCCAGGCAAAGGTGGATAATGTATCCCCGAGGAACAGTACGCTGAT
CAGGGCCACCAGAAGTGGCGCGGTACCGCGCATCAACGGGTAGGTCTGACTCATATCGGAAACTTGATACGTTTTAGCGA
CCAGCACCGTATAGACAACCTGTAGCAGGCAGGAAACGGCGAGATAAGGCACGCTGGCAAGCGACGGCTGCGGTGAGAAG
GGCAGCATGACCAGGGCGATTAAAGCCGCAGAGCCGCTGACGCAGATGGCGGAATAGAGTTTGTCGCTGCCCGCTTTAAC
AATCGCGTTCCAGCTCGCATGCAGAAGTGCGGCAAACAGCAGAATACAAAAAACAGTAACAGTCATGAGTATGCAGTGTC
AGTGGGCGGCGTAAAAACGTACCATGAAAGCATTGATCGGAGCGACTATTCTGTGCGGTGATGAAGACAGCCTGCGTTTA
TTAAAGAGGGGCGGTTGCCCGCCCCTCTTAGGTACGACTTGAACCTGAATTACCGCAGTAATTTCAGGACTGCTTCAAGC
AGTTGCAGCAAGGCAACTATGAGTTTCAGGATAAGGATAACCATATCCATTTCGCCCATACGTTTCTCCTTTGGCAAGGA
GCACGACCGGCTGGCGTACCTTTCCGCTGCCTGTAACCAGCCGTTTTGTTGGCGTAACACAGTGTGCTCTCAAGGGGTTA
AGGCACTGACGGCACCACCCGTTTCAGCCAGGACTTTATGTGCGCCCGTATCATAGCGGTCCCCTCATACACCGTGGTCG
GCAAGATCATTATAAATTCATACTGTAAATATATACAGTGATTTCTGGACGAAATTTGCATCCTGTTTCATACTCAAACT
GCTCGTAGTGTGTGCATAATTTGCGCGCAGGATTAATTGATCGTATAGTTTCACTGTTGACGTAACACAGTGTGCTTGCG
GCTACCAACCGCAAAAACCTGCTAAAAACCTCGCTCCGGCGGGGTTTTTTATTTTTATCGCCTGACCATTAAAATGTGAT
TAATGACACATATTACCGCTGCGGTGTAAAAACCGGTTGTCCAAACGCCATTCCTGTGTTTGTATAAATCCTGTTAATTA
TTCAAACACGAGTCCCCAATGAACGCTTCCACTATGACGATGAACCTACTAAAAACCGCGCATAACGCCGCGGTGGTCGT
CGTGCGTGTGGTGGTGGTCGTCGGCAATGCGCCGTAGGGACTGGAACAACACACGATTCCAAAACCCCGCCGGCGCAAAC
CGGCGGGGTTTTTCGTTCAAAGCCTCCCGGAAAGTCGGCCCAGAAGAAAAGGACTGGAGCATGGCAAGTTCGGGCACAAC
ACAAACGACACGCTTTACCGGCGCACAATTGATCGTTCACTTACTGGAACGTCAGGGCATTACCACGGTAGCGGGTATTC
CTGGCGGGACCGTTCTCCCACTGTATGACGCATTAAGTCAGAGCACGCAAATTCGCCACGTCCTGGCGCGCCATGAGCAA
GGCGCCGGGTTTATCGCCCAGGGCATGGCCCGTACCGAAGGCAAACCCGCCGTCTGTATGGCCTGTAGCGGGCCAGGCGC
CACCAACCTGGTGACCGCCATCGCCGATGCGCGTCTCGATTCCATTCCGCTGGTATGTATCACCGGCCAGGTGCCTGCCT
CCATGATCGGCACCGATGCGTTCCAGGAAGTCGACACTTACGGCATCTCTATCCCCATCACTAAGCACAATTACCTGGTT
CGGGATATCGCCGAACTTCCGCAGGTGATGAGCGACGCGTTTCGCATTGCGCAATCCGGCCGTCCCGGCCCGGTGTGGAT
AGATATTCCTAAAGATGTTCAGACCGCGACCATCGAACTGAGCGAGTTGCCGGAGCCGGGCGGCAGAGCGCCAGCCCCGG
CGTTTGACGCGAAAAGCGTGCAGGAAGCGGCGGCGATGATTAATGCCGCACAGCGTCCGGTGCTGTACCTGGGCGGCGGG
GTGATTAACGCGCCGGAACAGGTGCGCGCCCTGGCGGAAAAAGCGAATCTGCCGACCACCATGACCTTGATGGCGCTGGG
CATGTTGCCAAAAGCGCATCCGCTGTCGCTGGGGATGTTGGGTATGCACGGCGCGCGTAGTACCAACTTTATTCTGCAAG
AATCTGATTTACTGGTTGTTCTTGGCGCGCGTTTTGATGACCGGGCGATTGGTAAAACCGAGCAGTTCTGCCCGAATGCG
AAAATCATTCATGTGGATATCGACCGCGCCGAACTGGGTAAAATCAAACAACCGCACGTTGCCATTCAGGGCGATGTGGG
TGAAGTGCTGGCACAATTGCTGCCGCAAATTGACGCGCAGCCGCGTGAGGAGTGGCGTGGTCTGGTGGCGCAATTACAGC
AGGAATTCCCGTCTGCCATTCCGCAGGGCGGTGACCCGCTGACCCATTACGGTCTGATCAATGCCGTTGCCGCCTGCGTC
GATGACGAGGCGATCATCTCCACCGACGTGGGCCAGCATCAGATGTGGACCGCACAGGCCTATCCGCTCAATCGACCACG
TCAGTGGCTGACCTCCGGCGGGCTGGGCACTATGGGCTTCGGTCTGCCTGCGGCGGTAGGTGCTGCGCTGGCGAACCCGC
AACGCAAAGTGATTTGCTTCTCCGGAGACGGTAGCCTGATGATGAACATTCAGGAGATGGCCACCGCCGCAGAAAATAAT
CTGGATGTGAAAATCATTCTGATGAACAACGAAGCGTTAGGTCTGGTGCATCAGCAGCAGAGCCTGTTTTACAAGCAGGG
CGTGTTCGCGGCGACGTATCCGGGAATGATTAATTTTATGCAGATTGCCGCCGGTTTTGGCCTGCAAACCTGTGATCTCA
ACAACGAGGCTGACCCGCATGCCGCGCTGCAGGAGATCATTGCTCGCCCTGGTCCGGCGCTCATCCACGTGCGCATCGAC
GCCGAAGAAAAAGTGTATCCGATGGTGCCGCCAGGTGCGGCAAATACTGAGATGGTGGGGGAATAAGCCATGCAACAGAC
AGTTTCTGACAACGTAATTCTCGAACTCACCGTGCGTAACCATCCGGGTGTGATGACCCACGTCTGCGGCCTGTTTGCCC
GCCGCGCGTTTAACGTGGAAGGCATTCTCTGTTTGCCAATCAAAGAGAGCGAGCAGAGTCGCATCTGGCTACTGGTGAAT
GACGATCAGCGTCTGGAGCAGATGATTAGCCAGATTGAGAAGCTGGAAGACGTAGTGCAGGTCGTGCGTAACCAGTCTTC
ACCAGGGATGTTCAACAAACTGGCCGTGTTCTTCGAGTAAGGCGACACCAGGCTCGCTTAGCGGGCCTGATCGTTTTCTG
AGTCCGGTGTAATCACTTTCACAAACCCGTTACGGCAATGGGTCGGGTAATCCGCCGGTAATGGACGGTCGCTAATTAAC
ACATCAAACCCGGACAGCGGCGCAATGCTCGCCGGGGCGACCTCATCAAACAGGGCATGGCGTGCCAGCAGAATTTTGCG
CATGCCGTGCTCCATCGCCTTTCGCTTCATGGGCAAATCATCCAGGTTAAACCAGGTTACGCCGTGGTGTTCGTGCACGC
CGCTGGCGGAAATAAACACTTTTCGCGGGTTTAATGAATCTAACAGCGAGGGATTATTCGGATCGTAAAAGGCATCGCTT
TTGGCGCGCCAGGTGCCACCGCAGAGCATAGCCGTTGCGTTAGGCTTGGCGGTAAGCGCGACAAATACCTGATGGGAATA
GCAGATGCCCGTAAAGGTAATGTCATCCGGGATCATGCTGATAACCAGCGGCATTTCCGGCCCATTATCAAAAAAGACCA
AATCGTTCTCGCTCACCAGTCCGGCGGCAAGGATGGCGACAGGTAAATCATCACGATGGTGGGGGCGTAGGGTAGGTTGG
GGTGCGGCGATGGGGGCGGATGGTTTGTTCACCATCACGATATAGCCACCCAACAGCGCTAACGGCAGCGGTTCGTCGTC
CTGACTAAAGTCCCTGCGAATGGTCATGACAGACACTTCCAGCATACGCGCGGCATCTTTTAAGTGGATCCGGTCGGTCT
TTTTCAGTAACTCCACCAGACGTCGGATACGTTCTTTTTGCTTCGTTTCCACTCTCTTTCTCCGCTCTGCTTTGCTCTGC
TGTGTTTCTAAAGTAACATTTTCTATCAATCAGGAACACGTAATGATATCAACACTATAATCCTGTTACCCGGCAAATAA
AAGTGATGTGGCGCGGTATGTCAGGGATTTTGCGGTGTTAGAGGGTAATAAATGTGATTCTCTAATCGCGATCATGGTCA
CAAATGATACTAAAATAACATGTTAATGTTACTAAAATATCATTGTTATGTGATTGTTTCTGAGAGGTAGCAAAATGGAT
ATCGCAGTCATCGGCTCCAATATGGTGGATCTCATCACCTATACCAACCAGATGCCGAAAGAGGGAGAAACCCTTGAAGC
CCCTGCCTTCAAAATCGGGTGCGGTGGTAAAGGCGCGAATCAGGCGGTGGCCGCCGCTAAAATGAATTCGAAAGTGATGA
TGTTGACCAAAGTGGGTGATGATATCTTTGCGGACAATACCATCCGTAATCTGGAGTCCTGGGGAATTAACACCACCTAT
GTGGAAAAAGTCCCCTGTACCAGCAGCGGCGTCGCGCCGATTTTTGTCAATCCCAACTCCAGCAACAGTATTTTAATTAT
TAAAGGCGCAAACAAATTTCTCTCTCCGGAAGATATCGATCGTGCTGCCGAAGATTTGAAAAAATGCCAGTTAATTGTCC
TGCAACTGGAGGTACAATTAGAAACGGTATATCACGCCATCGAATTTGGTAAAAAGCATGGTATTAAAGTGTTATTAAAT
CCTGCCCCCGCACTGCGTGAACTGGATATGACCTACGCCTGTAAATGTGATTTCTTTATTCCCAATGAGACCGAACTTGA
AATTCTGACCGGCATGCCGGTCGACACCTACGATAATATTCGTACGGCGGCACGGAGCCTTATTGATAATGGCCTTAATA
ATATTATCGTGACCATGGGTGAAAAGGGTGCGCTATGGATGACCCGCGAGCGCGAAGTTCACGTTCCGGCGCATAAGGTC
AACGCCATTGATACCAGTGGCGCGGGCGATGCCTTTATCGGCTGTTTTGCCCACTACTATGTCCAGGGCGGCGATGTCGA
AGCGGCGATGAAAAAAGCCGCGCTATTCGCTGCCTTTAGTGTGACCGGCAAAGGCACACAATCGTCTTACCCCAGCATTG
AACAATTTAATGAGTACCTGGCTTTACATGAATAATAACCGCTGAGTTTATTCTGTAGCAGGCGCATTGCCGCCTGCTGT
TCGGAATAAGACAGTGATAAACCCTGCACATTGAAAGGTAGCACTATGAACGAAAAAAATATCGTTCAGATGCCCGACGG
GTATTTGAATAAAACCCCTTTGTTCCAGTTTATTTTGTTATCCTGTTTATTCCCGTTATGGGGATGCGCCGCTGCGTTAA
ATGATATTCTCATTACGCAATTTAAAAGCGTGTTCTCATTAAGTAATTTTGCTTCTGCGTTAGTGCAGAGTGCGTTTTAT
GGCGGCTATTTCTTAATTGCGATCCCGGCTTCTCTGGTTATTAAAAAGAGCAGCTATAAAATTGCGATATTAATCGGACT
GACCCTTTATATCGTCGGCTGTTCACTGTTCTTCCCGGCCTCGCATATGGCGACCTATACCATGTTCCTGGCGGCGATAT
TTGCCATCGCCATTGGGCTGAGTTTTCTTGAAACCGCGGCCAATACGTACAGTTCGATGCTGGGGCCAAAATCACATGCG
ACTCTGCGCCTGAACATCAGCCAGACCTTCTACCCGATTGGCGCGGCGGCGGGCATTTTGCTCGGTAAGTACCTGGTTTT
CTCCGAAGGTGAGAGTCTGCAAAAGCAGATGACCGGGATGACGCCCGAGCAGATTCATAATTTTAAAGTGTTGATGCTCG
AAAACACCCTTGAGCCCTATAAATACATGATTATGGTGCTGGTGGTTGTCATGGCGCTGTTTATGTTCACCCGCTTCCCG
AAATGCAAAGTGGCGCAAACGGAGACCCATAAACGTCCAACCGCCATGGAAACACTGCGTTATCTGGCACAGAATGCCCG
TTTTCGCCGTGGTATTGTCGCGCAATTCTTGTATGTCGGCATGCAGGTAGCGGTGTGGTCGTTCACCATTCGTCTGGCAC
TGGAACTGGGCGATATCAACGAACGCGATGCGTCAAACTTTATGGTCTATAGCTTTGCCTGCTTCTTTATTGGCAAGTTC
GTCGCCAACATTCTGATGACGCGGTTTAACCCGGCCAAAGTGCTGATTCTCTATTCCGTGATTGGCGCCCTGTTCCTGGC
ATACGTGGCGCTGGCCCCCAGCTTTAGCGCGGTGTACGTGGCGGTGGCAGTCAGCATCCTGTTTGGACCATGCTGGGCGA
CCATCTATGCCGGCACGCTGGATACCGTGGATAACGAACATACGGAGATGGCAGGCGCGGTAATTGTGATGGCGATTGTT
GGCGCGGCGGTGGTCCCGGCGATTCAGGGCTATGTGGCAGATATGCTCCATTCACTGCAACTGTCGTTCCTCGTTTCCAT
GCTGTGCTTTGTCTACGTTGGCGTCTATTTCTGGCGCGAAAGTCGAGTGCGTCGCGAACTGACCGAAGCGACCGCTTCCT
GAGGAGAAGGACGATGGCAACACGATTGACTCTATGGCGTGAGCTGTTCACCCAACAGCCGCGTACCTTACTGGAAAACA
GCGATTTTACCGCCACCGCGTTCCGCTACCCGAGCGGCGTGGAGGCTGTACGGCTGGAGAACGCCCGCGGGCACCTGGTC
GTACTGCCCTGGCTTGGACAGATGATCTGGGATGCGACCTTCGACGGGCACGACCTGACGATGCGTAACATGTTCAGCCA
GCCCAAACCGGCGAATGTGATTGTTGAAACATACGGCTGTTTTGCTTTTCATTCCGGGCTGCTGGCGAACGGCTGTCCGT
CAGCGGAAGATACTCACGCGCTGCACGGCGAAATGGCCTGCGCCACGATGGATGAGGCGTGGCTGGAGCTTGACGGCGAC
GCGCTGCGTCTGGGCGGGCGCTATGAGTATGTGATGGGTTTTGGCGATCACTACCTTGCACAACCGTCGGTCACGCTGCA
TAAAGCGAGCGCGCTGTTTGATATCGCCATGGATGTCACCAATCTGGCGTCGGTGCCGATGCCGCTGCAGTACATGTGCC
ATATGAATTACGCCTATGTTCCGCAGGCGACATTTAGCCAGAACATTCCGGATGAAGCGTTAACGCTGCGCGAATCCATC
CCGGCGCATGTGAAACCGACGGAGCAGTGGCTGGCATTCAATCGCCGCGTACAGCAGGGCGAAGCGACGGTCACTGCGCT
GACGGAGCCGGAATTCTACGATCCGGAAATCGTCTTCTTTGCCGACAGGCTTGACCGCTACACGGATAAGCCTGAATTTT
CTATGCATGCACCGGATGGCACCACCTTTGTGACGCGTTTTTCCAGTGAGCAGTTTAATTACGTCACGCGCTGGATCCTT
TACAACGGCGATCAGCAGGTCGCGGCATTTGCCCTTCCGGCAACCTGTCGCCCCGAGGGGTTTCTTGCTGCGAAGCGTAG
CGGCAGTTTACTCAGCCTTGCGCCACAGCAAACCCGCCATTTTAGCGTCACCACGGGCATTGCCTGATGGCCTTACCTGA
GCCCGGTTCGCCGGGCTTCGCTGTGTATTCTCATCAATAAAATCAGCCATCTGCGTGATCCCGTGCACTACGAAAAACCA
GTAAGCTCACGCTTCGACTGTCCATTTTGTGCATTTTGACTTTATGATGTGCCTCCTGAGATGTGGCGGGAGCTTTCATG
ATTTGGTTAACACTGACGACACTGGTTGTGGTTTTTATTATTGGTTTCAGGGTATTAACGTCTGACTCACGTCGCGCGAT
CCGCCGGTTGAGTGAGCGGCTGGCAATCACGCCGGTGCCGGTGGAAACCATGATTGATCAGATGGGGAAAAGCGCAGGGG
CGGAGTTTATTCAGTATCTGGCTCGCCCGGATGAAGCACATCTGCAAAATGCCGCCCAGATGCTCTTTATCTGGCAGGTT
TTTATTGTCGATGGCAGTGAACAGCATCTGCAATCCTGGCATCGCATTCTGCAAAAGGCCCGGCTGGCCGCGCCCATTAC
CGATGCGCAAGTCCGTCTCGCGCTGGGCTTTTTACGCGAACTCGAGCCGGATGTTGCTGAGCTTAATGCCTTCCAGATGC
GCTACAACACCTTGTTTGTCCCTGAGGAAGGGGTGCACTGGTTACACTGATCTTACTGCCCGACGCTGTAAATAGTTGCG
TAAATGTTAAATGAATCACACTGTTGTTTGTTACACTACACGGCTTTCTCAATAAAACATGAAGCCGGGTGTAAAAATGA
TGGAAATGCAGCGGACGCAGCCTGCAACAGGCGGCGTAAGTCGCCCAAACTGGTCGGCGGTATTTGCCGTCGCCTTCTGT
GTGGCGTGCCTGATCACCGTGGAGTTTCTGCCGGTGAGTCTGTTGACGCCCATGGCGCAGGATTTGGGCGTGTCGGAAGG
TGTTGCCGGTCAATCGGTGACGGTAACGGCATTTGTCGCAATGTTCGCCAGCCTGTTTATCACCCATATCATCGGCAAAA
CGGATCGCCGTCTGGTGGTTATTGCCTTTTCCGTGCTGCTGACGCTCTCGTGTCTGCTGGTCTCGTTTGCCAATAATTTT
ACCTTGCTGTTGCTCGGGCGTGCTTGCCTTGGGTTAGCGCTGGGCGGTTTTTGGGCGATGTCTGCCTCCCTGACTATGCG
ACTGGTGCCTGCCCGCACCATTCCGAAGGCGCTGTCGGTCATCTTCGGTGCGGTCTCCATTGCGTTGGTGATTGCGGCGC
CGTTGGGCAGTTTTCTCGGCGGGATCATTGGCTGGCGGCATGTGTTTAACGGTGCAGCGCTAATGGGGTTCGTCTGTATT
GGCTGGGTGTGGATGGCGCTGCCGTCGATGCCGGGACAGACGGAACATCATCAGAATATGTTTGGTTTGTTGAAGCGCCC
TGGCGTCCTGGCCGGGATGCTGGCGATTTTTATGGCTTTCGCCGGGCAGTTCTCGTTTTTCACTTATATTCGTCCGATCT
TTATGACCCTCGCCGGCTTTGATGTTGATGGCCTGACGCTGGTGTTATTGAGCTTTGGTGTTGCCAGCTTTGTGGGTACT
TCGCTTTCATCACATATCTTAAAGCGCTCGGTAAAACTGGCGCTGGCCTGTGCGCCGCTGATCCTTGCGGTGAGCGCGCT
GGTGCTGATTTTGTGGGGCAGCAATAAAGTGGTTGCTGCGGGGATTGCCATCGTCTGGGGATTATCGTTCGCCCTGGTGC
CGGTGGGTTGGTCGACGTGGATCACCCGCTCGCTTGCCGATCAGGCGGAAAAGGCGGGGTCGATTCAGGTGGCAGTTATT
CAACTGGCAAATACCTGTGGCGCGGCGGTTGGCGGCTATGCGCTGGACAACCTGGGCCTGCTTTCACCGCTGGTGCTGTC
CGGGGCGCTGATGCTGCTTACCGCGCTGCTGGTGGCAGGAAAAGTGAAGGTGAAGTGATTTTCCTCTCACCCTTATCCGG
GTTATCGCTGCGCTAACCGTAGCCCCGGTAAGCGTCAGCGCCACCGGGGAAATGTCAGGCTGCAGCCTGCATGCGTTTGC
GGGAATCCAGCGAAATCAGCAGCACCGACGACACAATCATCAGCGTACCCAGCCAGTCCGGCAGCGTAAAAGCGATACCC
AACAGGGCAACCGAGAGCAGCGCGCTACTCAGCGGTTCCGCACAGCTCAGAATACTGGCGCGTGAGCCGCCAATCATCTG
CGCCCCTTTCAGATACAGGCTAAAGGTCAGCGCGGTACCCACCATCACCAGATACATAAACGCCATCACCAGATTGCCAT
CGATAACGAAATCGCCACCTTTATTGCCATAGAACGGCGTCAGCATTAATCCGGCGAGAAACATACTCCAGCCGACAATC
GGCAGCGTGCCGTAGCGAGCGATAAGTTTCGACGGATAGGTGGAATAGAGTGCGGCGGAAAACGCCGACGCGATGCCCCA
TACCAGCGCTTCGGTGGAAATCGACAGCGATGTCATATTTCCGTGGGTCACCAGCAAGAGGGTGCCAATCAGAGAGGTTG
CAATCGCCGCCGTAACAGCGAGCGTCGGCTTCGCTTTTCGTGCCAGGGCAAACCACGTCACGATGATTGTTGGCGAGAGA
AATTGCAGTACCGTAGCGGTGGCGGCATTCGATTTCTCGATGGTCACCAGGAAGGTGAGCTGAACGATAAGCGCGCCAAA
CAGCGAAAAGAACAGCAGGCTCAGCGTGTCTTTGCGGTTTTTCACGATCGCGAAAATTTTATCGCCATGGAAAAACGACA
GAATTAATAACACCGCGCCGCCGGACAGCAGGCGAACCATCGTCAACCAGGGGGCTGCGATGTGACTTTTCTCCATGATG
TACTGAGCGCAAACCCCGGAACTGCCCCATAAAATGGCGGCAATCAGTACATAAAGCATCCCTTTTTTTGTGAAACCCAT
TTTCTACCCAGTCCTGCCATGCTGCTTTCTTATTGATGAATTTTGCATCATAACACAGGCGTGATGGATAACCGGAGGCA
GCATCCCTGCCGCCCGTGGATTTACATTAGAACCAGGCTTCCCACATTGCACCGACGTTGAAGGAGTCCAGCGTGGTGTC
ATCCGTACCGTTAACACGCGCGGTACGCTTGTTGTCAACTTCGCCACCGGTCACGTAGAAGCGCAGCATCGGACGGAACT
CTGGCCCCATATCGATGGAGATATTCTGCGACAGGGTCGCTTTCCAGCCGTTGTTATCACCGCCTTTGTCGTAAGCCACT
TTCTGCCAGCCCAGCTCAAGCCAGGTAGAATGAACGTCGTTCCACCAGTACATCGGGCGCACAATGGCGTTGTAGTTCTT
ACGGTTGTCAGACTTGTCTGCGCTGTTGTCGTAATCGTGGAAGGCGAGGAGATATTCCACCTGCATCTGGCGACTAAACT
TGTGCAGCCCTTCGAAGCTGGCATAAATAGTCTTTAAATCATCCGTTTTGTTATAAACGCTGTTATCTGCGTTATCAGAA
TAACGGGCGATAACTTTGTTCACACCGCTGTCGTTGGTATGGCTTAACACCACGCCACCCTGCCAGGCTTTCAGGCGGGC
GTCGCTTTCAACGGCCTTCGAGTCAAAACCGTAGTTTGCGTAAACTTCCAGATCCAGCGGGCCGACTTTCATGCCGTGGA
TTTTTGAGGTGACGGCGTAGTTGCCTTTGTCGCCGGTGCCGGAGCCGCCGGTACAGGTAATGCGTGACGGGTTATCCCCG
TTGTCTTCCACTTCCGGGTTACAGGACTGCACGGCAGCTACAGTGGCCACGTCAAACTGTACGCCACCGATATCGAAGTT
TTTCACCCCGGCACCCTGGCCATCGTGGTTCATCCAGAAGTAGTCGTTGATGCCCTGTTGTGGACGCTGGTGGAAGTCAC
GACCTGCCCAGAAATAGGCGTTCGGGTTGGATTCCAGCAGGTTGGTCACACCGGCGTAGGCTTTTTTCAGGTTAACTTCG
TCGCCCCAGTGATCGAACATCACGTTGACGTCCCAGATTGCTCCATGCGAACTCTTAAACGCTTTGGAAAGCTGGAACTC
GCCACCGTTGCCTTCGTTACCCAGACGGCCAATCGCAGACGAGCCGTTATATGAACCGTCTACGCCAACATATTTCTGAT
CGCCGCTCTGGTAATGGGCGCCATAACGGGCGTAACCGCTAAATTTCACGCCATAAGGAATGGCTAAGTCAGGCGTTTGC
GCAGTGCTTTGCGGCTCGGTAATGACATCCGCTTTTTTATCAATGGCGGCATCCATTTTTGCCTGCCGCTCGGCTAATGC
TTTATCCACCGCTTTTGCCACGATGGCGTCGATTTGTTCTTGCGTAAATTCTTGTGCTATCACCGAACCAGAGCAAAGCG
CAGCCGCAACCGCCAGTGCCACTGGAAGTTTATTGTTTAATTTCATAGTTATCTCAATTTATACCCTTTATATTTCAAGT
TGCATGGGCATTAGCTGCGCGCATTCACCCGAATCACTTACATCAGTAAGCTCATCGGGATTTTTTCGCCTGCCATGTTC
CTGAAACTCGAATTATTTAGGGTCTCGTTGGTTGTTTTTAAACAATAACCATCCTGTCCTGATTTGACAGAACAACATGC
CAGTATCAAAACAAGCTGATTTATATTTTATAATTCAGGTACAGAGTTATATCTTCCATAAACAATGAGCTTTTAACGCT
GATAAAGCTGAATAATCTCCTCTGATAATTCACGCGCCAGTAACGACGTCATTAAATGATCCTGGGCATGTACCATAATT
AATGTCATGGGTTGCCGGGCTTCGCCGGCATCCTGTTCAATTAATTTGGTTTGCATTTGATGGGCCTGACGTGAATAACC
ATCGGCTTCACGCAGCAGTGTTTGGGCTTCCTCAAAATTGCCCGCTCTTGCGGCACGCAATGCTTCAAAGCACAGACTGC
GTGACTGACCCGCGTTAACGATAATTTCCATTACCGCTTCTTCTAATGCGACCATATTTATTTACTCTTCATCAAAACCA
TTATTCTTCGCGGTGGCGGCAAACCATTCTCCGCTTTTCTTAACGGTACGTTTCTGGGTTTCTAAATCGAGCTGAACAAA
ACCGTAGCGATTTTTATACGCGTTACACCATGACCAGTTATCAATAAAGGTCCACATATGATAACCAAGGCAATTACAGC
CTTCGCTAATTCCTTTATGCAGCCATTTAAGGTGATCGGCAATAAATGCAATTCGGTACTGATCGTTTATTTGCCCGTTT
TCAATAAAGCGCTGTTCATTCTCGACACCCATTCCATTTTCAGAAATAAAGCAGCGTGGGTTGCCATAATTATCACGAAG
ATTAACCAAAATATCGTAAATACCCGGCTCATAAATTTCCCAGCCGCGATAAGGGTTCATTTTTCGCCCCGGCATCTCGT
AATAATCAAACAGCCATTCCGGCATAAACGGCGACTCTGGGTTAACGGCGCTGTCCCGGCATTTCACCCGCCGCGGCTGG
TAATAGTTAATGCCCAGTAAGTCTATTTTCCCGTCGGCAATCAGCTCCTTATCGCCCAGATGGCACTCAGGTAGCTGATC
ATACTCTTTCAGCAAAGCCACCAGGTCCGCCGGGTATTCACCCCGCAGTACCGGATCGAGGAAGCTGCGGTTAAACAGCA
GATCCGCATGGTGCGAAGCTTTCACATCCGCCGGGTGCTGTGAACGCGGATACGACGGCGTCAGGTTGAGCACAATGCCG
ATCTCACCAGGGTGACGCCCGGCGCGAAACGCCCGCACCGCGCTGGCATGAGCCAGTACCGTGTTGTATGCCACTGTGGC
TGCCCGTTTGAAATCCACCACGTTCGGGTAATGGAAGTCATACAGATAACCCCCTTCAACCGGCACAATGGGTTCGTTGA
AGGTAAACCAGTGCTTCACCTGATGACCAAACAGGTCGAAACAGATCTGCGCGTAGCGGGTGAATGCCTCAACCACTTCG
CGATTTTCCCAGCCGCCTTTCTCCTGCATCACCATCGGCATGTCGAAGTGGAACAGAGTGATAAACGGTTCGATGCCCTG
TTCCACCAGTTCGTTAAGCATGGTGCTGTAAAACGCAACGGCCTGGGTATTCACCTCACCGGTACCGTCAGGAATCAGTC
GGCTCCAGCTTATTGAGGTACGAAAACTGTTGTGGTTCAGTTGTTTTAACAGGGCGATGTCTTCGCGCCAGTGCTGGTAA
AAGGTGGACGTATCCTGCGGGCCCACCTGCTGATGAAAGCGCCAGGGTTGGCTGGCGTACCAGGCATCCCATGTTGTGGC
GCTCTTCCCGCCCTGTAAGCTTTCCCCTTCGGTTTGTTGCGCGGAACTGGCGCTGCCCCACCAAAAGTTTTCGGGAAATG
CATATTTCATTTTTCTCTCCTTGTTCAGTTACTGCCGACGGTTTCCGCCATCGGTGCGCTGTTCTGCGCTTTTTGCTCTT
CGGTCTTCATCAATGAACGTTCGTAAGCACGCAGGAACGGCAGGTACATCAGTGCGGACATCACCATACAAATCACGCAC
ATCACCACCGGACTGAATGCCCAGTTGGCTGCCCAGGATGCGCCAATCGGTGCCGGTGTTGTCCATGGCGTCAGTGAGAC
GACCTGCGCCAGTAAGCCCATGCGGGTTGCCGCATACGCCAGAATGGCGTTTACCAGAGGGACACAGACGAACGGGATAA
ACAGCATCGGGTTCATGATGATCGGCGCGCCGAACAGAATCGGTTCATTGATGTTGAAGAAGCTTGGCACAACGCCCATT
TTGCCGATAGTCCGCAGGTGCGCAACGCGGCTACGCAGCAGCAAAAAGGCCAGCGGTAAGGTTGAACCCACGCCGCCGAT
CAGCAGGTAGTGGTCCCAGAAACCTTGCAGGTAAACGTGCGGCAATGCAGCGCCTGCGGCCAGAGCAGCCTGGTTGGCGG
AGAGGTTTGCCATCCAGAAGGGGTTCATGATGCCGGTGACGATAAGCGAACCGTGGATACCGGCAAACCAGAAGATCTGG
CACAGCAGCACGGAGAGCAGAATGGCAGGCAGTGAGTCTGATGCGGAGACCAGCGGTTCCAGCAGGTGCATAATCGCCTG
CGGCAGGATCATGCCGGTTTGCGCTTCAATAAACAGGTTCAGCGGATGCAGCGTACCGATAATCACCAGAACCGGGATCA
GGATTTCAAACGAGCGGGCAACACCGGTCGGCACCTCTTTCGGCAGGCGAATAGTGATGTTGTGCTGCTTGAGCCAGGCA
TAAACGCGAGCGGAGTAAATCGACGTCAGCAGTGCGGTGAAGATCCCCTGGCCGGAGAGGTACTGAGTGGAAATCTGTCC
TTCATGATAGGGGGCCGCTACCAGCAGGAACGCCATAAACGCCAGCAGGCCGGTCATCACCGGGTCAAGATTAAACTGAC
GGCCCAGGCTCGCACCGATACCGACAGAAATGAAGAAGGTCATGACCCCCATGCTCAGGTTGAAAGGCAACATTAGCTGT
GCGCGATATTCGGTAGAAAAATCCAGCCAGGCGCGGGCAAAACCGTTGGTCGTTTCCGGGGAGAACGGCGGGAAAATAAA
CACCAGCATAAACGAGCCGATGATCATGAACGGCAGCGCGGCGGTAAAGCCATCGCGGATAGCGATAACGTATTTCTGCT
GTCCGAGTTTGCCCGCAAGCGGGGTAATGGACTGCTCAATGACGCCAATCATAGACTGATATAACGAACTCATGGGTTCA
CCTTTTAGTGCGCCGCTTCAATCAGCGACAGTGCATAGTCCAGTACTTTATCGCCACGCTGCATCCCGTAGTCCATCGGA
TTGATGGGCTGCACGGGGATACCGGCGGCGGCGGCCTTTTCTGACAGCGTATTTAACATATATTTCACTTGCGGTCCGAG
AAGCACGACCTGGTATCGTGGAAACTGCATATCAAATTCAGCCACACCGTACGCATCGATCTCGACCGGCAAATTCCGTT
GCTGCGCCTCTTCAACCATTTTCCTGACTAACAGGCTGGTAGACATACCGGCGGAGCAACACAACATAATCCTGAACATC
TTGACCTTCCTCGAATGTAAAAAGTTATTGCGGGGATGATTGGATATCATACGGAAACCGGTTTCCATCTCGTCGCAAAA
GAAGTGTGATGGGTATCAAAGTCTCAATGATATAAGCGCTTTTTTCTGGATTCAGGTCACGGAATTTGGATGGATTCTGA
TAGCAATAGAGTCCAAATGGAAAATCGGTTTCCATGAAAAAAAGAAAAGGATATACTGCGAATGGTTATATTATGAACCA
TTGCTGTACTTGGTATTTTCAGGCGTAAATTAGTCGTCTGTCAGGGGAGAAAGATGTCTACAATCAACGATGTATCACGT
TTAGCTGGGGTGTCCAAAGCCACAGTCTCACGGGTGTTGAGTGGTTCGCGCGGCGTTAAGGAAGCCAGCCGCCTTGCAGT
ACTGAAAGCGGTCGATGAGCTGAATTATCGGCCCAATGTTATCGCACAGTCCTTACTCAGCCAGTCGACAGGCTGCATCG
GTGTGATTTGCGCCCAGGACAATATCAACCAGACCACCGCATATCTTTACGCGTTGGAAAAACACCTCAGCCAAAGTCAG
AAACATTTGCTGCTGCGCTTTGCCAACAGCAAAGCGGGGGTGCTGAGCGCGCTGGAAGAACTTACCTGTGGGTTGTGCGA
CGATGTGTTGATTATCGGCGCCCGTTTCCCGCTGAATATCAACGACGAGAATGTCATTCTGGTGGATTGCGCAGAGTCGG
AAACGCCAAACAGTATTCAGTTCGACCACGCGTTCGCGGCGGAAACGGCCTGTAATTTCCTGATAAGCCAGGGAAGACGC
CAGATTGCCCTCATCCACCCCGATACCAGCGGCCCGGCGGACCAGGTACTGCTCGGTTATAAGCATGCGCTGGAAAACAA
TTTCCTGCCGTTTAATCGCAATCTGGTCTTTATGGATGACACCTCGTCATCTGTGGCGCTGCAGGTATTGCTCAACAATG
CTACCACCTTGAATTTCAACGCCCTTTTGGTTGCCGATGAGCAGGAAGCACAGAGGGTGATCCCGCAGTTGCAGGCGTTC
AATAAATCCGTACCGGGCGACATCATGGTCTTTAGCCTGGCGGGGTCACTGCATCTGCCGGGGGTTCCAAAAATCCCGGC
GATTGAGTACTCCATAGACTCGATGGCGGCGCGGATTGTCGCGTGGCTCAACGAAAAAACCCAAAGCGCGCTGGGCTCTT
GTGTGGTGCGCGGGGATTTAATTATTCCTGAGATGATCAAGCGTTAACGTTTAAAGAGAGCCTCCGCCCGGAGGCTTTTT
TTTACGCCGGGATCACGGGCTGATAAATTCCACCGCAACCTGCCGGGTCAGCCAGACGCCATTTTCCGCCTGATAGAACG
GATAACCCTGTTCAAACATGGCTAATGCGTTAATTTCCAGCACCACCGGCGTACCGTAACGCTGTCCGACCTGGATGGCC
ACCTCCCGATCGGCGGAGAGATGAACATATTGTCGCGACTGTGCGGTTAATCCTTCTGCAAGAATAGCGGAAAGAAAACG
GCTGGCGGTGCCGTGGTACAAGATGTCCGGTGGTTTTTTTTCAGTAAAGGCGATATCGACTTTCGCCGTCGAGTGCCCCT
GAACGGCACGAATACGCAGCCCGTCTTCGGAGAGGGCGAAGCGCCTTTTATCACTGCCGTCCACGACGGCCTCAATGAGT
TGTTTGTCCAGTGATTGCCCCTGGCCTGCCGCTCCTGCGATCAGTGCATCAATGTTCGCCCACCCTTCGCTATCCAGTTC
CAGACCAATGGCTTCAGGTTGATGGCGCAGAACGTAGCTCAGAAACTTACTGACTTCATTATGTGCTTTTTTCATTATTG
TCTGCCTTAGACATCGTTTTCAGTGAGAATACCATTCAATGCTGTTTTGCAAATAATAAAATTAAACCTCGCTGAGGAAG
CTCGCTTTTTGATATGTTAATGGTTAGGAAGCGAGCCTGTAGATAATTAGACTTGCAGAAGCCAATTGTTATTTAGCAGT
GTCACACATTTTAAGTTATACGCTGGCGCGAATGCAGGCCGAAATATTATTATATATTCGTCATACTGCAAGTTGCATGT
GCGTTGGCTTATCTCGCTCACCCCGGTCACTTACTGGAGTAGGCTCCTGGAGATTCACTGTGTTGCCGCCTTCCTGCAAC
TCGAATTATTAATAGTATAAGAAAAAAGAAGTAATTTACCTGTGAGGAATGTTTGTGGAACTCCATCAGCTTCGCTGTTT
TATTGCTGTTGCCGACGAATTACATTTTGGCCACGCGGCACAGAAGCTGGATATGCTGCCATCGGCGCTGGGTCGTTATA
TTAAACTTCTCGAAGAGAACCTTGGCACGCGGCTACTCACGCGCTCCACGCGTAATGTTTCGTTGACGGCACACGGCGCG
CTTTTTCTGCCAGAAGCGCGGGAACTGGTTACCCGGGCGGATGACGTGCAAAAACGCTTTCAGACGCTTGCAAGGCAAAA
TGCCGGTACATTACGTGTAGGCGCCATCGACAGCGCGGCAATAAGTCTCATTCCCCATGTGCTGCATCACTTTCGTGAAA
AGTGGCCGGGCGTGGAAATCCATTTTCTGGAAGATAAATCCTCTCGCTTGCTACCAAAGTTAAAAACCGGACGCCTGGAT
CTTATTTTTATTCGCCCGATGGGGGCGATGGACAGTGAATTTCAGAGCCAGTTTTTGTTTTATGAAGATGTGGTACTGGC
GATTTCGCAAAATCATCCTCTGGCGCAGAAAACGGAAATTAATGTTGAGGATTTACGCGATATCTCATTGATTGTACCGG
AAAAGCGTGTCAGGCCGCATAGCTATGACTTAACCCTGAGCCTGTTTGAGCACGCCGGGTTTAAACCCCAGCTTATCCAG
ATTGCTGATGAAAAACAGACCATCATTAATATGGTCGCGGCGGAATTAGGTGCGGCGATTATGCCAAAATGGGTCATGCG
AATGGCGGCGCTAAATATTAAATTTATCCCCATTGGTCGGGGTTACGAAAATATCCGCAATAAATTACCAATGTCTGCCG
TGTGGGTAAAAGGGGCGCGGGATGAAACCCGGGATAATATGATGCAGATCGTCATGGATGAATTAAAGACGATAGCCAGC
TTATATTAACGAAAAACCCGGCAAGTATGCACAGCCGGGTTTATTTCATCGCAATCAGTGTGCCATGGCGTTTGACAGGG
CGGTCACGCGGTTAACGAGACGACCAATCTTGCCGATTTCCACTTCAATCACGTCGCCTTCTTTCATGAATAGCGGCGGT
GTGCGTTTTTTACCAACGCCACCCGGCGAACCGGTGATAATCACATCTCCAGCCTCCAGCGGGCTAAAGCGGGAGATGTA
TTCCACCAGGGCGGCAACCGACCTGACCATATTCTGCGTGGTGTCGTGCTGAACACGGTTGCCGTTCAGCCATGTGCTGA
TCGCCAGATCCTGCGGGTCGCGGATTTCGTCGCTGGTGACCAGCCACGGACCGAATGCGCCGGTCTTGCGCCAGTTTTTG
CCAGACGTAAACCAGGTATATTGCATGTCGCGCACCGACCCATCCATGAAACAGCTGTAACCCGCAATATGATCTAACGC
TTCTTCGCGACTTACGTTGTCGGTCGGTTTGCCGATGATCACCGCCAGCTCGCCTTCATAGTCGAACTCATTGCTGCTAT
CCGGTTTACAGACCACTTCGCCGTGGGCGGAGAGGGTGTCCGGGAAGCGAACAAACAGGGTTGGCGCATCGATAGTTTGT
TCAAACTCGATCCGCTTTTCCATGTAGTTCATGCCCACACAGAAAATTTTATTAGGGTTTTCGATGACTGGAAGAAAACG
GATCTCGCTGGCGTGAAAATCTGCCTGCTCCGGTTTTACTCTGGACAATTCGTCTACTGCTTTGGCGGCAATAACGGATT
TTAAATCGGGATAATACGCTGACAGGCGTTTTCCCAAATCGTAAATCATTTCGCCTTCAATACAGCCCCATGTTTTTACA
CCGGATTTCGGATTAACAAAACTTAATAACTTCATGATATACCTGTGCCTGGACGGCGAGTTATTTAATAAACTTAATCT
GCTGATTAATCTCTTCGATAATCGGCATTTTCCTCGCATTGAAGACCTTCTTATTCTCTTCAAATAAGTTGTTGCCTTCG
CAGTCGATGGAAATAATCAGCGGACCGAACTCTTTCACCTTATTGACCCATAGGGTCTCTGGCATACCGAGATCGCGCCA
TTGGGCGTCTTCGATTTTTTCCACGCAGGTGGCCGCCAGTACGGCGCATCCGCCGGGGAAGACTGCATGCACGGCTTTGT
GGGTACGGCAACCTTCTTCGGTGTTCGGCCCCATACCCCCTTTACCAACAATCAGCTTCACGCCGGTCTGCTCGATAAAC
TCTTTCTCGAACTTCTCCATTCGCATGCTAGTGGTCGGCCCAATGGAGATCATTTCGAACTCATTTTCGCCTTTTTCGAC
GACGATCGGACCCGCATGGAAAATAGCCAGACCTTTCAGATCTACCGGCAGCTCACGCTTCAGTTCAATCAGACGACGAT
GCGCCACGTCACGACAAGTCACCAGCGTACCGGTCAGATAGACGATGTCGCCCGGCTTAAGTGCCAGTAAGTCTTCGTCT
TTGATAGGGGTTGTCAGTACTTTTTTCATAATACGGCGCCTTCATGGGAAAGAATTTCGTAAGACAGGTCAGCTGCGAAA
CGGATCGCGCCACGACGGTGTGCCCAGCACCCGGTCGACACGGCAACGCCGATAGTTGATGGATGACGTGCGGAGGATTC
GATATTGACCCCCATCACGGTCGCTTTACCGCCCAGCCCTTGTGGACCCAGACCGACTTTGTTCAGACCTTCTTCCAGCA
AGACTTCCATTTTCGCCGCATCAGCGTTCGGGTGAGCGGAATCCACCGGACGCAGAATCGCTTTTTTCGATAATCGTGCC
GCCGTTTCAACGGAGGTGGAGACCCCTACACCAACCAGCAGCGGCGGGCAGGCATTAACGCCGTATGAGGTGATCACGTC
GAACACGAACTGATTCACGCCTTCATAACCCTGGCCTGGCATCAGAACTTTTGCTGCGCCCGGCAGGGAGCAACCGCCGC
CCGCCATGTACACCTCGATGGTGCAACTGTCGTCATCCGGGATGATGTCCCAGTCCAGCCACGGCACACGTGAACCGGTG
TTGGTGCCTGTGTTTTTCTCGATAAAAGTTTCAACCGCGTTATGGCGCAGTGGGGCTTTTTTGGTGGCTTCCAGCGTGGC
GGTACGCAGCGCATCCTGCAGGCCGCTTAAGTACGGGAATTTTGCGCCGCAGGTGATAAAGTACTGAATCACCCCGGTGT
CCTGGCAGCATGGGCGGTCCAACTCATCCGCCCGTTTCTGGTTTTCAAACATTGAGTCATAAACCGCGACAGCCAGCGGT
GCATCTTCTTCTGCACGTAAAGCTTCGAGTTTTTTCATGACGTCTGTTGGCAGACGTTTACCGACATACCCGGTAAAGCG
GGTCATCACATCAGTTAAAGACGACATTGCATCTGAAGTGTTCACAATTTGCTCCATTTTTCGTTAAGCCAATGAGCTTT
TCATTGCCTTGCGTTTACGGCTAATTTCAATAGAAAGGGTCAGTACGGCGGAAACCACCAGCATGGCTGCAACGCAGTAG
AGTGCGAGGGAGAAGTCGCCCGTGGTCTCTTTCAGCCAGCCAATGACTGCCGGGCCAGCAAAGCCACCGAGGTTGCCAAT
TGAGTTGATGGCGGCGAGGCCTGCTGCGGCTGCCGGGCCATTGAGGAACAGTGACGGAATGCTCCACAGCGGCGGTTTGC
ACGACGAGATACCTACACTTGCCATCACCAGCGCGACAACCGCCAGGGGCAGGCTGTGCACAGTACCGGCCAGGATGAAG
CCCAGACAGGCGAACAGGCAAGCGCCCACAACGTGCCAGGTGCGCTCTTTGGTTTTGTCAGAATGTCTGGCCCAAAGAAT
CATCGCGACGATAGAAAGCGCAGCCGGAATGGCGTTGATAAAGCCAATCTGCATCGTGGTCAGGCCGAAGGATTTAATAA
ACTGCGGCGACCAGATGTTGAGAGAATAAAGCCCCGCGGAAGTACCGAAATAGACCACTGCCAGCGTCAGGACGCGTACA
TCGGTCAGCCCCTTCCAGATGCTGGTTTTCGCTTGCCCGGCTTTGCCTTTGTTCTCTTCTGCCAGAGTGTCGATCAACCA
CTGAGTTTCATCTTTAGACAGCCAGCGGTTTTTCTCCGGACGGTCACTCAAGTAGAAGAAGGTGAAGATGCCGAGCAGAA
TGGCTGCCACGGAATCCAGCATGAACATCAGCTGCCAGCCTTTCATGCCAAACGCGCCGTGCATACTGAGAATGATGCCC
GCCAGTGGGGAACCGAGCATGGAGGAGATCGGCGCAGCTGCCATAAATAACGCAATAACCTGCGCCCTGCGTTTAATCGG
GAACCAGGTGCTTAAATAAAGAATAATGCCAGAGAAAAAGCCCGCTTCTGCGACACCTAATAAGAAACGCAGAATATAAA
AACCAGTAACGGTTTGCACAAACATCATGCAAGCGGCAATAATGCCCCAGCTCACCATAATTCGTGCTAACCAAATACGC
GGACCGACTTTTTGTAAAATAACGTTCGATGGAACATCAGTTAAAAAATAGCCAATAAAAAACATGCCCGCACCCACCCC
AAATACCGTGGAAGAGAATCCCAGGTCCTGGTTCATGGTGAGCGCAGCAAAGCCGATATTAATACGGTCGAAAAACGCAA
TAAAATAAGCAAACATCACAAATGGCACTATTCGCCACGATATTTTATTGAGGGTAATCTGCTCTATTGATGGATTCATG
TCATCGTTTCCAGCGGTAATATAATAATGGCAGGCGACGTGATGGAATAAAAAGTGACCTGCTGACGCGGGCAACTATGC
GGGGAATAATGGTGGGGATCATCCAACGAAGATTGTATAAAAAATTAGAATAATCGAGGTGAGAATAACAAACCCATGCA
TAAAGCATGGTTATGATCAATTAAATCGCAAAAACAGGCCAATTGTTAACAAAAAAAACCGGGATTGGTAACGTAATTTG
AACAAATTCGGAGTGAAAGAAATCGTGGGGAATGTGATAAGGCTCAAATATCTGCAGTTATGATGTTTGGCTGTAAAATG
CCAGGCGCCGCCGGGGAGTGTCCCGGATGCATCGCGCACGCAGTACGGTCCCCTCTCCATTGAGGGAGAGGGTTAGGGTG
AGGGGGAAATGCCGCAAACTGCACGCGTACAGCATTCACCATCAAATAAAGGTAAAAATCTCTTCACGCGGCAGGCGGGA
TTTCGGCAATGCGGCGTTGAAATCACTTTCGCTGCGGTAACCGAGCGACACCAGCACCACGCTGGTCAACCCTTTTTCAC
GCAGACCCAGCGAGAGGTCCAGCGCACGTTGATCAAAACCTTCCATCGGCGTTGCGTCGATACCTAACATCGCCGCGCCC
AGCAGCAGGCCGCCCAGCGCCAGATAAACCTGTTTCTCCATCCACTGCGGAATATCACGGGATTCATAGCGGTGCATATC
CACATAAGAGCGACGGCCCTTATCCTGGCCTGCCTGCGCGCCTTCGGCGACGAAACGGCCATCTGCGCTCTCCTGCGCCA
GCACCTTTTGCAGATGCTGATCATCCAGATCTGTACGCATGCAAAGTGCAATAACGTGCGAGGCATTCAGCACTTTAGGT
TCGTTGTAAATGAAAGCGCCGGTGGTAGATTTTGCAATCGCGGCGCGGCCTTCTGTCGTCGATGCCACCACAAAATGCCA
CGGCTGGGAGTTCACCGAAGAGGGGCTGTTTTGTAGTACATTAAGCAGCGTCTCAATCTGCTCCTGTGGCAGCGTCTTAC
CCCCTTCAAAGGCTTTAACGGTATGGCGGGCAAGCACAGCATCATCTAAAGTCATCGTCTTTCTCCGGCAGGAAAATGAA
ATAAATACGGGACTTGCCGCCCCGTCTGGTAGGTCGAGAATAAACACAAACAGTGACGAGATAAATCATCTCCGCTGTGC
AGCACTTTCCCTCCGGGAGTGAAAATAATGTCATGGCGCTTTGCGCCTGTGGTTTTTTCTGGCAAAAAGAGGGCTGACCG
TAAGCCCGGCAGGAGAAAGCATGATTCGCCTTGAAGATGTCACCTTATTTGTTCGCTCTGCTGCGCTGGGCAGTTTCTCC
AGTGCGGCGCGAGAGGCGGGGCTGTTGCCGGGGCAGGTCAGCGCCGCCGTGCACCGTCTGGAGCGCGACCTCGACAAGCG
CCTGTTTGCGCGCTCGACCCGCAGCCTGCGGTTGACCACAGAGGGCGAAAAATATCTGCCCTTCGCTCAGGAGATGTTGG
CCGTGGTGCATGCGGGGGCGGAAAGTCTGCACAGCAGTGACAACGACATTCAGGGCGAACTGCGTGTGGCCGTACCGTCT
GATATTGGCCGCAACGTGCTCTTGCCGCTTATCACCCGGTTTTGCCAGCAGTACCCCAAAATCTCGCTGCGTCTGTCGCT
CTCCGATGAAATTAGCGATGTCTTTCGCGACCCGGTGGACATTGCGATTCGCTATGGCGTGCTGGATAACAGTAGCTATG
TCGCACTACCGCTGGCAGAAGATAACCGCCGCGTACTGGCCGCCTCGCCGGCTTATCTGCAACAACACGGCAGACCGCAA
ATCCTGGACGACATCGTCAATCATCACTGCCTGCTGTTTACCATGAACAGCCACGTCTATGACAAATGGAGCTTTCCCGA
AGACGGTATGCGCCGCCAGCTTATCGTTAAAAGCCGCATGCTGTGCGACGATGCGGATGTTGCCCGCCGCTGGGCACTGG
AAGGGATGGGCATCATCTACAAATCGTGGATTGATATCAGCGCGGATGTTCAGGCGGGCAGGCTGGAAGTACTCTTACCG
CAGCACCCTGGCGAAGCGGCGCCCCTCAACCTGATTTGCCCGCACCGCAAGCAGTTCTCTCCGGCGATTCGCCAGTTGCA
CAGCGTGTTACGCGAGCCTCTGCGCGCGATTACTGCGTTACTGCATACCCACCCGGCGTTTCACCCACAGCCCTGATTTG
TTCATCCTGCATTTGCACACGCTCCGTCGGCCCTGAGTGGTGGGGTATGCCCTGTGCGTCTATCGTCAGACAATATTCAG
CTTTCAAAAAGCCACGTTTTGCTAACCCCTGATATTGTGATAGGCGACTATTGTTGAAGCCATACAAAAAATCAGGGATC
GCGTTCAGTGAGGAATGCGGCGAAAAGGCGTATATCAGCGCCTAATGTTGTCCGGGCTGGCGACGCGAGGAGTGCCGGGT
TCAGTCCGTCATCTAAAAGGTATGTACGAATGGCTTTACGTTCATTAGGTACCACGGGTTTACAGATCCCCCGGCTGGTT
TTTGGCGGTAACGTATTTGGCTGGACCGTGGATGAGAAGCAGAGTTTTAGTTTGCTGGACGCGTTGCTGGAGCGAGGCTT
CACGGCAATCGATACCGCGGACGTTTACTCTGCGTGGGCGCCGGGTAACAAAGGCGGCGAATCGGAAACCATCATTGGTA
AGTGGTTTGCCGCCCATCCTGGCGTGCGTGAAAAAGTGACTCTTTTTACGAAAGTCGGCGCTGATTTGGGCGCACCTGGC
AAAAAAGGCCTTTCCGCACGCTGGATTGAACAGGCGGTCGAGGACTCATTGCGCCGTCTGCAAACCGACTACATCGACTT
GTATTTCTCCCACTGGCCGGACAGCGAAACGCCGTATGACGAAACCCTGGGAGCATACCAAAAGCTGCTTAAAGCCGGGA
AAATCCGTGCGGTCGGGGCGTCAAACCTCAATGCGGAACAGTTACAGGCTTCTCTGAAGGTGGCGGATGACAACGGCTTG
CCGCGCTATCAGGTACTGCAACCGGAATATAACCTGTATGACCGTGACAGTTTTGAAGGAAAACTGCAGGAGTTAACGGT
TCGGGAAAATATCGGTGTGGTGACCTACTACAGCCTGGCGTCGGGTTTTCTGTCGGGCAAATACCGCAGCGAAAACGATC
TCAGCCAGAGTCAGCGCGGGCAGGGCATCAACAAGTACCTGAATGCACGTGGCTTTGCCATTCTGGATGCGGTGGACAAG
GTGGCGGCGAAACATAATGTGAAACCCGCTGAGGTAGCGCTAGCCTGGCTTATCGCTCAGCCTGGTGTGACTGCGCCTAT
CGCCAGCGCCACAAAAATCGCCCATGTGGAGAGCTTCGTGACGGCGGTGTCGCTGGCCCTTTCCAGTGAGGATATCGCGG
CGCTGAATAACGCCGGTCAGTAAGGCACAAAACCGGATGGTTATGCGCCATCCGGTACGCTTTTCCCACCTAAAAATTGT
AGTTTTGCATGACCTGAGACAATTTTTCCCGTCGTTCGGTTGGAGTTTTTGTCGCCCCTGCCGTTAACCCTTTTGATGAA
CGCCACGTATTACCGTACAAGTCCGGCAGGTGATTGCCGCCGCGTAAGCACCTTCTGACTTGTCGTTCGGGACAGGGAAC
AATGAAGGAAAGTCACGCAAAGAAACACGATGTGCTGATTGAGCGACTGTGCGAAATTTTCTCGGTCCTTTATCAGGGAA
ACACCATCGATAAAGCATGGTTATGTACAAAATTTGGTATTACGGCGCGCACCGCGTACCGGGACCTGGCGCGGCTTGCC
CACTTGCTGGATCAGGTCTCGCCTGGCCGCTATCGCCTGAGCACGCATCTGCTGCCGACACTCCATACCGGGCACCTGGC
GGAATTTGCTGATTTCGCGGGCGTTGCGCATCTGTTCCCTCGTCGGGACGGACAGTCGCTACGTAACAGCATGAAAAACC
GGGATAACATCTCTTTTCATGGCGTCAGTAGCCGGGAAAATTACACCATGGATGACCTGATAGGCCAGCTCAATCAGGCT
ATCGCCGCCCGGCAGGAAGTCACGTATCGCTACCGTGAGAAAAACCGCTGCGTTCAGCCGTATCGCCTGATAAACCATTA
TGGTTTGTGGTATCTGGCGGCGGTGGATGCGGGCACGCTCAAGGCCTTCGAACTGGCGCTGATTTCCCAGTTTGCGCCAG
GGGCAAACCGCTTCACGGCCGATCCACTGGTGCTGGAGGAGCTGGAAGCAGGCTCGGGCATTCGCTTTGGCAAAAAGACA
GAGGTGCAGTTACGGATTTCGGCTCATGCGGCGAAGTTCGTCAGCCGACGCCCGCTTTTTCCTGCTCAACGCCTGGTGGA
ACGGCACGACGATGGCGGCATGACGATTTCATGTGACATTCGCGACCCGCACACGCTGTTTCGCTGGCTGCGCTACTGGC
TACCGGATGTCAGCATCCATTCGCCCGCTTCCCTGCGCGACGCGTTTAAGCAAGATTTACAGCGGCGCTACGCCGAAGTT
AGCGACGATATTGTTCATCCGATACCTGTTCCAGCCAGGTAACCGGGCTGCCGTTTTGTGATTCGGCGATAGCGATATGG
GTCATCGCATTGTCTGGCGTTGCGCCATGCCAGTGCTTCACATCCTGCGGGATCCAGACGATATCGCCCTGGTTCATCTC
CTCAATGGGTTCCCCTTCACACTGGATCCAGCCTTTGCCGTGGGTGACGATAAGCGTCTGACCAAGCGGATGGGTATGCC
ATGCCGTGCGCGCACCCGGTTCAAAGGTGACAGTCGCGCCGCCAACGCGCGCCGGGGCATCGGTCTGGAACGGGGCGTCG
AGGCGCACGCGGCCGGTAAAATAGGCCTCCGGGCCGGGTGCGGAAGGGACAGAACCACTACGGATAATTTTCATTTTCTT
CTCCTGAAAGGTAAAAACCACAGGATTAAGTTTACGCAGTGCCGCCGGGATTGATTAGTCGGGGAAATCGAAAAGGACTT
ATGAGAGACATTCATGAGTGTCTCAGGGGGAGCCCGGCTGTGCGGCTACAGAGTAACGGCGAGCCGGAGCGATGGAATCG
GATTGCGGGCGGCAAAATGGGGTTAAAAGACTAACTCATGAATGGCGTTCACTGACCGTCATGGTAAACCACACTTCTTC
ATCACTGTCGTTGGCATAGGCATGGGGCGCATCGGTCCGCGCTACGGCGGAGCTGCCCTGCGTGACGGCCAGGACGGTTT
CATCGACGGTGACGGTCAATGTGCCTTGCTCCACATGCAGCAGTTCAAAGGTGCCAGTCGGATGGCCCGGTGAGCTAAAA
CGTTCGCCGGGAAACAGATGCCAGCGCCACATTTCCAGCATGTCGGGCCCACTGGTGCCTGCCAGTAAGCGGGCCGAACC
GCCCTTATCCCCGTGCCAGAGTACCGGGATATCCCCGGCGTCAATCAGGTGGACGGCGGGTTTACTGGCCACATCGACAA
TATCCGCCACGGAAACGCCCATCGCCGCGGCGATTTTACACAGCATCGCGATGCTGGGGTTGGCCAGACATTTTTCGATC
TCGACCAGCATGCCTTTGCTGACACCTGCCCGGCGGGACAGTTCGTCCAGCGATAGTTTTTGTTGCTGGCGAAACGCTTT
AATTTGCACCGCCACGGCCTGGCTAACGGTCTGGAGGTCGGCACCTGAGTCGGTCGGTATATTGACTTTTTTGGTCATCG
GTCACTACTATGGGATAAATTAGTCACTAAAAGGATTATCCGATGCTTTCTGTTCAGCCGTCAATCGACGCCGGTATCGC
CCGCATTGCGCCACAGTTTCGTGCGCTTAGCATGCTGGTGGAGGCCGCACCGTTAAGGCATCCTCAGGTGGGAGAAGCGG
CGCTGGCGCGTGCCTGTGCAGAGGTGGTGGCGGGTGGCCCTGATTGGGCGCAGGCGCATCTGGATGCGTGGAGCGAGGTG
TTTAAACGCTTCGGTGCGAAGCCAAAACGCACGCCATGTTCTGCCGACGCGCTGCGAAAACGGGTGTTGCGTGACGGTTC
GATGGCGGCGATTGATCCGGTGGTGGATCTCTATAACGCCATCAGCTTGCGCTATGCGATTCCGGTGGGCGGCGAGAATC
TTGCCGCGTATGTGGGCGCACCGAGGCTGGTTATCGCCGAAGGAACAGAGCGTTTTGACATGATGAAAGACGGGCAACTG
GCGGAAGAGTCGCCGGAGCCCGGTGAAGTGGTGTGGCGTGACGATCTCGGGGTGACGTGCCGCCGCTGGAACTGGCGGCA
GGGGGTGCGTACCCGCCTGAGTGCGACCGACAGCCAGATGTGGTTTATCCTGGAAAGCCTGCCGGAGATGCCGATTGATG
CCTTGCACGCCGCAGGCGATGAGCTGGCTGCCGGTTTGCAGGAGATGATGCCTGGCAGCATTATCCGTTCGTCGCTGCTC
ACAGTGTGAAAGGGAATATCCCGGATGCGGTGCGCCCGTAGCCCCGGCAAGCGCAGCGCCGCCGGGGATGCCCCGGATGA
GCACTACAACCTCGTCAACGTCGCAAAATAGGCGGCGAGACTGTCAATCAGGGCCCTGACCGCAGGCGGCAACCCTTTGC
GCGTAGTGAATACCAGGTGAACTATCCCCGGCACGCTGCGCCACTGCGGGAATACCTGCGCCAGCTCCCCCTTCTCTAAT
GCGCGATGGCAAAAGTGCTCCGGCAAAAACGCCACGCCGAGCCCCTGACTTGCCGCCGTACGCACCGCCGCAAAATCACT
ACAACTCATCATTGGCTCGTGACGAAACATCATGCTTTGCTTATCACGGTTTTCCAGCGGCCATTCCACTTCGGCGTCGC
CATCGTTAGTGCTGAGCGTGGGCAGGGTATTCAGCGTGGCGATATCCTCCCCCGCACGCCGCGCCAGCGAAGGGCTAGCT
ACCAGAATGCGGTGCGAAGTACCCAGCGTGCGCATGATGAGTTCCGCATCGCTATTAAGCTGCGTGCGCACACGCAGGGC
CACATCAATACGCTCATTAATCAAATCCACGGGCCTGTCGAGAGCAAGGATTTGCAGCCGGACCTTCGGGTAGCGGTGCA
TATAGGCCATCAGCGTGTCGGAAACCACCTCCACCATCCCGGTCGGGCAGCTAAAACGCACCAGGCCATGCGGCTCGGCA
TGGGCATTGATAATCAACGCCTCTGCCTGCTCAGCCTCTTGCAACATGGCCCGGCAGCGCTGATAAAACGCCTCGCCCAC
TTCGGTGACGCGAAAACGGCGGCTGGTTCGCTCAATCAGCCGTACGCCGAGGCGAGATTCCAGCTCGGCAATCCGGCGGC
TGAGTTTTGATTTTGGTTCGTGTAATGCCCTGCCTGCGGCGGCAAAACCCCCGTGGCGCACCACCTCGGCAAAATAGCGA
TAGTCATTCAGATCGGTACGCATTGTCGCCTCATCGTTCCTTTAATAGAACGATAGGTAGCATAATTGCTATCTTCTTGC
ACTATCGTTCCACTGGTATCTTCATCATCACTAACCCAACGGAATAAACCGGAGCTTAAAATGAACAGATACAGCAACAA
AGTGGTGGTAGTGACTGGCGGTACCAGCGGCATCGGCCTGGCAACAGCAAAAGCCTTCGCAGCAGAAGGGGCGCATGTTT
ACATCACCGGGCGTCGCCAGGAAGCACTGGACAAGGCGGTACAAGCCATCAGCGGCAGCGTGGTCGGCGTGCGTGGCGAT
ATGGGACAACTGGCCGATATCGACCATCTCTATGATGTGATTCAGCAACAGCATGGTCAGATTGATGTGCTGGTGGCGAA
TGCGGGCGGCGGCGACTTTGCGCCTCTTGGTGAAATCACCGAACAGCATTACGAGCAGACCTTTAACACCAACGTAAAAG
GCGTGCTTTTCACCGTGCAAAAAGCGCTACCGCTGCTCAAAGATGGCGCCTCCATTGTGTTGACGGCCTCGACCACCAGC
GTGAAAGGTACGCCGGCATTCAGTGTTTATTCGGCCACCAAAGCGGCGGTACGTAACTTCGCCCGTAGCTGGATTCTGGA
TCTTAAACCGCGCCGTATTCGCGTCAATGCCGTAAGCCCTGGCCTGACCGATACCGCCGGACTGAATGAGCTGTTTGGCG
GTGGTGAGCAGGCGGAAGGCACCAAATCCTGGCTCTCCGAACAGGTACCATCAGGCCGTATTGGCCAGCCTTCTGAGGTT
GCCAGCGCCATCACGTTCCTCGCCTCGGATGATGCGAGCTACATCAACGGTATCGAACTGTTTGTTGATGGTGGCCTGGC
GCAGATTTAATGTATAAGTGTTGCCCCGCATCAGGAAGGAAAGGTGTGGGGCAATGACGTATATCCCGTTCATTATTTGA
GCTTATCGTGTAAATTTTCACCAGTGGAGGATCGTATGGAAAAAACGACACTCTTTAAAAGTAATCGCAGCCAGGGGAGC
AAAACAGGGAAGATTTTTAATGCTGAAATATATGCTGGATACCAACAATACCCGCGAATTTGAGCGGGTCCCTGGAATTC
GTTTGTCTGACTGGACGATTCAATGATATCTGAGGTGAGTCTTAGAAATAGACTCCCTCTGGATTGTTGATACATAAATC
CTTTATGCCTAAAACACAAAAGCATTTCCATAAATAGCAATTGTTAAAAGTAACTATCCATTCCTGGTATATCTCGATAC
ATCCGCAATAACCCCGTGGTAGACTCGCCTTATAAAATATATCGATGTCATCTAATTTATAACAACTGAAATAATCATTT
TCAGGGAAGGTGAAGTGTGCCTGATTGGTTATCGTTAGCAATAGATTCATTTTGGCCAATGCTGTATGCCGGGCTGACAT
TTACTATTCCATTAACATTGATTACCTTCGTCCTTGGATTAATTCTGGGGTTCGTTGTGGCGTTAATTCGTTTATATGGA
CCTGCGCCGCTGAAAAGCCTGGTGCGCTTTTATGTCTGGATTATTCGCGGCACCCCCTTACTGGTGCAACTGTTCCTTAT
TTTCTATGCATTACCGAATGCGGGTATCACGCTCGATGCGTTTCCATCGGCGGTGATTGGCTTTACGCTGAATATTGGCG
CCTATACCTCGGAAGTGATCCGGGCGACCTTGCTCTCGGTGCCAAAAGGCCAGTGGGAAGCGGCACACTCCATCAGCATG
AGCTGGAGCCAGTCGCTGCGGCACATCATTTTGCCACAGGCGGCGCGCGTGGCGGTTCCGCCATTATCAAATACCTTTAT
TTCGCTGGTAAAAGACACTTCGCTTGCATCGGTGATTACGGTTCCGGAGATGTTTCTCGCTGCGCAACGTATTGCTGCCG
TCACCTACCAGCCGCTTATTCTTTATAGCGAAGCAGCGCTCCTCTATCTGTTGATCAGTTCCGTCTTATCGTATTTACAG
TCGCACCTGGAAACCCGATTAGAAAGAAATACCGTGGTTAAGGAAAATAATAATGATAACGCTATCCGGAATTGAGAAAA
GTTTTGGTTCGCAGAAAGTACTGCACGATATTTCTCTTACGCTTCCGGAGGGCAGCGTTACGGCATTAATTGGTCCCTCC
GGTAGTGGAAAAAGTACATTATTACGCTGTGTCAATTTGCTGGAAATTCCGCAGGCCGGAACGGTGAAAATTGGCAGCGA
AGATATTTCATTTAACGGACACGCCAAACCGAAGAAAAAAGACATCCGGCGCATATGCCAGCAGACCGGCATGGTCTTCC
AGAACTTTCAGTTATTCCCACATTTAACCGCGCTGGAAAACATCATGCGCGGGTTGGTGGTGGTGCAGAAATGGCCCGTT
GCCAAAGCCAAAGCGCGGGCGGAAGAGTTACTCACTAAAGTGGGCATGCTACATAAACGCGACGCCTGGCCTGCCATGCT
CTCTGGCGGCCAGCAGCAGCGCGTGGCGATTGCCCGAGCGCTGGCTCCGTCGCCGAAAGTTTTGCTCTGCGACGAACCGA
CGTCGGCGCTCGATCCTGAATTGTCGCTGGAAGTCGTTGCCGTCCTGCGCCAGCTCGCCCAGGAGGGGACAACCATGTTG
ATGGCGACACATGATTTACGGCTGGCGGCGAATATCGCCAACCAGGTTGTCTTCCTGGAGTCCGGGCACATTGTGGAGAG
CGGCACCTCGAAAGCCATCTTCACCCAGGCGAAAAAGACGCGAACACAACTGTTTATTTCCACCCTGACCGACACCCTTC
CCGATTCCTGGGAAATTTAAAACAACAACACGGCAACTCTTTAAGGAGCTAATGATGAAAGTATTAGTCACTGCATTGCT
GGCAACCGCCATTCAACTGAGCGTTTCCCATGCTACTTTCGCGGCAGATGATCTGGCCACTATCAAATCTGCCGGGGTGT
TAAAAATCGGCACTGAAGGCACCTACCCGCCGTTCACCTACCATGATGCCTCCGGGAAACTGGTGGGGTTTGATGTGGAG
ATTGGTCGAGAAATCGCTAAACGTGTTGGCGTGAAGGCGGAATTTGTCGAAGGCAAATGGGATGGCCTGATTGCAGGGCT
GGGCGCTAAACGCTACGACGCGGTCATCAATCAGGTGTCGATTACCCCGGAGCGTAAGGCGAAATTTGATTTCTCCGAAC
CCTATATTTCCTCCAAAGCGGTGCTGATTGTTAATAGCAATAACACGGCGATCAAGAGTTTCGATGACCTCAAAGGCAAG
AAATCTGCCCATACGCTGACCAGTAACTATGCGCAACTGGCGCGTAAATACGGCGCGGAAGTGGTGGGGACCGATGGCTT
TGACCAGTCGGTATCGTTAGTCGCCCAGGGGCGTGCGGATGCCACCATCAACGACAACCTCTCATTCCTCGACTTCAAGA
AACACAAGCCGGATGCTCCGGTGAAAATTGTGGCGTCGCAAAATGATGCAGAACAGGTGGGTGTCCTGATTCGTAAGAAT
GAAGGGGAGCTGCAAAAGGCGATCAATAAAGCCCTGGACGGCATTAAAGCTGACGGGACCTACCAGAAGATTTCCAATAC
CTACTTCGGGACCGATGTCTCTAAATAACCGGTCAGCCGCAGCGGTCATTGCGCCGCTGTAGGTTTTAAAAAAGGGCAGC
AGTTGCACGGGAGAGCCAGGGGCAAACTGCTGCCAAAAGTACAACGTTTACTGCGCTTTTTCTTTTATTAGCATTGCAAG
GACAAAGAACACGGCGACGAAAGCGATGATGAAGTTAAAGCCCGTCGAGATACCGTAACTGTCGGAGACCTGGCCTATGA
CCGACCCGGCCAGCGCGCCGCCGAAGCCAGAGGCGACATAAATCAGCCCCATCACCGAACCGCTTTTGCGGGTAAGGCGC
GTGGCAATGGCTGCCGCCGTCGGGAACAGCACGGACATGGCAAAGCCGAACAGCATGAACAGGTAGACGAACTCCACTAC
CAGCATGCGGCTGACGATGATGGAAACCAGCGACAGAATCGAGAACCAAATCAGCGTCCGGCGCTCGCCCAGTTTCAGGG
TGATAAAACCGCCAATCACGCGGCCAATGGTAAACAGCCCGGCAAACGAGGAAATGACATAAGCGGCTTTCGCGGCCTTA
CCGGCGGCGTCCAGGTCTGCGATATCGAGTGCGGCGTAGAAAATCGGGAAGAAGTTCAGGAACGCCGCTTCGGCTGCCAC
ATAGAACAGCAGGAAGGCGATCACGACCATGATGCGTTTCTGGGTCAGCAGTTCGATAAAGTCACTCAGCTTCATGCTGG
ACTGGGCATTGCTCTCCAGCTTCAATGTGCTCAGAACCAGCACCAGCACGGCGACGATAACGGCGATGCCAACGTAGAAG
GCGCGCCAGGAGACACTGTTGGCGAACAACTGATGCAGGATCAGCGGGGTGACAATCATCCCGACGCCAAACATGGCGTT
GGAAATATTGAACATCATCCCGGCTTTGTCTTTATAGAAGGTCGGAATGACGGTCACGATGGAGACCATCATTGAGCCAA
TGCCCAGACCAATCACCAGATAGAAACCAAAGAACAGCGCCACGGTATAGGCAAGGCTGGTGCCCATCAGGCCGGCAATC
ATCAGCAGCGAGCCGACCAGCATCATGATTTTCAGACCTTTTTTGTCGGTCAGGTAGCCGGTCAGCAGGCTGGAAATCAG
AAAACCAATCTGAAACAGGGTAATTAACGTCCCCACCTGGCCCATATTGAGATCAATGCTGTGCTGTACCTGTTCAAGGA
TCAGCCCTTTAGTGTTCTGAATCCCGCCCAGCAAAAACATGGTCATAAAGAGCAGGAAAAAGACTTTCCATTTTTGCGCA
TTCGTCATTATTCAGCTTCCTTGCGTAGTTCATATTCTCCGATGGCGTCAAACAACGCCTGATCTGCCCATCCGTAGCAG
TAATAGAGCAGGTCATCGCAGGCGCTGGCTTCTGCGGCGCGTACCGCTTCCAGCAACTGTTCTGGCGGCAGATTCCACAT
CTGGATGCCGCTGAAAATAAAAGTACCTTCCTGTGAGAGCTGGCGTACCCGGTCGTTTTGCTCTTTGACAAAACTGATCG
GGAAGCCGGAGGCTTTAAAGTCCTCGTAGCTAAGCGCGTAAGGCAGGTTGAACAACTTTTTAAACGCCTCAAAAGCGGGT
TCATGCGCGGCTTCATCGCTGGCAAAGAAATTGACCAGCCCCTGTACGTCCGCACCGCCCCCGAGTTTGTGGTAAGGGAA
GTGTTTCAACGCGCCGGAAAGACGCGTCAGCGCGCGGTAATCCTGCCCGAGGATCCAACTGTAGGCCGGTGGCCACAGGT
CGAGCCAGAAATGGATATCGCCAATGTTCTCTTTCGCGTTTTTCAGGATACGTTCGACCAGCCCGGTAACGCTTTGCTGG
CGAAACGCAACCCAACGGGCAATGATGGGGTTATCGCGAAACGCCTCGACGGGATAAGCGAAGTCCCCTTCGGCAAGGGC
GGCAGCGATTTTATCCAGCTCGTCTTTGACCACCTCTGGCGCGAGGCCCTGCGCTTTCATGGCCTGCTGGCAATGCGGGC
AGAAACAGGTAAAAAGCCCGGCGGGATTGACCTCTTTTCCGGCCCAGTCAGGAAAGCGGATACGGTCAATCAGGAAGGTG
TCGTAACCGTAAAGGCTCTTGATGCGGCTGAACGTTTTTTGCCAGTAATCGGCCACATCCGGCGCATTGGGGCATAGCCA
GTACTTGATGACCCGGCCACGATAATCAACGACCTGGTTGTTGGCGATATCACCACTAAAATCCCCGTTCAGGATGTTTA
CCCAGGGAATCACTTTATAGCGAGTGCCTTCTGTCGCCTGTTGAACCCGGCGCAAAGGATCGTTGCCCGCCAGCACGCCG
GGGTCTATTTTCTGCTGCAGACGCGTATCGGGATTATCGATATTGACATGCAACATGCCGTTGCCCATTACCGATTCGTG
TACCGGGTTATGCGGTAATACGCCCACGGGATACGGATTACGTTCAAAAATGGTATTTAATTCGACAAATAAATGTTCGA
CGTTCTGCATGCCGTCTAGGCGTTGCAGAATGTTCTCCATTCCTTCGTCCAGAATATCGTGCGGATGCAAATGGATTCCT
GCCATTATGTTCTCCTTGTCGTCAGGTGACTGGCACTAATTAATTTGTGCGTCTGGCATAAATTGAATTGCGGGATAAAT
AGCGGAAAGCGCCAGAATGGCGATGCCATAAAGCGGTGCTTTTTCGCGTAATTCTGATAATTCCACGGTGACGTGGGTAT
TGGTGAAAAGCTGTCTGTCGAGAGTGGCCTGCACACGGGGTAAGAAATAGTCTGCTACGTGAGTGACGCCGCCGGTTAAC
ACCACCTTTTGCAGGTTCGCCATCGCCACAAGATTAATAATCCCCATGGCTAAATAATCGGCCATCTCATCGAGCAGTGC
GCAGGCCAGTGGGTCGCCCTTATGCACGTATGACATTATCTTTTCCAGCGAAAGCGTCTGGTTTGTCAGTTCTTTAAACC
TGTCGCTGATACCAGAGCCTGAGCAGTAGCTTTCAAAGCACCCCTTATTGCGCCAGTTTTTATAGAGCTGGCCGCGGTTA
AAAATCATGTAACCAATCTCGCCCGCTGCGTTATTGGCTCCGCGAATGATTTTACCGTCCATCAGCAGCGCTGATCCTAA
GCCAGTCCCGATGCCAATCAGCGCGGCGCTGTTGCTGTGGCGACATTTACCGCACCACATCTCGCCCACCAGCGCGGCAC
GAATGTCATTCTCCAGGATGACCGGCAGAGAAAGCCGCTTTGTTAGCTCATCCGCCAGGGGAAGACTGGACCAGTCGGGC
AGATTGGGCGAGCCTTCCAGCACTACGCCATTACTGATATCGATAATGCCGGGTGTCGCAAGACCAATAACGCCGATACG
GCGATGTTCAACGCCACTTTCCACGATAAAGCTGGCGATGCTGTTGGATAAAAGGTCAATAAAGGCATTACGATCGTCGG
TCTGGTAAGTCGCTTCGCGTTTTTCATACAAAATCGTGGCATCGAGATTAAACAGCGAAAAGGTAATTTTCGTTCCGCCC
AGATCGATGCCAATTCCCAGCCTGGCGTGTGGATCAAAATTAATCAGAATGCCTTTTCTTCCCTGCCCGGTTTGTTCGCT
GACGCCGCCTTCAAAAATGATTTTCTCCAGCAGTAAATCGTTAATAATTTCTGAAACGGTCGCTTTGGTCAGTCCACTGA
TTTTAGCGATTTGCGCGCGTGATAATGGACCCTGCTCACGAATGATATTGAGCACCAGCGTCGCGTTCATCTGGCGTAAG
GTATTGGGAACCACAGGCGTCATAATGAATACCCTTTAGTTTGCTTTCCATACTTAATCGTAAGTATTAACTGACTTCGA
TGTCCTTTTTTGCGTATTTATTGCCAGAAATAAGGTTCGTGTAAAGTGTTTTTGCTTATTTAGTTTGTATTCCATACTAA
TTTGTTGAGCGATGTCACACGCTGCTTTTATTTAGCGCCATGGTATTTTTTTAATGAATTTTTAGAGGTTGTTTTATTTG
TTTTTTAAATATTTTAAGAGGTGATTATAGGGTTTTTTTTATATATCACATGAATATTTTTAAGCTGTATTATTTGGGTT
GTCATGCAATGAAATATAAAAAAGGAATATAAATGCCCGGATACGCTGACACTTATCCGGGCAACACTTTGTTCTCTCTG
AGGGGTGGGATGAAGGGGAAGACCTACATCACCATACTCGCCAGCAAGATAAACAGCAGGCCGCAGATGGAGAGCAGGGT
CGACATCAGCGTCCAGGACAACAATGTCTCTTTGGTGGTCAGGCCGAAGAAATCCTTAATCATCCAGAAACTGGCATCAT
TCACGTGCGAACAGATGCAGGAGCCCGCCCCCGTTGCCAGCGTAATCAGCGCCAGATTGGTATGGGGATGCGCCGCCAGT
AGCGGAATGACCAGCCCGGCCGTGGAGATCGCCGCCACCGTGGCTGAACCCAGGCAGATTCGCAGGAACGCTGCCACACC
CCAGGCCATCAGAATCGGGTTGATATCCATCCCCGACACCAGCGTGGAAATGTACTGACCCACACCGGAGTCAATCAGCA
CCTGCTTAAACGCGCCCCCGCCGCCGATAATCAACAGCAGACCAGCAATCCCGGCAATCGCTTTGCTACAAGAATCCATC
AGTTCCGAAATGGTTTTCCCACGCCCCACACCCATGGTGTAAATCGCGAACAACAGCGAAATCAGCATGGCGATAGTGGA
GTTCCCCAAAAACAGAAAGATGTTATAGAGCGTGCCAGGATCGCCTGCGTCTTTCGGGCGGGCCATTTGCATAATGGTCA
CCAGCGCCATCAAAATCACTGGCAGCATGGCGGTTAAAAAGCTGATGCCAAAGCCTGGCATTTCGCTCTCGCTAAAACTT
TTCGTCGCGCCGAGAGAGGCAATATTGCCCTCTTTTTTAAAGGCATCCGGAATTAAACGCTGGCACACTTTATTCAGCAG
CGGACCGCAGAGAATAAAGGTCGGAATACCCACGATAATGCCGTAAATCAGCACCATCCCGACATCTGCGCCATATTCAC
GGGCGATCACGGTAGGGCCTGGGTGCGGCGGCAGAAAGCCATGAGCAACCAGCAAACCGGAGAGCATCGGCACGCACATA
TACATCGGTGATATTTTCGCTTCCCGGGCGATGGCGAAAATAATCGGCACCAGCAGAATCAAGCCGACTTCGAAAAAGAG
CGCAATCCCGACGATAAACGCCGAACAGACCACCGCCCAGTCGAGTTTCTTCGCACCGAAATATTTCAGCATGGTCAGCG
CGATACGCTGTGCGCCACCCGCGTCAGACAACAGACGCCCAAGCATCACACCGAAACCAAATATCAACCCAATATGGCCC
AGCGTACCACCAAGGCCAGATTCGACAGAGGTGACAACTTTATTCAGGTTCATTCCACTGGCGATGGCGACCCCGATTGA
GACGATAATTAACGAAACAAAGGTGTTTAATTTTATTCTTATAGTTAAAAGCAGGAGTACAGCAATACCTGCCACGACGA
TAAATAGTGGCATAACGTCCTCTCTTTCCAGGATACAGATATGATCTACCAGACTGCCTGAATCAGGCAGCCGAATAATA
AATAATTTAATAATGGGTATGTCTTAACTCAGGGCTTATTAATATAGCCCTGTAGCGCTTCACTAATTTTATTAACGTCA
TAAATACAGCCGCGCCATGTCCCGCCGCTCACGGCCTGCAGCATTGCCCAGAGGCGCGTATCATCCGGTAATTCCGGGTC
AGGCATTAAATCCGGATGTGTATTGCGGGCATTTAATATTGCGGCCGCTTCCTCACGCGATGGCAAAATAGTATGGACAT
CGGTTCCTAAGAAATTCACCTCCCCATGAAGTTGTTTGCAGTCGATTTTAATTTCAATAATATCTCCGGTACGTAGCTTA
CCAATCGGCCCACCCGCCAGAGCTTCTGGCCCGACGTGACCAATACAGGCACCGGTTGAGACGCCGGAGAAACGGGCATC
GGTAATTAACGAGACATGTTTACCGTATGACAGGTGTTTCAGCGCGCTGGTGACCTGATAGGTCTCCTCCATTCCCGTAC
CGGAGGGGCCTGCGCCAATAATCACCAGAATATCGCCCGCTTTAATTTTGTCGTGTTTGATATCGTAAATGGCGGCTTTT
TCCGAGAGGTACACTTTCGCCGCGCCTTTATGGTAATAGACGCCCTCTTCATTAATCACCGACGCATCAATAGCCGTGGA
CTTAATCACCGATCCTTCCGGCGCGATATTGCCCACCGGGAAAGTAATAGTAGACGTCAGCCCGCGTTTAGCGGCCTGTT
GCGGCGACATAATCACATCGTCCGCTGCAACCTGTTCTTGCTTAAATAACAGCTCTTTGAAAATCTGCCGACGTTCAGAC
TGCTCCCACCAGTCGAGGTTTTCCTTGAGCGTGTTGCCGGTGACGGTCATGACATCTTCATGCAGTAAACCCAGGCTGCG
CAGATGCAGCATCACTTCCGGCACGCCGCCTGCCATAAAGGCATTCACCGTCGGGTGATAGACTGGGCCGTTCGGCAGCA
CGCTCACTAAGCGCGGCACCTGCTTGTTAATGCGGATCCAGTCTTCCACGGTTGGGATATGACAACCCGCCTGATAAGCA
ATCGCCGGGATGTGCAGCAGCAGGTTGGTGGAACCGCCAAAGGCCGCGTGAACCATCATGGCGTTTTCAAAGGCTTTATC
GGTGAGAATATCCTTTGTAGTGATGCCTTTCCGGGTCAGTTGCAGCGCTGCACGGGCGGAAGCGCGGGCGATTTCCTGCC
ACACCGGTTCGCCTGATGGCGCCAGAGCGGAGTGGGGGATTGCCAGCCCTAACCCTTCGGCCACCACCTGCGAGGTGCCC
GCCGTGCCCAGGAACTGACAGCCGCCGCCGGATGATGCGCAGGCCTGGCATCCCGCCCGACGAGCGCCCTGCAATGACAA
TTCGCCATTGGCAAAACGCGCGCCGATGGTCTGCACTTTGCCGTTATCTTCGCCGTGCAACGCAGGCAGCGTCGCGCCGC
CGGGGATCAGCACCGTGGCTTTGTCATGCTGAGAGGCGAGCGCCATCATGGTGGCGGGCAGCCCTTTGTCACAGGTCGCC
ACGCCAATCACCGCTTTGGCATCCGGCAGGGAGCGAATCAGGCGGCGCATCACCATTGAGGCGTCGTTGCGGTAGGGCAG
CGAGTCGAACATCCCGGTCGTGCCCTGCGTGCGGCCATCGCACGGGTCGGAGACATAGACCGCGTAAGGCAGTGCGTTAT
TGTGTTTGATAACGTCTGCCGCCGCTTTCATCTGGATATCCAGCTCGTAGTGGCCCTGGTGAAGCGCCAGCGCAACAGGT
TTCCCGTCTGGCCCGCGAAGCCCGCCCAGCGTGCTCAGTAGCAGAATGCCATCACGGTTAAGCTCGTCTGGCGACCAGCC
CATCCCGGCATTCATCGTCATACCAAAAATATCGCCGCTGGGTCGGTTGATCAGCATATCCGGGGTCAGAGGCAGCTCGC
CTTGCGGGCCAGCGGCATGCGTCCTGACGCGGTAAATCTCCCGGTTGTCGTTATCAAATATTTCGCGAACAGACATGGTG
TTCCCCTTATTGTTTTAAAATTCCCTGAGAGGCCAGGATCGCCTTCACTTTTTCTTTTCCTTCCGCCGACGCTTCCAGAA
TCGGCGGCAGGCAATACGTGTTCACCGGGAGCCCCACGCACTGCATGGCATATTTGATGAGCGAGACAAACGGGGTTTCC
AGCGCATAAATCGACGGCAACTGGAGCAATTTTTTATTGAGCGTGGCGGCCGTGGCGAGGTCGTTTTCCTGCCAGGCACG
ATAGATGCCGATGGATAACTCCGGCGCGAAGTTGGCGCTGGCGGTAATCGACCCATCACCGCCCAGCAGCAACGTGTTGA
GTAAGTGGTCGTCATAGCCGCAGAAAACGGAGAAATCCGGGCGCACTGCTTTGACGGTGTTAATCATTGTGCGCAGGTGA
CCGACGCTGTCGATGGTATCTTTAATGCCAACGATGTTGTCGTTTTGCAAAACCAGGCGTTTAACGGTCTCCGGCGTTAA
GTCCTGGCCGGTCAGGTCGGGGAAGTTATAGATGATCACCGGCAGCTTTACGCTTTGCGCGATGCGGTGGTAATAATCGT
CCAGGTTGCGCGGGGCGACTTTCCAGTAATAGGGGTTGATGGCAACAATGCCATCCGCGCCACAAACCTCAGCGTGCTGC
GCCAGTTTTACCGCTTCGTCGGTGGAGGGAGAACCCACGCCAATCAGCACAGGAACGCGTTTATCCGCTGTGGCGACCGC
CGCTTCAGCGAGCGCCATCCGTTGGCTGGTGTTCATCTGGCTGAATTCCCCGCCGGTCCCCAGATAAAACAGTCCGTCGA
CCCCTTTCTCAATCAGGAAATCTGCGACCGCTTTCATGGCGGTTTTATCGATATTTCCGTCGTTATCAAAGGTGCTGGAG
ACCGGCGGAATAATTCCCCTGAACTTTTTCATTACATCAGTTTCCTTTTCTTAGGTTTTCACTTTCACTCCGGTATCCCA
GCCCATATGATATTTGCCCGGCGCACTGGCGGAGCAATTCGAGATAACCATCGATCTTATTTCCTGAATACACCACCGGA
TCGCCCGACAGTGAGATCGCATAATTAACCCGGTTATACATATTGAATACCGGCATACTCAGACATACAGCGCCATAGGT
TGATTCTTCATTGTCTATGGCCCATCCGCGTAGACGCGTTTTTTGCAACTCTTCCCGAAATAACTTCTTATCTGTAAAGG
TATTTTCGGTATGTTTGGTGAGCGCTAACGCATCCAGAAAATAATCCATCTCTTCACGGGGCTTCCAGGCGAGTAACGCT
TTGCCGAGCGCCGTGATGTGTAATTCTAATTTCTTACCAATCCAGCTTTTTTTCGTGGGTACGGAACCGGGACTTTCCAC
TTTATCGAGGTAAATGGCGTAGCAGTCTTCAATGGCCCCTAAATGACAGACCAGGCCGCTTTTTTGCGAGAGTTCCTGCA
TCGGGCGTTTGGTCACCTCAAAAATATTTTTGCGGTGTAATGCCTGACAGCCAAGCTCATAATTTTTAATGCCAAGGGAA
TATTGATTGCGATCGCTTTTCGTTAGAAATCCACAATCAACCATGACATTTAATAAATTCAGCAGGCTGCTCTTCGGATA
CTGAAATTCCCGTAGCAGCTCCATAAAACTTGCCGCGCCAACATAGGCAATGTAGGTCAGTATTTTCTCAGCCCGAATAA
GTGAATTACACCCTTTACCGCCCATAACGGCTCCTCTATTGATTGAGTAAAAGTTTATCCATCCTGTGTAAGGGAGAATA
CATGTGGTTCAACAGGCTGAACCGAGTTAGGGCGGGGAAACGTGATCTATAGCGAGGTTTTGAATAATGGGGGAATTGCC
TGGGTAAGAAGGAAAGGCGGTGTCTCCCCTCCCTGAGAGAGAGGGGAAATTTAACAGCTAAGCCTACTCGTAGGTCATTT
CAAACTGTACGGCTGAATTAGCCGTGCCGCCTTTGATCTTCCCGGTACGGATAAAGCGAGCCTGCATCGGGACGGTATAA
CTGCCTGCGCCGCTGTAGCCCGTGAATTTCGTTTTGGTATTAAAGGGGACATTGTTTCCATTCTCATACTGCAACTGAAT
TCCTACGCCGCTGGCCGTTGAGTCATTTTTCAGGGTGAGATACTGCCCGGTACCACTACCCTGGAGCGTGACCCCGGATG
CGGGTTTAAAGGTATAACTTACCGCACTCATGCCTGCATCACAGTTATTGATTTGAAATTTAAAGGGTACTGGTTTGCTG
GTAGAGCCGACAGCAGGGAAATCGGAATAGGAATTTTTTTTCATATCAACGGAAATATCGGGTGTCTGGCAGGCCGCAAT
TTTCAGAGAGATGTTAGAACTGATGACGTTTACTATGGAATAGCGAACCGCCCCTGCAGCGCTGACACTCGTATTAATCC
AGCCTTCGACTAAAGGCGAAGGTAATTGTATTTTACCGGTCGGGTTTTCACCGGTTTTATAAAACTGAATTTTTATGCCC
GTGAGACGATTAGGTAAATTAATATATTCGGGTGGCCAGGAGTACCAGTATTGCAGATTATTATTTATTACAATATCGAA
ACCATAGGCCCAAGCTGTTGACGAGACGAAGTCATCCCAAACTTTAACACCGATCCCCGGCACGTTCGTATTATATACAT
CCGGGAAGTATGGTGAGGGCGTCATTGCTGTTCCATACTTTAACATGACTTGTACTACATCTGTATTTGGTATACAAATG
ACGCCTGTATCTGGCCCGGTTGGAATACTTATTACGTCCCCAATGGGGCCCCATGGTTTATCTTGCGCGATAGAGAGTGT
TGTAGGTGGAATGGTTGCCGTATAACTTGTTGGGTTGCTTACCGTGCAACCTGCCCAGCTAACTGGCACAAACAGTGATG
CTAAAATAATAAGCGCTATAGAATAGATATATTTCTGCATAATATTATCCCGGTGGTTTTTAATGGCTCAGTCTCGCTTC
GTGTTTCTTTAAACCGCCATAATCATCTATTGTGGTAAAAAAGATTTTCTCATTTGCCTTTTCCTGAAATGAGAAGACGG
TTGTTCCTTTTGCCTGGCACATTCCATGCTGGTATTCATTATCTTTTTCTGATGCCGTTGAAAGGCTCATCTTGTGGAAA
GAAACGTTAAATGGAGAAGGGTTTATACATTCCACTCCACCGTGCACGACGCGCCAGCGTAGTGTAGAAACCGCCTCTTC
TGGTGAACTTGACAGCCCTTTGGGTCGATAGAAAAGTTTCAGGCGCGAACGGATGGAAAACTGCACATAATCACTCGCTT
TCTCTTTTTGCGCTAAGGTCTTTGGCTGTATTTCAAGGATATTAAGCCAGAAGACCGATTCGCGATCCTGCGGCACCTTA
CCGCCGGTGTACATGATACGCAAAGTCTGACGTTTCGTTGCGTCAATGCGAAAAATGGGTGGGGTGACAATAAAAGGCAC
GTTCGCATTATCGGCATTGGTATCAGGATCGCCGCTATCCACCCAGGCCTGAATCAGACGCGGGGTATTTGCATTATTCG
TCATGTTAAGCGTTACTTCCTGCTTGTCCGCAGGATAGATAATCCGCGTGGTGTCGATGAGAATGCCTGCCTGTGCTGAA
GGCAGGAACAGTACAAGTGTGAACAAGGTAGAAATAAATGTCTTCATACCCAACCTCCCTGAATGGGGTGTGAATTATTT
GGTCCACCTTTTTACAGGGTGCAGGCGAGGCTAAATATAAATGTTTGGCGGGTGGTATTTATATGATCAATTAATGGATA
TGGATATACATATAGCAGTGATAAATTGAGTGCGATTTACGCATTCTGTTTAAAAGATGGACTAATAATAATCCTCTTTT
TTTATTTAAAAAAATAAATGCCAATTTTTGGGAAAAAATTTAGTTTCTAAAGATGAACGGGATTCTCCGTAAACGAAAGC
GTGTTACGGGTTTGCTTTATTAAACTATTCCTTGCAACGATAACGACAGTAAGCATTCGTGAGTGATCTTTGCATCGGGA
AGAGAGAATTGCAGGTAATTTGACTTAAGGTTCTTTCGGTGTCGCAGAATATGAAAAATGTTTTTTTATTGCGCGCTCAC
TGACATAACGTGTCATCCGTTGCCATTACACTGCGGTCATTTTCTGCGAGTGAGGGATTCGAAGTGGGGAAAGCAACCGG
AGCATATGAAAAGCTGGCGCACCGTCTGGCCGAAACAATCATCCTGTTTCACCAGCAAGAGCAGGTAACGCGACAACAGT
TAGCCGAGACATTTAACGTTTCCGGGCGCACTGTCTTTCGCGACCTTAGCCGCCTGAGCGCGATTATTGAACACATCAGC
GGCGACAGTTACTGCCTGGCCCCGCAATATCATCAGGCGTTGCGTACCCGCGATATTCGCCAGTTGCTGGACATAGCGGG
CGTTTCACCGCTTTTTGCCGGGCAGAACCCGGCATTCTGGTCGGCGCTATTACAGACCGAAGGCATCCCACAATTTTCGA
TTAAACACCCGGCGGCGGAACACGAGAGTGAAAATGCGCTGTCCCGTCATTTCAGCCTGCTCCGCCAGGCCATTAGCGAA
CGCCGCAAATGCACATTTTTCTATAAAGAGAAGTCGCGCGTCGTTGAGCCGTACCGCCTGGTGAACGTGAAAAACGTCTG
GTACCTGGCGGCCATGGAACAGAAAAACCTCAAAGGCTTTTTGCTGAGCGGCCTGCAGTGGCTGGAACTGTGTGACGAGA
CCTTCGTGCCGGAAGCACGCATTGAGCAGTGCATCGACGAAGAAGATGACGTCTGGTTCAGCCTCAACAAATTCCCGGTA
CGCCTTCATGTGAATGCGTCCGTGGCGGGCTATTTCCTGCGTCGTGATGTGCTGCCAGGGCAGGTCATCGACACGCAAAA
CAGCGACGGTAGCCTGGAAATTACCTGCAAAATTGCCGATGAACGCCAGCTATTACCCTGGGTGCGCTACTGGCTGCCCA
ACCTGACCATTCTTTCCCCCGCATCGTTACACGCGACCCTGCAGACACAGTTGGCCGACGCACTGACGGCTTTCGCATCG
CCAGATAAACATTAATAAGGACTGTTACACATGGCTGAAAATGACGTAATTAGCGAACAACATCGCGCGACGCCAGCGCC
GTTAGATCTCTTAGACGAGACACATCAGGAACAACTGGCGGTGGATATGGACGCAGCATGGCGCGAGGCGGGCGGCGATC
CGCTGGCGACGACGCAACTGCTACAGCAGTTTACGCAGCAGGCGAGCCATTCGTCGGATGCCGACCCGCTTATCTGGCTA
CAGGTGCAGTTTCGCCAGCATGCGGAACTGTGGGCGAATGACGACGCGCTCACCCGCGATGCCGGCGAAATCGTCGAAAC
CGTAAAACGCCAGCAAGAACTGAAAGCGTCCCTGAAAGCCGCACGGCAGAAGGGCAAAAGCCGCGACAACTGGCTGGGCA
AAGAGATGCAGCATTCGGCCCAGCGCCATGGCGTGATTAGCACCGGGGAGTACGGGCAATCAATTGATAATGCGCTGACG
CATGCCAATAACCTGCTGCGCGACACTATCACCCGCAACGACGGGCAGATCAGCATGGCGCGCAATCTCGACGGGTTTAT
CGCCGAGGTGCACCACGTCAACACCTTTAATATCAACGCGAAGGCAGCAGGTTCCTCGGCGCGGGCTGAACTGGTGGTGA
AACCGGGCAAGGCGTTCGGCAAAAACTCCGTGGATATTCAGATCAAAGATGGCAGTGGCAAAGTTGTGCGTCGCTACCAG
GCGAAATATGGCGCGGATGCGGGCAGCACGGAAAAACTGTTCGAGCATGGCGATTATCGCGGCCAGGGTTCCCTGGTACC
GGAAGGCCACTCGGCGGATATGCAGCGTAAAGCGGTCGAAACCATTGATTATGACGGAGTGGAATCCACGCCGTTATCGA
AAGAAGAGGCGGTCCGCCAGCGCGAGAAGGCGCATAAAGAGAAACAGATCAGCGAGATGGACTGGCATAACGCGGATGCC
ATCACCGTTGGCAAACAGATTGGTAAAACCGCGCTGGTGGCGGCTGGCCTCGGGGTCTGCTTCCAGGGAGGGCGCATTCT
GGCCCGTCGCCTGTGGAACAGCCTGACCGGCAAGGAAAACGCATCGGCGGGGGAAGATGTGCAGGAGTTTGTCGAAGACT
CACTCAAGACCGCTGGCAGCACCATGCTGACCGTTGCCACCTCAGGGGCGTTGCTGGTGGCCTCCCGCCGGGGCTTTTTG
GGCAGCGTGATGAAAAACACGCCAGCCGGACGCATTGCGATGATCGGTTCGGTGGCGGTGGATAACCTCAAGAACCTCTA
CGACCTGGCGAAAGGCAACATCTCCAAAGAAGAGGCGCTGGATCGCGTCGCCAACACCACCGTTACAACTGTGGCAGGCA
TCGCAGCGGCGGAGGCGGGCGTCGGAATTGGCGCGGCCATCGGCACTGTTTTCGGCCCGGTGGGCACCTTTTTGGGTGGT
CTGGCGGGCGGCGTCATTGGCGGGATGCTGGGCAGTACTGTGGCGGATAAAGTCTACAAGGCCGGAAAATCGGTCGCCAA
AGCAGCGGTCTCTGCGGTTGCCGATAGCGTGTCTGCGATTGGGCGGGGCGTCTCGAGCGTCGTCAGTTCCGTGGGCAGTT
TCCTGAGCAGTTTTTGGTAAGGGGGAAGAATGGACAGTCTGTTAACGACCCGGCTGGTAACCTGGATCCGCGCCGGACAC
GCGGGTTTTTATCTGCACAGCGGCGAAGATGATCGCATTGATACGTTGTTAAGCGCGGTGGCCAAAGAGACCGCTTTTCG
GTTGCGGGAATGGAACCTGGCCTGGGGCTGGGTGGATTTCGACGATCGTCATCCGCTGGTGGCTGCCGGTGTTTCAGCCC
CTCCACAGGCCGATCAGATGCTGGCCGGATTGCTGGATGATGATCTGGAAAATACCATCCTGGTGTTTCGCAATATCAGA
ACCGTGCTGGACTCCTCGCCACTGGTGGCCGCGCGTCTGCAACAACTGTTGCTGCGTATCCGCCGTCACCACAGCGGTGA
GTGCTGCGTGGTTTGCGTGGATGACCGCGTGGACATCCCCTCACTGATTGAACCGCTGATTACTCTGGTTGAATTGCCGC
TTCCGCGCCGCGAGGCCATTCGCCAGCAGGCGGAACAGTTCGCCCGCGAGCGTCGGTTAACCGTTTCTGACGCGCTGCTT
AACAGGATCAGCACCACGCTGACCGGCCTGACCGCCAGCCAGATTAGCCAGTCTCTGGCCGTTGCTGTGGAAAAACACGG
TGAGCTTGACGAGAAAGCGCTCGCCGCGCTGCTCCAGGAAAAAGAGCAGATCATCGGCAAAAGCGGCGTGCTGGAAATGG
TCAAGGTGCGCGAGAACCTGACGGACATCGGCGGGCTGGAGAACCTGAAAAAATGGCTGGAGCGTAAAGCCGCTATTTTG
CAGCGTCTGCCGGAGGCGGAAGAGGCCGGGTTGCAGGCACCGAAAGGGGTGCTGGTGGCGGGGATGCCGGGCTGCGGTAA
ATCCCTTACCGCCAAGGCGGTCGCCAACCTGTTCGGGCTGCCGCTGCTGCGTCTGGACATCGGCTCCCTGCTGGGTAAAT
ACGTCGGGGAGAGTGAGCACAATATGCGCCGGGCGCTGGCGATGGCTGAGACCATCAGCCCCTGCGTACTGTGGGTGGAT
GAACTGGAAAAAGCGTTCGTCGGGATCGGGTCTTCTAATGCATCGGAAGTGACATCCCGGCTGTTGGGCTATTTCCTGAC
CTGGATGCAGGAGAAAACCAGCGCGGTATTTGTGGTGGCAACGGCCAATAACGTTACCGCACTGCCGCCGGAGCTGCTAC
GTAAGGGGCGTTTCGACGATGTCTTTTATGTCGGCTTCCCGTATCTGGCTGAGCGTAAAGCCATTCTCAGTATCCACCTG
AAAGCAGCCTGGCACACCTTCACGGCAGAACAGCAACAGCAACTTGCGGTGCTGTGCCGTAATTTTGCCGGAGCGGATAT
TCAAAACGCGGTGAACGATGCCCGCGAGAGCGCGTTTCTGGCCGGGGTGAATATCGATTATTCCCGCCTGTGCCGGGCGC
TGGAGCGCACGGTTCCGCTGCGTGAGACCCTGCGTGACCAGGTGGGACAGTATGAAGCGCTGTTCGAGAAGATGAAGCTG
AAAGCGGCGTCGCATATCGATGGGCTCAGCCTGGCGGAGATGATCCGCCTGGCGGATGACACCAACCCGCACGAGCGTTT
GCGGGTAGCGCAGGCAGAAGAGTGCAGCGAAGACCTGCTCGAAAAACTGGCGAAAGACAGTTATGCAGAAGTGCGCCACG
CGGTATACAGCAACCCGTATTGCACCGCGCGTATCCTGTCGGCCTGTATTGCCCCGGCGGAAACTGGCGAGGTTCACGAT
AAAACGTCGCTGGCGCTGGCCTGCGTACACCATAACGCGCCAACTAACCTGCTGCTGTCGCTGATTCAGAAGAACAAGCT
TAACGATGAGATTTTGCTGCAACTGGCGGAGAAAGCGCACTGCGTGGAGAGCGTGCTGGAGGCGCTGTTATCGCGTAAAA
ACAGTGCGTTGCAGCAGGCGGTGTTACGTCACGCCAACTGCCCGGAAGCGCAGCGTGAAGAGTATCTCTACGAGCAAAAT
GATGCACTAAGAGCCGCCGTGGCGCTTAACCCGGCCCTCACTGCCGCACAGCAGGCGGTGTTGCTCAAGGACAATAAATC
CGTGGTGCGTATCGCGCTGGCGAAAAACCCGGCGCTGGCCGAAGAGGTAAAACAGCAACTGGCGCAGGACAATGACAGCG
CGGTGGTGGATGCCCTGGAAGAGGCGCAGAAGCAACCCGACGCACCGGCGCAGGAGAGCGCTGGCGGCGGCAATGATGAC
AGCGCGCTGCTGGCACAGCTCGACAAAGGCGATGTTCACGCTTTACTGGCGCTGGCGGAGCGGCGCAATCTTTCCGCGCT
GGTGCAACGTCGGTTTGCTCAGAAAGTGACGAATGAAGCGGCGCTTGCGACCCTGGCGGTGAACCCGAAATTAACGGCAG
AGACTCAGCAAATTCTTGCCAGTGAAGGCAACCCGGCGGTGCGCGATGCGCTGGCCATCAACCCCGCGCTGGTGCCGACC
GTGCAGGTTTATCTGTATCAGAATGGCCGGAAGGCCACCCAGCAAAGCCTGATGCAGAACGCGTCGCTCTGCGAAGAGGT
ACAGTTGATGGCGGTCGGGCATAAAGACAGCGATGTGCTGGCGATTATGGCGCGGAACCCGGTCGTTGGGGAAAGCGTAT
GCGATATGTTGCTGGCAATTAATCGAATCAGAATTGATGAGAGTCTGACCGTTAACCCTAACATTTCACCAAAAGCACAG
CGGACATTGTATTCCAGAAGTTATTACACATCGGCGGGCGACCGCGATGAACGGGTCAAGAATAAGCTTTGCAGAAATGA
AAACCTTAGTGAAGATCTCTTCAACGAAATGGTTGCGTCAACAAAATACCACGACGATTTATTGTGTAATCCGTCAATTG
GTAAATTTAATTACGGAAAGATAGATAAGGGATTCAAGTTAATGTTCAACAGGATCTTTGGTGCATTTTTCGTTCCGGAG
TATCTTGAAAATCCGGGATTACCGGAAAGACTGCAATCTATCATTATCGAAAACAACAAAGATGATGCACGCTTTTTAGT
GCCAATCGCTGCGAATACAGGTTTAGTGCCTTCTCAACAGACCATTTTGAGCCAAAATGTTGACTTGGATGTATTGCTGA
ATCTCATCAAAAACCCTGCCAGTACCTCCCGCACGGTTGAAACGGCGACGCAGCAGATTAAGCATGACGCTTCTATTAAA
GATAAGTTGACTGAGAAGGTTAAAAGGGCAGCCGCAGCGTTCGAAAATAAAAAAGTCGAACTGGCAAAACAGCATGAGCT
TACCCGCGACGGTTTTATCAAAAATATCACGACGGTAAACGATATTATTGAAAACGAACTGGTCACTTCACTGAAAGACG
AACTGGTCTGGCTGCGTGACTTTGCAAAGGGTCTTGGAGTCAGTGTCCCTGATACCAACACTTTATTTGGTCACTTATCC
TCTTCTTTAGATGAATATTTGTAAGTCTGGTGGCAACAGATATAACCCGGATAAGGCGCTTGCGCCGCATCCGGGGATCC
ACCGCGTAATATTCACCAAACCGCAAACGCAAAAAAGCCCCCGAAGGGGCCTGAAGGGTTGTCTGGTTGAGGGCGAAACC
AGCCGCCTTGCGGCGACCTGTCCGGCAGGTCCCTCTGCGACCATCCGCCTTATTTGCTCAGTTCAGCGGTCATGTGAACA
ACGTTGTTCACAGTCGCTTCGGTAATTTTGTAAGACGCACCGGCCTGGTGTGCCTGGGCGGCGATTTTGGCTTCTGCACC
GTCGATGGTGGAGGAGCTTGCGGTCACGCTCTGAGCGAACGCACCGAAAGACATTACGGAAAGAGCGGCAACTGCAACGA
AAGTTTTGATGGATTTCATGGTCGTATTCCTTAAGTTATTTGTTCGTAGTAGGGCGTGTTGCCCTGATGTGATAAATAAT
AGACCGACCATCGGGTGATGAAAATCTAAACTATTTGCCGATAACGTTCAAAAAATTAGAACATGATTTTAGCGTGTTTG
CGAGTGTTGGATGAAAGGTGTTTGTAGCCCGAATAAGGTTTTTACGCCGCATCCGGGAAGGAACCTGGCGGCGCGATACT
TGCCGGGTTAAATGCTATTTCCCGGCCTTTGTTTCCCATTTGACCAATCCCGCGATATCTTTTTCATCTTCAGCCTCTTT
CAGGCGACGTTGCTGCTCGGCAAATTGAACATATTCAGTCTGTGCTTTTTCGTCAGCGGCCTTCTTACTGACAGAACCCG
CATCCTTTAACACCTCTACGACCGGTGCAGGCAAAATGCAGTTTGTTCTGGATGGTTTGAAAAAAAAGCGTGGTTTCTTT
GAGCGAAGGTTGATAGTCAGCGGCAAGGGCAAAGATCTCACGAACCCGTAAATAAACCCTACGTTCACTGGCACGGATAT
CGCGGATGCGTTCGAACATCTCATCGAAATAATCAGGAACAGCTGAAGAACCCACGGGTGGATTTTTCAAACGCTCATCA
TCCATCACGAAACCTTTAACAAGGTATTCCTGAAGCGTTTGTGTTGCCCACTGGCGGAATTGCGTGCCTCGAATGGAACG
GACGCGGTAGCCGATGGCGAGAATGACAGGAAGACTATAATGAAGGGTTCTACGGTTGACCTGACGATTACCCTCATTTT
GAACTTGTAAGTAAGCCTTACAAGTTGCTTTTTCCTCAAGTTCCCCGTCCTGGTATATCGCTTTGATATGTTGAGTAATT
GCTTGAGGTGTAACCTGATAAAGCTCTGCCATCGTTGCTTGCGAAAGCCATAGTGTTTCGTGGTCAAAACGGCATTCAAT
ACGTACTGTGCCGTCTCCACTGGTAAACAAGATGAATTCACCCAGCGGGGATGGAGTTAAGCTCTTGTCTGGCATGCGGC
CTCCGCGAATCAAGTCTGCCTGGCAGTATGCCAGAAAGGAGGTTTGCAATTCATTAGATGAAGCCTGAAATGGAGCATGC
CTCGCGAACAAGTCCGGATAAGGCGTTTACACCGCCATCCGGCAGCGCAATATTTACCAGATCGCAAACGCAAAAAAAGC
CCCCGAAGGGGCCTGAAGGGTTTTCATTGAGGGCGAACCTGGCCGCCTTGCGGCGACCTGTCCGGCAGGTCCCTCTGCGA
CCATTCGGTCTTATTTGCTCAGTTCAGCGGTCATGTGAACAACGTTATTCACGGTTGCTTCGGTAATTTTATAAGAAGCC
CCTTCCTGGTGTGCCTGAGCGGCGATTTTGGCTTCTGCACCGTCGATGGTGGAGGAGCTTGCGGTCACGCTCTGAGCGAA
CGCACCGAAAGACATTACGGAAAGAGCGGCAACTGCAACGAAAGTTTTGATGGATTTCATGGTCGTATTCCTTAAGTTAT
TTGTTCGTAGTAGGGCGTGTCGCCCTGATGTGATGAATAATAGACCGACCATCGGGTGATGAAAATCTAAACTATTTGCC
GATAACATTCAAAAAAAATAGAACATCATTTGAGAATGTTTGTGGGCACCAAAACCCCGGTGGCGCTGCGCTTACCGGGG
GCTACGAGCGGTAGCCCAGATAAGGCGTTGCGCCGCATCTGGGGTTATTCGAGATCACACCTTTAATAGAATCAAAAGAA
CGATTCACATCGCTATTTTTCTGATGTAGCTATCAACTCAAACGCTTTATTTATACATTTTGATTGTGATTCTGATGATA
AATCATGCGCTAAGTTTAAAAGAAAATGAGTTACCGTCTTTTCTTTAAAAATTAACGTATGGGGGGATATATATGAGGAA
CTTTGGCGGAAGATCACAGGAGTAGTATTTGGCTTGTAACTATATGTATTTATTAATTTTTATTAATTCTCATTTTCTTT
CATATACATATAATTATACGCATTTGCTTGACTAGCAAACTATCTATAGATGGAGCACCCGCGGCTAATCTGATCTAAAA
ACTTTTTTATTAAAAACTGTTCACCTCCGTAGATGTATAGATGCAGACGCTATAGTCTGCTGTGGGCAGGGAGCGGAAGT
TCACGATTGGTTCGATTGCTTATGAAGGCTTTCAAGCATCGCGGTAGGTTAGTAAGCGGAGAAGCAGGCCAAAGCTTTAT
AAGAGCCGTCCGGGAAAATTTTTACTTTGAATGCAAAGACCACCGAATGGTGGCCTCAGTTATTTTGAAGGGAGTTTTCA
ATAATAAAACTATAGATTATTTGCAGCGAAAGCATGAACTAATTGAGAAGCTTTTTCCTCAGGCATAAAATGGGAATAAA
ACACTCTCATACGGTCAGCATCTTCACTGTCTTCGTCGCCAACTAAAGCCCAGTTTAGATTTTCTTTTCTACTTAAATCC
TCAAAGTTATTAATTAACATTATATCACGAAGGAAACCATATATGTTGTTTTCTGGGGAGTATGTTTCACATACTTCAAC
GTAATTGTCAGGGATTGATTCTGCAATTAATTTAAAGTCGTCAAGTCCAATAAACTCTAATTCTTCTATAATATCAGTAG
TGGTTGAACCACCCCAATCTTTTACGGGGAACAAATCTAAACCTATTTTTTTACTAATTTCTTGCACAAACTTAAAAAGA
TTTATGGAGTTTATTTCTTGAGAGAATAGTTCGGTTAAGCTGTTATTTTTTATGGATTCTTTATATTCCTCAATTGAGTT
GACAATCTCAGAGAAACCTTCATCCGCAATTTCAAGCATGCCCGAGTATAAATTAATTTTTCTTTGAATCTGTAATGGTA
AATTTGCACCAAGTTTGTAATTACGATCATGCGTTAATTCTGCCCAGGCATGCTGCAACATAGTTCTGACTTGAATTTCG
CAGTTCAAGCCTGAAATATACTCATACTCTTTCAGAGAGTTTCTTTTTTCACCAATGTCGCAAACATAATGCACAGATCT
ATATCCTACTTTATCTGAGGATAATCTGCCTTCATTGTCCATGCTATTCTTAACGTCAATATTGAATGTGGACTTGATCA
CATCACTAACTTTAGCAATATCAGACTCTAGGTATAATATTATCCTTACACCTGAAATATCTGTTAGCTCCTCTGTTGGG
TTTTTATATTTTTTTCTACCAATTTTCTCCAGTATACCTTCCTTGGTTTTAGTTCTGTAGCTAACTGAAAGATATTCCAC
TTGATTTTGTTGAAGGAGGTTCTCAACTATAAAAGCTATATGTTTTCCTAAAAGTTCAAACCTGGGTAAGTTTTCATCGA
CCCATGAGTTAATGCTTTGCTCTTTCATACACCCTCACTTAATTGCAACTTCCTTATTACAAATTGAAGAAAAAATTTGC
CTTAACCAATTCAATTTTTGCCGTAAAAATTTTTCTTAAAAGAACACTTATGTAAGAAAAATTCAACCGCTAATTTTTTA
TAGTTCAGGCATTAATCCCCCATCTCGTGATAATTAGAGGGCGAACAGACTGAATGCCTGATGTGACCAGCTCCCCCGTT
AATTAACACAAACTGATGTCAGCAATGTCTTCTCTGGCACTGAGCGACCTGATAACTTTTGAAGGTAAAAACTTTTTTTT
CGAAAAACTGTGCACACTGTTCACTCGGTGTTTTTATTATTTATTTTCATAAGGTTAGTGGGTGAATACTCAGTGAACAG
TGAACACTTCACTGTTCACTTTTGCTGTTTTACAGTTAAAAAAAGACCGGCTGTTGCCGGTCAGGGTAGTTTATTTCGCG
GTGGGTTCATCGCATTTCGGCAGCCAGTCGGCGTTGCTTTCCTCCCGCAGTGTGAGGTTGGTCTGCATCCCCTGATTTGT
CCGGCGTTTGTCATAATTCAGTCCGTACTCTTTCAGCATGCCTGACAGCCCCTTGCCGAACGACGTCAGGCTGAGAGTAT
TTTTATAGCCGTGCGCCTCCATATACACCAGATAGGCGTGATAGAGGTACAGGCGCGGCTGACGCGGGATAATGTTGGCA
TTCCCCATATACATTCCGTCAGCCTCCGGCAGGGCTTCCAGATAACCGCAAAAGTCAAAGGCCGGGTCAGCGTCGCGTTT
GATACTGAGTGCCTCGTCCGAGTTCTGCTGAGACTGTAACAGTGTGCGGGCGCTCATCGGGTCGCTGAACTGCTGCATCA
ACTGGCGCACAATCACGGCCAGCTCACGGGCGATTTTGTCCTTAAGCTGCGGGTCGCGCTCCTCCGGGGCAATCTGCTCC
GGGAAGTGGATAATCACCCGGCGACGGGAGACACCGCCGCTGCGGTCAGTGAAGCGCATCGGGTTGTTGTTCACGGCCAG
AATCACCGCCGGGATATGCGTCGAATAGGCGTTCTGGTATTTCGGGTCAACGGAGACCGCATCGCCGCCGGTGATGGCCT
TAAGCCCGGCCCCGTCACCGCTCCATTTCTCCTGGTCAGGCAGGCGGATGAGCGAGAAGCCAATAAGCGCCGCGCGCTCG
CGGGGCGATTCCAGCGTTTCGATGGTGGCCGAGGTGGCGTTATCTTCCCCGGCGAGCATCGTGGCGATTTCGGCAAGGAT
ACTTTTCCCGCTGCCACCTGGCCCGGTCACTTCGAGGAAAAGCTGCCAGTCGTAGCGGTTCGCCAGCACCATAAACAACG
CCGCCAGAATCACATCGCGTTTGTCGGCACGGCCACCGGCGGCACGGTTGAGCCAGCGCCAGAAATGCGGGGCATGTGTC
TCCAGCGTTTCCCCCGCCACCCGCGGGGTAAAATCGACATCGCACAGGGTACGCAGCCAGTGGGATTTGTGGTGCGAGCT
GAAAATGCCGGTGCCGGTATCAAGCACACCGTTACGAAAACCAATCAGACGGCGTGACGGGGTGTCCTGCTGCGGAATAA
TCAGTTTCAGCGTCTCCACGACGGAGGCAATTTTCCCCGACGAGAACGGCGCGCGCAGACGCCGGAACAGACCGGCCACA
TCGCGGGCAAAATCGGACGGCGGAATGATTTTCCAGATGCCGTTTTCATAGCGGGACAGGTGCTGGCCGTTCGCATCCAC
CGCCAGCGCTTCGCCGTAATGTTCATGCACCCGCATAGCCTTTTCACTGGCGCTCATGGCGGTAAATTCCGCCTCGCTCA
TGGTGTCAAACGGGCTTTGTGCCTGTGGCCGGATGGCGTCATATATGGCGTTACGCGTGGCGTCCTCACCCTGCCGGACA
AACGCATCATTCCAGTCACCGAATACCGGCGGCAGGGCAACCGTGCCCCCACAGGCGTCTGCGGCCGCTGCGGCTTTTGT
CTGTCCCTCTCCGTTGAGGTCACGGTCGGCGGCGAGGACAATCTGACAGGCCGGGTGCTTCTGACGGGCCAGGCTCGCCA
GAGAAAGAAGGTTGACGGACGACAGCGCCACCATGACGGTTTCGCCGGTCAGGTGATGCACGGTAATCGCAGTTGCATAC
CCCTCCGCTATCCACAGGCGTTTCCCCGCCTGTTTTTTCCCTTCAAGGGTGTGACAGCAGCCTTTCACCGCCCCGCCTTT
CAGGGTGCGTTTGTCGCCCCCGGCGTTAATGAGCTGGAGATTAACCAGCGCACCGGTCCCGTCATACAGCGGCACAACCA
CATCACCGGCGCTGAACGTCACGCCGCCGGTTTTGTGCGTGGTCGTCAGCGTCAGGCATTTATGCGCAGGAAAGCCCTTG
CGGGTCAGGTAAGCATTGCCGGTGGTCGTGCTTGCTTTCTCCATCAGTGAGCTGGCAAGCGTTACAGCGGCTTTCTGGTC
TGCCTCCGTTCCGGCCTCTGTGGCCGCAATCACCGCCGGGGTCACCGGCGGCAGGCTGCCGGTGACGGCGTTCACCTTGC
GGGCAGCCTCAGCCGGTTTCACACCGAACACTTTTTCGACCAGTTTCAGGCCGTCACCCGCACCGCACTGGTTACAGAGC
CAGGTGCCGCGCCCCTCTTTGTCATCGAAGCGAAAGCGGTCAGAGCCGCCACAGACCGGGCAGGCCTGATGCCGGTTTTT
AATCACCTTCACCCCCAGCGCCGGGAGAATGCGCGGCCAGTGGCCGCATGCCTGATTGACGGTTTCCGTTACGTTCATTT
TCATTGTTTTTTCCCTCAGTGCAGCACAGGCATTTTGATATGGCGGGCGCAAAGCTCATCCATGACGGCGAGCCCCAGAA
AGGACAGTGACGGGGCGGCCTTAAGCGGCCCGGCGTCCATCAAATCCTCAAGAAGCGCACAGGCAATCTGACGGCCTTTC
TCCTCGCCGTGCTGGCGCAGATAGAAGCCCTCCAGCTCGGCGGCGATGGCGCTTTCCAGCGCATCGAGGGTGAGATGCGG
ATACCGGTGCTGACGTTCGCACAGGGTCAGCCAGGCACAGGCGACCGCGCGGCGGTACAGCGCAGCACGTAAGACGGGCG
GTAAGGGCTGTTTCATGCGCGTACCTCCTCAGTGAGCCAGCGGGCATTGCAGCGTTCGACCACATCATCAAGCCGGGCGG
TCATCAGGTGAATGACGGAGGCAAGCTGTAACTGTTGTTCCGGGTCACGACGGGAAGACATGCAGTCCTGTACCAGCATG
AGTTCGCCGACCAGTTGGCCGACATTACGCAGGTGTTCAAGATGCTGGAGGTCAGCACGGGTGATGGTCAGGGTCAGTTC
GCTCATGCGCGCACCTCCGCAACCGGCAGGCGACCGGCAAACGAGAGGACGTAATCACGGACAAGGGCAAGGCGGGCGGC
CTGTTCATCACCGGCCACGGTACGGAGCATAAAGATACGGGGCTGACGGTCTGCACGACGAACGGCGGCAAACACAAAGA
CAAACTGCGGGTGTGACGGGGTGAGGATAGTAGCCATGATGGCAGCCTCCTTGAAGTAGTTTAAAAAACCACCACCGGAA
ACGCCAATTTCACTGGTGGCAGCCCGAACGGGGTTGGCGTAACCGGCCTTCAAGGGAACCGGCCAGCCCGAAGGCTGCCC
CGCCCGGACTACCATTATCAGAATAGAACCCTGGTGCACGAATAAACACCACAGCCCTGAATATGGGTGTGCCTGAGCAA
CGACATAAAAAAACACGCATGGCGCGTGTCGTGTCGCCTTGAAGTTATTCGGAACGCCAATTCCGGCTGCCGATTTTGCG
ACAGCGCGGAAACTATACCCGTAAAAAACCCCGGCAGGCAAGCCAGGGAAAAGAATAATTAACACAACGGCACCTCAGCA
GTCAGTGAGCGTGTCTTTCCCGGCGGGGCGGGAACGGTGATGCTTCTGCTCACTCTGTGGGGCGGCACGCTCCACACTGA
ACGCTGGTGAACGCACTCTGTAGCCCCGGCTGGCGCTTTTCCCTTCCGTGACAGAGGTCAGGGCAAGACTCAGCAGATGG
GCATCTTCGGGGGTAAGGGTGTGTTTCTGTCCGCCAAGGGTCAGGATAATCATGCGCACATCCCTCCGTCACGACGGGCG
ATACAGTCCGCCATCCAGGCGCTGACCTCGGAATGTACCCAGGCGACATTCTTTCCACCGAGCGAGACCTGTTGCGGAAA
TTCGCTGCGGCTGATGAGGTCGTAGATGGTCGACCGGGACAGGCCGCACAGATGCATCACTTCGGGCAGGCGTAAAAAGC
GTTCCTGAGTCCTGTCAGGGACGGGCATCACCGGGGTAAGCGGTGCGGAAGACGGAGAAGAAAAAGCAGTGTGCATCGGG
CTACCTCATTGGGTTTGTACAGCGCCGGGCATGTCTGTCCGGCTTCGGGTAGCTCCCTATTTTGTACATATTTTCAGTCA
TGGCAACAAGGCGAAATGCGCCTGCCGCTGACACAACACAGGCTCAAAAAACAACCGGATACCGGATATTACTGAATAAT
GTCGGATAGTAGTGAGGAGTCAGGAAAACAGGAAAGTAAAATATATTATGGTGTTTGATGTTGCTTTATTAACAGGAATA
AACATTCAATTTTTTATTAACGGACAAAAATTTAAATATTGCATCGGTGAACAGTGGTGAACAGTCGGTGAACAGTTAAC
CCCTCAACTGTTCACCCTTTAACTTACTGTATTAATTATCTTTTTATTTCCAGTGAACAGTAGTGAACAGTTATCAGTAA
AAAAATAAACGGTGAGTAAGGTTTTCCTGCGACCTCTTTCTGGCGAGCCGGGGTTACATCCCTTTTGTGCCATCCCTGCC
ACAACCCTAATGAATCGCCCCGTTGTGTGGTGCACGGCAGAATGACCTCAGCCAACACACACGGAGAGCCTGAAATGATG
AAGCCCGCAGACATTATTGCCGCCGCCATGAAAGCGACAACAGAGAAGCAGAGGAAGGAGAACGAACAGCGCGTGACCGT
TGCACTGGAGGCGTTCACGCAGGCCCGTGACGCCCACACGGCCAGCATGGAAAAACTGTATGACACCGAAGCGGCCATTC
GTCGCAGTGAACAGGAACGGCAGGCCGCGCTGGATGAAAGCGCAGAAGCGGAACAGAGCTGGCGCAGCCGGTTCCGCAGT
CTGCGCGGTAACCTCACACCGGAAATGAAAGCCGAACACTCACAGCGCATTGCGAACCGCGAACTGGCGGAAGAGTTCAC
CGCCCTGATTGCCGAACTGGAAGACGATAAAGACAGTGCGATGCTCGGCGCATGCAGGTCAGCACGTCAGTACACAGATG
CACACAGAACGGCATTCACCACGTATGCCGACGGTGAATGGGCCTGTGCCCTTACGGCCATTGATCCGGCACTGATACGC
GCTTTTGTGCTGCGCATCCGTTCGCTGGAGTTAAGCGGCAGCGAATCAGCATATGCCACTGCGGCCCGTGAGCTTGCGGA
CAGACTGGGGACAATGAAGGCTGTTCACGAGTTTAATATGGCACAGGAGCCGGTATTGTCCGTCACCGGTCTGTACCGCC
CGGCACTGACGGGGTTGGATATGAAGCTCTATAACAGCCCGGCCAGACGTACGCAACTCGCTCAGGCACTGGCCGCAAAA
AAAGCCGCTAACGGGACGGGGGTATAAATCATGTTTCACTGCCCGTTCTGCAAACACGCCGCCCATTCGCGCACAAGCAG
CTATCTGTCGGAAAACGTCAAGCGCCGCTATCACCAGTGCCGGAATATTGAATGCTCGGCCACATTCCGTACCACCGAAT
CGGTTGACGGGGTGATACGTGCCGGGGTGCTTGTGCCGTCCCCGGAGCCGGACAGTCCACCGGCACCGTAAATACACCCT
CTCATACACTGTTAAAGACCACGGAGAGAACACCGTTGACCACACTCACACCACAGCAGGCCTTTGACATCTGTCAGGCC
GACAAAACCGCCTGGCTCAACCTGAAAACGGAGCGGGAAAAGGCAGAGCAGGCACTGAACGACCACCTTTCCGGGGACAG
TGAAAACTGTCCGGTCAGGGTGGCGGCACTGCGCGGGCACATTGAGGTGAATAAATGGCAGATTAACCGGGCAGCCGGTC
GCTATATCCGCTCGCATGAAACCTTACAGCACGTCAGCATACAGAACGGTCTTGAGGGATTTATGCAGGAACACGGGGCC
ACACTGGCCGCCGTGCTGGCCCCGGAATTAAAAGCGCTGAACGGCCAGCCGGAATTTATTAAACGCCGTGCCCTCGACCG
TGCAGCCACGTATCTGCGTGATGCGCTGGCCGCGTGGATGAATACCGGTCAGGACATTCATTATTGTGCGCAGGATAATG
ACATTTTAACCGCCGCCGGACACAGGCCTGATGCGGCTTCGCGGGCAGATAATCAGGAAAAATATACGCCTGCACAGAAC
CAGATTTATGCGCGCCGGTGTGCAGACATGGCCGCGCAGCACCCCGCCTGAAAATCCCCGTAAATCCCGCTATTTTCCCT
GAATTACGCCATGCATCCCCAGGGTGCATGGTTTTGCATGTGTTTATTCACCTTTTTTATCCCTTGCCGTGCCAGTAACA
GCACGGCCTGAGCCGGTTCATGCACCTGCATTAAAACCGCCCCGTTAAGCGGGCAGGCGAGGCGGGGAAAGCACTGCGCG
CATACGATGGTGGTATATTTAAAATTAACACTTTTTAGCCAACGGTAACTTGCTATGTATTTTGATGATTTCAGTTGAAT
ATTAGTTTCTGTCAGTACGAATGATACTGCTATAACTTAAAAGAAGAATGTTATAGTGGGGGGCTTGCCATTGATTACTA
TAATTAAATAAAAAAGTATATGTCTTAAAAAGAGCCAGAAGTATCCTGGCTCTTTTTTATTATCTAGTAATAATGTGATT
CATGAGCTCAATGTGATGTTTTATCGAGATTTTCTTTATTTTTCCAAGACTGGTTCGCTCTCCAGATTCATGTATTTCTT
TGAATTCTCGACAGGCAGCCGAGAATGATAATGCCTCTTCATTCTCTTCAATAAATTCAATTAACTTTGGTAACGCTTCA
GATACCAAGGTTGGCCCATCTTCCTCAACCTTTTCTCGCGGCTCAGACAAGAAATGCTTGATCCAAACCTCCTCCTCTTC
TTCTTCGTAAGTTAGATGAATCGCTGCCGTTATGGCTGGTCCACCATTTTCAGAATATTTGGTTCCCAGAATGGTGTAAT
CACCTACCCCAACATAGCCCGCGTCCTGATAAGTATAGATGCTATCACTAAAGAACTCTTCTTCTTCATAATCAGCATTT
CGGTCTAATTTATTGAATGAATCTTCAAGCAGTACATTGTTGTACTCGATGAAGTAACTTCTATACTTTCTGCCAGTTTT
CTCATTTACAAAAAAATTCCATTTAAAGCTTTCACTTTCGTCAATAAGTGTTAGTAACCCCTCAACATCTTTGCTACTGG
CTGCATGAATGATGGCAAGATTTTGTTCAGAAAACTTATTGAAAAAACTCTCTAATTGTTCGAGGGTTGTCCCCTCTGTC
AACCAGTAGGCTAAACAAACGTTAGGGTTAATTTCAATAACTTCATCAATTAATGTATTAAGTTTTCTTTGGTTTTTTGA
AAAGAAACCTACCTGAGGATTTACGATAATTACAGGGTCAGATTTTTTATCTCTTAATTCATTGAGACATCTAAATAAAT
CACCAGTAGTAGAATTAACAGCTTCAATTATCGGAATGATGATTCTATTATTAACAGTTGTACCTATTGACTCTCTTAGA
GCCAATAGTTCATTTCTTTTTGCTCTGAGTAGTGGAAAATACATAAAACCCTCCTGATTTAATGTAAATAACTCCCTATC
AAGGCATCAACTAACAGCTCTTTTCTTTTTTTAGATAAAGATGTCGTTAATACAACAGATGTTAAAGATTTGGGAATGCA
TCCAGAAAGAGAAAATATATCTCTCTCGAGATTTCTTCTTTTGAGGCATTTATTGAAATGGTTGTGCGCCTCTTCATTGC
TTAAGGTAAGGAAGTATTCCTTACATACTTTTTTTAGATCAACAGGTTTGATTTTTAGATCTATAGTATTAGTTCCTTCT
CTAAAAATTTCTATATATTCATCCCTTCTTAGGCAGGAAAAAATAATACTTTTATCAAATCTGTGAATATTGCTAGAAGC
TTCTCTTTTGTATTTAAGTGTGTAGTTCTTACTTAACGTAACAATGCCATATTCTGGTTCGATATGTTCAGACCAGTTTT
CAAATTTGTGTTCAGGGATTACAACATAAACCTTATCAAAAGCTTTAGAGTAATCATTAAGCTGATTGAATAGGCGCATA
AGTGAGTCATATTCAGTTTTTATTTCATAGACAGAGGTTGTGCCATTGGAAATAATGACGTCCGCAATGGAACCATTAAC
TCTGAACTCAGTATCATAAAAACAATTTTCAGAAAGTTTATGCTTTCCTTTTACGATTTTCTCAGCTATTGCATTTTTAT
ATACATATTCAGATCTATAGTCTGTTAACAATTTATCATAAATGCCATCCAGCAACGATTTTATTTCAATAGATCTACCA
TTGTGATTTATATCAAATTTTATAGTGAGTGCTTTTAGTTTCCAAATGGCACGAATAGGATCATCAATCAAAAGATTGAT
AAAGCTTTTAGAGAAAACCTCACTCAGCACTTTGAAATCTAGCTTGCTCATTTAAAAACACTCTAATCCATTACATTCAT
AAAATTATTTGCATACCATTCTAGCATATTTCTACGTTGTTCTAAATATAGTGCATGATTATAAATGCCTCGTATATTAT
TTTTGTCTGTATGTGCAAGTTGCATCTCAATCCAAGCACTGTCAAATCCTTGTTCGTGCAGTATTGTCGACATGGTATGG
CGAAATCCGTGACCTGTAGCACGCCCCTTGTACCCAAGTAACTCAATCTCTTGTGACACGCTCTCTTTCGAGATTGGTTT
GCTACGATTGTTCCTACCTATAAAAATATAGGGGTAACGACCGGTAATCGGCTTGAGCTGTTCGAAGAGATCAATCACAT
GGGTGGATAAAGGCACGATATGGGGTCTGCGCATTTTCATCCTTTCTGCCGGGATTTCCCATATCCCCTTTTCAAGGTCT
ACTTCTTCCCACGTAGCAAAGCGCATCTCCTGAGTTCTTACACCAGTTAACATGACTATCTTTGTAGCATTTTTAGTGAT
GATGCTACCGGTGTAGGCCTCGAGATCCCGAATAAAATGAGGCAATTCTTCGGCAGATAAAAATGGATGATGTTTTTGCT
TAGGAACCGCCAGCGCGATAGCTAAATCAGGTGCAGGATTGTATTCAGCTCGGCCAGTTATGATCGCATAGCGATAGACC
TCGCCGCATCTTTGTCGTACTTTTCTGGTCTTCTCTAGTGCTCCACGCTTTTCTATTCGTCGCAATACTTCAAGCAGTTC
TAACGGTTTGATTTCACTGATAGGGCGTTTACCGATAAACGGGAACACATCTTGCTCAAATGTCTTAATGATTTCTTCTC
GATAGGCTACTGTCCAGCGGTCAGCTTTGTTTGCGTGCCATTCACGAGATATGGCTTCGAATGAGTTCTCAGTAGAGAGT
TGCTGCGCAAGTTTCTGGGATTTGCGTTCTTCTACTGGGTCAATTCCAGTAGAGACTTGCTTACGGGCGGTGTCACGCTT
CTCACGTGCTTCTGCGAGGCTTACCAAGTCGTAGCTGCCAAATGACATTAGCCGCGCTTTACCGGCAAAACGAAAACGGA
AACGCCAGCCCTTCGAGCCGTCGGGATTGATAAGCAATGACAGGCCTTGCCCGTCGTTCAATGTATAGGGCTTGTCTTGG
GGCTTTGCTCGTTTGATTTGTATGTCTGTCAGTGCCATGTGTATAAGTCAAAAATGTGTATAAAAAATCTATACACATCA
CTATACATATTTTTCATGGATTCAGGGAGAACGTATCGGACTGTTACGGATGGATTATTTTATAAATCTATTGAAAATAA
ACGTTTTTTAGACTTTCTCGGATGGGTGCGGAGCAACTTTGGCGGAAGATCACAGGAGTCGAACCTGCCCGGGACCGCTG
GCGGCCCCATCTGGATTTGAAGTCCAGCCGCCTCACCGGAGACGACGATCTTCCGCGCCTCGATTGCTACATGGAGGCGG
GGCGCATTATAGCCACTTTCAACCATTTACCACATCCCCCATCACACTTTTTTCTCGGTCTGCTGTCCGCTTTTCCATAC
GTTTAAGTTAAATGCTAACTTATTCATGTGGTTACTAAAATTTTCTCTTACGGCACAATCGCCGTCATAGTAAATAACAA
GCCCAATTCGGTAGCTAAATACGCTATTCCGCTGCAAATGTTGATGGTTGGCAATGGCGGTTGTCGCCTCAAAGAACCCT
TGAGTGTAAAGGGGGAACTCTTCTGTGACGAAAAAGTAGCGACGGTATTGGCCTGATTGCCGTGTTGCTGCCTGCCCTGG
ATGCGGTGCACAGGCGTCTTATCCGGGCGATGGTTCGGACGTGATGTGCGCGATGCTTTGTACCCCGCCACGTCTTTCCA
GACATTCCGAAAAAAATCACCTTATTTAAAATTTTTATTCCTCCATATTTGCGAGCGCTATCACGTTAATTAGCGCGAAA
AGTGTGATCTGCGCTGTAAATATCTCTGAGATCCCGCTTGTTGTCTTATTTTTTGTCCGGAAGGCAGGACACGATTTAGT
ATTGTCGTTATTTCAATGCCCTTTTATATTTATCATCACGGATTGCAAGCGGAGCTTATCTTTTTTAGAGCTTCATCATT
ATTTTTAATCTGTGTAAGGGTAAATGATGCAAATGATTACCTCGCGACAAAACAGATTATTGAAATTCCTTCTTCCGCGA
AGGGAATTTATTACATTGTTAAAAATCGCTGAATACTTAAATGTATCGGAAAAAACTATTCAGCGGGATTTACGCATCCT
TGAACCGTGGCTGGCAGAATGGAATATCGGCATTAATAAGCGTGCCGGTGCCGGGGTCATGCTCAGCGCAGACAATGTCA
CTGACCTGCTGCACCTCGATCAGTTGCTTGGCACTGAAGGTGATGACGCAGACGGCATGATGAACAATTCCCGGCGCGTG
AAAATAGCCTCGCAATTATTAAGCGAAACGCCACATGAAACGTCCATCAGCAAATTATCGGAGCGCTATTTTATCAGTAG
CGCCTCAATTGTGAATGATCTAAAAGTGATTGAGTCCTGGATTGCCCCGCTGGGATTGACGTTAATTCGCAGCCAGAGCG
GAACGCATATCGAAGGCAGCGAAAGTAGCGTGCGTCAGGCAATGGCTTCGCTGATCAATGGTGTTATTAACCATAACGAA
CCGGGAAGCGTAATCTATTCCCGCCTCGATCCGGGCAGTTATAACGCGCTGGTCCATTACTTTGGTGAAGAAGATGTTTT
ATTCGTTCAGTCATTATTGCAGGAGATGGAAAACGATCTTTGCTGGTCTTTGGGTGAACCCTATTACGTCAATATTTTCA
CCCATATTTTAATCATGATGTACCGCATTACCCGCGGCAATGCGCTGCCAAAAAAAGACGACAACGCCAGTACCTTTGAT
GAAAACATCTTTGCCGTTGCCAGTCGTATGATCCAGCGGATTGAACAGCGCATCGCCCACCCGTTGCCGGAAGACGAAGT
CTGGTTTATTTATCAGTACATTATCTCGTCCGGCGTGGTGATTGAAGAGCATAACGACGTCAGCGTGATTGGCCATATGC
ACTCCAGCGACGAAGCCCGGCTGATTACTCACCGGCTCATCGCGACCTTCGCCGATATGGTCGATAGCGACTTTAGCCAG
GATGCGGCGCTTTATGACGGGCTGTTGATTCATATTAAACCATTGATTAATCGCCTGAATTACCAGATTCGCATTCGTAA
CCCGCTGCTTGATGATATCAAAGGCGAATTGCAGGACGTCTGGCGCTTGACCCAGTGCGCGGTGAATCGGGTATTCAGCG
GCTGGGGGGAACAGGCGGTGTCGGAGGATGAAATCGGTTATCTGACCGTTCATTTCCAGGCTGCGATGGAGCGACAGATC
GCCCGCAAGCGCGTATTGCTGGTCTGCTCGACGGGTATCGGAACCTCACATCTGTTGAAAAGCCGCATTCTGCGCGCCTT
CCCGGACTGGACCATCGTTGGCGTGGTCTCTGCGGGAAGCCTGCCGTCCGTTCTGACGGACGATATTGAACTGGTTGTCT
CGACGATCAATCTGCCGGCCATTGCTCTGCCAGTGGTATACGTCACCGCCTTTTTTAATGATGCCGATATTAAGCGTGTG
ACGGAAACGGTTATTACGGAAAAATTGCATCGTGCGACGTCTCTGGTCGTCGAACATTAATATCTGAATCCATGAGGTAT
GTTTAATGGACATAACAAAAATCCTGAATACGAATCGCGTTATTTTAGATATGAAAGCTACGAATAAAACGGAGGCGATT
GAGGAATTAACCGACCTGTTGCAAAAAGATGGCGCTATTAGTTGCCGGGAAACGTTTATTCAGGATGTCTGGCAACGTGA
ATCAGAAGGGTCGACCGGCTTCGAAAACCATATCGCGATACCTCATGGTAAATCTTCAGCGGTGGTCAATACCACCCTGG
CGATTGGACGCACACGCCAGGATATTCCCTGGGAAACCCTGGATGGCAGTAATGTGCGCTGCATTATTTTATTTGCTGTA
CGGCTTGAAGATCAAAACACGACACATATTCGCCTGCTTTCTCAGGTGGCGGGTGCACTGGCGGATGAAGAGATCATTGA
GCAATTACTGGTCGAACGTAGTCCACAAAAGATTATTGACTTGTTTAGTCAATATGCCGAATCCGATGTTTGCTAAATAA
AAAGTGGAGCATGTTATGAATATTGTTTGTGTCGCTGCCTGTACGGCAGGTATTGCACATACGTATATTGCCCGCGAGAA
GTTAATTAAAGGCGCAAAAGCGCTTGGGCATAATATTAAAGTTGAAACTCAGGGCACTATCGGTACTGAAAATGAGTTAC
TGGCGGAAGATATTTCCGCAGCCGACGTCGTTATTCTTGCGGTCGATGTCAAAATAAAAGGAGAAGAACGTTTCATTAAT
AAACGCATCGTGCGAGTTAAAACCGAAATTGTCATTAAATCACCCGTTCAGTTTCTTGAAAAGGTCGAGAAATCATTAGC
TAATGCGTGATCCTTATCTGGAGGTCACATGAGTGAAAATAAAGTTCCTGTTTCTCAGGAAATAAAAAGACATCTTTTGA
CGGGCATCTCGTGGATGATTCCGTTAATTGTGGCGGCGGGCATCTGTATTGCCCTCGGCCAGGTACTCGGCGGCACAAAC
GTTGGAGAAAAAACGGGCACCATCCCCTGGATGCTCAATCAGATTGGCGGCTGGGGAATGGGGTTGATTGTCCCCCTGAT
CAGCGCTGCCATTGCCTACTCCATTGCTGACCGTCCCGGATTCGCGCCGGGCCTGATTGTCGGCTTTGTCTGTGGGCAAA
TTCATACCGGGTTTATCGGCGGGATGCTGGGCGGGTTTCTGGTGGGCTACACCGTCCTGTTGCTTAAACACTACATCCGT
CTGCCGAAATCCATGCAGGGGCTGATGCCCATCATGGTGCTGCCCGTCCTGAGCACCATTATCGGCGGCCTGTTGATGAT
GACTCTGATTGGCAAACCCATCGCCTGGCTGCAGGAAGCGCTGATCCACATGCTGGAGTCGATGCAGGGCGGTTCTCGCT
TCCTGATGGGGGCGATCCTTGGCGCGATGGCAACGTTTGACTTCGGCGGCCCGGTGAACAAAACCATGTCGCTGTTTGCC
GATGGTCTGCTGGTCAGCGGTGTATACGGGCCGGAAGCGGTGAAATTTGTCGGCTCCATTATTCCGCCGTTCGGCATCAC
CCTCTCTTTCCTGCTGACGCGCCACAAATACACCCGCGCCGAACGTGAAGCGCTGAAAGCCGCCTTCCCGATGGGGATCT
GCATGATTACCGAAGGGGTTATCCCGATTGCGGCGCGTGACCTGCTGCGCGTGGTCGGCTCCTGTGTGGTGGCCTCGGCG
ATTGCGGGTGGCCTGATCATGGTGTGGGGCGTGGAAAGCCCGGTTCCACACGGTGGCATGTTTGTGGTTCCGCTGTTTAC
CCATCCGCTGCTGTTCTGCCTGGCGTTGGGGATCGGCACGGTTATCTGCGGCGTGATGCTCTCGCTGTGGAAGAAACCAG
TGACCGAACGTGACGAAGAGTTTGACGAGCTTAGCGATAAGAAACTGAAAGACGAAGAGATCACCTTCACCCTGGAATAA
ACGGAGACCGTATGTTTGCCGACATGAAAAGTATGGTGACCAAAGCCTGGCGTGAACACTATGCGCTTCTGGCCATCAAC
TGTATGAACCTCGAAAGCGCCCGCGCGGCGGTGCGGGTTGCCGAGAAACATCGCGCGCCGATTATCCTGAACCTGTATCA
GGGACATCTGGCGCATTTCCCGCCACCGGTTGCCGTGGCGGTGGTGAAAGCGCTGGCCGACGAGGCCACGGTGCCGGTCA
CGCTGGCCCTTGACCACGGGAAAGATCCGGTGCGCATTCGCCAGGCGTTTCGCGCCGGGTTTAGCGGACTGATGATTGAC
GCCTCTGCCTTCCCGCTGGAAGAGAACATCCGCCAGACCCGCGCGGTTGTTGAGCTGGCCGCCAGCGCCGGGCTGTGTGT
GGAAGGGGAGTTGGGCCATCTGGCCGATGCGCCGCGCTATGACCACGCCACCAATGCGGATCTCATGACGCAGGCCGCCG
ACGTTGAACCGTTTATTGCGCAGACCGGGATTGATCTGCTGGCGGTTTCCGTTGGCACCGCTCACGGCATGTACGCCCCC
GGCATCACGCCAGCTATCGATTTTCAGCGCCTGGAAGAGGTGGCCCGCAAATCGACGGTCCCGCTGGCATTGCACGGCGG
CAGCGGCACTCCGTTTGACCAGATACAGCGTTGCCCATCCTTTGGCGTCGCCAAGATCAATGTCGGCGCGGCGGTGTTCG
AAGCTGGAAAGGCCGCGCTGCTGCATACCCTGTGTCATGACAGTTCCCGCGAACTGGTGGATGTGCTGATCGCCATGGAG
CAGGCCAGCGAAGAAGCCATTATCCCGTATCTACAGGCCAGCGGCGCTATCGGCAAAGCCTGATTCTTTTTTCTGTTACG
CCTTCTATGCCTCTGCAACGACGCACCGGCAGGGCTTGCTACACCCCGAAACTGGAGAATTAACATGTTAATTTCGATGA
AAGAGTTACTGAAACCCACCCGCCAACACGGTTTCGCCATTGGTGCGTTCAACGTGGCGGATAGCTGCTTCATCCGCGCG
GTGGTGGAAGAAGCGGAAGCCACCAACACGCCTGCGATTATCTCCATCCACCCCAGCGAACACGATTTTGTCGGGGATAG
CTTTTTCGGCTATGTCCGCGATATCACCATGCGCAGCCCGGTGCCGTTCACCCTGCATCTGGATCACGGCGCGTCGGTCG
AGCATGTGTTGCGGGCGATCCAGTGTGGATTCACCTCGGTGATGATTGACGGCTCGCTACTGCCCTATGAGGAGAACGTG
GCGCTGACCAAAGAAGTGGTGCGCCTGGCGCATGCGGTGGGCGTTTCGGTGGAAGGGGAGCTGGGCACCATCGGGCAGAC
GGGCACGTCCGTGGAAGGCGGTGTGTCGGAAGTCACCTATACCGACCCGGCACAGGCAGAGGATTTTATTGCCCGCACCG
GGGCAGACACTCTGGCGGTGGCGATCGGTACGGCGCATGGTATCTACCCGAAAGGCATGCAGCCGAAGTTGCAAATGAAC
ATTCTGCGCGACATTGCCGGGCGTCTGGATATTCCTCTGGTGCTGCATGGCGGTTCGGCGAACCCGGATGCGGAAATCGC
CGAGTCCGTGACCCTGGGGGTGGGCAAAATCAACATCTCCAGCGACATGAAATACGCTTACTTCCAGAAAGTGCGTGAGA
TCCTCGCCCGCGAAACCTGGTGGGATCCGAACGTGATCTACCCGGACGCGATCAACGCCGCTCGGGAGGTGATCCGCTAC
AAAATGAAGCTGTTTGGATCAACCGGGAAAGCGTCACTCTACTAAAGCCATGGAGGCGGGTTCGCCCGCCTCTTTCGCAA
TAAGGAAAGGGATATGTACTACCTGGGGCTGGACATCGGCGGCACCAAAATCGCGGCGGTGGTGATGGATGCGCAAGGGC
AGGAAAAGGCGCGCTACCGCTGCCCGACGCAAAAAGCGAGCTATCCGCAGTTTGTGGAGTCGGTGGTCGCCTTTATTGAC
CAGATTCGCCATGACATGCAGCAACCGATGATGACGGGGATTGCCCTGCCGGGGAGCGTCTCGCCGCTGAGCGGGCTGAT
TAAAAATTCCAATATTCAGGTCATTAATGGCCGCGCGTTGCAGACGGATCTCCAGCAGTTACTAGGGCAGACAGTGGTGA
TGGCGAACGACGGCAACTGTTTCGCCTTGTCGGAAGCCTGTGACGGTGCGGGGCAGCGGCATGAAGTGGTGTTTGGTATC
ACGCTCGGTACCGGCTGCGGCGGCGGGATAGCCATTCACCGCCAGCCATTTGTTGGCGCGTGGGGAAATGCCGCCGAGTG
TGGTCACATTACCCTGCCGGGATACCGCGAGCAGCACGATGGCCCGCCGGTGCGTTGTTATTGTGGTAAGGATAACTGCG
TGGAGTCGTTTGTCTCCGGGACGGGGTTGAGCGAGCGCTATCAGTTGTTCAGTGGGCAACATCTTACAGGTGATGCGATT
GTGGCGCTGGCGCAGCAGAATGAACCCAACGCCGTGCGGCAGGTGGCGCGGTTTCGCCAACAGCTTGCCCGCACCCTGGC
GACGGTGGTGAATCTTCTCGACCCTGGCGTGATTGTGATTGGCGGTGGGTTGTCGAATGCAGAGCCGCTTATCGCGAATC
TTGAAGCTGACGTCGCCCCTTTCGTTTTTACCGATCATTTCTCTACCCCTATCGTGAAAGCCCATCACGGCGACAGCAGC
GGCATGCGCGGCGCTGCCTGGCTTGCCATTCGAACCGGGAGAACAGAATGAAACGTTCACAGATTAACTATGCCATTGAT
AAAGCGCACGCCATCGCCGAGACGTTCCGGGTGTGCCTGCCGGAGTTTGCCTTTTTCACCGTCGATGCCTGGCGAAAACA
GCGGCTGGATGAATGGAGTGAGGTGCTGGATCTGCAACTGGGCTGGGATATCACCGATTTTGGCCGCGGCGATTTTAGCA
AAACCGGCCTGACGCTGTTGACGTTGCGTAACGGTGCGCTGAATTCAGCCACCTACCCGAAGCCGTATGCCGAAAAGATG
CTGCAAATCCAGCAGGAGCAGCAGACGCCGTGGCATTTTCATCGCCATAAAATGGAAGACATTCTGAACCGGGGCGGTGG
CGATTTGTGTATGCAGTTCGGCTGGGCGACGGATGAGGCGCTATTTGACGAGCGGCGTGCGGTGGAGGTGCGTGTGGACG
GGCGGCGGCGTACGTTTAAGCCCGGTGAGACACTGGTGTTAAAACCGGGTCAGGGGGTGTGTCTGCCGCCGCTTCTGTAT
CACCGTTTCTGGGCCGAGAAAGCGTTTGTGCTCGGTTGGGAGATTTCGATGGTGAATGACGATAAGCGCGATAACCATTT
CCTCGAGCCCGGCGGGCGTTTCCCAACCATCGACGAGGATGTACCCGTGAAGTGGTTGTTATGCCATGAGTATGGGCGTT
TGAATGTGACGTGATTTTCCCGGATGCTGCTTGCCTTTCTCCCTCTCCCTTTGAGGGAGAGGGCAGGGGTGAGGGGCATT
GGCGGCACGGTTGCCAGGTTCCCGGATGGCGGCGTAAACAACTCGTCCCTCCTGAACAGTAGCCCCGGTAAGCGCAGCGC
CACCGGGGAAAAGGGTTATGGCGTGGGCTGTGTCTCAGTGGGCGCTGGCACAGGTGCCGACGCGGGCGCAGCCGCTTCAC
CACCTGACACCACACCGCCGCGCATCGTCTGTTTCACCTGTTGTTGCTGGGCATTTACAGCGGAAAGCTCACCATCAACC
GTTGGTTTTAACGGCGCATCGGCCTGAATACGGCCCGTGGCGCTCAACTGCAGATTACCGTCGCCACCGATCGGCAACGC
GGGCCATCCCCACTGCTGCAATACATTCATCGGCACGCCACGCCCGTTCAGGCTCACCCGCACGGTGCGGTCCGGCGTTT
GACCGACCACGGCAGTGGCTTCCAGCATCCCTTTCTCGACAAAGGCGCTCAGCTCGGTAATGTTCACCGAACTGCCGTTG
GCGCTTAACGCCAGCGACGGCCTGCGCACATCCACCCGGTTAAAGGTCGCAGCGGCGGCATTGATCTTCACATCGCCATT
CCACACGCCCCACTTGTGGTCGCGAGCCAGTTGCACGTTGGTGCCGTAGCCATCCAGTGACGTCAACTGCCACGGGAAAG
CCGGGTCGATATCAATCACCAGGTTGCGACTGGCGCTGAACCTGGTCAGCGTGACGCTATTCAGCCAGTCGGGCAGGGTG
TCCATCCACAACTGCTTCCAGTTGGCAGGCAGCGTATATTCCAGCCCGACGATGGCCGCATCGTTCAGCACCAGCGCTTT
TCCGCTGCGCGTCCAGTAGCCGGATGTGCGCACCATTCCGTTTTCCCAGCGGGTGGTGAACTGCTGCATCGCGATGCCCG
CCGGGGTAAATTCCGCGTTTATAATCGGGTCGAACAAATGCAGCGAACCGTAGATAAACTCATTGGCATTCATCGACAAC
TGGCCGTCATCCGTATGCCAGTCGCCTTTGGTTAGCGTCAGGTTACGCAGCGTCAGGTCCAGATCGGCAATTGCCCATTC
TGGCCCCTGCAGACGGGCATCGGTCACATCCAGCCGCCCGATTTGCAACGACGGCAGAGTCGTGAGCGGTGCAAAGAAAT
CTTTCAGTGATTTGTCGCTCTGCAGGCGAATATCAGTCAGCCGCAGGTTATCCACCACCCAGCCGCCATCCGCGTCGCGT
CGTGCATTCCCGGTCAGCGAACCCCGCGCCATATCCGCACCGATGGTGGTTAATGTGACCGTGCCTTTATCAATGCTGCC
CTGAATCAACACATTGCTGGCGGGCACGCCGTTAAGCGTCATCGAACCTGCGCTCATTTGAATTTGCGCCTGCGTGCCGA
GCACATTGCCCTCGACAGGCTGCCAGGGGCTTACGCCGCCGGTGACGCGTTGCGCACTCAGATCCCAACCGGTCGCCGGG
CTGTTAAAGGCCATATTGCTCAGTTGCAGACGGTCAGCCTGGAAGGGGAGTGGCGCGGTGGCCGGGGACAGATTCAGCGT
ACCGTCCTGCAGCAAAATGGTGTCGGTGTGGAGAGGGTCGGTGAACTGGCGGCTACTCAGGCCGATATCAACGGTTTTGG
CGACCAGAGTAGCGGGCTGCCCTTTACGGCCAAAATTGACGTTGCGTAACAACACATGGGAAGGCGAGGAAAGCTGGTGG
TCAATGGCCTCAACGGTGAGGTGATATTGACTCTTTTCGTTCACCCAGTTAGTAACCTGCGTTGCACCCCAGCGGGTCTG
CAGCAGGAAATAACCGGCCACCATCGCCAGCAGCAGGACGACAATGACGAAAATTAGCAGCTTTCCAATAAATTTCATGA
TCTTCCACCCTCGTAAGCCTGTACAGGAGTTATGCACGATTTATGCGCATTCCTCAAGGCACGAATGGTGAAAGAGCGTT
ACAGAGGCAACGGAAAACATCCGCTGCCTCTGTTGGGATTACTGCTTATCGGTAGGGAAAACCAGGTTCAGTACGATAGC
GGTGATGCCACCGGCAGCGATGCCGGAAGAGAGCAAGTTTTTCAGCCAGTCAGGGGCGAATTGCAAAATCATTGGCTGCT
GGGAGACGCCCAGGCCAACGGCCAGCGACAGGGCGATGATCATGATTGCGCGGCGGTTCAGCGGCTCGCGGGAAACGATA
CGTACGCCAGATGCGGCAATGGTACCGAACATCACCAGCGTTGCACCGCCGAGCACCGGCTCAGGCAGTTGCTGAACGAA
GGCGGCAACGGCCGGGAACAGACCCATCACCATCAGCATGACGGCAACGAAGAAACCCACATAACGGCTGGCGACGCCGG
TGAGTTGAATCACGCCGTTGTTCTGGCCGAAACAGGAGTTCGGGAAGGTATTGAATACCGCAGAAACAAAGGAGTTCAGA
CCGTTTGCCAGTACGCCGCCTTTCAGGCGATTCATATAAGCCGGGCCGGAAACCGGCTGCTCAGAAACGTCAGAGGTTGC
GGTGATATCACCGATGGTTTCCAGCGAGGTGATCATAAACACCAGCATCAGCGGCAGCAGCAGGTTCCAGTCGATGCTCA
GGCCATAATACAGCGGCGTAGGGATCATAAAGGTGCTGCCCGGCGCGTTGTAAGCCGGGAGCATACCCATCATCATGGCG
ACGAGGTAGCCGACCGCCATCGCAATGACCAGGGAGGCGATACGCAGGTACGGGTTACGCTGGCGGTTCAGCAGAATGAT
GATGGCAAGAACGATACCTGCCAGCAGCAGGTTCTTCGGCGCGCCAAAGGTATGGTTTGCCATCGCGCCGAAGCCACCGC
CCACAGACGTCAGGCCGACCTGAATCAGCGACAGGCCGATGATCATCACCACCACGCCGGAGACCAGCGGGGTAATGATG
CGGCGGGCAAACGGCAAAATGCGGGAGATGACCATCTCGGTACAGCTTGCCAACATCAGGGAGCCGAACAAGGCGGCCAT
CATCGTCGGCACATCGGCGCCGCCTGTTTTCAGTGCGGTTCCGCCCATAATTAATGGCGCAACGAAGTTAAAGCTGGTGC
CCTGAATAGACAGCAGGCCGGACCCGACCGGGCCCCAGGCTTTAATCTGGATGATGGATGCGACGCCGGAGGCGAACAGC
GACATGCTGATGATGTGCTGCGTATCCTGAGCCGGTAAACCCAGCGCCTGGCAAATCAGCAGGCCTGGCGTGATAACACC
AACAAACATCGCCAGCAGGTGCTGTAGCGCGGCAAAAATGGTTTGCGCCAGCGGTGGGCGGTCTTCAAGGCGGTAGATCA
GCTCGCTGGGCTGGGTATGCGCAACCGTTTGCGCATTTTCGGACTCGATGGTGTTGACAGACATCGCAAACAATCCCCTG
ATGGAAAAGCGGAGATTCTATCGGACTGTTTGGTAAAAGCAAACGGTTGCTAAACAATAAAACGTACTTTTATAAAGAAT
GTTGAGAGCGGCAAGTTGGGTTCTAAGGCCCCCCGATTTTAGGTGGTTCGCGCTTTTATCGTTCCGCAGAATTTGCGCAA
TGCTAAAATCATCGGCAATCGCGCATGATAATTAAAAATTAAGGATTGATATGAAAGGAAAAATACTGCTCGCCCTGGCC
TTTTTCTCCGCCGGATGTCTCGCTGACGAATACGATCTGCATACCTGTCGTAATGGCAGTTTCCCCACCTGGCCAGGCGT
CTTCAACCAGGCGAAAGTGAAAACTGATGCCAATGCCAACGTGCATTTTTACCGCGACGATGATGGCTGCCCGGGACAGG
GTGAAGTGTGCGCAACAAAACCGTATCTGGTGGCGGGTGACACGGTACTGGTAGCACAAGAAGTGCCGGGCTGGAGCTGC
GTCTGGTACTCAGGGAAAAAGCATGAATTTGTCGGCTGGATGCCCACTAAGTCCTTAGAAAAGCAGCCGATTCACAACGC
GACGCTCGCCGAATGGACCGGTAAATGGCATGCCGAATTGGGTGACAATGAAATTCATATTACGTCTGTGGGGAAAGGGC
AGATTAACATCGAGGGACAGGCGACCTGGTATGGCGGAAAAGATTCGCAAGGATATGACATTGTCCATACCGGCGATCTC
GATGAGACAATAACGCCACAAGGGAATGCGCTGCACTGGGGAAACCCGAAAGAGGAATACACTTGCAGCGGGGCGGCACA
ACTGGTTAATGGCAACTTAATCGTTCGTGATAGCGGCTATTGCGGCGGCATGAACGTCAGTTTTGATAACGTCTATCACA
AACAGTAATCAGGCGTTTGAATAGCGCTCTGTTTCCGGCATCCAGCGCTCGATAAGGGCTTCGGCCTGCCGGGGATAGCG
TTCGTGAATATGACGGGCAATGCGCTGCACTTCCGGGATCATCGCCTGGTCGCGCAGCAAATCAGCCACTTTGAACTCGG
CATTCCCGGTCTGACGGGTGCCGAGCAGTTCGCCGGGGCCGCGAATCTCCAGATCTTTTTGCGCAATCACAAAGCCGTCG
TTACTGTCGCGCAGTACCTGCAGGCGTTTTTGCGCGGTTTTCGACAGCGGTGATTTGTAGAGCAGCACGCAGTGTGAGGC
TACCGCGCCGCGTCCGACACGGCCGCGTAGCTGGTGGAGTTGCGCAAGACCCAGACGCTCCGGGTTTTCGATAATCATCA
GGCTGGCGTTGGGCACGTCCACGCCCACTTCGATCACGGTGGTCGCCACCAGAAGATGCATCTCGCCCTGTTTAAAAGCC
TGCATCACCGCCTGTTTTTCCGCAGGCTTCATGCGTCCGTGGACCAGGCCGATATTCAGCTCCGGCAGGGACAGCTTTAA
CTCTTCCCACGTGGCTTCCGCTGCCTGGGCTTCCAGCAGATCGGACTCTTCAATCAACGTACAGACCCAGTAGGCCTGGC
GACCTTCCCCGGTACAGGCGTTGCGTACGCGATCGATAATATCGCTGCGTCGGGTATCCGGAATGGCAACGGTGGTCACA
GGCGTTCTGCCCGGTGGGAGTTCGTCGATAACCGAGGTGTCGAGATCGGCATAGGCGGTCATCGCCAGGGTGCGCGGAAT
GGGTGTTGCGGTCATGATCAACTGGTGGGGATGGAAGCCCTGTTGCTGGCCTTTCTCCCACAGCGCCAGGCGCTGATGTA
CGCCAAACCGATGCTGTTCGTCGATGATCACCAGCGCAAGGCCGTTAAACTGCACCTGTTCCTGGAAGATGGCGTGCGTG
CCGACGATCATTTGTACCTGGCCGCTGGCAATGGCCTCTTGCTGCGCCTGGCGTGCTTTGCCTTTCTGCTTACCCGCCAG
CCAGCCCACTTCCACGCCGAGCGGCGCGAACCAGTTGCGGAAATTGTTGGCGTGTTGTTCAGCCAGCAGCTCGGTCGGCG
CCATCAGGGCCACCTGATTGCCGTTCGCGATCGCCCGCAATGCCGCCAGCGCCGCCACCAGCGTTTTCCCGGAACCCACG
TCGCCCTGTACAAGGCGCATCATCGGCACATCGAGCGCCATATCGCGTTCAATTTCTGCCACCACGCGCGCCTGCGCGCC
GGTAGGTTTGAACGGCAGCGAGGCCAGCAGGGCATTTTTCAGCGTATCCTGAGGATTCAGCGGCTTTGCGTGATAACGCT
GCGCCCCGGCACGCAACGCCAGCATGCTGAGATTGTGTGCCAGTAACTCTTCGAGAATTAAACGTCTTTGCGCCGGGTGT
TGCCCGGTTTCCAGCTCAGCAAGCTGCAGTGTCGGCGGCGGACGATGCAGAGTGCGCAAGGCTTCCGGCAGTGTCATCAG
CCCCTGTGCCAGCTCTGGCGGTAGCAGTTCAGCAATCGCGCAAGTGGCAAGCAGGTCCAGCGCCTGGTCGGTGAGCTTGC
GCAACGTCGCCTGTTTTATCCCCTCGGTCGTCGGATAAACAGGCGTTAAGGTTTCCTGTAATTCCGGGGTACTGAGATCG
CCCTGAACACGGTATTCCGGGTGGATCATCTCTGCGCCGAACTTCCCGCGTTTTGCTTCACCGTAGGCCAGCACGCGACG
CCCGGTCGCGAGGCTGTTTTTCATCGCCGCGTTGAAGTTGAAAAAACGCATAGTCAGAATGCCGGAACCGTCGCTTATCT
GGCAGGTCATCATCCGACGTCCGCCAAAGGTAATGTTGCAGTTCAGCACTTCGCCTTCCACCGTGGCATAAATGCCCGGC
AGCAGGTCGGCAATGGGGTAGAGTTGGGTGCGATCTTCGTAGCGTAGAGGCAGGTGCAGCAGTAAATCCTGCACCGTGTG
CAGGCCGATTTTTGCAAGTTTGCTGGCCTGCGCCGCACCAACGCCGGTAAGGGTATTGAGGGGAACGGCATCCAACAGGC
GACCTTGCATAGGCGTTATCTCGCAGCCTGCATGGTGGCCCACCAGGCGTCGTCGGCGTCCACTTCGCCATGCTCGTTGA
CGCGGGGATAAGGCAGACCTTTGCGTTTTGCCACGCGCGCCAGTACCGGGTAACCACCTTCAAACAGCCGACGCTGTTGT
TCTTCATCCGGCAGCATGCTGTTTTCGCGCAGGTACATGCCAGCATTTTGCCGTTGGCGCTGGGCTTCGTAGAGGATAAG
CGCCGAGGCGACGGAGACGTTCAGCGACTGCACCATACCGATCATCGGGATGATAATGTCCTGATCCGCCAGATCTAATG
CTTCCTGGCTGATCCCGGTTTTCTCCTGCCCCATCAAAATACAGGTGGGACGGGTGTAGTCGATCTCGCGAAAATCTACG
GCTTTGTCTGAGAGGTGTGTCGCCAGGATCTGCATGCCCGCCGCTTTCAGTTGGGAAACGGCGTCACCGATGGTCGGGTG
CGTTTTCACTTCCACCCAACTGTTGCTGCCCGCAGCGGATGACAGCATGGTATGCATGCGACGACTCGGCCAGACGGCGT
GAACTTCATGTACGCCGACGGCGTCTGCGGTGCGGATAATGGCAGAAACGTTATGCGGTTTGTGGACCTGCTCCATGCAG
ACGGTCAGGTCCGGTTGACGTCTGGCTAGCATCTCGCGGATTCGCGCATAACGTTGTGCATTCATATACACTTCATCCTT
CAAATTGCCTCAGCGTTAGCTGCACTCTCTCACCCCAGTTACGTACTTCTGTTCGCGCCTGGGGTTTCATTCGCTTGCTG
CCTCGATGCAATTCGAATGCTTTGGTGTAGGACATACTAGTTTCGGTTACGAGTGACTTTAATCACATCCGGCATGACGC
GGATTTTGCGCATGATGTTCGCCAGATGGACGCGATCGCGAGACGTCAGACGGATAAAGGCGCTGTAAACGCGGCCGTCT
TTTTCTTCCGTGTTCAGGCTTTGAATATTGGAAGACGCGGTGTTGATTGCCGCAGTCAGATTCGCCAGTGCGCCCTGATG
GTTGAACATATCCACCTTGATTTCGGTGATAAATTCCTGCGCGGTGTCCTTGTCCCACTCAACGGCCATAAACTTCTCTG
GCTCTTTCTGGTAGCCACGGATGTTACGGCAAGATTCATGGTGGATAACCAGCCCTTTGCCGGGGCTAACATGCGCTACA
ATCGGGTCGCCGGGAATCGGACGACAGCACTTCGCGAAGGTGATCAGCACACCATCCGCACCTTTGATCGGCAAATGTCC
GCCACTTGCGCTGACACTCGTGGCGGTACCGGTGCTTTGCGCTGTCGCCGTCGCTTCGCCCTGCTGCAGGTTCTTCGCCA
CTACCACGCTCATGGCGTTGCCGAGGCCGATTTCTGCCAGCAGATCGTCAAGCGAGGCAAGCTTCATGCGGTCCAGCTCG
CGCTGAATATGTTCTTGCGGGATTTCCGCCAGCTTACGGCTTCCACCCAGTGCGTGGTTGAGCAGACGGCGGCCAAGGCT
CACCGAATCATCACGCTTGAGGTTTTTCAGCAACTGGCGAATTTTGGCGCGCGCTTTTGAGCTCACGACAAAGTTAAGCC
ATGCCGCGTTCGGACGAGCGCCCGGCGCGGTAATGATTTCTACGGTTTGCCCGCTGGAAAGCGACTGCGACAGAGGATAC
GGCTGCCTGTCGACACGTGCGCCCACACAGGCGTGGCCGATGTCGGTGTGAACCGCATAGGCGAAGTCGACCGGAGTCGC
GCCTGCTGGCAGTTCCACGATGCGGCCTTCCGGGGTGAAAACATAAATCTCATCCGGGAAGAGATCAGATTTAACGCTCT
CAATAAATTCAAACGAGCTGCCTGCGCTCTGTTGCAGTTCGAGCAGGCTTTGCATCCAGCGCTGGGCGCGGATTTGCGCG
GTGGTGCTGGTTTCGCCGTGCTCTTTATAGGCCCAGTGCGCCGCGACCCCCATTTCCGCCATCTGGTCCATGTCTTCGGT
GCGAATTTGCACTTCAACCGGGACGCCGTGAGGACCGATCATCGAGGTGTGCAGAGACTGATAGCCGTTCGCTTTTGGAA
TGGCGATATAGTCTTTAACGCGACCCGGACGCGGTTTGTAGAGGCTGTGCATCTGGCCCAGCACGCGATAGCAGGTGTCG
GAATCATGGACGATAACGCGGAAGGCGTAGATATCCATAATCGAGTGAAAACGCTGCTCTTTGAGCACCATCTTGCAGTA
GATGGAGTACAGGTGTTTTTCGCGACCGCTGACGCGACACGGAATTCCCGCTTCCTGCAGACGCCCTTCAATTTCAGAAA
GGATCTTCTGAATCATCTCTTTACGGTTACCGCGCGCAGCTTTTACCACTTCTTTAATGACGCGATAACGGTTCGGATAC
AACGCTTCAAAGCCCAGCTCTTCAAGCTCGGTTTTAATGTGATGAATACCTAAACGGTGCGCCAGCGGGCTGTAAATTTC
GAGAGTTTCACGGGCGATGCGGCGACGTTTATCCGGGCGAAGAGAGCCCAGCGTGCGCATGTTGTGGGTACGGTCGGCGA
GTTTGATGAGAATGACGCGGATATCCTGCACCATCGCCATAATCATCTTGCGAAAGTTTTCGGCCTGCGCCTCTTTCTTA
TCGCGGAACTTGAGCTTATCAAGCTTTGACACCCCTTCTACCAGTTCGGCAACGCTTTTGCCAAATAGCTGTTCCATGTC
CTGGTAGGTTGCGGGGGTATCTTCAATCACGTCATGCAGCAGCGCGGCCATCAGCGTTTCGTAGTCGAGTTTCATCTCGG
CCAGGATACAGGCTACGGCAACCGGGTGCGTGATATAGGGTTCACCACTTGAACGTGTCTGGCCCTCGTGAGCGTCACGT
GCAACGAGATACGCCTGCCGAAGACGCTTGATCTGGTCTTCCGGCAGGTAGTTTTGAATCAGTTGATTCAGACTTTCAAA
CAGATACAAGGGCGACCCGCTTATTGATTAACGACGACCTTCAGCAATAGCGGTAACGGCTTGTAATTCAGCGGCTTCCT
GCTCTTGCTGTTCCTGGCGCTCACGTACGTCGAGGATCTGGTTGTTGATCAGACCTTCTTCGATTTCGCGCAGCGCGATA
ACGGTGGTTTTATCGTTTTCTTCCGGTACCAGCGGATCCTTTCCGCCTACCTGCATCTGACGAGCGCGACGCGCGGCGAC
CAGTACCAGGTCAAAACGGTTACCAATTTTCTCTACAGCGTCCTGAACAGTTACGCGTGCCATATTTAAAATGCTCCACA
GATGGTGATGGACTGGGCATGATACTGAATGTGAGTTCAGTCTGCCAACAGTTTGCTGATTAAAGCGTCATGTCGCTGCA
TCTGGCGGCCCATACGCAGACGTTCGGCGCGAATGATGGTTTTGAGGTCGCCCAGGGCGGTATCGAAATCATCGTTCACA
ATAAGGTAATCATACTCTGCGTAATGGCTCATTTCCGCAACTGCTTGCGCCATGCGCTTTGCGATAACATCTTCGCTGTC
CTGACCGCGACCACGCAGACGTCTGTCCAGCTCGATTTTCGACGGCGGCAAAATAAAGATGCTGCGCGCCTGCGGCATTC
TCATGCGGATTTGCTGCGCGCCCTGCCAGTCAATATCCAGGAATACATCTACGCCGGTTTTAAGAACTTGCTCAATCGTA
GCGCGCGATGTGCCGTAATAATTGCCAAATACCTCGGCGTGCTCAAGGAAGGCGTCATCATCAATCATCGCTTTAAATTC
GGCATGATTAACGAAGAAATAGTGTTCACCGTGCACTTCACCCGGACGCGGCGCGCGCGTGGTGTGTGAAACAGAAACCT
GGGTGTCATACAACGGTTGGGTTTTTAATAAAGCCTGAATGAGGCTTGATTTACCCGCGCCACTGGGGGCGGAAACAATA
TAAAGCGTGCCTTGAGCCATGAGAGTCTTTTGTATGTGAATTGCGAAAGGAAACTTACATACGTGCCTATTATACACAAC
GGCGCAACGTGACGTAGCCCTCGTCACACTTTTTACTGTGGATAATGGTGTTTTGCGCGCCTTTTCCCTGATTTGCCACC
CTTTTTCTGCAAACGGTGAAAAACGCCGGAACCCACCTCGCAAACTCTGTTTTACTGCCTCGAAAACCTATTTCCGTCGC
GATATACCCGCTGCATTCAGCTAAGGAGACGGCGAAATGTGGATAAGGATATTTATGATGATCGGCGCGGTGGTCTGGAG
CGTATGCAGTAACGCGGCCTGCCCGGTGTGGGCGCCAGCGCGAGCAGAACAAGAGATTGCACAACTGGAAAAACAGATGG
CGCAGTGGAATGAGGATTACTGGTTGCAGGGCGCGAGCGCCGTGAGCGACGATGTTTACGATAATCTCAATGCCCAGCTT
GCGAACTGGCGGCGCTGTTTTGGGCAGGAGATGGTCCGTGATGCGCCAGCCGTAGCGGGCGGTACGGTAAGGCACCCGAT
TGCCCATACGGGGGTTGATAAACTGCGTAATAAAGACGCGCTGCGTAAATGGATGGCGGGTAAAGCAGCGCTTTGGGCAC
AGCCGAAAGTGGACGGCGTGGCGGTCACACTGGTCTATCGCCACGGCAAACTGGAGCGGGTCATCAGCCGGGGGAATGGG
CTGGCAGGCGAAGACTGGACGGAGAATGCCCGCCGTATTCCCGCACTGCCGCAAACTGTTACCGGCGCACTGGCAAACAG
CGTCTTACAGGGCGAGCTGTTTTTAAAGCGCGATGGTCATATTCAAAAACAGATGGGTGGCATGAACGCCCGGGCCAAAG
TGGCGGGCGCCATGATGAGACGAGGCGGGTCGGATGTGTTAAGCGACATTGCCGTCTTTGTCTGGAGCTGGCCGGACGGG
CCGCAAGCGTTAGCGCATCGCCTGCAATTATTAACGCAGGCAGGGTTTGACTGGGTGGAACGCTACAGTGTGCCCGTCAG
CAATATCAATGAGGTTGCGGTCCTTCGCGAGCGCTGGTTCACTACCGCGCTGCCCTTTGTGACAGATGGCGTGGTGGTAC
GAAGTGCTCAAGAGCAGCAAGGAAAACAGTGGCTCCCGGGGCAGGGTGTCTGGGTCGCGGCATGGAAATATCCGCCAGTC
GAACAGGTCGCCGAGGTGAAAAATATCCGCTTTACCGTCGGGCGTACCGGGAAAATTGCCGTCGTTGCCCATCTGGAGCC
GGTACAACTGGACGATAAACGTGTGCAGCGGGTCAATGTTGGTTCCGTGCGGCGTTGGCAGGAACTGGATATTGCGCCTG
GCGATCGGGTAGTGGTAAGCCTGGCAGGGCAAGGGATCCCACGCATTGATGATGTGGTCTGGCGCGGGCAAGTTCGCGTT
AAACCGCAGCCGCCTGCACCGGTTTTCACGCCGCTCACCTGTTTTTATGCCTCGCCAGAATGTCAGGAGCAATTTCTGGC
CCGGCTGACGTGGCTGAGTTCAAAGCAGGCGCTGGATATTGAAGGGCTGGGGGAGGCGGGTTGGCGTGTATTGCATCAGG
CGCATCGGTTTGAACATCTCTTTTCCTGGCTGGCGTTAACAGAAACGCAGCTACAGGAAACAGCCGGGATAACACCTGCT
CGCGGACGGCAGCTTTGGCATCGCTTCGAGCTTGCCCGGGAGCGGCCCTTTGTGCGCTGGGTTTATGCCCTTGGTCTGCC
GTTAACGACGTCGGCAATTCAGGCCGCCGGGGATACCCACTGGCAGCAGATGCAGGACCGAGGCGACCAGGCGTGGCAGC
GCCTGCCGGGTATCGGTGCCCGGAAAGCCCGCCAGATCATGACTTTTATTCAGGAGCCGGTGGTTAAGACGCTGGTGGCC
TGGCTGGGTGAGCACGGAATTGCTGGCTTTTAGCGCCGTCACTTTTGCAGCAGCGATGAGGTCTTTCGCTATGAGGACCA
TATTTTGCTTTGCGATGTTCCCACGTGTTTATCTCAAGGGCATGATCCCGTGGGGCCTGGCGCGATTGTGCCCTGGATAA
TGGCGTATTTTTTGTGCATTTCCGAACCCCTGGCAAGCGTCACATTTTTCAGGGTGGTTACAATCGGATTGCTGTCGCTG
TCTCCCTGAAATGTCAGCATACCTGCCGTAAGCACTTTCACATGCTCAAACGTGATATCGCGAAAGATGGGGAGCAGATG
CCCTTCTTTAGGTTCGTAGCGCGTGTCCAGAACAATCGGTTTTTTCACGTTTTCCATGCAGATATTGCGATAGGTGACTC
CGGTGACCAGACCACCGCGCGAACGGTCGCTTTTAATGCGCAGCCCGTTAGTTGTGCCGTTCAGGGTGAGCTGGTTGACG
TCCACATCACTCACACCTTTATTGACCTCGCTACCAATGGACATGCCGTGCCCGGAGCCAAAGCGGTTATCCACAATGGA
GATATGGGATGCGCTGGCATTCCCGGCTTTAATGGCGACATTATCGTCCCCGGTGCCGATCACGCTGTGGGTGAGCGTCA
CGTTCGTCGAGCCCATAGGGTCAAAACCATCCGTATTACGTGCGAAAGCAGGGGTGTCGATAGTGATCCCCCACAGGGTC
AGCCCGTTGCTGCGGTTGCCCACTATGTGGAAATTCGGCGCGTTTTTGAGGGTTATCTGATACAGCGTGATATCTGAGGA
GCTATCAATCTGGATTAAGCGAGGCGCATTCTGCTTGCTGTCGCTTTTTTGCGCCTCTTTTGCCAGTTGCCACCATGTCT
GGTTTCGCCCGGCCATGACCGTGCCACCCTGACCATCAATTGTCCCCTGTCCATAAATCCCGCTGCCAACCGCGTCCTTA
ATCCAGATAAACGGTTTACAGCCCTTCCCTGAGCTATCCAGCGTGCCGCAGGTCTGGTTGCCTGTGTCGAAGCGGGTCGG
GTCGGCAACAGCCCTCAGCGTTGCTCCTTTATCAATCGCAAGGCTAACCCCTGATGGCAGGCTGAGTGGGCCACTGTAGA
AGGTATCCGTGTTTTCTGCTGCGGCCAGATGCACTGTTTTTCCGCGAGCGCAAGTATTGAGCGCCGTCTGGATTGCCTGC
GTTGCATCGTCTGTTCCGCTGGCATAAAGGGTCTGACAAGGCGGCGGTGTGACGGGTTGGGTGACGGTGCGCGTATCTCC
TGCCTGTGCCCCTGCGGCACAGAGCATCAGTATGGCCGTTAGCGTACGAACATGAAGCGGTCGCAAGGGTGAAGACATAA
AAAGTCCGGACAGGTGGAAACCTGAAAGTCACAATACCGGGGGCGGTACGAACCTGTAAAGCGATGGCCGGGAGCGGAGA
GCAGAAAATAAAAAACCCGCAGCGTTGCGGGCTTTCAGGGCGCGGGCGCAGGATTATTCGATGTTCTGAATCTGCTCACG
CATCTGCTCAATCAACACTTTCAGCTCAATGGCTGAATTGGTGACATCGGCATTGATAGATTTAGACGCCAGGGTGTTCG
ACTCACGGTTGAACTCCTGCATCATAAAGTCGAGACGGCGGCCCACAGCCTCTTTCTTCTTGAGGATGTTGTAGGTTTCT
TTAACGTGCGCTTCCAGACGGTCAAGCTCTTCGGCAACGTCGATACGCTGTGCCATCAGCACCAGCTCTTGTTCCAGTCG
ATTATTTTCCAACTGGACCTGCGCTTCTTCCAGTTTTGCTACCAGGCGGTCGCGCTGCCATTGCAGGATTTCCGGCATCT
GTGCACGCACGTTTTTCACTTCAGTGCTGACGCCTTCCAGACGCTGCTCAATTAAGGCTTTCAGCGCCTGGCCTTCGGTC
TCGCGGGCGACGATAAAATCGTCCAGCGCGCCATCGAGGGCAGACAGAATTTCAGCGGCAATCGCGTCCAGATCCTGTTC
CTGAGCGGCCATAACGCCCGGCCAACGCAGAATATCCACCGGGTTGATTTCGCCTTCATCGCTCTGCATTTTGACCCAGT
TGGCGGCGTTCACCAGCTGTTTTGCCAGTTTCTCGTTGAGAATCAGTTCGCTTTGGGCGCTGGCGTCAGGTTCAAAACGC
AGATTACATTCGATTTTCCCGCGAGTCAGACGCGTACGGATGCGCTCGCGAACCACAGGTTCCAGGCTACGAAATTGTTC
CGGCAGACGGAAGTAAGTTTCAAGATAACGCTGGTTTACCGAGCGCAGTTCCCATGAGGCAGAGCCCCAGCTACCCTTGA
TTTCACGCCGGGCGTAGGCGGTCATACTGCGGATCATAGACGTTCCCGTTTTTTAAGGAGAGATGCGGGGATTATAGCTT
TCATGGGCTTATCAGGATAGGAATAACCTTGGTAAGCCAGTATAATGCGCAGCCACATTCGTAACAGCCGGAGAAATCAT
CATGCGTCCATCAGGCCGTAGCACCACCGAGGTGCGTCCCGTCACCCTGACCCGTAATTACACAAAACACGCAGAAGGCT
CCGTGCTGGTTGAATTTGGTGATACCAAAGTGCTGTGCACAGCCACCCTTGAAGAGGGTGTGCCGCGTTTCCTCAAAGGC
CAGGGCCAGGGCTGGATCACCGCCGAATATGGCATGCTGCCGCGTTCCACCCACACCCGTAACGCGCGCGAAGCGGCGAA
GGGCAAACAGGGCGGGCGCACCATGGAAATTCAGCGTCTTATCGCCCGTGCGCTGCGTGCGGCGGTAGACTTAACGGCGC
TGGGTGAATACACCATCACCCTGGACTGCGACGTGATTCAGGCCGATGGCGGTACCCGTACTGCCTCCATCACCGGAGCA
TGCGTTGCGCTGGCCGATGCGCTGAACGCGTTGGTAAGCGCAGGCAAACTGAAAGCGAACCCGATGAAAGGGCTGGTGGC
GGCGGTTTCAGTCGGCATCGTCAATGGCGAAGCGGTTTGTGATCTGGAATACGTGGAAGACTCCGCAGCGGAAACCGATA
TGAACGTAGTGATGACCGAAGATGGGCGCATCATTGAAGTTCAGGGCACCGCCGAGGGCGAACCGTTCACCCACGAAGAA
CTCCTGACCTTGCTGGCGTTGGCCCGAGGGGGAATCGAATCGATTATTGCGACGCAGAAAGCGGCGTTGGCAAACTAGTT
TTTAAGGCGACTGAGAAGTCGCCTTTTTTTTGTCCATAGAAAAGTGAAATCCTTTCCCAGCCAGCGTAATCGGCGAAGAC
CGTTTGAACGCGGACAGCGCGGAAAATCCGGAACGTACACGAAGTACATGAGGATTCGAGCACTGCCCGGGTTAAAACTG
GCAAGTAAGATAGCCTGATGGGATAGGTTTTAAGATGAGGAGCGAATCCATGAAACAGTATCAGCGTGAGTTTATTGAGT
TTGCGCTTAACAAACAGGTGCTCAAGTTTGGCGAGTTCACCCTGAAATCCGGGCGTAAGAGCCCCTATTTCTTTAACGCC
GGCCTGTTTAATACCGGGCGCGACCTGGCGTTGCTGGGCCGTTTTTACGCCGCCGCGCTGGTGGATTCGAAAATTGATTT
CGACCTGTTGTTTGGCCCGGCCTACAAAGGTATCCCTATCGCGACCACCACAGCAGTCGCGCTGGCTGAGCACCACGAGC
GTGACGTGCCGTATTGCTTTAACCGCAAAGAGGCCAAAGACCACGGTGAAGGCGGCACGCTGGTCGGCAGCGCATTGCAG
GGCCGCGTCATGCTGGTGGATGATGTGATCACTGCCGGTACGGCAATTCGCGAATCCATGGAGATAATCCAGGCGAACGG
CGCGACGCTGGCAGGTGTGCTGATCTCCCTTGATCGTCAGGAGCGTGGACGCGCGGATATTTCCGCGATCCAGGAAGTGG
AGCGCGACTACGGCTGCAAAGTGATTTCAATTATCACCCTGAAAGAGCTGATTGCTTATCTGGAAGAGAAGCCGGAAATG
GCTGACCATCTGGCCGCGGTGAAGGCATATCGGGAAGAGTACGGGATTTAATAGTATTCCCGGCGTACCTGGGATAGATC
GAAAGAGTTGCCCGGATAAGGCGGTTAACCGCCATCCGGGATAACTTATCGCTTATTGCAACTGCGCGGCCAGCAAGGGC
CAGCGTGCTTCAAACTCATCGGTCGGACTGTATTTGAACTCGCTACGCACATAGCGCGACAACATCCCTTCACAAAACGA
CAGCAACTGACTTGCCAGCAGCGTTTCGTCAGTGACGTAGCCTTCGCCTTCACGCATCTTCTTTTCGCGCAGCACCTGGC
GAATCTGGGATTCGATACGCTCGAAAAGCTGATTGATACGCCCTTGTAAGCGATCCTGTTCAAACATCAGCGCATGACCG
GTAAGAATGCGGGTCAGCCCTGGATTACGCTCACCAAACCCCAGAATCAGTTGCACAATCAGACGCAGGCGCGCTGTGGT
GTCCTTTTCATCTTTCATGATCAGGTTGATACGGGTAATCAGACTATCTTCGATAAACTCAATGAGGCTATCGAACATGC
GTGTCTTGCTAGGGAAATGACGGTACAAAGCGGCCTCGGAGACGCCAACAGACGCCGCCAGTTTTGCCGTCGTGATGCGT
TGACTTCCATCGCTGGATTCAAGCATCAGTGCCAGAGACTGAAGTATTTCTTCGCGACGATTCCTTTTCGCGGTTTGTTT
TTCTGCCATGTTGCAAAATACCCCTGAAATAAGCGCTTATCAGGCGAACATCCACGCGGCGGCCGCAAACCGGTGTTTGC
GGAAATGTTATGGCGTTATTTCGCCGCAGGATGCGTTAAATGGGCTGCTTATTTACGCCCGGAGTGACCGAAGCCACCTT
CACCACGATCTGTGGCGTCAAACTCTTCAACCAGATTAAATTCAGCCTGAACGACCGGGACAAACACCATTTGCGCGATG
CGCTCACCGGGTTCAATGGTAAAGCTGTCCTGGCCACGGTTCCAGACGGACACCATCAATTGCCCCTGATAGTCAGAGTC
AATAAGTCCCACCAGGTTACCCAGCACAATACCATGCTTATGGCCGAGGCCAGAGCGCGGCAGAATCACTGCGGCAAGCG
ACGGATCGGCAATATGAATCGCCAGACCGGTCGGCAGCAGGGTGGTCGCGCCCGGTGCCAGCTCTACGGCGTCATCGAGA
CAGGCACGCAGATCAAGGCCGGCAGAACCGGCGGTGGCGTAGGTCGGCAGTGGGAATTGCTTGCCTACACGCGGGTCCAG
AATCTTAACGTCGATTTTTTTCATCATAACGGGTAACGATCTCGTCCAGTAATAAGTGGCCTAACTGTTCCTTGCTCTTT
AGCGGTAAATGTTTATCGCCATCCTGCCAGAAAAGATGCAAAGCGTTATTGTCGCTATTAAACCCTTGATTTGATTGCGA
AACATCGTTAGCGCAGATCAGGTCGAGGTTTTTGCGGGCACGTTTTTGCCGGGCATATTCTTCCACATTATTTGTTTCGG
CGGCAAACCCAACGACATAGGGGCGATGCTCGGTCAATGCGGCGACACCGGCGACGATATCCGGGTTTTTGACCATTTTT
ATTGTTAATTCATCGCCTTGCTTTTTGATTTTCTCGTCGGCAATGGCGGCGGCGCGATAATCCGCGACGGCGGCACAGCC
AATAAAAATGTGTTGCTGCTGAGCGAGACCCTGTACCGCGGCCTCCATCTCCAGAGCGGTGGTCACGTCAATCCGTTTGA
CCCATTCTGGCGTTGCCAACGACACCGGGCCTGCCACCAGCGTCACGTTAGCGCCACGACGGGCGGCCGCCGCAGCGATG
GCAAAGCCCATCTTGCCGGAGCTGTGGTTTGTAATATAACGCACCGGATCCAGCGGCTCGCGGGTCGGACCGGCGGTAAT
CATGATGTTCAGATGTTGCAGATCGTTGACAGGCGAGAAATGCGCGGCGGCGAGATCAACGATGGTTAGCGGATCCAGCA
TCCGGCCCGGCCCAATGTCGCCGCAGGCCTGGCTGCCGCTGTCCGGGCCCCACAATAACAGGCCGCGCGAGGCCAGCACC
TCTAAATTATGCTGAGTGGCGGCGGCGCGATACATCTGCTGGTTCATGGCGGGCACAACCGCAACCGGAGAAGGCGTGGC
AAGGCAGATTGTTGACACCAGGTCATTGGCCATACCGGCGGCGACGCGCGCGATTAAATCGGCGGTGGCGGGGGCGAGAA
TGACCAGGTCGGCCCATTTGCCAAGCTCAATATGGCCCATTGCGGCTTCGGCGGCCGGGTCGAGCAGACTGTCGGAAACC
GGGTAGCCAGAAACCGCCTGCAGGCTCAGCGGCGTAATAAAGGCTTTCGCTGCTTCGGTCATCGCAACGCGCACATCGGC
GCCGCGATCGCGCAGACGACGCACCAGTTCAGGCGCTTTATAAGCCGCGATGCCGCCGCTTATGCCGAGAACGATTTTTT
TACCCGCCAGACTCATCATGACTCTTTCCTGTTGGATTTCACCAGAAGGCGGGCATTTTATCACAATCCTGGTGCTGTCG
TGCTTTTGCCCGTCGTGCTCTTTGCGAGGTATTACGCAAGTGTGGCGATCCCGTGTCGATAGCCCTTTTCGCTTGTGGCA
GCATGGTGCGTAAAAGGGAGGATTCGACATGGATATAGTTTATTTACCCCCATTGCCCAGAGAAAAAATGATGAGTGCGG
GCATTGAGTCGCTGACGGATGTCGAGCTACTGGCGCTGTTTTTACGCACTGGCACACAGGGGAAATCAGTGATGACGCTT
TCCCGTGATTTGCTGCAGCACTTCGGCTCACTCTACGGGCTGCTCTCGGCGGACTATAAAGATTTTGCCAATGTTAATGG
CATTGGGGTGGCGAAATACGCGCAACTAAAAGGCATTGCCGAGCTGGCGCGGCGCTACTACAGCGTTCGGCTACTGGAAG
AAACATCATTGTTAAGCCCGGAGCTGACCCGGGAATTTCTGCAAAGCCAGTTGACGGGCGAAGAGCGCGAGATCTTCATG
GCGATCTTTCTCGACAACCAAAATCGGGTGTTGAAGCATTGCCGTCTTTTTTCCGGCACCATTAATCAGGTGGAAGTGCA
TCCGCGCGAAATTGTCCGCGAGGCGATTAAAGTGAATGCCGCCGCCGTGATCCTTGCGCATAATCATCCTTCGGGTAGCG
CTGAACCCAGTAAAGCGGATAGAATCATCACCGAAAGGGTGGTGAAGTGCTGTCAGTTTATGGATATTCGTGTGCTCGAT
CATCTGGTGATAGGCCGTGGAGAGTACGTTTCGTTCGCAGAACGGGGCTGGATTTAGACCTCTTTGGGCGATCCATCGGG
ATCTTTGTCTGTTCGGGACTTGAGCACATCGCCGACTCAGCGTATACTACGCCACCTTTGAGAATCTCGGGTTTGGCAAT
TGGGCCTGGCTACACGAGTTCGCTTAGAACCGTCAGACCAGGCTGTGAAAGCCTGACGAGGCGCCAATACCCCATACGAA
GCTCGAGCTAATTTGATTTTTGGAGAATAGACATGTCCCGAGTCTGCCAAGTTACTGGCAAGCGTCCGGTGACCGGTAAC
AACCGTTCCCACGCACTGAACGCGACTAAACGCCGTTTCCTGCCGAACCTGCACTCTCACCGTTTCTGGGTTGAGAGCGA
GAAGCGTTTTGTCACCCTGCGCGTATCTGCTAAAGGTATGCGTGTAATCGATAAGAAAGGCATCGATACAGTTCTGTCTG
AACTGCGTGCCCGTGGCGAAAAGTACTAAGTACTTAGAGGAAATAAATCATGGCTAAAGGTATTCGTGAGAAAATCAAGC
TGGTTTCTTCTGCTGGTACTGGTCACTTCTATACCACCACGAAGAACAAACGTACTAAGCCGGAAAAACTGGAACTGAAA
AAATTCGATCCAGTTGTCCGTCAGCACGTTCTTTACAAAGAAGCAAAAATTAAATAATTTGCGCTTTCTTTGTACGAAAA
CCTCGCTTCGGCGGGGTTTTTTGCATTTTGCCCTTCGTAGTTTGAGCCGCAGATACGTTAGCTGTGTACGCTCACCCTGG
TCCCCTACTCAGGTAAGCGCCCGGGATTCACTTCTTGCCGCCTTCCTGTGACTCAAATTACATTGGGGAAATAAGGAGAA
ATAAACATGCCAGAGTTACCCGAGGTAGAAACCAGCCGCCGCGGTATTGAACCGCATCTGGTCGGCGCCAAAATTCTTCA
TGCTGTCGTCCGTAACGGGCGCCTCCGGTGGCCTGTCTCGGATGAAATTCATCGCCTGAGCGACAAACCGGTTCTCAGCG
TGCAGCGCCGTGCCAAATACCTGCTGCTGGAGTTACCGGACGGCTGGATAATCATCCATCTGGGGATGTCCGGCAGCCTG
CGTATCCTCACCGAAGACCTCCCGGCGGAAAAACACGACCATGTCGATCTGGTGATGAGCAATGGCAAAGTGCTGCGTTA
CACCGATCCACGACGCTTTGGCGCCTGGCTGTGGACGAAAGAGCTGGAAGGTCACAATGTGTTGGCGCATCTGGGGCCGG
AACCGTTAAGCGAGGCGTTTAACGTCGATTACCTGCAACAGAAATGCGCGAAGAAGAAAATCGCCATCAAACCCTGGCTG
ATGGATAACAAGCTGGTGGTGGGGGTAGGCAATATCTACGCCAGCGAGTCGCTGTTTGCTGCCGGGATCCATCCTGACAG
ACTGGCCTCGTCACTGTCGCGCGAGGAGTGTGAGCTGCTGGTGCGGGTGATTAAAGCCGTTCTGCTGCGTTCGATTGAGC
AGGGCGGTACCACGCTGAAAGATTTTCTGCAAAGCGACGGTAAGCCCGGATATTTTGCGCAGGAATTGCAGGTCTATGGA
CGTAAAGGAGAGCCGTGCCGGGCGTGTGGTACGCCGATTATTGCGTCAAAACATGCACAGCGGGCGACCTTCTATTGCCG
CCAGTGCCAGAAGTAAAGTGCGGTGGTTGCGTTTATCCCGGCTCGCGCTGCGCTTAACTGGGCTATAGGTTGCGGACTGG
TAGCCCGGACAAGGCGCGTCAAGCGCCGCCTCCGGGAAGAACGCCCTACAGCTTTTTCAGCAGCGCCTGGTGGACATTCG
CTGGCAGGAAATGAGTGACATCACCGGCATGGCGCGCCACCTCTTTTACAAGGGTGGAGGAAATAAACGACCACTCTTTT
GATGGCATCAGAAATACGCTTTCCAGGTCAGGCATCAGATGGCGATTCATATGCGCCAGTTGCATCTCATATTCAAAATC
TGCCACCGCACGCAGGCCACGAATCAGAATGTTCGCCTGCTGGGCGCGCGCAAAATTGGCCATCAGATCGCTAAAGCCCA
TCACCGTGACGTTCGGAATCTGTTTGGTTGCTTCCTGAGCCAGCGCCACGCGCTCATCGAGCGTAAACATTGGTTTTTTG
CTTGGGCTGGCGGCAATCGCCATCACCACTTCATCGAACATGGTGGCGGCGCGGGTCACGATATCAATATGCCCGTTAGT
GATGGGATCAAACGTACCGGGATAAATTGCTTTTGTGCTCATCGCTTAGGCTTTCTCGCTGTAACCGTGGTTTAGCGCCC
ACAGTTCGGTGTATTTGTTGAAAGTATACTGCGCATTGACCACCGCGAGCAGCCAGCCTTGTTTGCCATCCAGCACGCCA
CCGCGCAGCAGCAGCGTTTTCAGGAATGCCCCCAGCGTATGGGTGAAAATACCCGCCAGCGATGCCTTCTTGCCCTTCTG
ATGACGTTCTTGCGCCCAGGCTGTGGCGTAATTGAGCTGTTTGCGCTGAAAGCTGGCGAAATCACGGCAGGTTAGATGCA
GCAGGTCGCCTTTCAGTTCGATAACTTTTGCGCCTTGGGTGTCCAGTGACTCATGTACGAGACTGGCGTTGTACTGGTAG
CGCTCGCGTGGGTAGAGCCGCATCACCCGGTCAGGGTACCAGCCACTGTGACGCATAAAACGTCCCAGGAAAAAGTTACG
GCGGGCGATGCTGTAAACCGCATCCGGCTGTGGGGCATCAAGTACCGCGCGAATAGATTGCGCCAGTTCCGGTGTGACCC
GTTCATCGGTGTCAATCATCAGGACATAGTCACCGCTGGCAAAGCGTTGCGCCTTCTGGCGCTGAATACCATAGCCCTGC
CAGTTGGTATCAGTGAAAACCTTTACTCCTGCCGCGCGCGCGACCTCTGACGTTGCATCCTGGCTGCCGGAATCGAGCAG
GATAATTTCATCGGCCCATGCGACTGATGCTAAGCAATCTGGCAGCAGGTCTGCCGCGTTTTTGGCGATCATGACCACCG
ACAGGCGTTGAGACATTAATGGCTCCGCTGAGGCAAATACGGTTGCAGGAGTTGCAGCAGACGCGTCAGCGCGCCCTGGT
TCTGATGCAGGACTTCAACGGCGTGGCGACCACACCACAGACGGTAATCTTCGTCGGTCAGCAAGGTCGAGACCTCTTTG
ACCAGCGAGTCGGCATCGGTGACGGTAATCAGGCCATCAGCGGCTTGCAGACGCGCGCAGATATCTTTGAAGTTGAAGGT
GTGCGGGCCCATCAGCACAGGAATGGCATGTGCCGCCGGCTCCAGCGGGTTATGACCGCCGCGCTCGACCAGGCTGCCGC
CAACAAAGGCCATATCAGCAATACCGTAAAGCAGCATCAGCTCACCCATGGTATCGCCAATAACGACCTGAGTACTGCCG
GAAGGAATTTCACCCGAGCTTCTCATGATGAAACTAAAGCCGCCTTTGCGCACCATTTCGCGGGCGTCAGGAAAGCGCTC
CGGGTGACGCGGCACCAGGATCAGCAGTAAATCAGGGAACGTCTCCAGCAACTTGCGATGTGCCTGCAGGATAATTGCCT
CTTCGCCGTCGTGGGTGCTGGTAGCAATCCATACTTTACGGCGAGGTGCCCACTGACGCCGCAATGTTATGGCTTTGGCG
GCTAATTCCGGGGTGACGGAGATATCAAATTTCAGGCTGCCGGTAACGGCAAGCTGGCCCCGTTTCAGGCCCAATTGCAG
AAAACGATCGCCATCTTCCTGGGTTTGCGCGGCAATTAAGGTGATTCTGCTGAGCAGACGACGCATAAATCGCCCCAGTT
TGCCGTAGCCTTTGGCCGAACGGTCCGACAGGCGCGCATTGGCGATCACCAACGGAATTTTGCGACGGTTCAGCGCGGCA
ATCATATTGGGCCACAGTTCGGTTTCCATAACGATCACCAGCTTTGGGCGGACCGTATCGAGAAAACGGCCCATCGCGCC
GGGCAGATCGTAAGGGAGATAGACGTGATGAACATCTTTGCCAAAGGCAGACATCACCCGCTCTGAGCCCGTCGGTGTCA
TGGTGGTGACGGTAATGGGCAGCATGGGATAGCGGTGGCGTAATGCACGTACCAGCGGAATGGCCGCCAGCGTTTCGCCA
ACGGAGACGGAATGCAGCAAAATACCGTCCGGCTTCACTTTATTACGGCAAAAACCATAGCGTTCAGCCCAGCGTTTACG
GTAAGCCGGGGCCTTGCGGCTGCGAAGCAGAAGCCGCAGCCACACCAGAGGCTGAATTAAGTAGAGCAGGATGGTATACA
ACAATTCCAAGCGATTATCCGTTTTTTGAGTTTCGGCGGGCAAATTCTAAGCATTTAGCCCGCTTAAAGCTATCTCTTTG
GCGCATTGATACTGCGCCAGGGCTATAGCGGGAATGCGGCACACGCTATGCGACATCGCGGTATTTTTTAATCCGAAAAT
AACGGCGCCCCAGACGCCAGCGTAAACGCAATGAACTGGCATTGGTCCAAATCAGCCGCCAGATTCCACGATCGAAAAAC
TCACTGATGATAATACGTTTTTTCGCTTCATCTTTCATTTCATCGAACGTATGAATAATGCCAAGCCCCTCTTTGGCGAT
TTGCCAGCGACAGGCGGAGATGTTACGCGCCTTATCCGGGTAACGCTTATTGATGGCGTCCAGCATCTCTAGAATTTTCA
TGTAATGGCGCGCTGAGCGCATCAGCGTATCGTCATTGTCCGGCTTGTGCGACACCGATTCCGAATGAATGTAGTAGTCA
TAAAAGGATTCACTGGTGTACTGCACGCGTTCTGCAGCCAGCAGCACTTCCGTGGTCCAGGGAATATCCTGATGACGCAG
CCCCGGTTCGAAATGAAAATTGTGCCGGGTAATAAATTCCCGGCGATAGATATTCAGCCAGGTGACGTGCAGAAATTTGC
GCGAGTCGAGCGCGGTTTTCAGCCAGACGTGGCCCGGCAATACCGGTGTGGAAGATAAGCGCTCAGGTGGGAAAATAGGG
TGGCTTTCACGGTTCTTTTCGTAAACATAGCGGCCATTACAGGTGGCAACATCAAGATTGCCTTTTTCAGCCATGTCCAG
CAGCGTGCGGAACATCCCAGGGTAGAGCTTGTCGTCAATATCCGGGAAGGTCAGGTATTTACCTTTCGCAATGGCAAGGC
CGGAATTTCGCGCGACGGAAACGCCCTGGTTTTCCTGCTGAATTAGCGTAACGTTTTGCATTCTGTCGCGCCAGGCATCG
ATAACGGCCAGGCTGTCATCGGTCGAACCATCGTTTACCAGGATCAGTTCATAGCTTTCAAGCTGCTGTTGTTCAATGCA
TTCAAAAAACTGTGCGAGAAATTTCCCGCCGTTATACACCGCGACCACGATGCTCAGTAAAGGGTTTTGACTCATAAAAG
ATCCGGTATCGGTAAGGTGCCTGTTACTCTTTGCCCAACTGGCGATATTGCTGACAGATTGTCTCCACGCTGAATTTTTC
CAGCGCAGCCTGCTCAATAATCGGCGGGTTAGTGTAAATGCTTTGCATCGCCTGAGCCAGCGCAGGGCTATTGAGGTCTG
CAAGCCCTTGCGCCAGCGGGCCCGTCAGGATCTCCGGGATGCCGCCCGGACAACGGGTACTGGCAACGGGAGTGCCCAGA
ATCAGCGCTTCTATGACCACATTGCCCAGGCCTTCGCTATCGGAGCTGAGTACCAGCATGCGTGCCTGCTTCATCCATGA
ATGTGGGTTGCTCTGAAAACCTTTAAACAGCACGCGGTCCGCCACACCCAGCTTTTCAGCCAAGGCGCGCAAACGCTCTT
CTTGCTCTGGTTTGCCCTGGCCGAGCATCACTAACGGCGCGGTGATGTGACTCAGCGCATAGGCTTCAATCAGGCGGTCC
TGACGTTTTCCGGGATGCAGGCGCCCGACGTGGATAATGTAATCCTGCCCGGCCATCTCAAAGGGAGCCTCGGCGCTTGC
GCGGATCGCGGCAATATCAAAAGGGTTATAGATGGTTTTCAGTTGTGCAGGCTGAATGGCGAATTGTTCGACCAGGTCCT
GCCCGACGGCGCTGGAGACGCTAACGATATTACGCCCCTGGTAAACGCGTTTAATTTTCTGCTGTTTTAGCCAGCGGTCA
AAGCCTGTCCGGTGGCCAAGATAAGAGGTTGAAAACACGCCATGCAGACAGAACCAGAGGTTGTGCGAGCGCAGCGTTTT
ACTGCGCGACACAATACGATCGGTTTTATGCAGGTTAGATAACACAAGGTCGAAACGACCAGACCGTTCGGCATCAACGA
CCGCATCGTCAAGCTGGCGCGCACGACGTGAAATCTCCGTCAGCTTACGCCAGGGCTTACGACATTTATCGGCGATAACC
CGGTAATCCAGCCCCTCAGGCAGAGGATATTCGCAGACGTCGCGCAGTGAAAAGAGTGATACCTCATCGCCCTGGCGTAA
AAAAGTCTCTGCGAGCGTCAAAACGACTTTCTCGGCGCCGCCGCCCGGTAATCCATCAATGATAAACAGTATGCGCATGG
TCATTTCACCAGCTTCTGGTAAAGGGCAAGTAATTGCGTCGACAGACGCCCGGCGGTGCAGGACAAAATACGCTCCCGGG
CATGCAGGCCTTCGCTGGAGCCTAACGCGCGTGCGGGGAGCGCCATAACGGCGTCCTGCAATGCGGGAATATCCAGCGCA
TCGCATACGTAGCCATTCTGCCCCTGAACTATGAATTCCTGGCCGCCGCAGCCGGTCGTGGTGATGACCGGTAAACCACA
GGCCATTGCTTCCAGAATCACATTGGGGAACGGATCGTAAAGGGTTGGCAGCAGCAGACCATCCGCCATTTGATAGAACG
GTAGCGTCTCTGTTTGCATGCCAAAGAAATGCACCCGACTGGCGCAATTGAGCGATGCCGCCAGAGATTCGTAGCGACGC
TGGTCTTTATCTTTGCCAACGACGAAAAGGTGGCGATCCGTGGGGGCAATAGCGCGAATGGCCGCATCCAGTCCCTTACG
TTCAAAGCCCGAGCCGACATAGACCAGGCAGGTTGCCTGTAGCGGGATCCCGCGCGCTTGTCGCAGGGCTGCAAACGTCT
CTTCATCCGGCGGTGTGAAACGCTGATTATCGATAGCGTTGTAAATCACGTGGATTTTTTCTGCCGGCAGGCCGAAATCC
GCAATGATCTCCTGCTTTATCATCTCAGCGTTGCAAATGACGCCACGCAGATGGTCATGCTGGTACATCTCGCGTTCGGC
ATTCATCACATAGCGGTGATAGCGGTCAGCGAACAACAAGGCTTGTTTCCAGCCGGGGAGAATTCGCGCGCGTTGCTCCA
GCCAGCGGCGGTGCACGCCATCACCAGCGCGATACAGGTCGCACCCTGGGATGCGCTCATGGCTTTGCACAAGATCGAAC
TGTTTGCTTTCCCAAAGCGCTCTGGCGGCGTTGGCGAACCCGCGTTCGCGGCTGATGCGTCCCCATTTTCTGGGGTTACA
GATATGAATGTGCCAGTCCGGTTTTACCGGCCCCTGCCACTCGCGGGTGATGACATTCAGTTCGAGATTGCTACTATCGA
GCGCTTCCAGCGCGCGTGAGACAAAACGTTCCGCGCCGCCATCAGGGCGGTATTTCTGTCTGACCAGCGCCAGGCGAAAT
TTACTCATGCTAAAACCCTTCTTGCCGCGGCGATAACCTCTTCCTCAGGAATTAAATCCAGGTAGCGTTCATCAGTGCGG
GTATCAATCGCATCCGGATCGGGAAGCGGGCCGTAATCGCCAGCCCAAATGACTTCGCCCTGAGCCTGCCAGGGACGCCA
GAAGGTCAGTTTAGAGGGGCCAAACAAGGCAACCAGCGGCGTATTCAGCGCGGCGGCCATGTGCATCGGTACGGAATCGA
CGCCAATAAACAGGCGGGCGTGGTCAATCAGCGCACCGAGCTGGCGCAGCGTCAGTTTACCGGCCAGCGAGACCAGGCGT
GCATCCGGGCAGCCTGCGATAATGGTATCGACCATCTGTTTTTCTTTGGCGTCCGGGCCAGAGGTGAGCACAACGGTGTA
TCCGTCAGCCGAGAGCGCGTTAATCACCGTGCTCATCCGATCCTCTCGCCAGCATTTAAAGAACCAGCGTGAGGTGGGTT
GCACGACGATATAGCCCCCGGTTAACCCTTCTGGTAATAATGCTTTGCAGGTCTGCCAGTCCGCCTCGCTATAGCCCATT
TTGGCCGGGGCATTTTGTACCTCTATGCCCAGCGGCGCCAGAATGGAGAGATTTTGCTGGACCGTATGCCGGCTGTTATG
GGCCTGTGTGGAAGCCAGAACGGTATGGCAAAAACGCCAAATGGGGTGACGGCGTTTCGGGAAATCAAAGCCGATGCGCT
GTGGGGCGCCGGTAAAGCGGGTGACGATAGCGCTGCGCCATTGGTCGGCCAGGTTCAGTACCAGGTCGTAATGTTGCTTG
CGTAAAGTGCGCAGAAGCCCCCATTCCATCGCGATCAGGTGCCGCTGCCCCTGTTTTTTCCATTTTCGGTCAATGCCGTA
AATGTGATGGATATCGGTGTTGGCGGCGAGCATATCCCGTGTCTCTTCATACAGCAAAACGTCGATTTTCGCGTCAGGAT
AGCGCTGGCGAAGTGTCTGAATCACGGGTGTAATCAGCAGCATATCGCCATGATGGCGTAGCTTTATCACTAAAATGCGC
GCAGGCATTTTGCTGTCGAAAGGGCGGGTTTCGGGCGTCATACGGTCTTCTTAATCCGATCACAAGCCTCTGATTCTAGG
TTATCAGATGCATTGAGAGAAGCGTTGTATTGCTCTACCATGACCGGATAACTAAGCCTGAGGACAAAGACGTGCAGAAA
CCGGCATTTCTTATCACGATCGATACAGAGGGTGACAACCTCTGGCAAAAAAATGACAGTATCACCACGGAAAATGCGAA
ATATTTGCCGCGTTTTCAGGCTGTGTGCGAAAAGTATGGTTTTAAACCGGTCTATCTGACTAACTACGAAATGGCCATCG
ACCCGTTTTTTATTGAGTTTGGCCAGGACGTGATTGCCCGGGGGACGGCAGAAATCGGCATGCATTTACATGCCTGGAAT
AGCCCGCCAGAGACGCCGCTGACCGATAACGACTGGCGCTACAAACCCTACCTCATTGAATATTCCGACGCACTGATGCG
GGAAAAGGTCGATTTTATGACCAAACTCCTGCAGGACACCTTCCAGACCAAAATGCGCAGCCATCGTGCCGGTCGCTGGG
CCTTTGATGAACGTTATGCGCGTCTGCTGATCGAATATGGCTACGAGGTGGACTGTTCCGTCACACCAAAAGTGAACTGG
AAAACCGCGAAAGGGGCACCCCAGGGAACCGGGGGTACGGATTATCGCCAGTTCCCGTTGCAGGCCTATTTTCTTGATGA
AAACGACATCAGTAAGCCCGGCAATTCGCCGCTGCTTGAGGTGCCAATGAGCATTCAGTTCAAGCACTCGGCGCTGATGA
ACAGTATCAAACAGGGCTACGACAAACTGCGCGGTAAATTGCGTTCGCCTTCTGTCCATTGGCTACGCCCGATGGGCGGC
AATGTTGAGACGATGCAGCGGGTTGTGGAGCAGACGCTGGCGCAGGGCAACGACTACGTTGAGTACATGCTGCACTCGTC
TGAATATATGCCGGGCGGGAGCCCGACATTTAAGAATGAACAGGATATTGAGCGTCTGTACGATGACCTTGAGTCCTTCT
TTACATGGCTGCAGCCGCGCGTTCAGGGAATGACTCTGGCGGACTATTATCAGCAGAAAACATCAAAACTATAAGACTTA
TGCCCCACTGCCGCGTTGTGGGACACTCATGGGATTTGACTGATTTACGTTAAGTCACCATGTTTATGATGATAGTAATT
ACTCAGAAGAATACTCATGATCGAAAAGAAAAAAATCCTCTTTATCGCTGAAATGCTGGCAGGAAGAGGAGGTATGGAAA
ATGTTACTCGACAGGTCATATTGCAATTAAATGCCGATCCTGAGTATTCGGCAGGTCTTTTTCTTCTTGATAGCGATTGC
GAATTTTCCGCTTCGTCCTGGCGTGAAGGTATTGTTTGGGGACAAAGCAAAAGGATCACTCGTAACCCAAAAATTACACG
CTTGATGCATGCTGTCATGCTGGCGTTATTTATTGCGAAACATAAACCAGATCATGTCATTGCGATGAACACCATTCCAT
GTCTCATTGCCAGGCGCGCAATTACACTTTCTCGTGTAAAGACAGTTTTATCCACCTGGATGCATTTGCCGCCCAATGGC
AGATATCGGCCTCGTTACCTGATGCGTGCTGACCACCATTTCGCCATCAGTAGGGACATTGCAAATCAACTGGTCGCATT
AGGGGCGGCGCCAGACTCTATCGACGTGGTATTTAACCCCGTCAGAAAGGTGGCGACTGTGATTAAGCGGCCCGAGAGTT
TGAAGATGTTATACCTCGGCCGCATCCATTTCACCGGGCAAAAGAATCTTAAAGACCTGCTTGATGCTGCGAGCAAATTA
ACAACCACCTGGTCTCTCGATATTCTGGGGGACGGTGAGGATTATGCTCGATGCCTGGCCTATGCCGACAGCCTGGGAAT
TGCACAGCACATTACCTGGCATGGCTGGCAGGACAACAGTTGGGATTACATTGAGAAAAATATTAAAGAGGTTACCTGCC
TGGTGCTGATCTCCTCAATGGAAGGATTGCCACTGGTTCTGCTAGAGGCCATCGCTCGTGGTATTTATTGTGTATCTTCT
GATTGTGTCAGTGGTCCTTCGGATATCATTAAAGACGGCATCAATGGGCAACTCTATGAGACGTACAATGTCGATGAGTT
AGTGAGTATCCTTGATGCGCCTGATTTTTGTAAAACACTGCCGGATCAGGAGATTGTGAAAGACAGTATCCATGATTTTT
ATGAAGATGCCTATATGACGAATTTCAAAAATATATTGCAGCAACGTAAGCAAGGTACATTATGAAGAATGTATCAATAA
GAAAGAATTACCCAGAATTAAGTGCTAATCTGTTTTTTATCATGCTGGTACTGTCATTATCTACTACCCTTTTTACTATT
GGTTTTTCTCAAAAAATATTTTATACGTTAGGTTATGTCTCTTTTTTCATTGTTTGCTATGCGTATTTTAAACGCCGTGA
ACTGTTTGCAGTCGTTACGCCAGTATTTCCCTTGATTTTGGCCTTACTGATAACTGGTGTCATTCGATATTGCTGGTTTG
TTTATTCTAAGTCAGATACCTCAAATTTTAGTGAGTATGACCTTAATAATCTAAGGAATTATGATCTCAGTGGTAAACGC
TTTATTTTGTCAGCGTTTATGATTGGTGCTGCATTGGTTTTATCTAAGTTCATTACAGCAAAAACCATTACAATTTGTAA
AGTCATTCTTTTTGTGGCTATTGTTATAACTGCCGGTGTTGGCTGCTACGAATATTTTTATGTGACTCATGAGCGGATAA
AATTAACGGCGGATGCAGCAAGCAGTTCATCGTATATGATTCTGATGGCTTATGCTTCTTATTTAGCGCTATCGAGGCAA
ACATCACAAGCCTTAGAGCATCTCTTTGACCTGTTTTATGCCGCGATCATTTTCGCGTTATTAATACTTTGTGAAACCCG
GATTTCCGTTCTGGCATTTATTGTCGTGACAGTACTGTATCTCTTAATGAATGGCGATTTAAAAAGGTATGTAAAGGGTC
GGACAATTATTATTGCTAGCTTTGTTTTAGCTCTCTTCATTATTGGTGTTACAAACCAGCGCTGGGCCGAAGGGATAAAA
AACATTGAAGATTATCAAACTAATAGCTCAACATCGTTGGGGGCAAGGGTAGCAATTTGGGACAGTGGCATTCACTTTGC
CAGCCATCATTTTCTTTTCAGTACGCCATATCAAAGGACGACATTTGCGCAGTCATATATTAAGGAACACCATCCAGGTA
ATCTGGAGGGATATACCAATGTCAGATACAACATGCACAATGAATTCCTTGAAATATTAACTTTGCAGGGTGTTTTTGGG
TTGCTATTTTTTGCTTTGATTTATCTTTCCTATCTGCGAGTTGCGATAACCAAAAGAGTATTTACGTCAGCGGCGCTCCC
ACTATCCGTTATGTTTGTCTGCGGTCTGGCGGATTCCGTATTGATTAATGCTCAGACGGCTATGCTTTTCCTGATTTCGC
TAACGTTATGCGCTATTTCTTTTAACAAGCAACGATAGTATGAGGGGGGAACCATCCCCCCTTAATTATGCATGACTGTT
CGTCGTATGCTTATGAAGCATATGTCCAACGGCATCGATAATGTCACTGACTTTAATGGTTGAAATGGGGTGATATTTGT
CCTTAGTCATGATCTGAACGGCTGCATCATATCCCGGACCCCAAATATCATTGTTATGATATTTACCATGCATCTCGTTA
CCATATAATGCAACAAGCGGTTTATTATACGTCGCAGCAATATGTACGATAGCGGTATCCGGCGATATGATCAGATCAGC
ATGGGCAATCAGAGCCATTGCGCTGTATAAAGTCGGGTGTGGATTTTTGTAAACCCCATCGGGTAACTCGATATCAAATC
GCTTATTGGGATCAAAGTAGACTATATTATAATCAGGGTGTTTTTGACGTAGTTCAGAAAAAAGCTGCCGCACCTGCGTG
ACAGACATTTCTCTTTTAGCATCGGCAGCAAAAGGGTTAACGATAATATTTTTTGCATTAGGCAAGGTTTGTAGGAAAGC
CGTTGTTTCGGTATTGATAGCATCCGGATAGAACAGTTCGTAAGCTGTACTGGAGTGGCTAAAATTTAGCTCATTCATGA
GCAAGGCGTAGCGATGAGTGATGTGTTCCTGATAACCCAGAAAGGCGATGGTTTTATTGTAGAGGTTATATTGCTCTTTA
TTAAAACCGAGAGCGTTTTTCGCTTTAATTTTCTTTAAAAAATGGAAACTGGCGGGCGATATTTTATCACCCATATCGAT
TACCAGATCGTAATCCTCAGCCGCCAGTTCAGTCGTGATGTTTGGGTTATCATCGAAGTGTATTTTTCGGATGTGCGGAT
TGTGCTCAATCACCACAACATTACTGCGCGTTGCCAGAATATCAACCGTATAGCCGTTGGTCTTAAGTTCTCTAATCAGC
GATGTTGAGACAATCATATCGCCAATCTTACCGTCGTTGCGTAGAAGCAGTACTTTACTGATCGTCCGCAAATCAAAGGG
TCTTCTGACCGGTTCATCCCATATCCATTTCGCCATTCGCATGCGCAATGCTTTCATGAAATAGTTACGTTTCCGGTTCC
ATGCGCGTAGGGTCGCAAATTTTTTCTGCTTATGCGGTTTCATTATTTATTCCTGGATTTGAGCAATGTTCCTTAGGTGC
AGGATTTACTGTGATGTCTGATGTGATACCGGGCCAGCAGACCACGACAATCTTATGCACAGATGCAGGCGGTGATAAAA
GAGGAATAAGCATGCGTATTTTTCTAATGGGAGTCGATATAGTGATCGTTTTTTAGAATTTCAAAAATACGATCTGCCGT
GATTGTGTCCATACTTCGTGTTGCGCTAGCCATCTCGCGCTGGTTTTTACCGTAACCGCCGATCAACCCTGGATCTGTTG
GCCCGTAGAGCGTCAAATTCGGGCGATCCAGTGCCGCCGTTAAATGACTCAGACCGGTATCGACGGAAACCACAAACTTT
GCCCCGGCCAGCACCTGAGCGACGTTCTCCAGGCTCATGCGTGGCAGGACATCAACGAAATCATAGCCCTCGGCAAGGCG
TTTTGCCCGTGCCTCTTCATGCGGCGCGCCCCAGGGGAGCTTAATACGCAGACCGCTGTTAGCCAGCAGGCCAATCAGCT
CGCGCCAGTGGCTCTCAGGCCAGTGTTTATCATCACGCGTTGTGGCATGTAAAAAGACAGCATACGGCGCTTTCAGGCCG
CTGCTATTGGGAAAATGACGGGCAATGGCGTAATCACCCTGAGTTTGCGGTTTGTCGTAGCCCAGGCTTTTCGCGAACAG
TTCACGGGTGCGTTCCACCGCATGCTGCTGCTTTGCAATGTGGTGACGACGGTTATAGAACAGGCTCGCCAGCGGTTCAC
GCGCGGTTTGCCAGTCCATCCCATGTTTGATGCCGTGGGCCAGACGTGTCACCAGCGCGGCGCTTTTTACCAGCCCTTGA
GCATCGATGATAACGTCGTAATATTCGGCCTGCACGGCGTGACGAAATGCGCGACGCTCTGCTTTTACAGGCGCAGAAAA
CCACGCTTTACGCCAGCGGCGAATCGCCACGGGAATTACCCTGTCGACCGCATCATGCCACGACGGGATTTGCGCAAAGT
TTTCTTCTACCACCCAGTCAAAGCGAATACCTGGAATGGCCCGCACCGCGTCAGTTAACGCAGGCAGGGTATGCAGTACA
TCACCCATTGAAGAGGTTTTAACGATAAGAACCCGCATGCGTTATCCTTCTTCATTCAGCAACAGCGTGTTTAGCTCGCT
CAATACCTGCTGCGGGGTAATGTCGATCAGGCTCTGATGATAGCCTTCGGCGGCATCGCCTTTGCGTACTTTGTGGTAGC
CGGTAATCAGGCGAATCACCCGCGCTTTGTGCGACAGCGGTGGCGTGAAATCCGGGCTGCTTGGCCCATAAAGTGCGACC
AGCGGGCGATTGAGTGCTGCGGCAACATGCATCAGGCCAGAGTCATTGCTGACGACCGCTTTACAGGATGCGAGCAGAAT
GACCGCCTGTTCCAGTTGGGTTTCTCCAGCCAGATTACGGCACCAGGCCTGCTGTTCAACGCTTAGCGTCGCGAGAATCT
GATTGCCTGCTTCATGATCTTTCGCCGAACCAAACAGCACAATTTGGAAGCCTTCATCAATTAGCTGTTTTGCCAGTTCC
GCATAGTGATAGTGTGGCCAGCGCTTGGCCGGACCAAACTCAGCGCCGGGGCAAAAACCGATCAGCGGACGTTCTGCTGA
GAGGCTAAAGGCAGCACAGGTCTGGCCTTTTTCGCTTTCAGTCACCTGTAACTGCGGCCACAACAGCGGTTGCGGCAAAT
CTTTCGCCGATGCCATCACGCCTTTATCGTAGGCCAATGCAACATAGCGTTCGACCATTAGCGGCCAGGCCTGCTTGTCC
AAAACACGCACATCGTTTAGTAAGCCATAGCGCATTTCGCCGCGCCAGCCGGTACGGTGAGGCACGTTGGCAAAGAACGG
CACCAGCGCCGATTTAAAGGAGTTTGGCAGGACGTATGCCCGGTCATAGCGTTTTTCCCGTAGGCTGTGACCCAGCTTAC
GGCGTTCGCCAAGTTCCAGCGCGCCGTGGCCCAGCGGCATCGGAATCGCCTCGTTGACTTCCGGCATCCGCGATAACAGC
GGACGGCACCACGCGGGTGCCATCACGTCGATAATCGCCTGGGGGTAGCGCGCTTTGAGCGTGCGATAGAGACTTTGCGA
CATCATCATGTCGCCCACCCAGGACGGGCCGATCACCAATATTTTCATTCACTTCATCCTTCAAGCTGTCTCTGCGTTGG
CTGCCTTTGTTCACCCCAGTCACATCGTTATTCTATGCTCCTGGGGACTCACTCAGTTGCCGTCTTGATACCGCTTTAAT
GATTTTATGAATGGGTGCCGTTATCGCGGTTCAGCCAGGCCATATATTCCGTTACGCCTTCGGCAACGGTTTTGAATGGC
TTGTCATAGCCCGCGGCACGCAGGTTGGTTAAGTCAGCCTGGGTGAATGCCTGATAGCGGCCTTTCAGTTTATCCGGGAA
CGGAATGTATTCGATGCTGCCTTTTTTGTGGAACGCCAGCGTGGCATCGGCCACGGCCTGGAAAGATTCCGCACGGCCGG
TCCCGAGGTTGAAAATACCGGATACGCCATTTTCCCAGAACCACAGGTTGACAGCGGCCACATCGCCTACATAGACGAAG
TCGCGTTTGAAGCTGTCGCTGCCTTCAAACAGTTTCGGGCTTTCGCCATTATTCAACTGGGTGTTGAGGTGGAACGCTAC
GCTCGCCATGCTGCCTTTGTGCCCTTCGCGCGGCCCGTAAACGTTGAAATAGCGGAAACCGACAACCGGAGAGTTGGCTT
CCGGCAGGATCTGGCGCACATACTCATCGAACAGGAATTTAGAATAACCATAGACATTTAGCGGTTTTTCATATTCACGT
GATTCGATAAAGTCGCTGGTGCGCCCGCCGTAGGTCGCCGCAGAAGAGGCGTACAGGAACGGAATTTCACGTTCCAGGCA
GTAGTGCAGAACCTCTTTGGAGTACTGATAGTTATTATCCATCATGTACTTACCGTCCCACTCAGTGGTAGAGGAGCAGG
CGCCTTCGTGGAAAATAGCCTCGATATCACCGAATTCTTCACCCGCCATAATCTGGATAAGGAAGTCTTCTTTGTCCATG
TAGTCGGCAATATCCAGATCCACCAGGTTCACAAACTTGGTGCCGTCTTTCAGATTGTCCACCACCAGAATGTCGGTGAT
GCCTTTATCATTCAGGGCTTTAACGATATTGCTGCCGATAAAACCCGCGCCGCCGGTAACGATAATCATAACTATGACCT
TTGAATTGTGGAGCTCCGAGACTATCTCAGACACTAATGATTCTTATCATACCATCTCATTGCCAGCCCGACAGCCATTC
ACGGACAGGCCATAATCTTACGCGTGATTTATGCTACAAAATGCGCAACAGGTGATGCGTCATCTCGTATCAACGTATAG
CTTTGGGTAATATGTGCCGAAATTTGCCCAGTCTGGAGAATTGCGATGCGTGGGGATTTTTACAAGCAGTTAACGAGCGA
CCTGGAGACCGCACGTGCGGAAGGGTTGTTTAAAGAAGAACGCATTATCACGTCGGCCCAGCAAGCTGATATCACCGTGG
CGAATGGAAGCCACGTCATTAACTTCTGCGCCAACAACTACCTCGGTCTGGCCAACCATCCTGAATTGATTGCCGCCGCG
AAAGCGGGGATGGACAGCCACGGCTTCGGCATGGCCTCTGTACGTTTTATTTGCGGTACGCAGGACAGCCACAAAGAGCT
TGAAAAGAAACTCGCTGAGTTCCTCGGTATGGAAGATGCGATCCTCTATTCCTCCTGCTTTGATGCCAACGGCGGTCTGT
TCGAAACCCTGCTGGGCGCAGAAGACGCCATTATCTCTGATGCCCTGAACCATGCCTCGATCATCGACGGCGTGCGTCTG
TGTAAAGCGAAGCGTTTCCGCTACGCCAACAACGATATGCAGGAGCTGGAAGCGCGTCTGAAAGAGGCCCGCGAAGCCGG
TGCCCGCCATGTGCTGATTGCCACCGACGGCGTCTTCTCGATGGACGGCGTGATTGCCAACCTGAAAGGTGTCTGCGACC
TGGCAGATAAGTACGATGCGCTGGTAATGGTTGATGACTCCCACGCGGTGGGATTTGTCGGCGATAACGGTCGTGGCTCG
CACGAGTACTGCGACGTCATGGGCCGTGTGGACATCATTACCGGTACGCTGGGTAAAGCGCTCGGCGGCGCGTCTGGCGG
TTATACCGCAGCGCGTAAAGAGGTCGTTGAGTGGCTGCGTCAGCGCTCACGCCCGTATCTGTTCTCCAACTCTCTGGCCC
CGGCGATCGTCGCTGCCTCCATTAAGGTGCTGGAGATGGTTGAAGCGGGAAGCGAGCTGCGTGACCGTCTGTGGTCTAAC
GCGCGTCTGTTCCGTGAAAAGATGAGTGCCGCAGGCTTTACCCTGGCGGGCGCCGATCACGCCATCATTCCGGTAATGCT
CGGTGATGCGGTAGTGGCGCAGAACTTTGCCCGCGAGCTGCAAAAAGAGGGGATTTACGTGACGGGCTTCTTCTTCCCGG
TTGTGCCAAAAGGCCAGGCGCGTATTCGTACCCAAATGTCTGCTGCTCATACCCCTGAGCAAATCGAACGTGCGGTGGCT
GCCTTTACCCGCATCGGTAAACAACTGGGCGTCATCGCCTGAGGACGTAAGATGAAAGCGCTATCTAAGTTGAAAGCGGA
AGAAGGCATCTGGATGAACGATGTTCCGGCCCCGGAAGTCGGACATAACGACCTGCTGATTAAAATTCGCAAAACGGCTA
TTTGCGGGACCGATGTGCATATCTATAACTGGGACGAATGGTCGCAAAAAACGATCCCGGTACCGATGGTGGTTGGGCAC
GAGTACGTGGGTGAAGTGGTTGGCATCGGCCAGGAAGTGAAAGGCTTTAACATCGGCGACCGCGTTTCCGGTGAAGGCCA
CATTACCTGCGGCCATTGCCGTAACTGCCGCGCTGGCCGCACGCACTTATGCCGCAACACCGTGGGTGTTGGCGTCAACC
GTCCGGGTTGTTTTGCAGAATACCTGGTTATTCCTGCCTTTAACGCTTTCAAAATCCCGGACAACATTTCCGACGACCTG
GCCTCTATTTTCGATCCGTTCGGCAACGCGGTCCACACCGCACTCTCCTTCGACCTGGTTGGGGAAGATGTGCTGGTTTC
CGGCGCTGGCCCGATTGGTATTATGGCGGCAGCGGTGGCAAAACACGTTGGCGCGCGCCATGTGGTTATCACTGATGTGA
ATGAATACCGTCTGGATCTGGCGCGTAAAATGGGTGTTACCCGTGCGGTCAACGTAGCGAAAGAGAACCTCTCCGATGTG
ATGGCAGAGCTGGGAATGACCGAAGGTTTTGATGTCGGTCTGGAAATGTCCGGCGCGCCGCCAGCCTTCCGTACCATGCT
TGATACCATGAACCACGGCGGTCGTATTGCGATGCTGGGTATTCCGCCGTCTGATATGGCTATCGACTGGAATAAAGTGA
TCTTCAAGGGCCTCTTTATTAAAGGTATCTATGGCCGTGAAATGTTTGAAACCTGGTACAAAATGGCGGCATTAATCCAG
TCCGGACTGGATTTGTCGCCTATTATCACCCACCGTTTCGGCATTGATGACTTCCAGAAAGGTTTTGATGCTATGCGTTC
TGGCCAGTCAGGTAAGGTAATCCTTAGCTGGAACTAAAAATAAAGACGCCTGCGGGCGTCTTTCTCTTATCCTTTTCCTG
TTTTCAACCTTACATCGCACTAAAGGCACAATTTCCGTAACAGTGTTCTACATTAGAAAGTAGAGTTCGTTGACGATCCG
TTTAACCTTTTCAGTGCGGCTAATTATGTTCAAACTTTCGGTGTGTCTGTTAACCTGCAATTCCGCTCGCTTATTACGGG
ACGTTCTCCCGCCACTGCTTAAGATCGCGGATGATTTTGTGGTTCTGGATTCCGGCAGTACAGACGAGACGCTGGATATT
TGTCGGGAATATGATCTTCATGTTCATTATCATCCCTATGCGATGCATGGCGCGCAGATGAATCACGCAACCAGCCTGGC
TGCGCATGACTGGGTGCTCTGTATGGATAGCGACGAAATCCTTGATGAGCAGACGGTAAACTTTATTTTGCAGCTAAAAG
CAGGTGATGAGCCAGGTGCTGACCAGGCATGGCGTTTGCCGCGTTACTGGTATGTGCTGGGTGAACAAACCCGCACGATA
TATCCTGTCTCCTCCCCTGATTTCCCCGTGCGTTTATTTAACCGCCGCACGGCGCGTTTTAACAATCGTGCAGTTGATGA
TCAGGTGGAAGGTTATTCGGCATCGACAAAAATACCGGGACATGTGCGTCACGATACGTTTTATTCGCTGCATGAAGTAT
TCAGTAAACTTAATAGTTACACCACGCGACTGGTGAAATATCAGAAAGTCCGCCCCTCCATTGGCCGTGGAATTATTAGC
GCCATCGGTGCGTTCTTTAAATGGTATTTATTTAGCGGCGCATGGCGTAACGGCAAAGTGGGCGCGGTGACAGGTTTATA
TGCCACCTTGTACAGCTTTCTTAAATATTTCAAAGCTTGGTATGCCCACAATGGCCACAACGATGAAAAAAACGCTGTGG
CAGAAGAAAAGAAAAACACCCGTACGGTTTAGGGGTGTTTTTTACCCCAGCCTTGCCACTCATTCGTGACATATTTCACC
AGCGTACTCTCACTGATGCTGTCCTTCACGACCGTAAAGAAATAGCTGGCATAAACGGGCTGCGGTTTATGCGGCGCTTT
GCACAACTTCACGCCCCGGAACGGGTTACGTGGTGGCTGATTGCGTGGCTGCACCTGACCCGGCGTTGAGGTATCTGTTT
GCGGTTCATTCAGCAGGCTTCCCGCGCGAACCAGGGTGATATCCGCAGGCAGGTTGTAAAGCATCTGTTGCAGCACACGT
ACTGTGGTTGGGTGCGGGTGGCCGATAGCGATGGCTGAACCGCTACGACGCGCCTGATCGACGGCACGATTAAACTGAAA
GCGAATATCGCTCTCGTTTTGTGCGTCATCAAGAAACACTTTACGTTTGATGACTTTCACGCCCGTACCGCTTGCGGCGC
GCATCGCCTGGCTGTTGCCGATGGTCATGCTGTCCAGAAAGTAGAGATCGTAATGCCCCAGAACCTGCATCACCTTCTGC
ATGCCAAACAGGCTGGAGGTCATGGCACTGCCCATATGGTTGTTTAACCCGGTGGCATACGGCACTTTGCTGACCGCATC
GCTGATGATGCGCTCAATCTCCGCGCTGCTCATATCCGGGCGCAGGGTATCTTTTTCCAGTGGCTGTTTGCTGAGCGGTG
CCATGGGCAGATGGATCAGCACCTCATGCCCGGCATTATGGGCTTTGGTGGCCATCTCTTTTGCGTGTGGCGCGTTTGGC
AGCACGGCAACGGTGACCGCCGCAGGCATGGCAATAACCTGATTTTCGGTCTGTGGACGATAACCGAAATCATCAATAAC
AATGGCGAGTTTGCCGGCAAACGCTGGCACAGAAAAAGCCAGCATGCTGGCAGCGACAACAACAACGCGACGAAATTGAA
GCAAAACTTATCTTCCCAACCACGGCTGTGGATTGACCGCCTGACCCTGGCGGCGAATTTCGAAATAAAGTGAAGGTCTA
CCCTGACCGCCACTGCTCCCGACAAGGGCTATCGGCTGACCGGCGCGGACTTGCGCGCCTACGCTCACCAGCGCGCTCTG
GTTGTAGCCGTACAAACTCATATCGCCTTTGCCGTGTTCAACCACGACCACCAGGCCATACCCCTGAAGCCAGTCGGCGA
GGATCACTCGCCCGTCGGCCACGGCTTTGACTTCGCTACCCTCAGACGCACCGATAACAATCCCTTTCCAACGTAGCTCA
CCCTGCAGTTGTTCGCCATAACGATGTAGCAACGGACCGCGAACAGGCCAGTAAGCCTGGCCGGATGGCGCGCCCAGCCC
ACCTGTACGGGACATCAGTGAACGTTCGCCTTCGGTCGGTTTGTAGGTGGTGCCTTTACGGGATGCATCCTGCTGTTTTT
CACGCACGGCCTGCGCTTCGCGAGCTTCACGCTCGGCGCGGGCTTTGGCTGCGGCTTCGGCACGGGCCAGACGATCGCGC
AAACGGGATTCGTTCGCCCGCAGTTCGCCTAACTGCTGCTGCCCTTCCTGAATAGATGACTCCAGCCCGGCGAGCGTTTT
CTTACGCTCGTTGCGTGCTTGTTCAAGCTTCGCCTGCTGTGCTTTTTGTTCGTACATCAGCGTTTGTTGCTGACTCTGCT
TCTCTTCCAGCTCCGCTTTTTGCGTGGCAACCTCTTCGCGCGTTTGCTTGAGTTGCGCGATGGTCTCCTGCCTGGCCTGG
TTGAGATAGCCGAAGTAGGCCTGCAGACGTTGCCCGCGTTGGGTTTCTTCCCCGCTGAGAATCAACTGAACCCCAGTATG
TTGACCCTGGCGGAACGCGGCATCCAACTGGGCGGCCAGGTTATGCTCTTGCGTCGCCTTCTGTTTTTCCAGTTTGGCGA
TAGATGCGTTCATGGCATCGATTTGCTTATTGAGCTGGGCGAGGGTGTTCTGCGTTTCGCGCAACTGACGTGTGGCTGCG
GAGATGGTGACTTCTTGCTCTTTGAGTTGCGCAAGCAGGCCGGAACGCTGCTGTTGCTGCTGGCGTACGTCGCGTTCTTT
TGCGGCGATATCCGCCTGAATGGATTTTAACTGGTCGCGGTCATCCGCGTGGGCAGAAAAGGCGCACAACAATGCGCCAG
CGCTAAAAGCGCTGGCGCAAAGCAAAGGCCTGACTGCGGCCAATGTGACAGAAAAAATCGCCTTTCCCCTCATGGGGAGC
GATTATTCCACGATGAACAGCGGCTTACCAGTCATCTCTTTCGGGATTTCCATGCCCATCAGGGTCAGCATGGTCGGTGC
GATATCGGAAAGTTTGCCACCTTCGACCGCTTTCAGCGCTTTATCGCCAACGTAAATCAGCGGGACTGGCAGGTTGGTAT
GGGCAGTGTGCGCCTGGCCGGTTGCCGGGTCACGCATCTGCTCAGCGTTACCGTGGTCAGCGGTGATCAGCAACTGACCG
CCAACGGATTCCACCGCTTTGGTTACCTGCTCAACACAGTGGTCCAGCGCTTCAACTGCCTTGATTGCCGCTTCCATCAC
ACCGGTATGGCCGACCATATCGCCGTTCGGGTAGTTACAGATGATGGTGTCGTACTTACCGCTGGTGATAGCGCCAACCA
GTTTTTCTGTCAGCTCTGCGGAGCTCATTTCCGGCTGCAGATCGTAGGTCGCCACTTTCGGAGAGTTAATCAGAATACGA
TCTTCGCCCGGGAACGGCTCTTCAACGCCGCCGTTGAAGAAGAACGTCACGTGAGCATATTTTTCTGTTTCAGAGATACG
CAACTGCGTTTTGTCTTTCTTCGCCATCCATTCGCCGAAGGTGTTCGCCAGGGAGGCTGGCGGGTATGCAACGGCGGTTT
TGATGTCTGCGGCATATTCGGTCAGCATGACAAAATCGAGGTTCACTACTTTCTTACGGGCGAAACCGTCGAAATCGCTG
TTAACAAATGCACGGGTGATTTCACGGGCGCGGTCTGCGCGGAAGTTCATGAAAATCAGCGCGTCGCCGTCTTCCATTGC
CGCATCAGGCTGGCCTTCGGCGCGGATCACGGTGGCTTTCACGAATTCGTCGTTTTCGTCACGCGCATAGGCAGCAGCCA
GGCCTTCAACCGCGGTCGCGAACTGGAATTCACCTTTTGCCAGCGTCATCAGGTCATAGGCTTGTTCAACACGGTCCCAG
CGGTTGTCGCGGTCCATGGCGTAGTAACGGCCAATGATAGATGCCACCCGGCCTTTGCCCAGGGCGGCAAACTTGTCTTC
AAAACGTTTCAGTGAGGAGTCAGCGCTACGCGGCGGCGTGTCGCGACCATCCAGGAATGCGTGCAGGTAGATTTTTTCCG
CACCGCGCTCAGCGGCCAGCTCTACCATGGCCAGGATGTGATCTTCATGGCTGTGAACGCCACCGGCAGACAGCAGACCC
ATGATATGAACGGCTTTGCCCGCAGCAACGGCTTTATCCACCGCGCCCGCCAGTACCGGGTTGGTGAAGAAGGTACGCTC
TTTGATTTCAACATCCAGACGGGTCAAATCCTGATACACGATGCGGCCAGCACCCAGGTTGACGTGACCCACTTCGGAGT
TACCCATCTGGCGATCCGGCAAGCCGACTTCCAGACCAGAAGCGTCAATCAGAGTATGTGGACGTTTGGCCCACAATGCG
TCCATAACGGGAGTTTTTGCGCTGTAAATTGCGTTATCCTGCTGCTCTTCACGGTAGCCATAGCCATCCAGGATCACCAG
TACCATAGGTTTTTTAGAAACCGACATTGCGACAACCTCATGCTCAAAGACGAAAAATTTGCGTAATTTTACTACAGCTG
AATCGATAAAATAGCCGCAGAAGATCAAAGAATACCGCCGCAGGAGGTGAGGATTTCACGGCGTTGATGAATTTTTTTCG
TAACAGTCCGCAGAAAATGCATTCCATTACGCTCGCTGGCTGTATTTGCTACACCGCACAGGTATACTCCTTTCCTGGTT
TTTACTCACTGATTCGGGAGCTGTTACCCCCCATGCAAGAAATTATGCAATTTGTTAGTCGCCACCCCGTACTTTGCCTC
GCCTGGGTTGTATTACTGGGGGCGGTGCTGTTCATGACGTTCAAAGGCCTCGCATCGAAAGTGAAAGTGATCACTCGTGG
TGAAGCGACGCGTCTGATCAACAAAGAAGATGCTGTTATCGTGGACTTGCGCCAGCGCGATGATTTCCGAAAAGGTCACA
TCGCAGGCTCAGTGAATTTGCTGCCAACCGAAATCAAGGCCAATAATGTAGGTGAGCTTGAGAAACATAAAAGCAAACCG
GTTATCGTCGTGGACGGCTCCGGGATGCAGGCTCAGGAACCTGCAAACGCACTGATCAAAGCCGGTTTCGAGCAAGTTTT
CGTGCTCAAAGAAGGCATCGCAGGCTGGAGCGGTGAGAATCTTCCGCTGGTACGCGGTAAGTAATTTACCCGTCGTCTTT
CATGCCGCAGGGGCGTTGGCTGCAATTATTCAACCTGGTCACTTACTGAGGTAAGCTCCTGGGATTCATAATTTTGCCGC
CTTCCTGCAATATGAAATCCATTGGGTGAAACAACTGGAGCAAAGTCATGGCCAATATTGAGATCTACACCAAAGCAACC
TGCCCGTTTTGCCATCGCGCAAAAGCGCTACTGAGCAGCAAAGGCGTTTCTTTTGAAGAACTGCCGATCGATGGCGACGC
GGTGAAACGCGAAGAGATGATTAAGCGTAGTGGCCGTACGACGGTACCGCAGATTTTTATTGATGCACAGCACATTGGCG
GCTGTGATGATTTATATGCGCTGGACGCGCGCGGTGGGCTCGATCCCCTGTTGCGTTAATGCATAGAAGAAGTGATTCAC
GTTGCGTCAAGGCCGACAAACAGAGGCAGCCTGAAGAATAAAGCGTATTAAGGACAACACTTAAGGGTTTTAGACATGTC
TGAACAAAACAACACGGAAATGACTTTCCAGATTCAACGCATCTACACTAAAGATATCTCTTTCGAAGCACCGAATGCTC
CGCATGTGTTTCAGAAAGACTGGCAGCCGGAAGTGAAACTGGATCTGGATACTGCATCCACTCAGCTGGCTGAAGGCGTT
TATGAAGTGGTACTGCGTGTTACCGTTACCGCTTCCCTGGGTGAAGAAACGGGCTTCCTGTGCGAAGTACAGCAAGGCGG
TATCTTCTCCATTGACGGTATCGATGGTAACCAACTGGCGCATTGCCTCGGTGCGTATTGCCCGAACATTCTGTTCCCTT
ACGCGCGTGAGTGCATCACCAGCCTGGTTTCCCGCGGTACTTTCCCGCAACTGAACCTTGCGCCGGTGAACTTTGATGCG
CTGTTCATGAACTATCTGCAGCAGCAGGCTGGCGAAGGTGCTGAACAACATCAGGATGCCTGATGAACGCACGCAATGCT
GAAATGACTGTGATCGGTGCCGGCTCTTACGGCACCGCTCTTGCCATCACACTGGCAAGAAATGGCCACCAGGTTGTTCT
TTGGGGCCATGACCCGAAACATATTGCGACCTTACAGCATGACCGTTGTAACGCCGCTTTCCTTCCCGATGTCCCTTTTC
CTGATACGCTTGCGCTGGAAAGCGATCTCGCTTGTGCTCTGGCGGCCAGCCGTAACATTCTCGTGGTTGTGCCAAGCCAC
GTGTTTGGCACTGTTTTACAGCAGATTAAACCGCTGATGCGCAGCGATGCGCGCATTGTCTGGGCCACCAAAGGTCTGGA
AGCTGAGACGGGGCGCCTGTTGCAGGACGTGGCGCGTGAAGTGCTGGGCGATGAGATTCCTCTGGCGGTTATCTCCGGGC
CGACCTTCGCGAAGGAGCTGGCGGCAGGGTTGCCAACGGCGATTTCTCTGGCGTCGACTGACCCGGTCTTTGCCGATGAT
CTCCAGCAATTGCTGCACTGTGGTAAAAGCTTCCGCGTCTACAGCAATCCGGATTTCATTGGCGTGCAGCTTGGCGGCGC
GGTGAAAAACGTCATTGCGATTGGCGCAGGCATGTCGGACGGCATCGGTTTTGGCGCTAACGCCCGAACAGCGCTTATCA
CCCGTGGTTTGACCGAAATGTCACGTCTGGGCGCGGCGCTGGGTGCCGATCCTGCCACCTTTATGGGCATGGCGGGTTTA
GGGGATTTGGTGCTGACCTGTACCGATAATCAGTCGCGCAATCGTCGTTTCGGTATGGCGCTGGGGCAGGGGATGGACGT
GCAAACGGCGCAGGACCAGATTGGTCAGGTTGTCGAGGGCTACCGCAATACCAAAGAAGTTCGCGCTCTGGCGCATCGGT
TTGGTGTCGAAATGCCAATAACCGAGGAAATTTATCAGGTATTGTATTGCGGAAAAAATGCGCGCGAGGCAGCATTGACC
TTATTAGGTCGTGCGCGCAAGGACGAGCGCAGTAGTATTTAGCACATACGTCATCCTTCATGCTGCCTGGTTGTTGGCTT
CGGCTGCGTACCTCAGTCATTTACTTATGTAAGCGTCTGGGGTTTCCAGCCTCGTCGTCGCGACACAGTAAGAATGATTT
TGTGTTTATGTCCTCAGCCAGTTAAGCAGTGACTGGCTGAACTTATTACGTCTGGAGTAAGCAATGCCGTGTGAAGAACT
GGATATCGTCTGGAATAATATTAAAGCCGAAGCCCGGGCGTTGGCGGACTGTGAGCCAATGCTGGCCAGTTTTTACCACG
CAACGTTACTCAAGCATGAAAACCTGGGCAGCGCGCTAAGCTATATGCTGGCAAATAAGCTGGCATCACCCATTATGCCT
GCCATCGCCATTCGTGAAGTGGTCGAGGAAGCCTATGCGGCTGACCCGGAGATGATCGCCTCAGCGGCCTGCGACATTCA
GGCGGTGCGCACCCGCGATCCGGCGGTGGATAAATACTCTACGCCGCTTTTGTATCTGAAAGGTTTTCACGCGCTACAGG
CGTACCGCATCGGCCACTGGCTGTGGAACCAGGGACGCCGCGCGTTGGCCATTTTCCTGCAAAATCAGGTCTCCGTATCG
TTCCAGGTTGATATCCACCCGGCGGCTAAAATCGGGCGTGGCATCATGCTCGACCATGCTACAGGCATTGTGGTGGGTGA
AACCGCGGTGATTGAAGATGACGTGTCGATTCTGCAGTCGGTGACGCTGGGCGGGACTGGCAAAACCAGCGGCGACCGTC
ACCCGAAAATCCGTGAAGGGGTAATGATTGGCGCCGGGGCGAAAATCCTCGGCAATATCGAAGTTGGCCGCGGTGCGAAA
ATCGGCGCAGGCTCCGTGGTGTTGCAACCTGTACCGCCGCACACCACCGCCGCAGGCGTTCCGGCGCGCATTGTCGGCAA
GCCGGAATCAGACAAACCCGCGATGGATATGGATCAGCATTTTAATGGGATTAACCACGGGTTTGAGTACGGCGACGGGA
TTTGATTGAGTGCCCGGAGGCGATGCTACGCGCCGCCTCCGGGAGAGCGCTGATTCAGCTTCGCAATACCGCGCCAGCAT
ATCCTAACTGGCGCCAGGCTTCATACACCACTACCGACACCGCGTTAGACAGGTTCATGCTGCGGCTGTCCGGCATCATC
GGAATACGGATTTTTTGTCCTGAAGGTAGCGCGTCCAGAATCGACATCGGTAATCCGCGCGTTTCCGGGCCAAACATCAG
ATAATCGCCGTCCTGATAACTCACCGCGCTGTGTGCTGGCGTTCCTTTGGTGGTGAGAGCAAACAGACGTTCCGGCTTTT
CGGCCTCAACAAACGCGGCATAATCATGGTGACGCTTTACGGCGGCAAACTCATGGTAATCCAGCCCGGCACGGCGCAGG
CGCTTATCATCCCAGGTAAATCCCATGGGCTCGATAATGTGCAGGCGAAAGCCGGTGTTAGCGCATAAGCGGATGATGTT
CCCGGTATTCGGTGGTATTTCTGGCTCGAATAAAACGATATTTAACATGCTGCCCCCTTGATAGCGGGGGGAGCATAGCA
GAATTTTGCCCTCACCCTAACCCTCTCCCTGTGGCAGAGGGAACTTTCCCTCTGTCCGGTGTGAGACTGGATTCTTTTTC
TCCCTCTCCCTGTGGGAGAGGGCCGGGGTGAGGGCATCAGGCAGCTCTTATTTAAGCCGCATCCCCCTGCGACAACGGTG
CCAGCGCCGCCGGGATCTTATTCAGCTCCTGCACCAGCGAGTCTTTGCTGATTTCGCTGATGGATTTCGCGCCGGTCAGG
GTCATCGCCACCCGCATCTCTTTTTCGATCAGATTCAGCAGGTTTGTCACCCCGGCGCGGCCATGTGTCGCCAGCGCGTA
TAGATAAGCGCGGCCCAGCAGCACCGTATCTGCGCCCAGCGCAATCATCCGCACCACGTCCAGCCCGTTGCGAATACCGC
TGTCCGCCAGAATTGCGATATCGCCTTTCACCGCATCGGCAATGGCGGGCAATGCTCGTGCGGAAGAGAGCACGCCATCA
AGCTGACGCCCGCCGTGGTTCGACACCACAATCCCGTCTGCGCCAAAGCGCACCGCGTCCCGCGCATCTTCGGGATCGAG
GATCCCCTTGATCACCATCGGGCCATCCCAAAACTCGCGGATCCATTCAAGGTCTTTCCAGGATATAGAGGGATCGAAAT
TGTTGGCCAGCCAGCCGATATAATCTTCAAGCCCGGTGGGTTTACCCAGGTAGGTCGAGATATTGCCTAAATCGTGCGGT
CTGCCATGCAGACCCACATCCCACGCCCATTGTGGATGCGTTACTGCCTGCCAGTAGCGGCGCAATGCGGCGTTTTGTCC
ACTCATGCCGGAATGGACATCGCGGTATCGCGCACCGGGTGTTGGCATATCAACAGTAAAGACCAGCGTGGAACACCCCG
CCGCTTTGGCGCGCTCCAGGGCGTTGCGCATAAATCCACGGTCGCGCAGAACATACAACTGAAACCACATCGGGCGCTTA
ATGGTCGGTGCTACCTCTTCAATCGGACAAACAGATACGGTCGATAAGGTAAACGGTATGCCTTTCGCATCCGCCGCGCC
TGCCGCCTGGACTTCCCCCCGCCGCGCGTACATGCCGCATAATCCCACCGGAGCGAGCGCAACTGGCATAGACAGTTTCT
CGCCAAAGAGGGTGGTCTCCGTGCTCAGCGCTGACATGTTTTTCAGCACCCGCTGGCGTAGAGCAACCTGACCCAAATCC
TCCACGTTCCGACGCAGCGTGTATTCTGCATAGGCACCACCGTCAATGTAGTGGAACAGGAAGGGGGGCAGTATGCGTTG
GGCGGCAGCGCGGTAGTCGCTGGCGGCGGAAATGATCATGCTGGGTCTCCAAAAGAATGCGAATGCCGTTCATTGGGCAG
GCGAGTGATGCGCGCGCTGCGCGCCTGGTCTTCATCAAACTGACGAATCGTGGTGTGAACAAAACCAAGGTGCGCCATCA
TCGCTTCGCGGGCGCCATCGGCATCTCCGGCAAAAATGGCGTCCATAATTTCACGGTGCTGCACGGTGAGCTGCGTAAAG
ACCGGGGGAACCTGGTACATGCGCTGGCGGCTCTGTTTCACCGAGCTTTGCAGCAGGTCGAAAAAGCCGCGCATGGTTTG
CAGCAGTACGATATTGTGCGACGCTTCGGCAATTGCCAGGTGAAAGCGGACGTCCGCTTGTGACGCAAGATCCGGGTCCT
CGGCCAGGGTGGCCTCAAAGCACAGACGAATTTTTTCTTTCTCGATGGGTGTGGCGCGTAAGGCCGCATGCCAGGCGGTG
CTGCCTTCAATGGCATGGCGCGCTTCAAGGATATCGAAGCTGTAATCCGGGTCATCTTCAAGCAGCGTTTTTAACGGCTG
CACAATGTTCTGTTCCGACCATGCCTCATGCTGCCAGCGCACGAACGTGCCGCCGCCGTGGCGACTCAGCAAAACGCCTT
CGCTGATGAGTTTTGCGATGGCTTCGCGCAGAGAGTTGCGCGACACGCCAAGTTGCAGGGCGAGCTGGCGCTCAGAGGGC
AAACGCATGCCCGCCTCAAGCCCTTTTTCACGAATAAGCGTTCTGATTCGCCGGGCAACATCCTCAGAAAGCCGTTCAGC
AATCGCGGTCATGGTCTGCTCCGTGTCAGTCAAATTCGGTGGGAAAGTGGTACTGCCAGTTAGCGGCAGCACAATGCCAT
TAGCACAAGGTTAATTGGCTGGTTTGTAATGGCAATGTTAATTTTATGTGATTTTGCGGGGTGTGAAGTGACGCGCATAA
ATGCGTAAAGTGGTAGGGCCACTTGAAATCCATTTCATCAGGCTCTCTTGCTTGCCCGTTTGAACCTGGGTAGTGCTCAA
ACAAAACGCAGAGCGTTTTGAACGCCCTCAGGCGGTCCCGTAGGGATAAGCGAAGCGCAGAATCCTCACGTGCTCCGTGT
ACGCTCCGGTTTTTCCGCGCAGTCCAGGCTTAAACTTCCTGCGCCGATTACGCCTGGTGGGATGGATTTTTACGCAGAAA
AAGGGCTCCCCTTCGATGAAGAAGGGGAAGTGGGATCAGAAATCGGTTTTCGAGAAGCCTGTCATCTCTTTGAGGCCCAT
TTCGCGGCCCAGCGCGGTCATCGGGTGCACAACAATAATACCCCGCACGCTTTTTTTCAGCTTGCCCAGATCGGCCTGCT
CTTTTTTGGTGATGGCGCGCTTGAACGGCATGCTTACCAGCTTTTGTGCTTCTTTACTGAGTTTCTGGCTGTACTGGCCA
CGCAGACGTTCAATTTCAGTTTCGATAGTCGCTTTTTCTTTCTCCAGCTCCGCATATTTTTCGGCGGATTCCACCAGCGA
CAAACCGGCCTGCTGGTGACGGATAGCGTCCAGACGGTCACTCAGGCGTTTAATTTCGTTCTTTTCAACTTCTTTCATAG
GAATGTATTTCTGCAGATTAAAATATAAGGATACCGCATTGCGGCGAACAACCCCAGAAAAGCACGGAAACACTAAAAGT
ATCCCGCATGCAGGTCCATCTTTGTTTTACGGTTGGGCAAAAAGGAGAGGAGAAAATGGCTAAATTAGGTGACTACACCC
CACAAATCATCGATAAAGCGATCGATTTTATGGCTTCAAGCCAGGCGTTCCGTGAGTACCTGGCGCATCAGCATAAGAAA
GACCGTGTTCCTGATGATATTCCCACAGATAAGGTCGATATGTACCGTGAAAGGCTGGAATATTATCGCCATCTTTATCG
GCCTGCATGTGTTCATGAAGAAGAGACAGAGTAAGCTTATTTCTGGAATGCTTTTTTCAGGCTGATTCGGGAAATCAACT
CCGTCAGGGAAAGCACCATGGTTGAACGAACGACCTGCTGGTAACGCTGTTTTTGCATAGCAAACAGGTCGGGGTCGCTG
GTATCAAAGGGCGGTGTTGCAGGCAGCGCCGCCACGCAGTGCAGTTCGCCAAACGGCCCCAGGATTTCATCATCCGTGAA
GGCGTATTCAGTGCCGTCGTGATTCAGTTCTTCACGTAACGCCATCAACAATTCCGCATCTTCATACTCATGCCGACTGA
TTACGCCAAGCCCATAAATCAGTTTTAAGCGCACGGACAAATTGCCCAGCGGTCCATCTCCGTCAAGCAACGGCTCTACA
GCATATTTCACTGCATAGTCGTCTTTGCGGAAGACCTGAAGCACCAGGATATTCACCGCCTCGGTCAATAACTCGACGGC
GGCAATCAGAAAGCTTCGTACGGTTTTGCCAGCATTCAGACGCTCGAGCACACGGTTTTCGAAAGCCTGTGTTAGTTCCA
TTATTGCCTGCATATCTGACAATCTTGTTAACAGGCGCGGGATGTCCCGCGCCAAACTCGGCATCATGCCTTTGCGTTGT
ATGCGTTAACAGCTTCGGCTACCACGTCGCTTGCTGCGTCCAGACCGGAGATCTGCACCAGCGCGGCCTGTGGGCCTTTT
TCTTCAATTAAGGTCGCTAATTCCTGCGCCTGTGGATCCTGTTCACTGCGGTAATGCATGGCAGCGGCGATACCTTTTAC
CAGGTTCGCGTGCGGTAAACCATATTCCAGCGTGCCGAGCAGCGGTTTGATCAGACGATCGCCTGCGCTCAGTTTACGCA
GCGGCTGACGACCTACGCGCTCAACATCATCTTTCAGGTATGGGTTCTCAAAACGACCAAGGATTTTTTCGATATACGCG
GCGTGTTTGGCAGCATCGAAGCCGTAGCGCTTGATCAGAACCGCGCCACTCTCTTCCATTGCGCCTTTCACCACTGCACG
GATGCTGTCATCCAGAATGGCGTCGCGAATGGTCTGATGACCGGTCTGTTGTCCAAGGTACGCGGTTATAGCATGCCCGG
TGTTCAACGTGAAGAGCTTGCGCTCAACAAACGCCATCAGATTGTCGGTTAATTCCATGCCTGGAATGTTTGGCAGGTCG
CCAACAAATTGGGTTTTATCAACAATCCACTCGCTAAAGGTTTCTACGGTTACTTCCAGCGGATCGTTAGTTGCAGATTC
AGAAGGCGGAACAATGCGGTCCACTGCGGAATCAACGAAGCCGACATGGGCTTCAACCCACGCTTTATCTTCTGCTGCCA
GCGCATTGAACACATGGCCTTTTAACTGAGAGGTGCCGCGCACCATGTTCTCACAGGCGATGATATTCAGCGGGGCTTCT
ACGCCCTGCGCTTTACGTTTTGCCAGGCCTTTGGCGATGGCCGGGGCGATACGCTCCAGAACCACCGGACCAACGGCGGT
TGTCACCAGATCAACAGAGGCAATCAGATCAACCACATCGTCGCCGATGCTGCTCACCGCATTGACGCCGGAAACGGTGT
CTACCTGCTCTTTTTCACCAACAACGTGAACCTGATAGCTATGACGGGCATTAAGGGCGTCGAGAACCACCTGATTAACA
TCGGCGAATGTCAGCGTAATCCCCGCGTCAGCCAGCAGTTTGCCGATGAAGCCACGTCCGATATTACCTGCGCCAAAATG
TAATGCTTTCATAGAATTAACCTTAATCAATGTTTTTACCCGAGAGGGCTGGGGTGAGGAACCACGTGAAATTATCCTCA
CCCTAACCCTCTCCCTGAGGGAGAGGGGAGGTGTCTCCCGGATGCGCTTCGCTTATCCGGGACCAGGGTTACGCTTTCAG
CAGCGCCAGCACTTCTTCAACGCTGTTGGTATTTGCCAGACGCTCGATAACGGTTTCATCATCCAGTGCGTTTGTCAGGC
TGGTAATCACCTGAATGTGCTCGTTATTGCGCGCAGCGATACCGATAACCAGACGGGCGATGTCATCCTCTTCTTCACCG
AAGCGCACGCCTTGCGGGTACTGGCAGAATACTACGCCGGTTTTCAGCACGCGATCTTTCGCTTCAACGGTGCCGTGCGG
TACCGCGATGGACTCACCCAAGTAAGTCGGGGTCAGTTTTTCGCGTTCCAGCATCGCTTCAACGTATTCCGGCTGAACAT
AACCGCCTTTCACCAGTTGTTCGCCGGCAAAACGGATAGCTTCTTCTTTGTTACTGGCTGTACGACCCAGGAACACATTG
TCTGCGCCCAGCTTGAACAGGTTGCTGTCGCCAGCGTCAAAACTATCCTGCAAGCTGGTCTGAACCTTTACGCTATTGTC
CACGTGGCGCTGTGCGGCAACCAGGCGTTCAGTCAGGTTGGTGTACAGGCCGCTGTCCAGGAAGTTGGTCAGCGAAATGT
GCTGTGCCTGAGGAGCCTGACGCATAGCGCGCTCGGTCAGGTCACGGTGCGTAATCACCAGGTCAACGTCAGACGGCAGG
CTGTTGATAGCGCTGTTGGTCACAGAGATGTTGGTCAGACCGGCATCCTGAACTTTCTTACGCAACACACCGGCACCCAT
TGCGCTGGAGCCCATACCGGCATCACACGCAACGATGATTTTACGAACGTGGCTCAGGTCGTTGGTCACGTCGCCAGCGG
CCAGCGGGGTAGCGCCTTTAGACTGTGCTTTCATGTCCTGTACACGACGGGTAGCCGCTTCGATATCGTCATCTTCTTCT
TTCACTTTGCTGGTTTTCAGCAGAATCGCGGAGATAACGAAGGAGACGATCAGCGCAGCAAAGATAGCCACGAGGTTCGC
GAAGTAAGTGCCTTTCGGCGTCATTGCCAGTACGGCCAGGATGGAACCCGGAGAAGCCGGAGAAACCAGGCCGCCGTTCA
GCACGCTCAGCGTGAACACGCCAGTCATACCGCCGAGGATTACCGCCAGCAGCAGACGTGGGTTCATCAGCACGTACGGG
AAGTAAATTTCGTGGATACCGCCCAGGAAGTGGATGATAGCCGCGCCGCCAGCAGACTGACGAGCACTACCACGACCAAA
GAACATGTACGCCAGCAGAACGCCCATCCCCGGACCCGGGTTGGCTTCGATCAGGAAGAAGATAGACTTGCCGAGGTCAT
GAGACTGCTGAATACCCAGCGGCGAGAAGATACCGTGGTTGATGGCGTTGTTGAGGAACAGGATTTTCGCCGGTTCAACA
AAGATAGACGCCAGCGGCAGCATGTCGTGCGCCACCATGAAGTTAACGCCAGCAGCCAGGCCTTTGGACAGAACTTCAAC
CGCAGGGCCGATGCCTTTAAACGCCAGCAGTGCCAGGATCATACCGATGATGCCAGCGGAGAAGTTATTCACCAGCATTT
CGAAACCGGATTTGATCTTACCGTCAACAGCGGCGTCAAATTTCTTGATGCACAGGCCGCCCAGAGGACCGGCAACCATT
GCACCAAGGAACATCGGCATATCAGCACCGACGATAACACCCATGGTGGTGATTGCACCTACCACACCACCACGATCGCC
ACCCACCAGACGACCACCGGTAAAACCGATCAGCAGCGGCAGCAGGAAAGTAATCATTGGGCCGACGAGTTTCGCCAGCG
TTTCGTTTGGTAACCATCCTGTAGGAATAAACAATGCGGTAATAATACCCCACGCGATAAACGCGCCGATATTGGGCATT
ACCATGTTGCTGAGGAAGCGACCAAAGCTTTGCACTCTGATCTTGATATCGGATGACATAAAACACCCCTTCTTATGTTT
GCTATCTCACAGGCCGGAAGCCCGAGGTTTTGTTGTTAACGTGGCGGCAGAGGTAGCCGGACCCATGATCTGTGCTGCGA
AATTTCGCACCGAATCGATGAACTGTCCAGATGGTGCTAATTTGTGTGATAAAGATCACGTTAATGCAGGGGGTGCACCA
TCCAATGAAGTGATCTTCGTCACAAAAATTATGTGTAAAAAAAGAACAAAGGCTAAAATTTCACCGCCATGCGCCTGTTA
ATGTGATGTTAATCACAATTGTTAGAGGTGAGTTTGTTGTTTGTTTGTGATCTAAATCACAAGATATTTTTGCCAGGAGT
TTTCCGAGTGTGATCGCTCGCAAACTGTGGTTTTTCCTGGCCTGAGCCACTGTAATTCCCTTTCACTTTTCGCGTGGCTG
CGAAGGCAAGACGTAACGCACTATAGTCAGAGCAGTTTTCACATTTATGAAATGGTCAGCGCGCGCTTTGGTCGGGTAGT
ACATACTTACTGTTTTGTTGGCGAAGAGGAGAAGGCAATGAAACTTATCGGCAGCTATACCAGCCCTTTTGTACGAAAAA
TATCGGTCATCCTGCTCGAGAAGGGCATCACCTTCGAATTTGTGAATGAACAACCCTACAACGCTATTAACGGCGTGGCG
CATTACAACCCGTTGGGAAAAGTACCGGCCCTGGTAACCGATGACGGTGAAGTGTGGTACGACTCGCCGATCATTGCCGA
ATATATCGACCTGTTGGGTATCGCTCCGGCCATGCTGCCTGCCGATCCCAAAGCCGCGCTGAAAATTCGTCAGATTGAAG
CGCTGGCGGACGGTATCATGGATGCGGCGCTGGTTTCCGTGCGTGAGCAGGCGCGTCCGGTGGCCCAGCAATCGGAAACG
GAGCTCTTACGCCAGCGCGAAAAAATCAATCGCGGCCTCGACACCCTGGAGAGCTATATCAACGAAGGGGCATTACGCGT
TGATGAGATGAACCTCGCCACTATCGCCATTGCCTGCGCCATTAGCTATCTCAATTTCCGCCGTGTCTCCCCTGGCTGGT
GTGTGGATCGTCCGCAATTGGTAAAAATGGTGGAAAATCTCTTTCAGCGTGAAAGCTTTGCGCGCACAGAACCGCCAAAG
GATTGACGCCCGTTATGTCAGGCTGAACCAAGTCGCTGTACAATCCCCCTCATGTCGAATCCCTCTCCCATCGGGAGGGG
GCAACCCTCAGCCAGGCCATTTCATGACAACGGAAAATCACTCGCTTTACAGCCAGATCCCCTCAATCGATCGCCTGTTA
CGTGATGAGGCGTTCACTCTGTTACTGACCGAATTTGGGCACAACCGTGTGGCGCAGACGCTGCGTCAGTTGCAGGACGA
AGCCCGTGATGACATCCGCCTGCGCCAGGCACTGCCCGTCTGGTGTAATGACTGGGCAGAAGCAACGTACCAGCGCTTGT
TGGATGAAAATGCCAGCGCGCTGCGCCCGGTTATCAACCTGACGGGCACCGTGTTACACACCAATCTTGGGCGCGCGTTA
CAGGCGCAAGCGGCGATCGACGCCGTCGCGCAGGTGATGCGTTCACCCGTGACGCTGGAGTATTCGCTGGATGACGCCGG
GCGCGGCCACCGCGACCAGGCGCTCGCCGATATCCTCTGCCGTCTGACGGGCGCGGAGGATGCCTGCATCGTCAATAACA
ATGCAGCGGCGGTTCTTCTAATGCTGGCGGCAACGGCCAGTGGTAAAGAGGTGGTGGTCTCTCGTGGCGAGCTGGTGGAG
ATCGGCGGCGCGTTTCGTATTCCGGATGTCATGCGCCAGGCGGGCTGCTTTCTGCATGAAGTCGGCACCACCAATCGCAC
CCATGCGAAAGATTATCGTGAGGCGGTCAACGACAATACCGCGCTGCTGATGAAGGTTCATACCAGCAACTATCACATTG
AAGGCTTTACCAAAACGGTAGACGAAGCGGAGCTGGTGACGCTCGGTGATGAGTTAAATGTGCCGGTGATTGCGGATTTA
GGCAGCGGCTCGCTGGTGGATTTAAGTCTCTATGGTTTGCCAAAAGAGCCGATGCCGCAGGAACTGATTGCCGCAGGCGT
GAGTCTGGTGAGTTTTTCCGGCGATAAACTGCTTGGCGGCCCGCAGGCGGGCATCATTGTGGGGAAAAAAGCGCTGATCG
CGCAGTTGCAGCGCCACCCGCTCAAGCGTGCGCTGCGGGCAGATAAAATGACGCTGGCGGCACTGGAAGCGACGCTGCGT
CTGTATCTGCACCCGGAAAAGCTGCGGGACAATTTACCCACCCTGCGTTTGCTGACGCGAAAACCAGACGAGATTCGTCA
GCAAGCGTTGCGCCTTGCCGGGGTGCTTGCCGACCATTACGATGCGTTTGACCTGCGTGTGGAAGCGTGTTTATCGCAAA
TCGGCAGCGGTTCCCTGCCGGTGGACAGGCTGCCCAGCGCCGCGCTGACTTTTACCCCGCGTGACGGCAGCGGGCGTCGC
CTGGAAGCGCTCGCGGCATCCTGGCGTAACCTGCCAGAGCCGGTGCTGGGGCGGATCTCTGATGGCCGCTTATGGCTGGA
TTTACGCTGTCTTGAGAATGAACCCCGATTTCTGGAGATGTTGTTGAAATGATTATTGCCACCGCCGGGCACGTCGACCA
CGGCAAAACGACATTACTACAGGCCATTACCGGCGTGAATGCTGACCGTTTGCCGGAAGAGAAAGCGCGCGGTATGACCA
TCGATCTTGGCTATGCCTACTGGCCGCAGCCGGATGGCAGCGTGCCAGGCTTTATTGATGTACCGGGCCACGAGAAGTTT
CTGTCCAATATGCTCGCAGGTGTGGGCGGTATCGACCATGCGCTGCTGGTGGTGGCCTGCGACGATGGCGTGATGGCGCA
AACCCGCGAGCATCTGGCTATTTTGCAACTCACCGGTAACCCGGCGCTGACTGTTGCGCTGACCAAAGCCGATCGCGTGG
ATGAGGCGCGTATTGATGCCGTCCGCCACGAGGTACTGGCGACGTTAAACGACTTTGGCTGGAAAGAGGCGGCGCTGTTT
GTGACGGCGGCAACCGAAGCGCGTGGCATTGACGAACTGCGCGCGCACCTGCTGCAACTGCCTGCGCGTGCGCATCCGCA
GCATCAACGTTTTCGCCTGGCGCTCGACCGGGCGTTTACGGTGAAAGGGGCGGGGCTGGTGGTGACCGGAACCGCGCTGT
CGGGTGAAGTGCGCGTGGGCGATACGCTGTGGCTCACCGGGGTGAATAAGCCGATGCGCGTGCGCGGATTGCATGCCCAA
AATCAGCCGACCGAGCGGGCGTATGCCGGGCAACGCATCGCCCTGAATATCGCCGGTGATGCGGAAAAAGAGGCCCTGAC
CCGTGGGGACTGGCTGCTTTCCGTCACGCCGCCCGAACCTTCGGAGCGTGTCATTGTGGCGCTGCAAACCCATACGCCGT
TGACCCAGTGGCAACCGCTGCATATTCACCACGCTGCGAGTCATATCACCGGGCGCGTATCATTGCTGGATAACAACCTG
GCGGAGCTGGTGCTCGATACGCCGTTATGGCTGGCAGACAACGACAGACTGGTGCTGCGGGACATTTCCGCGCGTGAAAC
GCTGGCAGGCGCTCGCGTGGTGGCGTTGCACCCACCGCGTCGCGGCAAGCGCAAACCGGAGTATCAGCAGTGGCTTGGCG
CACTGGCGGCAACAGAAAGCGATGCGCAGGCGCTGGCCGTGCATCTGCAACGCGGGGCGGTGAACCTTCCGGCCTTTGCC
TGGGCGCGGCAGTTGAACGATGCCGGGCTTGAGGCGTTGGTGAGCGAACCTGGGTTTATTCGTGCGGGAGACAACCTGCT
CAGTGCGCCCGTGGCCGCAGGCTGGCAGCGTAAATTGCTCGCGACGCTTGCCCAATATCACGATCAGCATGCGGATGAAC
CCGGTCCTGGACGCGAGCGTTTACGGCGTATGGCGCTGCCGATGGAAGATGAAGCGCTGGTGCTGACGCTGATTGAGCAA
ATGCGCGACAGCGGCGAGATCCACAGCCACCACGGCTGGCTGCATCTGCCGGATCATAAAGCAGGCTTTACCGACGAGCA
GGCCGCCATCTGGCAGCGTGCCGAGCCGTTGTTCGGCGACGAACCCTGGTGGGTGCGTGATTTAGCGCGTGAGACGGGCG
CGGATGAGCAGGCGATGCGCAGCGTGTTGCGCCAGGCGGCACAACAAGGGCTGATAACGGCGATCGTCAAAGATCGTTAT
TACCGCAACGATCGGATTGTCGCTTTCGCCAGTATGATCCGCGACCGCGATCCGATTCACGGTTCGACCAGCGCAGCGGA
TTTCCGCGACACCCTTAATGTCGGGCGTAAGCTGGCGATTCAGATCCTGGAATACTTCGACCGCATCGGTTTTACCCGCC
GTCGCGGTAATGACCACGTGCTGCGCGATAAAGCGCTGTTTACGAAATAGCCTGAACCCCGGGTGGCGCTGCGCTTACCG
GGGCTACGGGGATTGTAAAGGGGAACGCGGTGTTCCCCTTTACCCGTTCACGTGTTCAGGAGGTCCATTTCGCCATGAAC
ATAAAGGGAACGGAACCCTCCACCTGAGCCGCATATTCCCCTCACCCCAACCCTCTCCCCGGGGGAGAGGGAGAAAACCG
GTGGTAGCCCGGATAAGGCGTTTGCGCCGCCATCCGGGGTTACGACCAGGTGGGGAACAGACTAAATGCGAGGCAATATT
CGCCATTCCTCCGGTCCACGATCCCGATTGTCTATACTCGATAAAACAACACGGGAGGAAAATATGGCCACACATCACCA
GTCCGATGACCAACACACCAAAGATGTTAAAGACGCGCCAAACAAACAGGGGGAAATCCCTCGTAAGCGCGATGACAGCA
AGGACGACCAGAAAGACCCTTTTAAAGCGAGCTAAAGGCAAACATATGTAGCCGCAATGACCGGACACACAGAGTCTGCT
AGCATAGCGGCCTGCAACTACTCAGAGATAACACCGTGACCGCCTTTTCAACCTTAAATGCTTTGCCCGCTGAACTCCTC
GCCAACCTTGATGAGCTGGGTTATCACTCCATGACCCCGGTCCAGGCGGCGGCATTGCCGGCGATCCTTGAAGGCAAAGA
CGTGCGCGTACAGGCGCAGACCGGCAGCGGCAAAACCGCCGCTTTTGGCTTAGGCTTGCTGCAGCACATCGATGCCAGCC
AGTTTGTGACCCAATCTCTGGTGCTATGCCCAACGCGTGAGCTGGCCGACCAGGTCGCCAAAGAGCTTCGTCGTCTGGCG
CGTTATCTGCCCAACATTAAAATTCTGACCTTGTGCGGCGGTGTGCCCTTTGGTGCACAGCGCGATTCGCTCCAGCATGC
GCCGCATATCATCGTCGCCACGCCGGGTCGTCTGCTGGATCATCTGGAAAAAGCCACCGTCACCCTGGACGCCCTGAAAA
CGCTGGTCCTGGATGAAGCCGATCGCATGCTCGATATGGGCTTTAGCGACGCCATTGACGCCATCCTGCGTCATGCGCCG
GAGCGTCGTCAGACGCTGCTCTTTTCCGCCACCTGGCCTGCGGCCATTGCGGCCATCAGCACCCGTTTCCAGCGCGATCC
GCAAACCATTGAAATCGACTCGGTCGAAGCCTTACCGGCGGTGGAACAGCATTTCTATGAAGTCTCGCGCCGGGAAAAAA
TTCCGCTGCTGCTGAGTCTGTTAAGCAAGCATCAGCCAGCTTCCTGTGTGGTGTTCTGCAACACCAAAAAAGATTGCCAG
GAAGTGTGCGATGCGCTGAATGAGCATAACCAGAGCGCGCTGGCGCTGCATGGCGATATGGAACAGCGTGACCGCGACCA
GACGCTGGTGCGCTTTGCCAACGGCAGTAGCCGTGTTCTGGTGGCTACCGACGTCGCCGCGCGCGGGCTGGATATCAAAG
CGCTGGAAATGGTCATCAACTACGAGCTGTCCTGGGACCCGGAAGTGCACGTACACCGCATTGGCCGTACCGCGCGTGCC
GGGCAGAGCGGTATGGCGCTTAGCCTGTGCGCACCGGAAGAAGCGCAGCGTGCGGCTATTCTCGGTGAAATGCTGGCTAT
TTCGCTCGACTGGCAATCCCCGGTTATCAGCAACAACATCAAGCCGCTGGAAGCGGAGATGGCGACCCTGTGCATCGATG
GCGGTAAGAAAGCCAAAATGCGCCCCGGTGATATTCTGGGCGCACTGACCGGTGATATTGGCCTGGATGGCGCGGATATC
GGCAAGATTGATATGCACCCGATGCATGCCTATGTTGCCGTGCGTCAGTCCGTGGCAAAACAGGCCTGGAAGCAACTCCA
GCAGGGCAAAATCAAAGGCAAAGCCTGCCGGGTGCGTCTGCTCAAGTAAGACGGTGAACGGTAACCCGGATAAGGCGTTA
CGCCGACATCCGGGACATTCCGGCGATTACGGCATCCGGTTACCTTTCCTCGTTAACCCAAATCCGCATCTCCCCTTCGC
CGCGATTTGCCCAGGAAAACCACGGAATAAAGGTCAGCGTCTGCGCCTGACGTTCGCCTGGCGTTTTGTCATAACGCCAC
AGGGCCTGCTGCCCCGCGTCAGCCGCTGTTTGCTTATAGCCCTGCGCCTGAATCAGCATTTTATGGGCGAAAATCCCCTT
ACCCTCAAAAACGGTGAATGTCGCCTGCGGTGAGAGCCACAGATTATGCAGCTCTTCCCCGTTGTCCGCCTGCTCCAGAC
AGTAAACCAGCGGCCCGCGCTGAATCGCCACTTTACCCGCCACATGACGCAGCAGCGGATTGCCATAAACCCGGCGTACC
GGCATTGGCAGGGTGAGCGTCAGGGTATCGCCCTCCTGCCAGCGGCGCTGAATATGCAAATAGCCTTTACGGATATCGCT
GGCCACCTCCGCGCCGTTCAGCGTGATGTGCGGATCGGCGCACCAGTCCGGCAGACGCAGCGCCAGCGTGTGGTCAACCG
CCTGCGGCGACTCGATGGTAATGGTGACCTGCTCCTGCCACGGATAGTTGCCGCTGATCCGCAGCCGCAGCGCCTGGCCG
CCCACCGGGATCTCCACGCTATTGCCAACGTAGAGGTTGATATAAAGCGCATCTTCGCGCGGAGTGTAGAGATAATGGCC
GAGCGAGGTGAGCACGCGGGCGATATTCGGGGGGCAGCAGGCACAGCCAAACCAGCGCTGACGAACCGGTTTCACATGGT
CATAGATATGGTTGAATTTCAGTGACTTCGGGTGCACTTCCAGCGGGTTAACGTAGAAGAAGTGCTTCCCGTCCAGTGCC
ATGCCGCCGAGCACCGTATTGTAGAGCGCACGCTCCATCACATCGGCGTACTGGCTGTCGGCCTCCATCTCCAGCATTCT
GCGGGCGAACATCATCAGCCCAATGGAGGCACAGCTTTCGGCATACACCGTATCGTTGGGTAGATCGTAATCGCTGCTGA
ACGCCTCGCCGCTGCTCTGCGAGCCGATGCCGCCGGTGATGTAAAGCTGGCGCTGCGCCATATTGTTCCATAGCCGCAGG
CAATCCTGACGCTTCCCTTCGTCCTGGCTTAAGCGCGCCAGGTGGGCCACGCCGGTCATCAGGTAGACGAAGCGTACCGC
GTGGCCGATAGCAGTTTGCTGTTCGGCTAACGGCTGGTGTGCCTGACTGTAGGCTTTGTCTTTGACCATCCACGCCGGGC
CGTAGGTATGCCAGTAAGAGGTCCGCCCGCGCTTTTCATATTCGACATCGTAGAAATGCGGCTGCGTGCCACGCTGCTCA
ACAAAGTAATTCACCAGCGCCAGATAGCGCGGCTCCTGAGTAACTTCGTACAAACGCATCAGCGCCAGTTCGATCTCCGG
ATGCCCTGGGTAGCCGTGCAACTGCTGTTCACCGGGGCCGAAGACCGAATCGATATGATCCGCCAGGCGGCAGACCACCT
CCAGCAGACGGCGTTTCCCGGTGCCCTGAAAATAAGCCACCCCCGCCTCAATCATATGCCCGGCGCAATAGAGCTCATGG
CATTCGGCCAGGTTGGTCCAACGGTCCTGCGGCGCTTTGACCGTGAAATAGGTGTTGAGGTAACCATCGTCACACTGGGC
TGCGGCGACCAGATCGATCACCTCATCGGCGGTCTTCTCCAGTTCCGCATCCGGCTTCTGGCACAGTGACCAGGCCACCG
CTTCCAGCCACTTGGCGACGTCGCTGTCCTGAAAGACCATGCCGTAAAACTCCCCCTCCTGCAGCCCTGCGGCGATACGA
AAGTTTTCAATCGCATGGCTGGGGTCGGCTTCGGCGATACGGTCATTCAGCGCATCCCACTGGTAGGGAATAACAACCTC
GCGCACCAGTTGTTGATACTGGCCGAGAAACGCATCGCTGACTTTCAGTTTGTGCAGATCGACTTCCATTACAGACTCCT
TAAGACTGAACATGACGCTGGCGCAGATCGGTGGCAATACGCGCCATCATGGGATTGTTGAGCTTGCAGGCGCGGATAGC
GAACGCCAGCAGCAGGTGGAACAGGGCAGGCAGCAGCGTCTCCATTGCGGTGATGCCTTGTAACGAAGCGGGTGTCTGAT
TTCCTGCGCCGGGCTGATAGGCGACGAAAACGAACACCAGGCTGATGATGACGGCGCTGGACGCCCACGCGAGCTTGATG
CAGAAGAGGTTGAAGGCGAAGTTCATACCGGACGAACGCACGCCGGTCTTCCACTCGCCGTAATCATCGGCGAAGGCCAT
CAGTGAGAAATGCAGCGGCAGGGTAAAGCCGAGGATCACGCCATTGCCCAGAATGACCGCCAGCCACAGGGTCTGCCAGG
CCGGTCCGGTAGGCAGGAGCCACATCATCACCGACAGCGCGGCCAGCACGAGGTTGGTGTAGTAGTAGAATTTCACCGTG
TCGAAGCGTTTTGACAGCGGGTTAACCAGCACCGAGCCAAGAATCGAGGCAAAGGTCACCATGGTGAAAAATAGCGAGGT
ATAACCGGTGCTGCCTTGCAGTACATAGGTGATGAAGTACATGTAGCCGCCGCCGCGAATGTTGAACACATTGATCAGCA
GGAAAGACATCAGCAGCATCAGTAACAACTGGTCGTTTCTACGCAGCCCCGCCAGATGTTCACGCAGGGTGAATTTACCC
ATCGTCGACAGCGGCACCCGTTCGCGCACCCAGAAGAAACAGCACAGGAACATCACCACGGCGATGGCGCACAGCACGCC
GACACCGAGCTGATAACCCTGCGCGGCATTCCCTTTACCCAAGGAGGAGACCAGCCACGGCAGGCCAACTGAGACCAGAA
AACCCGCCACGCCACAGAGCACAAAACGCCAGGACTGACAGGAGATCACTTCGCTATGACGCGTGGTCATCGTATTGATC
AGCGCGCAGTAGGGCACGTTGATGGCGGTATAACCCACAGAAAGCAGAAGATAAGTGCCAAACGCCCAGGCAATTTTCAC
GTTCATGCTGGCATCGGGGACGGTGAAGGTCAGCACACCGATAATGCCGATAGGCAGGGCAATCCATAGCTGCCAGGGGC
GAAAACGGCCCCAGCGACTTTGGGTGCGGTCAGCAATGATCCCCATTACCGGGTCGGATATGGCATCGAATACACGTAAT
GCCATAAACAGTGTGCCGACCAGCGCCGGGGTTAAGCCAAAAATATCGGTATAAAAAAAGGTCAGGAAATTCATGATTAA
GCAGGTAATTACCGTTCCGCCTGCGTCACCCAACCCATAGCCTATTTTTTCACGTACGGATAATTTATCGTCCAGCGCTT
TTTGCGCTGAATCGGTATTGGAAATTAATGTTGAAGTCATGGAAAACGCCTCACGGATATTCCAAAAGTAACCCGCTTAT
TTGCAGATTTTGTTGTGTAGTTTGCAAAGTACGTTATTTATTTTGCATTGAATTGACCACACAACAAGGGAAGGGAAAAG
TACAAAAAGATGACGATTCCGACCTGATGCGTAAAGTGTGATTTTGATCCGGCGCGGGGCTTATATTTCGTTAATAATCA
AAAACAAGATGCAGTGTAATGGCTCTCCTGTAGCGAGAATTGACATATTTATGCTTGAATTATCCATAATATTTCCGCTT
CGTGTGCAAAATGGCGGCTTATTTATCTCGCGCGGTGTGGGAAGCCATCCGTCACGGACTTTGCACTCCTGGGAGGTGAT
TTTCGTCGAAAAGGGGACATTAACGATCCGCGAAGAAGAGAAACTCTTTACGGTTAATGCCGGCGAAACACTTTTACTCT
GGCCGCAACGACGACATGTTGGCGTAGGGGAATTTCCGGCAGATCTTAAATTCTACTGGCTGCATTTTGAATTAACGGCT
GCGGTGGAAAAAACAGGACAAAACAGTGTGCTTATGTTGCCGCAACATACAGCTTTAAATGATCCGCAATATATGACGGC
GTTATTTCGCCAGTTTTTACATGAGCAGGAAAATGTCCATCGCAGCGTGGCAATGGAATGTATTTTACTGCTGATTCTGC
AACAAATATCAGCCTCTGCGCTTAGTGAGCGTGCCGTGGATAATCCAGGAATGGCGCTCGCCTGGAAAGCCCGGCAAATG
ATTGGTACGCAATTTCATCTGCCGATTTCGGCCTCGACGCTGGCAAAAGAGCTGCACTGCAACGCCGACTACCTGGGGCG
GGTGTACCGGCGCGCCTTTCGTCTGACGCTGACCGAAGCCATTCATCGCCAGCGAGTACGGGCGGCGGAAAAATTACTGA
TCAGCGACTCGTTATCGTTAAAAGAGGTGGCGGGGCAGTGTGGGTTTCATGATGTGGGCTATTTCCGGCAGATTTTTCGC
AAACACACCGGGCTGACGCCCGCCGCATGGAAGCGGCGGTATTGTAAGGAGCATATTAATTCGGGGTGAATGTTTTGATG
TGGTGCGGTCTGATGCCCTCACCCCGGCCCTCTCCCACAGGGAGAGGGAGAAACCGGAGCCCTCACCCCGGCCCAGCAAA
CCGGTGCTAAGGTGCAACCGGGCTCGATCGGTTCCCTCTCCTCTGGGGAGAGGGTTAGGGTGAGGGGCCCAGACCGCAGA
AAACTTACTGCCCGTAGTAGGCGTTCGCGCCGTGCTTACGCAGATAGTGCTTATCCAACAATTCAGACTGCATATCCGGC
AACTGCGGCGCCAGTTGACGGGAGAACAGGCCCATATAGGCGCACTCTTCCAGCACCACCGCGTTGTGCACCGCATCCGC
CGCGTTTTTGCCCCAGGCGAACGGGCCGTGGGAGTGGACCAGCACGGCCGGAACCTGCATCGGGTTCAGGTCGCGCGCTT
CAAAGGTCTTGATGATCACTTCGCCGGTTTCGTATTCGTACTCGCCGTTGATTTCCTCGGTGGTCATCAGGCGCGTGCAG
GGAATGGTGCCGTAGAAGTAGTCCGCGTGCGTGGTACCCCAGGCGGGCAGATCCAGACCCGCCTGCGACCAGATCGTCGC
GTGGCGGGAGTGGGTATGCACAATACCGCCAATCTCCGGGAAGCGACGATACAGCGCCAGGTGCGTTGGCGTATCAGAAG
AGGGCTTTTTACTGCCGTCGACCACGTTGCCAGTGGCGATATCCACCACCACCATATCCTCGGCTTTCATCACGTCGTAC
TCCACGCCGGACGGTTTAATCACCATCAGTTTGCGGGTTTCATCGACGGCGCTGACGTTTCCCCAGGTAAAGGTGACAAG
CCCGTGTGCGGGTAGCGCCAGGTTTGCCGCCAGCACCTCGGCTTTCAGTTGCTCTAACATACGAATCCTCCTTCCTGCAT
ACGGGCTTCAATCCAGCGACGGGCCTGGATGATCTCCAGCACCGGCTCTTTGGCTTTTTCGGTCCACATCTCAATCAGAA
ATGCGCCGCGATAATTCAGGTTCTGCAACGTGCTGAACACATTGACGAAATCCACACAGCCTTCGCCAAACGGCACATCA
CGAAACTGACCAGGGCTGGTTTCGGTGACGGGCTGCGTGTCTTTCAGGTGAATAGCCGCGATACGGTCGATGCCGAGCGC
CAGCTCTGCCGGTACGTCGTTACCCCAGGCGCTGAGGTTGCCCACGTCCGGGTAGACGGTGAACCACGGTGAAGCGAGCA
TCTCGTCCCATTTTTTCCATTTGGTAATAGAGTTCATAAACGCGGTATCCATGATCTCCACCGCCAGCATCACCTGTGCG
CCTGCGGCCTGCTCAACGGCCCACGCCAGCCCTTCGGCGAAACGCTGCTGGGTGCCTGCGTCATGCTCTTCGTAATAGAC
GTCGTAGCCCGCAAGCTGAATGGTGCGGATACCTAAGTCACGCGCAAGTTTGATGGCTTTGGTCATGATGTCGCGGGCAC
GTTCGCGCACGGTTTCATCGCGGCTGCCGAACGGGAAGCGACGATGGGCGGAAAGGCACATCGACGGAATCGACACATTG
GTTTCCAGCATCGCTTCCACTAACGAGGCGCGCTGGGCGGTGGTCCATTCGAGTCGCGAGAGGCGCTCGTCGGTTTCGTC
GACGGACATTTCCACGAAGTCGAATCCGCAGCTTTTAGCCAGAACCAGACGCTCCGGCCAGGATAAGTCTTTCGGTAACG
CTTTTTCATAAATACCTAACGGATGGTTGCGCATGTTTACGCTCCCCAGATGTCGTGGATGCGGGCGTGGAATTCTTCGG
CGACCTGCTGCGGATTCGCCGCACCAGACAGCGCGCGTCCGGCAATGAACGCCTTCACATTGATCTCTTTAAATAACGGC
AAATCGGCAGGGGTGATGCCGCCGGTAATGGAGAGTTCGAGACCAATATCGGACAGCGCTTTCATGCGTGCCAGGTCCGC
TTCACCCCACTGCTGGCCGCTCGCCTGCGCGTCACGACCACGGTGGTAAATGGCCTGACGCACCCCGGTGTTGTACCAGT
CGCGGGCATCGTCGAAGGTCCAGTTACCAAACAACTCAATCTGAATTTCTCCCCCGCGTGCGGCGGCAACGGCATGGCCT
TTTTCGATGGTAGCCAGTGGTGCGGCACAGATAATAGTCATCCAGTTTGCACCTGCGTCGAGCGCCTGCTGGGCCAGAGT
TTCACCGGCATCGGCCACCTTCCAGTCGGCAACGATGATTTTCTCCGGGCACTGGGCGCGTAAGGCGCGCACGGTATTTA
ACCCTTCACTGAGGCAGAGGATGGTGCCCGCTTCCACGATATCGACGTGATCTTTTAGCAACGCAACGTCGCGCTGGGCG
GCGACAAGGCTGGTGTGGTCGAGCGCCAGTTGCAGTAGTGGTCGGCTCATAAAGAGTGCTCCTTAATACGGGCATGAAAG
CCCTGAAGTGCTTCAATTAAAATCTGGTAACGGTGATATTTGCGCTGGTAGGCCGCATGGGCGTTCATGTCCGGCGTCAG
GGTGTGCATCTCGTAGTTGAGCGTCTGTTGGGCATCGCTAAAATTCTGATAGACGCCGGTGCCGACCAGTGCGGCGATGG
CCGCGCCAAAGCAGCCGGTCTCTTCCACCTGCGGCAACTCAACGGGCAGGCCGCTGACATCAGCGAGCATCTGCATCCAG
ACTCTGGAATGGGCCGGGCCGCCGGTGACGCGCAGGGCGCGCACGTCGGGAAAGCGCTCGCGCATGCGGTTGAGGTGCGT
CATATGGCTGAACACCACCCCTTCGTAGACCGCCTGCAACAAGTGCGCGCGGGTATGCAGCGCCTGCATGCCATAAAAGC
CGCTGGTCATATCCAGCCCGGCGTTACTGCCATACAGGAAAGGTAAGAAGAAGACATCGCTGGCGGCTTTCGGCAGGCTG
TCGACGAGCTGATTGATCTCAGAAAAGCTGATATCGCCCCACTGCGCGGTCAGCCATTCCAGGTTGCCGGACGAGGTGGG
GCTGGCTTCGTGCACGATGTATTGCCCGTCATTGACGTAGCGGCCATACACATAGGGATGCGCTTCGTTGTCGCGCAGGC
CTTCGGCAATACCGCTGGTGACAGCCCAGGTGCCCATCACGGCATTGAGCGTGTATTCGTCTTTCAGACCGGCGCAGATC
GCGGTGGAAACCACATCAAACAGACCGCCCACAACGGGTGTTCCCGCTGCGAGACCGGTAATGGCGGCTGCCTGAGCGGT
GATTTCCCCGCTGATTTCTGCAGAACCCACAATCGGCGGCAACGCGGGGTCTATCTCGCTAATGCCCAGCCATTGTGTCA
GGCAGGGGTCATACTGCCCGGTGGTCATATGGTAGAGGTTGGATTCAGAGATATTGCTCTCTTCACACCCCTTTACGCCG
GTCAGACACCAGCGCAGGTAGTCGTGGCCCATCATCACGCAGCCAATCTGTGCGTAACGTTGCGGCTCGTTTTCTTTTAC
CCAGCGCAGCAGCGAGGCCGGGTGCCCGGTCCACAGGGTCTGGCGCGTTAACGGGTAGAGCTTTTGCGGAATGCCGTCCT
GCTGCCAGCGCTTGACGATTTCCATGGCGCGGCGGTCGGAAGAGAGGATCGCGGTGCCCAGCGGCTTGTCATTTTTATCA
AGTAAAAACAGTCCTTTACCCTGAGCGGAGATGCCCACGCCCTTTATGTTTTCACCGCCAATGCCGGTACGTCGCAACAG
GCGGGAGATGGTCGCCGCGCAGTGCTGCCACAGTTCCGCCATGTCGCGCTCCGCCCAGCCCGGATACGGGCTAAGAGTGC
GGACGGACTGGCGTTCAATAGCAAATTCTTTACCCTGGCTGTTGTACAGTCCTGCTTTCAGATAAGTACCGCCACAATCG
ATACCCAGCCAGAAGGTCTCTTTTTCACTCATCTTTTTGTCCTGTTTTTTCACCCTCTCCCCGTGGGAGAGGGCTGGGGT
GAGGGCATCAGACCGCACGTTTGGCCGTATTCGTCGCGCCCACGCTTGAGCTGTTGGCATCACACTTCGCCGGCAGCAGC
AGCGCCATCAGCGCGGCAATCGCCAGAGACACCGCCAGGCAGTAGACGCCCGCATCCTTGCTGTACATGGTGATCAGCAC
ACCCACGGCATACGGACCGCAGAAGCCACCCAGGTTACCCAGGGCGTTAATCACGCCGCGTGCGCCACCGGCCATTTCCG
CGCTAAACAGACGAGCAGGAATGGTCCAGAACACCCCGGCAGCGGACTGCAGGAAGAAGCCACAGCCAACCAGTGCGGCA
TACGACAGCCAGATGCTCTCTTTCAGGGTGACGGAGAGGAACATGCAGGTGGCGAAGCCAATCAGCGGCAGGGAGACGAA
CAGCTTGCGTTTACCGGTACGGTCGGACAGAGAAGAGAACAGGAACATCCCGGCGATAGCGCCAACGTAAGGCAGAATGG
CAAGCATTCCGACCTGGCCCATGCTGGTGTGGGTCAACTCTTTGAGGATGGTGGGCAACCACAGGGTGTAGCCGTAAATC
CCGGTTTGATAGAAGAAGTTCAGGGCAATTAACTGCCACATGGTACGGTCAGACAACACCGCGCCCAGCGAGGCATTGAC
CACGGTTTTACCCGCAATGGCACGCTGCTCAGCGGCCAGGGTTTCCACCAGATATTTCTTCTCGGCTTCGCTAATCCAAC
GGGCTTCCTGCGGACGGTCATACACGGTCAGCGCCCACAGCACCAGAACAACCAGTGACAGCAGACCTTCGATGATGAAC
AGCCAGCGCCAGTCGAGTGCGGTAATGATCCAGCCGGAGAGCGGGGCGGTGATGATCCCGGCAATCGGGACAAACATAAT
GACGATGGCATTTGCGCGACCACGTTCGGCATCCGGGAACCAGTTGCTGATCATGGTGAGCACCACAGGCAGCATGCCGC
CTTCCGCCACACCGAGCAGGAAACGCAGTGCTAACAGTTGATATTGGTTGGTGACAATACCGGTAAGCACAGAGATGACC
GCCCAGGCGACCAGTGACCAGCCGATGAATTTTTTACCGCTGCCGTGCACGGCGATTTTCCCGCCCGGTACCTGCAAGAA
GAGGTAACCGAGGAAGAAAATACCGCCAGCCAAACCTGCCATGGTGGCGGTAATGCCTAAATCCTTGTCCATCCCGCCAG
GCATTGCGAATGCGATATTCACGCGGTCCATATAAGAAATAATACACGCGATAAGAATAGGGGGAATAATTCTTAACCAG
CGTTGGCGCGGAATATCCGCAGATGTAGCGTAAGAGGAAGTGTTCATATTAATCTCTCGTTAAAAGTAACAGGCCTTGCG
ATTAAATTGACGCTTTATATTTATTGTCTGGCTTTGTTTAACGCGGTAATGCCATCGCGTAATATGGCTATGCGATGATT
CGCATCAGCATTAGCATCAATTTCCAGCAACTTAATACCGGCAAACTGTAATTTTGCTGTGTCAGCCACATTAAATAATT
CTTTAGCACTTTCTACCGTGAGCAGGCTTTCCGGGCAGAAAGGGGCGAAAGGCGTATGCAGGTCAGTCCATTCACCATAC
GGCCCTTCGGTGGCGGTGCCGGAGAACATCAGCGCCCCCAGTTTTCCTGCGGCTTTCACCGCCTGAGTATGTTCCAGCGG
CAGGGTGGTATTACGCCCTTCAATCGCGGAACGCGCCCAGTTAATGCATACATCAATGTTGTAACCGGCGAGGGTATCCA
GCACGTTTTCCAGCGGCAGGAAACCTTTGCGCGGTGCGGGCTTGTTCATGGCGTCGCAGTGTTCCAGTACGAGCGAGCAT
GACCAGTCCCAACTGGCGATTTCTTTGATGGAGCGGGCAAACGCATCGGTTGCCTGTGCCACATCAGCGTTACCGCCCAG
CGGGGCAGCCTGCAGTTCCAGCGATATCACTTTATTGGCGAAGTGCTGGTTTATCCCATTGATTTTGTTAAGCAAATGAC
GATGGAACTCGACGCATGCCCGACGTTGTTCTTCATCGCTGGAGGCCAGACCGAAGGCCAGATTGCCGCCGCTGCGACGA
CGCATGGTCTCCGGGATCGCGGTGACCACAATCTGCCATTCGCCCGGCGTGTGCCGGAACAGCCACTCATCGCCATAAGC
GTGCAGGTTTTCGTGGCACGGCTGCTCCAGACCGCGAATGTGCGGCGTATCCGCGAGTAAACGCCAGAATTCCTTCTCTT
CCTGTTCGCTTTTTTGGTGAAACGAAGGCGCGCAGGGGTATGCGCCGATAATATAACCGGCGTCATTCGTTTTCATGTTT
CGCTCCTTTTATTTATCAGGTATCGATAAATAAATAACGGATTAATTCAATGCGGAAACCGCAACTTTAACGACTATTTT
TCTGATCGCTGTTTCTCTGTGTTTATTACAGGCAGGACGATGGACATCCTGCGGAAAAAATATGGCGTAATTACCTGGCA
CCATTTCAATCAACGATTCATTTTCACTGTCGTGATAGAAAATAATATCGCGCTGCTCAAGTAATTCTTCGCTCACCACG
TTATTGCCGGTATCAATGGCGACACCGATTTGTTCTTCGCCGGAATATAAATACTGAATATCCAGATAACGGCGATGCAC
TTCCGGGCGCAGCTCATCGTGAGGGCGAGTGGTCAGGTCGAGGATCTGCGCGTAAATCGTGCGCCCCTCAATTTCCACCA
CGCCCGGCTCCAGCTTGCTGAAATCCGTGGTGCGCAGGAATTCCAGCGCCTTTTCAATCGCTGCCGGATACCGGCAGGCG
TTGGGTTGAGAAATATGTCCATAAATCATGGTGATAATCCTTACAGCGACTTGATTTTCGCCCACACGCTGTCGTCAACG
GTGATACCGTTGCGGCGGTTTTCTTCCAGCAGACGCGTAAATTCATGGCCCGGCAGACGCACAGGGACATTTTCATCGGC
ACGTTCAGCGGTCGTGATGTAATCCATGATGCGTTGCAGCTTGGCATCACGGGTGGCACCGTCGATCAGTTTGTCCACTT
CGATGGCGATAAAGACCTGCGAAATGTTGAACTCGTCGCTGTTGTCTTCGGTGACGGCGGCCACGGAAGAACCATCGGAC
AGCAGGGTGGCAATCATATCCAGCACGATAGAGAGGCCAGAACCTTTCCAGTAGCCCATCGGCAGAATGCGGCGGTTTTT
CTCAATCGGCGCCGGGTCTTTGGTCAGCTTACCTTCGTCGTCGAAGCCACCCTCAACCGGCAACTGGCGGCCCGCCAGGC
GGTTCACTTCCAGCATGCCGTAGGAGAACATCGACATGGACATATCCACCATGGTGATCGGCGTGGACGGAATGGCAACG
ATCAGCGGGTTAGTCCCGATACGGCACTCTTTCGCGCCCCACGGCGGCATAACGGCGATGGAGTTGGTCCAGCAAATACC
GATGTAGCCTTTCTCCGCAGCCTGCCAGCCGTAGCTGCCGCCGCGCATCCAGTGGTTAGCGTTACGTACCGCCACCAGGC
CGATACCGTGGTCGGAGGCCAGTTCAATCGCGCGGTCCATCATCTTTTTCGCGGTCAGGTTGCCGATAGAACGCTGGGCA
TCCCACTGTTCAATCGCCCCCAGCGACGTGATGCGTTTTGGCAGCGCATCCGGAATGATGTCGCCATTTTCCAGTTGCTG
GATAAAGCGCGGGAAACGGTTTACGCCGTGTGAATAGACCCCTGACTCGGTGGTGCGGGCAAACATCTCCGCACAGGCAT
CGGCGGTTTCTGCCGCCACACCGCGTGCCAGCAGGACACGGTTAAACTCATTTTTAAGATCAGAAAAACTCAATAACATA
CGCTTTCTCCATCACATCTTCGTTTTACATAGTGGAATTTCATTCCACTAAACTATGTTGGGTTGTGAAAACGCGCCGGC
AGGGCCGGTGCGCTTCGGTATTAATCCTGTTTATCCCTGAATACGGGAGGGGGCGATGGTCACCCGGTAAAGCGATGTGG
TCGCGGTAATAAACAGCGTATTTCCGTCAGGCCCACCAAACGTGCAATTAGAGACGCGCTCAGGGACGGGAATCGTTTCC
AGCAGCGTCCCCTGCGGCGAGAAAATCAAAACGCCGGTCTCGCAACTACAGAAAATATTCCCCGCCGGGTCAACGCAAAA
GCCATCCGGAATACCCGGCGCAACCTGGGTGACCACATGAGAAAATACCGCGCTATCGCCGTCGAGACGGTAGGCGCGAA
TTTCCCGGCGGCCCTGCGTCGGAAAATCAATAATCGACATATCCGCCACGTAGAGCCATTTATCATCCGGCGAGAAGGCC
AGCCCGTTAGGGCGCTGAGTATCGCTGATGGCGATCGTCGCCCGCTTGTTCGCTTCATCAAAACGATAGACGTAGCAGCC
GATGACCTGGCTTGCCGCGCGATAACCCTCTTCGTCGCCGACGATGCCGTAGGGTGGGTCGGTAAACCAAATCGACCCGT
CCTGGCGCACTGCGATATCGTTGGGCGAGTTGAAACGCAGCCCGTCGATTTTGTCCACCAGCAGGGTGTGATTCCCCTGC
TTATCTGTCCGGCTGATACCGCGACGGCCATGTTCGCAGGTTAACAAACGCCCTTCGTTATCCAGCGCGTTGCCGTTGGC
AAAGTGGGACTCAGCGCGAAACACGCTGACGCCGTTTTGCGCACTCCAGCGGTACATCTTGTTGCCCTTCACATCGCTGA
AAATCACGCTCTGCTGTTCTGCCAGCCACACCGGGCCTTCCGCCCAGATGGCCGGAGAACACAGGCGTTCAAAACTGCCC
GCGACGGCTAACATCTCACTTCACTCCCCAGATGGCTTTGTAGTGATCGCGATACTGGTTACCCGGGTCGAATTCATTGT
TCTGGCCGCCGTCGGCGCTGATGTTTTCTTTGGTGACCAGGTGCGCCGGGGTAACATAGCCAGAAGGTTGTTTACCGGCG
AAGGCGCGGTTGAACTCATCCAGTAACTGCCAGCCGTGCAGTTTCAGCGGCTCTGGCACGGTCGCGACTTGCGCTTTGCC
ATCGCGTACGCGCTGGTAGGCGGTAACGGAACCATCGCCAGCCGAAATGTTGTACGGCGGCTTGCCATCCGTGCCTTTAC
CCGCGGTTTGCAGGGCCGGGGCCATAAAGTCGAAGTACAGGTCGTTGATGGCCAAAGAGTATTCGAACTTATCACCATAT
TTTTGCATCAGGCTGTAGGTCATGCCCGGCATGCGGTTAGAGGTGTCGGCAAGCGGGGTATCGATAAATTCAACCACCTG
GCAGCCGCTGCATTGCTCAATCACTTTCTTCATCGCGTTGGCTTTATCCAGAGCGATTTGGTAGAGCGAGTCGGTGAAAA
TCAGCACCTTTGCCGTGCCGTTGGATTTCGCGACGGCGTAGAGTGCCGCCATGCGTGACACTTCGTTAGAGTCGGAGGTC
ACGTTGTAGAAAATGTTGTAAGCCGGAACCGGACCCGGCGCCGGAACAGCGTGCCATGCGGTCAGTACAATGCCCTCTTT
CACCGCTTTTTTGAGCGGGATTTTGGCGACGTTCGGGTTCCAGCCACCAATCACGATACCGTCCGGTTTGCGGGCAATCG
CCTGGTTCAGCGCCGCCAGTTGGTCTTTTACCGAACCCGCACCGTCCAGCACGTCGAGTTGCCAGCCCGCGATTTTTGCC
GCTTCTTCAAGCCCCTCTTTAACGCCCAGCACGCCGCCGTTTTTCATGTCAGACGCGATGAAGATAATCTTTTTGTTCGG
CTGTAACGCCGGGCCCTGCGTTGGGCCATCCCACACGGTGACAGGCGCGGTCGCTTTGGCAATCGCCGCCTGCGCCTGCT
GAACATAGCTGTCATCGGCCAGGGCGAAACCGCTTGCCATCATCAACCCGGCAGCCAGACAGCATTGAACTATTTTGTTA
TACATTTTCAGTTCCTTACGCGAGAGTCATTGGGTAACAGAGGAGCCCGGTGCGGTCGTTTGAGCACGCTGCACCAGTTT
TTTATTTAATGCCCGGCGGCGCTGTGCATAACCGGCCAGGGTAATCGACAACAGTAGCGTCGCACCGTTAAACAGCGGTT
CGACCCAGAATGCGCCGCCAAACTGCTGAATCCCGGCGATACCAATCGCCAGTACCGCAATCCCGACCACCGTGCCCCAG
ACGTTCACGCGCCCCGGACGAATAGTGGTACTGCCAAGGAACGCCCCCACAAGGGCAGGCAGCAGATAGTCCATGCCGAC
GCTGGCCTGGCCCACGCCCTGCTCGGCGGCAATGATCACCCCGGTAAACCCGGTTAAGGTGCTGGAGGCGATAAAGGCGC
CGATGGTGTAACGGTTAACGGCGATGCCGTTGAGCGCAGCCGCGACCGGGTTACCGCCCACCGCATACATGCAGCGACCA
ATCGGGGTGTGTTCGGTGATGATCCACAGCACCACGGCGGCAAACAGGACATAAAAAGCCACCACCGGAATGCCAAACAG
GTCTGAATGATGCAGGGCAATAAAGGCGTCCGGTAAGTCGCCGACAATCTGCCGTCCGCCGGAGTGCCAGAGCGCGATGG
CGTAGAGCACGGTGCCGGAGCCGAGCGTAGCCACGAAGCTATCGATGTCGGCCAGCGCCACCAGAATGCCGTTCAGCAGG
CCATACAGCGCGGAGAGCGCCAGCACGATGGCCACGGCCACCGGCCAGGAAAAGCCATATTCCACCTGCAACGTGATGGC
GAGGATGTGCCAGAGCACGATGCCAAAGCCGACGTTAAGATCAATTTTCCCGATAATCATCGGGATGGTCGCCGCCAGTG
CCAGCAGGGCGATTTTCGATTTACTGTCGAGAATGGCCTGTAAGGTCAGCAGTGAAGCGAATGAGGGCGTCGTCAGCGAA
AAAACGATAACCAGTACCACGCAGATCACGGGCAGGCCGTAACGGGTGGTTAATTGTCCAAGCCAGGCGGCGGCACCGTG
TTCATGAAGCGATACGCGTGATTCCAGGGCCGTCGATTTCATTGAAGTTTTAGCCATAACTAACGCACTCCGACTTAATG
TAGTGTGCCGCTGCCTGACGCCAGTTCGAGCAATCTGGCGAAGGTGACATCCTGGTTGAGAAGCTCGCCGACAATTTGCC
CACGGTTAAATACCAGCGCCCGGTTGCAGATATGCGCCACCTCTTCCAGGTCATTGGAGATGACCAGAATGGCGACGCCG
TTTTGCAGCGCCTGATTGAGCAGGTCATAGATTTCCGCACGCGCGCCGACATCAACGCCCGCGGACGGGTCTTCCAGAAT
GAGCAGTGGAGCATTGAGTGAAAGCCAGCGCGCCATCACGACTTTTTGTTGGTTGCCGCCGGACAACGCGCTGATTTCAA
TGTTGATCTGCGCTGGCCGGACATCGAACTGGCGGATTTTCTCCCAGCTCATCGGCGCTTCGCTTTTTCCGTTATAGCGG
GACAGCGGGGCGTGACCGTGTTTACACGGGTTCATAAACAAGTTTTCACGCACCATCATGCCCGGAATCAGACTTTCATG
AAGGCGATCGCCTGCGACAAAAGAGACGCCCGCAGACATCGCCTCCCCTGGTGTTGTCGCCGTAAACGGCACGCCATTTA
ATGTGATTTGCCCGCTTTCCTGCGTACGGCAGGCAAACAGCAAACGTCCAATCTCTTCCTGTCCGGCGCCGCGCAGACCG
GCGAGCGCCACCATCTCACCGGCACGAAGCTCGAAAGAGACGGGGCCGGTATCACCCACTTTGACGTTGTCCATCTTTAA
CAGCACCGGCGCATCACCGTCGGGTAACGCCTGGCGCTGGTCGTCACGCAGACTTTCGCCAACAATCAGTTCGACCAGAC
CACGCAGGGTGTAGTGGTCGATGTCACCACCACCTGCATAGCAACCATCGCGCATGGCGCAGACGGAATCGGCCATCTCC
ATCACCTCATCCAGACGATGGGTGATATAAATCATGCCGACCTGTTTTTCCCGCAGGATGTTCATTACCCGAAACAGGTG
GCGAACATCGTCCGCGGGAAGGGAGGCCGTCGGCTCATCAAGCACCAGCACCGAGGCATCTACCGCTACCGCACGGGCTA
TTGCCAGCAGCGATTTTTCAGTGCGGGAGAGGTCGAACACGCGGTCATCCGGATCAAGCTGAATGCCGATATCTTCCAGC
GCTTTTTGCGCCTGACGGCGTGTTGCCGCCCAGTCAATCAGCCCAAAGCGACGGGGAAAACCCATCACCAGCGCCATGTT
TTCCGCGACAGTCATCCACTCCACCAGACCTAAGTCCTGATGGATAAAGGCAATTGGCTGCTCGTTGCCCCGGCGCAGCG
CGGCGGCAGAATCCACCGGCTCACCGCGAAACAGGATTTCGCCACCGTCGCGGGAATAGACACCGGCCAGTACTTTGATC
AGCGTGGATTTGCCCGCACCGTTCTCCCCCAGCAGCGCCACAACCTTGCCCGGATAGATATCCAGGCTGACGTTGTTGAC
CGCCACATTTCCCCCAAAGCGCTTAACGATATGGCGCATGGATAACAAAGGAGATAACACTGCTGCTTCTGCCATTTAAG
ATGACCTCCCACCGAGGGAATGAGAACGTTGTGCGACCTGTAAATTTCACTATGCGAAATCTGATTTCAAATATAGCGAT
CATAATTTGACAAAGCAATTGCTGGATATATTTTTGAAATGTAATAAAATCAATAAATTACAAATTTTCTGTTCAGATCG
TGAAGTGAAACACACTTTGCGCTACCATCAGGTCGCCACAAAAAGGAGGCGAAAGCGATGAACACCAAAGAGAGTGAAAA
CACGCAGGAGAAAGAGAGGCCGGCAGGAAGCCAGAGCTTGTTTCGCGGTTTGATGTTGATAGAGATACTGAGCAATTACC
CGAACGGTTGTCCGCTGGCGCATTTGTCCGAACTGGCGGGGCTGAATAAAAGTACCGTGCACCGATTGCTGCAAGGGCTT
CAATCCTGTGGCTACGTGACCCCCGCGCCCGCTGCCGGGAGTTATCGCTTAACCACAAAATTTATCGCTGTCGGACAAAA
GGCGCTCACGTCGCTGAATATTATCCATGTTGCCGCGCCGCATCTGGAAGCGCTGAACCTGGCGACCGGGGAAACCATCA
ATTTCTCCAGCCGCGAAGACGATCACGCCATTCTGATTTACAAACTGGAACCGACGACGGGTATGCTGCGTACGCGCGCC
TATATTGGTCAGCATATGCCGCTGTACTGCTCGGCGATGGGTAAAATCTATATGGCCTTCGGTCAGCCCGATTATGTGAA
AGAGTACTGGGAGACGCATCAGGAACAGATTCAACCGTTGACGCGTAATACCATTACCGGCCTGCCCGCGATGTACGACG
AGCTGGCGCAGATCCGCGAAACCAGTATGGCGATGGATCGTGAAGAAAATGAGCTGGGCGTCTCCTGCATTGCTGTCCCG
GTGTTTGATATTCACCACCGCGTGCCGTACGCCATCTCTATTTCGCTTTCTACATCACGCCTGAAACAGATTGGCGAGAA
AAACCTGCTCAAACCGCTGCGTGATACGGCGCAGGCTATCTCTAACGAGCTGGGATTTACGCTGCGCGTGTAGGCAGAAG
GCCAGATGTGATCAGGCAAATGAACGATTTACCCGCTTTCCCCATCGGGATCAAAGCGAAGACGGTTCATTCTCTGGCAC
TCTGAACGGAATTTTTCTGTATCAGGGGTGTGGAGAATGAACCGTTTTATACTTGCGGATTCGACCAAATGTATCGGCTG
TCGTACCTGTGAAGTCGCCTGTGTGGTCTCACACCAGCAGGATCAGGACTGCGCGGCGATCTCCCCGCAAACCTTCAGCG
CACGGATTCGCGTGGTAAAAACCGGCTCTTTTTCCACGGCGGTCACCTGTCGTCACTGTGAAGACGCCCCATGCGCCAAT
GTTTGCCCGGTAGGGGCCATCAGCCGGGTCAATGGCGCAGTGTATGTGGAGCAGACGCTGTGCATCGGTTGTAAGAGTTG
CATGCTGGCCTGCCCGTTCGGCGCCATGCAGGTGACGATGGAAAATGACCAGGTACAGGCGCAAAAATGCGATCTGTGTC
TGCACCGTGAAACCGGACCTGCCTGTGTGGAAGCCTGCCCGACCAGCGCATTAGCATGCATCGATCCCATCAGGCTGCGA
CAAAGCCGCCTCAACAGTCATTTAGCGTAACGTATTGACGTTTCTGGTTAAGAGATGCGAAGAGGAGGCCCTCATCAAGA
GGGCCGGATTGCTGATTACGCGTGCTCACGCCAGGCGATTTCAATTTCCTCGGCGAGGATTTTCACGCCGGCTTCGATTT
TTTCCGGATCTGGCACATAGTTCATGCGCATACACTGGTGCGTATGCGGCCATGGCTTATCCAGCCCAGGAAAGAAATAG
TCGCCGGGGACCATTAACACGCCGCGCTTTTTCAGACGCTGGTACAGCAGCTCGGTCGTGATCGGCAGGTCTTTAAACCA
CAACCAGAGGAAGATGGCCCCTTCTGGCTTGTGGATCAGGCAGCGCTCTTCCGGCAGATAGCGGCGAATAATCGCGATCG
TTTCCTGCACACGCTGGTAGTAAAACGGCTTAATCACGGTTTCCGACAGGCGCAGCAGATCGTTGCGCTTAATCATTTCG
CACATCATGGCCGGGCCAATACCGCCCGGTGCGAGACTGATAATGCCGTTCATATTACGGATGGCGGATATCACTTTGTC
GTTGGCGATGATAATACCGCAACGGCTTCCCGGCAGGCCCAGTTTCGACAGGCTCATGCAGAGGATAATATTCGGATTCC
ATAAAGGCCGCGCTTCGCTAAAAATAATGCCCGGGAAGGGGACGCCATAGGCGTTATCAATAACCAACGGAATACCGTGT
TGATTAGCCAGCGCATCCAGTTTGATCAGCTCTTCATCGGTAATGACGTTACCGGTTGGGTTAGTCGGGCGCGATACGCA
GATCATCCCGGTCTCTTCACCGATGTGCAGGTGTTCGAAATCGACATGGTATTTGAACTGGCCATCCGGTAGCAGTTCGA
TATTCGGGCGTGCGGAGACAAACAGATCTTCTTCCAGCCCGGAATCGGCGTAGCCGATGTACTCAGGCGCTAATGGAAAC
AGCACCTTACTGGTGGTTCCGTCGGCACGGCGGCCAGCAAACAGATTGAATAAGTAGAAAAACGCGCTTTGGCTGCCGTT
TGTCAGTGCAATATTTTGTGGTTCAATGTCCCAGCCCAGTTCATCGCGCAGCATGCTTGCCAGCGCCGTCAGCAGTTCGG
TCTTCCCTTGTGGGCCATCGTAGTTACACAGCGCATCAGTGGCTTTGCCGTTTTCGACCATTTCTGCCAGCAGATTATGG
AAGTAGTCGGTCATCGCCGGAATTTGCGCCGGGTTACCGCCGCCGAGCATGATAGCGCCCGGTGTGCGCAGGCCATCGTT
AAGGTCTTCCATCAGGCGGGTGATGCCAGCGTGACGGGTAAATTTGTCGCCGAAAAGTGAAAATGTCATAGCTGATGTTC
TGTCGGGCCGATTTTAAAAATGGCTAACCATAGCGCTACATACCCTGCTGTGCAAATCGGATGAGATGGAGTGTGGTGAC
GTTTTATTTTGTGAATTTATGTTTTGATGGGTTTTTATATTGTGATGCCGATGAGTTTGTCGTCCCGGTCAGCGCAGCGC
CGCCGGGGAATATACTGGAAGGCGGCGTAAACGCTACGCAGGAAGAAAATTAGCGATTCCCCGCCCAGACCACCATCACT
TTGTCGCCGTTGTGCTCGCGCACGAAGCCGTATCCTTGTGGCAGGCTAAGCGTTGTCTGCTTACCCGCCCCCAGTGCCGG
GTGACGCGCGCGGAATTGCCCCAGCGTTTGCCAGTGTTGCAGGGTTGGCGCCGCCTTGCCGTTGATGTCCTGCCAGTTCA
TGTCCGAACGTGTCCCCTGTAGCGGGTCGGAGCCGGTCGGCCCGAAAGGCCGGCTGGTTTCATCGCCATAAAAAATCTGT
ACTGCCCCTGGCGCCAGCATCAGCAACTCTGCCGCTTCCTGACCGCCGTCGCGGAACAGACGCGTGTCATGGGAAGAGAG
ATAACTCAGCGCATTAAAGCCCTGCAGCTTTTCTGCCATCTGCTGCCAGACGAGATCCATATTCGCCAGGCATTTCACCG
CACCCGCGGCCTGTTCCTGGTAATCAAAATTGATCATCGCGTCGAAGCCATGGTTGTAATAATCGCTGCGCATGACACCG
TGCCCCCAGGATTCTCCGGTCATCCAGAACGGCGCGTCGTCGAGTTTTTTCTGCGGGTTCGCTTTTTTCCATTCGGCCAG
CGCGTCGATGGCCTGGGTTTTCAACTGCTGCCAGGCCGCGAGTTCGACATGCTTGGCGGTATCGACCCTGAAACCGTCGA
TGCCGTAGTCACGCACCCACTGACTTAGCCAGTGGGTCAGGTAATCTCGCGGCGTGTAGCCAGGGATCTCTCGTGCGGCG
GTATCGGGTTTATGACGATAAAAGTTCGGTAATCCTGACGGCGTGGTGGATTCGGTTTTCAGATCCGGCAGAAAGGCCAG
CGACATGGTCAGGTCATCGAAGCCGGGGTTGTCGTAGTCGCCAATATCGGTGCGGATCCACTTTTTGCCCCACCAGTTCT
CCCAGGCCGCTTTGTCGCTGAAATTGATAAAGTCGTTAAAGCTATGCCAGCTTTGCCCTGGGCCTGGCCGCCAGTCTGTC
CAGCGCTCGCCGAGCACTTTTTTGCGCTCTTCACCCTGAACATACAGCGCGCCGAACTGAAATTCCTGCATATCTGCCAG
CGTCGCGTAGCCGGTGTGGTTCATCACCACGTCAAAAAGGATACGGATACCGCGCTTATGGGCTTCATCGACCAGAGTAT
GTAAATCCGCTTCGCTGCCCATGTTGGCGTCCAGACGGGTCCAGTCCTGCGTGTAGTAGCCATGGTAGGCGTAATGCGGA
AAATCGCCTTTTGTTCCACCGCCTACCCAGCCGTGGATTTGCTCAAGCGGTGAGCTGATCCACAGGGCGTTGACGCCAAG
CTGCTGCAGGTAGTCGAGTTTACTGGTAAGCCCCCTCAGATCGCCGCCGTGAAAGGTGCCAATCTCCTGCATCCCGTCTT
TGTGGCGTCCGTAGCTGTTGTCATTCGACGGATCGCCGTTGACGAAGCGGTCAGTCAGCACGAAATAGACCGTCGCGTTT
TGCCAGCTAAAGGGGGCAGGGGCGGTGGTTTCAGCGCGTTCGAGCAGCAGCAGGCCGCCGCTACCGTTAGCCGGTTGCAG
CGTTATCTTGCCGTTTTGCACCATCGCTGTTTTCTGGCTGTAGAAATCGCGCACCATGCTCCCTTCCGGGAATGTCTTGC
TGACGTCCAGCGTCAGGGCTTTACCGTCCCAGGTGGGGCACTGGCGCACGACATTAACGGCCTGGGTGACGGCTTCGCTT
TTTACCGACAGCATTAGCGTTGGCGTGCCGGAGCGGGTATCGAGTTGAATCTGATAATTCCCTTCACGAAAAACGCGCCA
CTGGGGGGCATCGCCTGTGCAGGGTTTAAGGGAGAGCATCTGGTTGAGTTTGATGTCGGCGGCAGGCTGCCAGCATTGTT
GATCAAGGTGCAGCGTCAGCGGGTATGACCCTTTCTGTAATGTGCTGTTGCTACGCCAGACTCCGGTACCATCATCGGAA
AAGGCAGAGAGACCGGGAGCCGACCAGTTAGCGCTGGCGAAGGCCGGTATAAGCAGGAGAAAAAGGGCACTGTATTTCAT
CTGATCCTTCCCGAGGCATCCGTTTTTACCATTGTGTCATTAGCCCGGCGCGGGCAACTCATCCCGTGAGCGCAATCGCC
AGGGTGGAGAGCGCCGGGTGAGTGATCGTGCGCAAATTTTGCGCAGAATTTGCGATAACCGCCACAAATCTATGCTGTTG
TTTTCGCGACGTAGCAGGTTTGAGATGACAGGCTTTCGGAATTGGATTATTTCTGTACGTGCCCTGAAGCGCTATTTTTG
ATATGATTTGAGATTCAGCTCTCAAAATTGTGTAAAAAATAAGGTGTTGGAATGTTTATATCCGACCAGGAGACTTAATG
ATATCGACTCCCTTGCGACGACTAGGGGCCACGATACTCATGTTACTCACCATCGCATTTTCAGGTGAGGTGCTTGCGCA
GACGCACAGCAAAACAGCGAGTCACAAAGCCCCAATCTCAAAGACGACCGGTACAAAACAGGCAAGCAGTAAACAAGAGT
ATTCTCGCAATAGTGTAAATAGCAGTTCACTTCCTGACTTGCGAAAATACCCTTCCGGAGCACCAAGAAAGAAAGCGTTT
CTCCGGACGGTCATGCCTTATATTACCAGTCAAAATGCAGCGATTACCGCTGACCGTAACTGGCTGATGTCACGTCAATA
TAGCCAACAATGGTCGACGGCGGACCGTACACGCTTGAAGGATATCGCCAAACGCTACAAGGTGAGCTGGTCTGGCAATA
CCCGCCGTATTCCGTGGAATGCGTTGATGGAACGCGTGGATATCATCCCGGACAGCATGGTCGCGACCATGGCGGCGGCG
GAAAGCGGCTGGGGTACTTCAAAACTGGCGCGTACCAACAACAACCTGTTCGGCATGAAATGCGGGAAAGGCAGTTGTAA
AAACGGTCCAGGCAAAGTGAAAGGTTATTCGCACTTTGAATCGGTGAAAGAGTCCGTGGATGCTTATGTGGTGAATCTGA
ACACTCACCCGGCTTATGCTTCTTTCCGTAAGTCCCGTGCGCAGTTGCGTAAAGCGGACCAGGAAGTGACAGCCAGCAAC
ATGATTCATAAGCTGAAAGGCTACTCAACGAAGGGCGCGAGCTATAACAACTATCTGTTTGCCATGTATCAGGACAACCA
GCAGCTCATCGCCTCGCACATGTAATAGTCACATGTCATCGCATAACGCCTTCCACCCGGAAGGCGTTTTTCTTTCCTGA
ATACTCTGTTCCTGAATGCCCCGTTAAATCAGTGTCTCACCGTAGCGTTCACGGTAATCCTTCGGCGTGCTGTCGTACTC
TTTGCGAAATACCGAATAGAAATATTGCAGTGACGGATAGCCACACATCTGCGAAATTTCGTTGATGGAAAGGGAGGTGG
AAACCAGCAGGCTGCGTGCTTTTTCCAGTTTTTCCGCGTGGATCACCGCATGGATGGTTTCGCCCACTTCCTCTTTAAAG
CGCTTTTCCAGATTCGAACGTGAAATCCCGACGGCATCCAGCACTTGCTCTACTTTGATCCCCTTACAGGCGTGATTACG
GATGTAATGCATCGCCTGAATGACCGCCGGGTCATTCAGGGAGCGGTAATCCGTTGAGCGTCGCGCCACCACACGTACCG
GAGGAACCAGCAGACGCTGCAGTGGCATCGGCTCATTGTCCAGCAGGCGATGCAGCAGTTTCGCCGCCTGATAGCCCATC
TGCCGGGTTCCCTGCGCAACCGACGAGAGCGCCACGCGTGACAGGTAGCGTGTCAGCTCTTCGTTGTCGATGCCAATCAC
GCAGAGTTTCTCCGGCACCGGAATATGCAGATGGTCGCACACCTGGAGCACGTGACGGGCGCGGGCATCGGTAACAGCAA
TAATGCCCGTCTGCGGCGGCAGCGTTTGTAGCCAGTCAGCCAGCCGATTTTGGGCGTGCTGCCAGTTCTCAGGCGCGGTG
GTCAGCCCCTGATAGACCACCCCGCGGTATTTCTCCTGTGCGACCAACTGACAAAACGCATGCTCTCGCTCAACGGCCCA
ACGTTTACCGCTGGAGGTGGGCAGACCATAGAACGCAAAACGGTGCACCCCTTTCTCTTTGAGATGCAAAAAGGCCTGCT
CGACCAGGGCAAAGTTATCGGTGGCGATGTAGTGCACCGGCGGGTAGTTTTCCGGTGCGTGATAGGAGCCGCCGACGCCG
ACAATCGGCACGTCGACATCGGCCAGCAGGCGCTCAATTTCAGGATCGTCATAGTCGGCAATGACGCCATCGCCGAGCCA
CTCTTTGATGTTTTCGATGCGGGTACGGAAATCTTCCTCGATGAAGATATCCCACTCAGATTGTGACGCCTGCAAATATT
CACCAACTCCTTCAACCACCTGGCGGTCATAGGCTTTGTTGGCATTGAATAACAACGTAATGCGGTGGCGTTTCTCGAAC
ATATCGGTTCCGTCGCTGGTTAATCATTAACTCTGATTATCATATTCGGCACACTGCCGGAGAAAAATCTTCCGGCAGTG
TGATCGCTCCTGGTTTCACGCCCGACGTTTGGTGGCGGAGTCCATCCATACCGCCAACAGCAAAATGGCTCCTTTCACGA
TGTACTGCCAGAACGTGGGCACATCCATCATGCTCATGCCGTTATCCAGTGACGCCATGATAAATGCCCCCATCACCGCG
CCCGCCACGCTACCAATCCCGCCCGCGAGGCTGGTGCCGCCGATAACGCAGGCGGCGATAGCGTCCAGTTCAGCAATGTT
GCCCGCCGAGGGTGAACCCGCCCCCAGACGTGAGCTGAGAATCAGCCCGGCAATCGCTACCATCAAGCCGTTAATGGCGA
ACACCGCCAGCTTGGTGCGTTCCACGTTGATCCCGGACAGGCGTGCGGCCTCCAGGTTACCACCGATAGCGTAGATACGA
CGACCAAACGCGGTACGCGTAGCCATAAACATCCCCGCCAGCAGCAGGAAGACGAGCAGCAATACCGGCGTCGGAACACC
GCGATAATCATTGAGCAGCCAAATGGCACCGAGCACCAGCACGGCGATGAGCGACTGGCGACCCACGACAGAGGTGGATG
CGGTGGTGGTCAGCCCCATCGCCTGGCGGCGCAGCCGTCCACGCCACTGCCACAGAATGAAGGCGACAAGCCCCAGCGCA
CCCACGCCGAAACCGACACCATCAGGCAGATAACTTTGCCCGATTTGCGACATGGCAGCGCTGGTGGGTGAGACGGTTGT
GCCATTGGTGATGCCAATCAGCACGCCGCGAAACGCCAGCATCCCCGCAAGGGTGACGATAAACGACGGCACCTTACGGT
AGGCGACCCACCAGCCGTTCCAGGCACCTAACAGTAATCCCAGTACCAGCGTGACCACAATGGTCAGCGGTAAAGGCCAG
CCCAGCCAGACGTCGAAAATCGCCGCCGCGCCGCCCAGCAGACCCATCATCGATCCCACGGAGAGGTCGATTTCCGCCGA
GATAATGACGAACACCATGCCCACCGCCAGGATGCCAGTGATGGCCGTCTGGCGCAGCAGGTTTGAGACGTTACGCGCGC
TCAGGTAAGCGCCGTCAGTCATCCAGGTAAAGAACAGCATGATCACAGCGATGGCTGCAATCATGACAAAGACCTGGAAA
TTCAGAGACTTCAATCCTTTGAAGGCACCCGGTACCGGGGCGGATAGTTTCATTTCAGACGGGTTGCTTTTCGACATGAT
GTTCGCTCCTCAGCGCCGCTTCCATGACCTGCTCCTGGGTCAGTTGATGATTAATTAGGTCGGCTTTTAGCTTGCCTTCA
TGCATCACCAGTACCCGATCGCTGAGCCCCAGCACTTCGGGCAATTCGGAAGAGATGACAATAACGGCAATCCCCTGCTG
TACCAGTTGATTGATTAATTTATAAATTTCGTATTTCGCGCCGATATCAATCCCGCGCGTCGGTTCGTCGAGGATCAGAA
TGCGCGGGTTGAGCAGCAGGCAGCGGGCAAGAATGGCTTTTTGCTGATTCCCACCGCTCAGGCGACCAATCGCCAGGTCG
GGGGAGGAGGTTTTCACTTTTAGACGTTGCAGTGACTGCAAAATGCAATGCTGCTCTGCTGCATCGTCCAGACTACTCAG
CGTGCCGGAAAACTGGTCCAGCGCCGCGAGGGTGATGTTTTTACCGACTGCCATCACGGGGACGATGCCATCTTTTTTGC
GGTCTTCTGGCACCATCGCGATACCACTGGCAATCGCCTGCTGGCAGTTATGGATGTGCACCTGTTTGCCATCAAGGAAA
ATATTGCCTTCCCAACGTCCCGGCCAGACGCCAAACAGGCACTGTACCGCTTCGGTTCGCCCGGCGCCCACCAGCCCGGC
AATACCCAAAATTTCGCCACGTTTAAGTGAGAAAGAGACGTCATTGACTCGCTTGATGTGTTTATTGACCGGATGCCAGG
CGGTTAAATGCTCAACACGTAAGATCTCATCGCCGGTGGTGTGCGGTTCGTTGGGGTAGAGCGCGGTGAGTTCGCGGCCC
ACCATCATGGTGATGATGTCGTCTTCGCTCATCCCGGTGGCATCGCGCGTGCCGATATGCTGACCATCGCGGATCACGCA
GATGACGTCAGAAATAGCCTTCACCTCGTTGAGTTTGTGCGAGATATAAATACAGGCGATACCGTGGTTTTGCAGATCGC
GAATGATATCCAGTAAGACGGCTGTTTCCTGCTCGGTGAGTGAGGCGGTCGGTTCATCGAGAATAAGCAGACGGACCTGT
TTATTCAGCGCTTTGGCGATTTCTACCAGTTGCTGTTGCCCAAGCCCGAGATCGCCGACACGGGTATTGGGGGAAATCGT
CAGACTGACCTGGGCGAGCAGCTTTTCACACCGCAGCGTCATGGTGTCGTAGTCCATCACGCCGTGATGGGTGATCTCGG
TGCCAAGAAAGATGTTTTCCAGCACCGTCAGGTGCTTAACCAGCGCCAGTTCCTGATGGATTATCGCAATGCCTTTACGC
TCGGTATCACGGATATGCCCGGCCTGTAGGGTTTCGCCAGCAAAAACAATTTCGCCGTCATAGCTGCCCCAGGGATAGAT
GCCGCACAGTACTTTCATCAGCGTGGATTTGCCGGAGCCGTTTTCACCGCAAAGGGATAACACCTCGCCTGCATTGAGCC
GCAGACTCACGTTATCAACGGCCTTGACCGCGCCAAAGGCCTTGGTGATGTTCTTCATTTCAAGTAAATAAGGCATAACT
GCTCCACGTAATTCGAGGTATTCACAGTGCCTGAAGACATGTTCCGGCGTGCCTCCTGTCGGGAGACACGCCGCGAGGCT
TAGAGCTGATCTTTCTGATGGAACCCGTCTTTGATAACCGTGGCGTCGATGTTGTCTTTGGTGACTTCAATCGGCGTCAG
CAGACGGGCGGGGACGTCTTTCAGACCGTTATTGAGGGTGGAGTCCGCTTTTGGCTGTTTGCCATTACCGAGCTCAACGG
CGATTTCTGCGGCCGTGTTAGCCAGTTGGGTGATGGGCTTATAGACCGTCATGGTCTGGCTGCCGTTGATCAGGCGTTTA
ATCCCGGCGAGGTCGGCATCCTGGCCTGAAATGACGACCTTGCCTGCCAGGCCTTGAGCGCTCAGCGCCTGAATTGCGCC
GCCTGCGGTCGCATCGTTAGACGCCACGACCGCGTCGATTTTGTTGTTGTTCGCCGTGAGGGCGTTTTCCATGATTTTCA
GCGCATTTTCAGGCAGCCAGCCGTCGACCCACTGATCGCCGACAATTTTAATCTTGCCGCTATCAATGTACGGTTTTAAT
ACTTTCATTTGGCCTGCGCGGAACAACTTAGCGTTATTATCAACGGGCGAACCGCCCATCAAAAAGTAATTGCCCTGAGG
CACTTTGCTGACCAGGCTTTGTGCCTGCAATTCACCAACCTTTTCATTATCGAAGGAAATATAAAAATCAATGTCGGCAT
TATTGATCATACGGTCATAAGCCAACACTTTAATCCCTTCTTGTTTGGCCTCTTTTACAACATTACTTAATACCTGACCG
TTGTAGGGAATAATAACCAGAACATCAACACCGCGGTTGATCATATTTTCGATTTGCGACATCTGGGTTTCTTCATTACC
GTTAGCCGACTGGACAAAAACCGTAGCACCCAGCGATTCGGCTTTTTTCACGAAAATATCACGGTCTTTCTGCCAACGTT
CGAGGCGTAAGTCATCAATCGCCATACCGATTTTTACTTCTTTTGCGTGACCTGCCATGCTGGCGAGCAGCAAAGAAGCA
CACAAAGTAAGGCAAAGGTTCTTTATCTTCATAATAGTAATACCTTTTTGTAGGGTGACGAAGCGAGATAAAAGAAACAT
GCACTGCGATGAACGTTGCAAATTTTTAACGCGTAAACGGTGGCTGGCAATTCCTGGTTTTTATCCCGGCGTTATGTTTT
TTGGTTTATTTGTGGAAGTTTGACGGTGATCTGATTTTAAAATAAGCGGAAACGGTTTTGCAGGCGGCAACAATTAAGCA
AACGGCCTGGTTATGGCTTATTTTGCGAGGTGGCGCACATTTGCGTATTCTCTTAATGTCAGTGTGAAATAACGTAATTG
AGCAAGGCGAGGAGAGAATCCAGTATTACCTGGAAAATGAATCTTTGCCGACACCTGATTATGGAGCTCATTATGCATGC
TTATTTCGACCAGCTCGAACGTGTTCGTTATGAAGGCCCGAAAACAACCAACCCTTTAGCGTTTCGTCATTATAACCCGG
ACGAGTTAGTGCTGGGTAAGCGAATGGAAGATCACCTGCGCTTTGCCGCCTGCTACTGGCATACATTCTGCTGGAACGGT
GCGGATATGTTTGGTGTGGGATCATTCGACAGACCGTGGCAACAGCCGGGCGACGCGCTGGCGCTGGCGGAGCGCAAAGC
GGATGTAGCGTTTGAGTTCTTCCACAAACTGAATGTGCCTTACTACTGCTTCCACGATGTCGATGTCTCGCCGGAAGGGG
CTTCGCTGAAAGAGTACCTGAATAACTTTACCCACATGGTGGATGTGCTGGCGCAAAAACAGCAGCAGAGCGGCGTGAAA
CTGCTGTGGGGTACCGCTAACTGCTTTACTAACCCGCGCTATGGCGCAGGGGCTGCCACTAACCCGGATCCCGAAGTATT
TAGCTGGGCTGCGACCCAGGTCGTCACCGCGATGAACGCAACTCATCAGTTGGGCGGCGAAAACTACGTGCTGTGGGGCG
GTCGTGAAGGGTATGAAACCCTGCTCAATACCGATCTGCGTCAGGAGCGCGAGCAGATTGGCCGCTTCATGCAGATGGTT
GTTGAACACAAACATAAAATCGGCTTCCGTGGCACGTTGCTGATTGAGCCAAAACCGCAGGAACCGACCAAACATCAATA
TGATTATGATGTGGCAACGGTGTACGGCTTCCTCAAACAGTTCGGTCTGGAAAAAGAGATTAAAGTGAACATCGAGGCGA
ACCACGCCACGCTGGCCGGCCACTCTTTCCACCATGAAATTGCCTCTGCCATCGCGCTGGGTATCTTCGGTTCGGTCGAT
GCTAACCGCGGCGACGCGCAACTGGGTTGGGATACAGACCAGTTCCCGAACAGCGTGGAAGAGAACGCGCTGGTGATGTA
TGAAATCATCAAAGCGGGCGGCTTTACCACTGGCGGCCTGAACTTTGACGCCAAAGTGCGTCGTCAGAGCACCGACAAAT
ACGATCTGTTCTATGGCCACATTGGCGCAATGGACACCATGGCGCTGGCGCTGAAAGTGGCCGCGCGGATGAGTGAAGAC
GGTGAGCTGGATAAACGCGTCGCGAAACGCTATGCCGGCTGGAATGGTGAACTTGGCCAGCAAATTCTGCAGGGCCAGCT
AACGCTTGCTGAACTGGCGAAGTACGCTGAACAGCAAAACCTGGCGCCACGCCATCAGAGCGGGCATCAGGAATTGTTGG
AAAATCTGGTAAACCATTACCTGTTCGACAAGTAACCGGCGCTGGCCTGCATTCGGGCCTGCACACCGACCAGGCCCGGA
ACGCGTTGCGTTACCGGGCAGGTTTTTTTAAGGAGCCATCTATGTATATCGGGGTTGATCTTGGCACATCAGGGGTAAAA
GCAATTTTGCTCAGTGAGCAGGGCACCGTACTGGCCTCACAAACGGAAAAGTTAACGGTGTCGCGCCCGCGCCCTTTGTG
GTCGGAGCAGGACCCGTTGCACTGGTGGCAGGCCACGGACCGGGCGATTCGCGTCCTCGGCGAACAGCATTCATTACAGC
AGGTGAAGGCCATTGGCCTGGCCGGGCAGATGCACGGCGCCACGCTGCTTGATAACGAAAATCAGGTACTTCGTCCGGCT
ATTTTGTGGAATGACGGGCGCTGCGCCGAAGAGTGTGCGTTGCTGGAAGCGCAGGTAAAAAATGCACGGGCGATAACCGG
CAACCTGATGATGCCGGGGTTCACCGCGCCAAAATTACTATGGGTGAAGCGCCACGAACCTGACGTGTTTGCCCGCGTGG
CGAAAGTCCTTCTGCCGAAAGATTATCTGCGCTGGCAAATGACCGGACAGTACGCCAGCGATATGTCGGACTCCGCAGGA
ACGATGTGGCTGGATGTGGCAAAGCGCGACTGGAGCGACGAGATGCTCGCCGCCTGCGCGCTGACCCGCGACCATATGCC
TGCCTTGTTCGAAGGCAGCGACATCACAGGCACCTTGCTGCCGGAGGTGGCAGCGCGCTGGGGCATGGCACAGGTTGCCG
TCGTCGCAGGTGGCGGCGATAACGCGGCGGGTGCCGTCGGCGTTGGCATGGCGGACGCCGGGCAGGCGATGCTCTCCCTG
GGAACGTCCGGCGTCTATTTTGCGGTCAGCGAAGGTTTCCTCAGCAATCCCGAAAGCGCTGTGCACAGTTTCTGCCATGC
GCTACCGGGACGCTGGCATCTGATGTCGGTCATGCTGAGCGCCGCTTCCTGCCTGGACTGGGCCGCGAAGCTGACCCGGC
TGGATTCTGTACAGGCGCTGATTGCCGCAGCGGAACAGGCGGATGACAGCGCGGGCGATCTCTGGTTCTTACCCTATCTT
TCCGGCGAGCGTACGCCGCATAACAACCCGGAAGCCAAAGGCGTGTTCTTTGGCCTGACCCATCAGCACGGGCCGAATGA
GCTGGCGAAATCGGTGCTCGAAGGGGTGGGCTATGCGCTGGCAGACGGGATGGATGTGGTGCACGCCTGCGGCGTGAAGC
CGCAAAGCATCACGCTTATCGGCGGTGGGGCGCGCAGCAGCTACTGGCGACAGATGCTGGCGGACATCAGCGGCCAGCAG
CTTGATTACCGCACGGGGGGCGATGTCGGCCCGGCTTTAGGCGCGGCACGTCTGGCGCAAATTGCCGCCAACCCGGATGT
CCCGGTGACCCGCCTGTTGCCGCAACTGCCGATTGAACAGCAGCACCAGCCGGATGCCGCGCGCCATGCGTTGTATCAAC
CGCGTCGCGAAACCTTCCGTCGTGTTTATCAGCAGCTTTTACCGCTGATGTCGTAACGTCTGTGTCCTCCCCGTTTGCGC
GGGGAGGATGTTCGTCTGTAATCCACCTGATGATGTCCTTTTTTGGTCTTAGCACCTTGCCCGTTCCTTGCCAGAATAGC
CCTACACCCACTGCGTAAGGAGTCCCAAAATGTCACGTACCGCCCTTATCAATATTGATACTCAGAACTCTTTCCTGCAT
CGCGATAGCTGGCAGGAGGACAATTTCCCCGCTTTTCGCGACGCCATGTTGAACCTGATTACCGGCTGTATTGCGCGGGA
TGTGCCGGTGGTAGACATTTTTCATGTCGCTGACGGCGGGCTGTTCGCGCTGGAAAGTGGTTATGTCGCGCCAATGGCCT
TTTTGCAACATCAGCCTGCGGTGACTTTCTACAAGCATGTGCATAATGCCTTTACCGATACCGGGCTGGATCACTGGCTG
CGTAAACAGGATATTAATCATGTCATTATTTGCGGGATGCGCACCGAACAGTGCTGCGAAACGACGGCCCGCGTGGCGTC
AGATCTTGGCTACAGAGTGACCTTTGTCAGTGAAGCGACGTTAACCTTCCCGATGACGCATAAAGGGATTACGCTGGACT
GCGACGCGCTGCGTCATCGTACAGAAACGGTGCTCGAAGGCCGTTTCGCCACCGTGAAAACTGTCAGTGAAACTCTGGGA
TCCCTATGACCACCGATGTCTGGTTCGTGATGTTGCCGGGCGTGCTGGCGCTGGATATGACCGGCCCGGCAGAAACCTTC
TCCCTGGCGGGAGAGGCCTTTCGCTTGCATTACATTGGACCGGACGCAGAGGTGCCGACCTCTATCGGCCTGACGATGGG
CAATATTGCGCCGCTGCCGGACAGCCTACCGGAAGGCAGCCTGCTGGTATTGCCCGGCGTTCATCAGTCCGCACACTATT
TTGCCACGCCCCAGGCTGATACCGTCCGCCACTGGCTGATGCGTATGCAACCGCTGATCCACAGCCAGAAGGTGCTGCTG
ATGTGTGTCTGTTCCGGCTCGCTATTAGCGGCAAAAGCAGGGCTGATGACGGGGATTCAGTGCACCACGCACCACGATGT
GATTGCTCGTCTGAGGGCGGCGGCACCCGCCGCGCTGGTCAAAGAGAACCGGATTTTCATTGAAGACAGAGGGATCTGGA
CCAGTGCGGGGATCACCTCCGGTATTGACCTGACGCTGCACATTATTCACCGACTGTGCGGGCCGGAAACGGCGCTGGCG
GTGGCTCGCGAGATGGTGGTCTGGTTCCGTCGTTCCGGCGATGACCCACAGCTCTCACCGTGGCTGCGCTATCGCAATCA
TCTCCACCCGGCGGTTCACCGCGCGCAGGATGTGCTTACCGCCGAGCCGCAAAAACCCTGGCAACTGGCGGATATTGCTG
AGCAGGCGCACGTGAGTCCACGGCATTTAACACGTCTGTTTCAGCAACATCTGGGCATCAGCGTGCGTGATTATCTGGAA
CAACTACGTCTGGCGGTGGCCGAACAGTGGCTATTGCAGGGGCGGGGTACGGAGCAGGCTGCGATGGCCGCCGGGTTTTC
TTCACCCCGCCAGTTGCACCGCGCGCGTCAGCGCGCCGCCGGGTAACGTCACTATTGGTGTTTTCTGAAAAACTGCTCTC
CCTCTCCCGCTTCGCCCCCGTGCCTTTACTATGGGTTACCAAAAACGGAGGGTGTTATTTATGGAAAAAAACGCAGTACA
TGTTTCTCCCGCGTTCAATATCGTGTCGTGGGTTGCCCTGATGGGGGGCGTCGCATCTTATCTGGTAGGTCTGTGGAATG
CCGAGATGCAACTGAATGAGCGGGGTTATTATTTTGCGGTGCTGCTTCTTGGACTTTTTGCCGCAGCCTCCTATCAAAAA
ACGGTCAGAGACCGCTACGAAGGTATTCCCACCACGCAGATGTATTACTTTATGTGCCTGATAACGTTTATTCTTTCTAT
CGGCTTGCTGCTTGTCGGATTGTGGAATGCGACACTGCTGCTCAGTGAGAAAGGGTTTTACGGACTGGCCTTCTTTCTTA
GTCTGTTTGGCATTGTCGCCGTGCAAAAAAATGTCCGTGATGGTTGGGATCAAACCGAGCCGGAAGTCGTACCCGCTGAG
GCGGAGGAGTAAGTTCAATCGCCCGGCGTTGCTGGCCGGGCTGCTCGTTTAGCTCACATAGCGCCGCGTATCAATACGCT
GCAACAGCATCGACAAGCCCAGGCTGATGAGCAGCGTTGCGGTAAAAATCCACAGGATATCGAGCACGGGCCAGGCCTGA
ATTTCAACGCCACGGGTGCGCAGCGCATGAATGATAAGGGCATGAAAACCATAGATTCCCAGCGAGTGGCGGGAGATGAT
CGCCAGCCCCGGCAGCGCCCGCGCGCTAAGGGTGTTTTTGACGAGGGTGAACAGCGACATGGCGCAGATAAACACCAGCG
GGCCACAATAGACATACCAGGTGTCGGCGAAATTACCCCGCCATTTCAGTTCATGCAGGGTGCCGCGAGAAATAGCGAAT
GCGGCGATGACAAAAACAGTCGCGCTCAGCACAGTGAGTGACTTTTTCTGCGTATCCATCATCCCTAACGCACGGCCCAG
CATGCCGTACAACACGTAATAGAACGTGTCGCCATTGATATACAGATTGATGGGCAGCCATTCGAAATGGCCTATTTTTT
GCGCCACCGTATTGGGATTGGCAACAATGCCAATGACGACCATCAGCGCCAGCAGCATCTTCCCGCTCACCTGCTTTACC
TGAATAAGCGGCGAGACGAGATAGATAACGATAATCGCAAAGAAAAACCACAGATGATAAAACACCGGTTTTTGTAGCAG
GTTTCGTAGTGATAACTCACTGTTAATTGAGGTAAATAAGACGATGTAGAGAAAGGCGATCGTGCTGTAGAACAGCAGGC
ATAAACCGATATGCAAAAAATGGCGCGGCTGGGCGCTGCGTTCGCCAAAAAAGAGATAACCTGAGATCATAAAAAAGAGC
GGCACGCTGACGCGAGAAGCAGAATTGAGGAGATTGGCGACACCCCAGTCGAGAGTGCTCACGCTGGCCGCGTTAGTCAC
GTACCAGGCGGTGGTATGGATCATCACGACCATCAAACAGGCGATCCCTCGCAGATTATCAATCCAGTAAATTTTCGACG
ACATCTGTTCCTCAATTTTCCCGTTAAATACCCTCTGACTTACGATTTAACGCACTTTCTTTCTGGATAATTCTGAGTTT
TCCTGCCCATACTTGTGATGTTACGGCAGTTTTGCAAAATTCACTGCTTAGCACTCCTTACTTCTAAAAATAACAGCAGC
TTAGCCTGACGGTAAAAAAATGATGATCAAAAGTATGGCGTCAGCCTTGTTAGTCTTGCTGGTGGCAGGATGCAGCGCGC
CACCAGAAACGCCTGCGCAACGCGCGCAAAAAGCGAAAGTGAGCCCGGCGCACTCCCTCGAAATGGAACAGCTCTGCAAG
CAATCTGCGGCGCATCGCTATAATACCGACTCGCAAGCCATCGCGGTTACCAGCTTCGAACAGTTTCAGAGTAGCTATGA
AATGCGTGGTGTTACCCCCCGGAAGGAGGGTTTTGTCTGCTCTTTTGACCAGGAAGGCCAGTTTTTGCATCTCTCGATGC
GCTAGTTCTCCAATTTTCCACAAACAGACCCGTTTCGTACTGTATATCTTCCGGTCAGCGGGTATACTGGCCCCTTCCTT
TAAATCCACACGTATCCAGCACGAAATCATATGCAAAAGTTTGATACCAGGACCTTCCAGGGCCTGATCCTGACCTTACA
GGATTACTGGGCTCGTCAGGGCTGCACCATTGTTCAACCTCTGGACATGGAAGTTGGCGCCGGCACATCTCACCCAATGA
CCTGCCTGCGTGCATTGGGGCCAGAACCGATGGCGACTGCCTACGTGCAGCCTTCCCGTCGTCCAACCGATGGCCGCTAT
GGCGAAAACCCGAACCGTTTACAGCACTACTATCAGTTCCAGGTCGTGATTAAACCGTCTCCGGACAATATCCAGGAGCT
GTACCTCGGGTCTCTGAAAGAGCTGGGTATGGATCCGACCATCCACGACATCCGTTTCGTGGAAGACAACTGGGAAAACC
CGACGCTGGGTGCCTGGGGTCTGGGTTGGGAAGTGTGGCTGAACGGTATGGAAGTGACCCAGTTCACTTACTTCCAGCAG
GTTGGCGGTCTGGAATGTAAGCCGGTTACCGGTGAGATTACGTACGGCTTAGAACGTCTGGCGATGTACATTCAGGGCGT
AGACAGTGTTTACGACCTGGTCTGGAGCGATGGCCCGCTGGGTAAAACCACCTACGGCGACGTGTTCCATCAGAACGAAG
TGGAACAGTCCACCTACAACTTCGAATACGCCGACGTCGACTTTCTGTTCTCCTGCTTTGAGCAGTACGAGAAAGAAGCC
CAGGAGCTTCTGGCGCTGGAAAATCCGCTGCCGCTGCCCGCGTACGAACGTATTCTGAAAGCCGCTCACAGCTTCAACCT
GCTGGATGCGCGTAAAGCCATCTCCGTCACCGAGCGTCAGCGCTACATTCTGCGCATTCGCACGCTGACCAAAGCGGTAG
CAGAAGCCTATTACGCTTCCCGTGAAGCCCTTGGCTTCCCGATGTGCAACAAGAATAAATAAGAGGCGGCCATGTCTGAG
AAAACTTTCCTGGTGGAAATTGGCACCGAAGAGCTGCCACCAAAAGCCCTGCGCAGCCTGGCTGAATCTTTTGCTGCGAA
CGTGACCGCTGAGCTGGATAACGCTGGCCTGGCGCACGGTAAAATCGAATGGTTTGCCGCACCGCGCCGTCTGGCGCTGA
AAGTGGCGAATCTGGCGGCTTCTCAGCCTGACCGTGAAGTTGAGAAACGCGGCCCGGCGATTGCTCAGGCGTTTGACGCC
AGCGGCAATCCGAGCAAAGCGGCTGAAGGCTGGGCGCGCGGCTGCGGTATCACCGTTGACCAGGCCGAACGTCTGACCAC
CGACAAAGGTGAATGGCTGCTGTATCGTGCGCACGTGAAAGGCGAGAGCACCGAAGCGCTGCTGCCGAACATGATCGCCA
CCTCGCTGGCGAAGCTGCCGATTCCGAAACTGATGCGCTGGGGCGCGTCTGACGTCCACTTCGTGCGTCCGGTTCATACC
GTGACCCTGCTGCTGGGCGACGACGTCATCCCGGCAACTATTTTGGGCGTCCAGTCCGATCGCGTGATTCGCGGTCACCG
CTTTATGGGCGAGCCGGAGTTCACCATCGACAATGCCGACCAGTATCCTGAAATCCTGCTGGAGCGCGGCAAAGTTGTGG
CTGATTACGAAGCGCGTAAAGACAAAATTAAAGCAGACGCAGAAGAAGCGGCGCGTAAGATTGGCGGCAACGCTGACCTG
AGCGACAGCCTGCTCGAAGAAGTGACCTCGCTGGTGGAATGGCCGGTGGTGCTGACGGCGAAATTCGAAGAGAAATTCCT
CGCGGTGCCTGCCGAAGCGCTGGTGTACACCATGAAGGGTGACCAGAAGTACTTCCCGGTTTATGACAATGCAGGCAAGC
TGCTGCCGAACTTTATCTTTGTGGCCAACATTGAGTCCAAAGATCCGGTACAAATCATCTCCGGTAACGAGAAGGTGGTT
CGTCCGCGTCTGGCGGATGCCGAGTTCTTCTTCAATACCGACCGTAAAAAACGTCTGGAAGACCATCTGCCGCGCCTGCA
AACCGTGCTGTTCCAGCAACAACTGGGTACGCTGCGCGACAAGACCGATCGTATTCAGGCGCTGGCGGGCTGGATTGCTG
AGCAGATTGGCGCTGATGTGAATCACGCGACCCGCGCGGGCCTGCTGTCTAAGTGCGACCTGATGACCAATATGGTCTTT
GAGTTCACCGACACCCAGGGTGTGATGGGCATGCACTACGCGCGCCATGACGGCGAAGCGGAAGATGTTGCGGTTGCGCT
GAATGAGCAGTATCAGCCGCGCTTTGCGGGCGATGACCTGCCGTCTAACCCGATTGCCTGTGCGCTGGCGATTGCCGATA
AGATGGACACCCTGGCGGGTATCTTTGGTATCGGTCAGCACCCGAAAGGCGATAAAGACCCGTTTGCGCTGCGTCGTGCC
GCGCTGGGCGTGCTGCGTATCATCGTTGAGAAGAACCTCAACCTGGATCTGCAAACGCTGACCGAAGAAGCGGTGCGTCT
GTATGGCGACAAGCTGACGAATGCCAAAGTGGTCGACGACGTTATCGACTTTATGCTGGGCCGTTTCCGCGCCTGGTATC
AGGACGAAGGCTATACCGTCGACACCATCCAGGCGGTACTGGCGCGTCGTCCGACCCGTCCGGCGGATTTCGATGCGCGC
ATGAAAGCGGTATCTCACTTCCGCACGCTGGAAGAGGCCTCTGCGCTGGCTGCGGCCAACAAGCGTGTCTCTAATATTCT
GGCGAAATCAGACGAGACGCTGAACGACATCGTGCATGCTTCCGTGCTGAAAGAAGCGGCAGAGATCAAACTGGCGGGCA
ATCTGGTCGTTCTGCGCGACAAGCTGCAGCCGTACTTTGCCGCAGGCCGTTACCAGGAAGCGCTGGTCGAACTGGCATCC
CTGCGTGAGCCGGTTGATGAGTTCTTCGAAAACGTGATGGTGAATGCGGAAGATAAAGACGTTCGTCTGAACCGTCTGAC
GCTGCTGTCCAAACTGCGCGAGTTGTTCCTGCAGGTTGCGGATATTTCCCTGCTGCAGTAATGGCGTGGTCGATAAATAA
AAACCTGCCTGCGGGCGGGTTTTTTTACGCCTGAGTAAATAAAAAGGAACAGGTAAGAATATTCAGACGAATTAAATTTT
TATTTCATTTGTCTTATGAGAAGACCATAACGGTTATATCTGCACTCATCAAACAAGTCAGTGAATTACCTGTTGAGCTT
TATAAAACTCTACTATGGGACCGGGGTGCTGAAATGACCAACAACACCCGCTCTAATGTAGCCACAGATATTCAGGTTTA
CGTCTGCGACCCTCAACCCCTCTGGCAACCTGGCTCAAATGAAAATACGAACAGATTGCTCAGGCCGCATTTGCCAAAAG
GAACTGACTTATCGATTCACAGCCAGCAGAGCGTTTTAACCAATCTGTTGCATCCATCGGTTGAACTCACAGCACAAAGC
GGACATCAAAATTGTTTATATCAGAGAGGAAATGTTTATGTATAGCGTTTGCTATACATAAACATTGTGTTATGCTTGTA
AAGCAAATGCTATACAGGGGGATCTCATGAAATCAGATGTTCAACTTAACCTTAGGGCCAAGGAATCACAGCGAGCACTC
ATTGATGCCGCCGCTGAGATCCTGCACAAATCACGTACAGATTTCATTCTGGAAATGGCCTGTCAGGCTGCTGAAAATGT
GATTCTTGAGCGACGTGCCTTTAATTTTAACGATGAGCAATATGCAGAGTTCATCGATATGCTCGATGCACCGGTTGCGG
ATGATCCCGTTATCGACAAACTGCTGGCAAGGAAACCTCAGTGGGACGTGTAACAGCGCCAGAGCCTTTATCCAATTTCC
ATCAGGTGGCGGCGTTTGTTAGCGGTGAAGCTGTGCTCGATGATTGGCTAAAGCAGAGAGGCCTCAAAAATCAGGCTCTC
GGAGCTGCCCGAACTTTTGTTGTATGTAAGAAAGACACGAAACAAATAGTCGGTTTTTACTCTTTGGCCACCGGTAGCGT
CAACCATACAGAAACTACAGGCAACCTTCGGCGTAACATGCCAGACCCTATTCCTGTGATTATACTCGCCCGGCTTGCTG
TCGACGTCTCATTTCGTGGAAAAGGGCTTGGCGCTGATTTACTCCACGATGCGGTGCTTCGTTGTTATCGAGTTGCTGAA
AATATTGGTGTGCGTGCAATCATGGTTCACGCGCTGACGGAAGAAGCCAAAAATTTCTATATTCACCATGGTTTCAAGCC
ATCACAAACTCAGCAGCGGACGTTATTCCTTAAACTTCCTCAATAGAATGCGAAGACCGTTACGCCCAAATCGCTATAAG
CGATAATGGGATGGTATATCCATGGCTGATTCAGTAGAACATTTTCACGAAACAGATTGTAAATGCATTATAGATGAGAG
GGGAAAGCGCGCGATGTCCGAAAGTAGTGGAATGAATAATTCGGTTGCGGACAATTTTATTTATCTTTAACAGGAAAAAA
GAGTCTATGTATTCCATGAACTCTTTATCAGGTGCTTCGGTTAATCTCTCCAACGTTTGGCGGCAGCAAAAAGTGAGGCC
CGCTTGCCGCGCTCCTGTAATTGGAGCTATTTAAAGTATTGTGTGTGATTTATATAAAACATTTGTTGCACAATTTTAGG
GTCTTTTATTCTGAATCAGATAATAACTATTGATGCGAATTAAAAACGGGCTAATTAAAAAGATGAAATTTAACCTTGAA
ATCCTGTCCGGTCTGCGGCTATCCTTTGCCCCGACGAATCCCTCGTCTCACTGAGGCCCACTGAAAATGGATAAACACAC
CTGCTGACTTCGAATCCTTGCTTCGCGCTTATGGCGAGCAGGGGATGTATTGATTTCACTCAGGAGTGCTTATGGCTCAG
TGCGCCCAATCCCCCTTATTTATTTTGCATCAGGTCACCTGTCAGTTTGCGACGGGCGTGACACTTTTTAGCCCAATTTC
TCTTTCGCTCGAACCCGCGTTGTGTGGCCTGGTCGGGCGCAACGGTTGTGGTAAAACCCGCTTATTGCGCCTGCTGGCGG
GGCTTGACCTCCCCGCATCCGGACATATCGAACGTTTTGGTACTGTGGCTTACGTCGCTCAACAACACGCGGTTTCCCCG
TCGACTACGCTTGCCGAATTGCTGGGTTATGACGCGGTGTTTGCTGCACGTCGGCGTATCGAATCGGGTGATTACCTGCC
AGAAGATCTCGAACGTATGGAAGGCTTTTGGGATCTTGAAGAGCGCCTGACTGCGGCCTTTATGGATGCCAGTCTGCCTC
CGTTCACCCCCGAGCGACCTGCCGCAGCGCTGAGCGGCGGCGAGCGGGTTCGTGCCCTGCTGTGCGCGGCATTGATGGCA
GACGCCGATTACCTGCTGCTTGATGAACCGACCAACCATCTCGACAGACAAGGACGAGAATGGCTTTATACGCGGCTTGC
CCGTCGGCAGGGCGGAACGCTGGTGGCGAGCCACGATCGTGAACTGCTGGCCTTGATGCCGCGCATCCTTGAATTATCTC
TCGCCGGATTACGCAGCTATGGCGGCCATTATGTTGATTATCAGCGTCAACGCGAAGCCGAGCAGCAGGCAGCCCACGCG
GCGCTTGAGCATGCGGCTACCGAGCGTCGTCGGGTACGTAACCGCCAGCAAAAGGAGCATGATGCCAGCCAGCGGCGTTC
AGCCCAGACTCTGCGAACTGTCGATACACTCAACATTGCCTCGTTCGAGCGGGTGAAATACAAAGGAGCCGCAAAGGAGC
GGACAGGCACGCTGCGTCGGCAGCACCGTGAGCAGAACGAGGCGCTGAATGCCGCAGTTGCACAGGCCCGCGAGCGAGTT
GAAGACGATGCGCCGGTCTTGTTTACCCTGCCGGGCAGCCAGGTGGCTGAGGGTAAACAGGTGCTGGTGATGGATAACCT
CATCTTGCCTTATGGCAATTCATCTCCCCTGAGCTGGCGAATGGACGGGCCGATGCGTGTAGCGCTTCGCGGGCCAAACG
GTTGTGGAAAATCGACCCTGTTGCGCGTCATGCTCGGAGAAGAAAAGCCGCTATCAGGCACGTGTCAGGTATCGGTCGCG
ACGGCGTACCTCGACCAGCATCTGTCGCAACTGGATCTTTCCCTCCCGGTGCTGGCACACCTTCACGCCAGTGAGACGCC
ACTCGACGAAGGCATACTGCGAACCCGACTGGCGCAACTGCAACTGGGGGCAGAGAAAGTGACGCTTCCGCTGGCGGCTT
TAAGCGGTGGAGAACGCCTGAAAGCGGCGCTAGCTTGTGTACTCTGGCGTCGTGAGGCGACACAACTGCTTTTGCTTGAT
GAACCCACGAACCACCTTGATTTGGCTTCGACGCAGGCGATTGAGTTGGCATTGTCGGCATTTCCGGGCGCAATAGTGGT
GGTTTCACATGATGAGGCATTTCTGCAGGCGCTAAACTTAACGCACCAGATTGAGTGGCGAGAAGAAAGATGGCACTGTG
AAAGGAAGTAAGAGGGTATTGACCCCCGTCATGGCGGGGGTTTTACAGCCAGATTTATTCCATTAACTGTTTACTGAGCA
TCGGATTTGAATGGATCAGGCGCATCAGTTTCATTTCGGTCGCGGAAGGACGAACCCGTTTTGATTCCCATTCCTGAACC
ATTGCTACGCTAACACCCATTGCGCGTGCAAAATCATCAATCTTTAACCCAGTGCCACGTCGTAATTGTTCAAATTCATT
AAAAGAATTAGGCTTTTGGGTCAGGGTAACCGCTTGCGCTACATCTTTTTTAAAGACAATCTGTTCCAGACTGCTCAGCA
GCTCAAACATCGGATCTTTATATTCCATTGAGAACTCCTCTAAAAACACACAGCGGATAGTGATACAGCACTAATAAGAA
TAGTCGTTAAAAACGCGGGCGGGAGGGCGTGACCAGGATATATCGTGGATAAAAGGGCCTTTCATGTTTTTGAAATGCAT
ATTCAAACGTTTCGCTAAACGTTAATTGCTTGATTACGCAAGCCCAGGAATAAATACGTATTTTTTTGTAAATCGTTAGC
AAAAAATCGCATGACGAAACGGCGCGAGGTCTGACCTGAGCGTGTCCCGACGTGCATAAGAAAGCATGGAAAAGGGTATC
CTGAGACGCCGACCTGGACTATCCTTGTAAGCCGTCAGGCACGCGTGTTTCGTTGTGCGCATTTTTGGGTGAAAGGAGTA
TTAAAATGGCGACAGGTAAGTCCTGCTCTCGCTGGTTTGCGCCTCTTGCGGCGTTGTTAATGGTGGTTGGCCTGAGTGGG
TGTTTTGATAAAGAAGGCGATCAGCGCAAGGCTTTTATCGATTTCCTGCAAAATACGGCGATGCGTAGCAGTGAACGTCT
TCCCGCGCTGACGGCCGACCAGAAAAAACAGTTTGGACCGTTCGTCTCTGATTACGCCATTCTGTATGGTTATTCTCAGC
AGGTGAACCAGGCGATGGATTCCGGTCTGCGTCCGGTGGTGGATAGCGTGAACGCGATTCGCGTACCGCAGGATTATATG
ACTCAGCGTGAACCGCTGCGTCAGGCCAATGGTTCTCTCGGCGTGCTGAGTCAACAATTGCAGAATGCGAAAGTGCAGGC
TGATACAGCTCACGCGGGGCTGAAACAGGCGGATGACCTGAAACCGGTCTTCGAGCAGGTGTATTCGAAAGTGGTAACCG
CTCCGGCTAACGCGCTGCAACCGCTGATCCCGGCGGCACAGACTTTCACGCAGCAACTGGTGCAGGTGGGTGATTTTATT
GCTCAGCAGGGTACGCAGGTGAGCTTTGTTGCCAATGGCATCCAGTTCCCGACCTCACAGCAGGCCAGCCAGTATAATTC
ACTGATTGGGCCGCTGGCGGCTCAGCATCAGGCGTTTATGCAAGCCTGGACTGCCACGGTGAATGCGACGCAGTAAGCGT
GGAACCCATAATAAAAAAGAGGCGAGATAATCGCCTCTTTTTTGTTTCTGCCGGAGAAAGCTTATTTTAAAACCTGCGGG
TTAACGCAGTTTTTCTCGACGTTGCCATTCAGCGCATCAATGAGGTTATCCACCGCGCAGGCGGCCATACCGTAGCGTGT
TTCGTGAGTGGCAGAACCAATATGCGGCAGTGCCACTACGTTGGGTAACGTCAGCAGAGGGGAGTCCACAGGTAAAGGTT
CCTTCTCAAACACATCCAGACCGGCTGCATGAATCTCGCCTTTTTTCAGCGCCTCAATGAGGGCTTTCTCATCGACAACC
GAACCGCGACCCGCGTTGACGAAAATCGCCGATGATTTCATGATGGCGAATTTCTCTGCGTTGATCAGATGATGTGTTTC
CTGGGTGTACGGCAGGACGAGAACCACATAGTCAGACTCTTTAAGCAGCGTATCCAGATCGCAGTAGCGGGCCTGGAAAC
GGCTTTCCGCTTCCTGATGCTGGCGGCGTGCGTTATAGAGAATCGGCATACCGAAACCAAAGTGCGCACGTTGCGCCAGC
GCCAGGCCGATGCGCCCCATCCCCACGATGCCAAGCGTTTTGTGGTGGACATCAACGCCAAACCAGTCCGGACCAATGCC
CCTGGTCCATTCGCCTTTCTTCACTCGCTCCGCCACTTCCACCACCCGACGTGCGGAACTCAGCACCAGCGCCATGATGG
TATCGGCCACAGTTTCGGTCAGCACGGTCGGGGTGTGCATCAGCAGAATATTTTTTGCATTCAGCGCGTCCACATCAAAG
GTGTCGTAACCCACTGAAATGGTCGATGCGGCGCGCAGTTTCGGCATCTTTGCCAGCAATGCGGCGTCCACCTTTTCACT
GGAACCCAGCAGGCCTTCGGCACTGGCGAACGCGTCGGCATGTTGCTCCACCGTTTCCGGGCGCAGGTTAGCCACCTGCG
TGACGGTGAAATGTTCTTCCAGACGGCGTTTCAGGTCATCAGGCAATGCTTTATACAGGATGATGGACGGCTTCATGGCT
TCTCCCTCGTTAAGATTCAGGCGTGACGAGCGCCCGCTGGAATTGTTTTATCGTTAGCAGGCTTCACAATTAAAGTAAGC
CATACAGATGCAAAAAGTGCCACCCCCATAAAAATGTACGAGGCTGCCGGGCTGCCCGTTGCGCCATTGAGGTAGCCAAC
GAACCAGGAACCGAAGAATGAGCCGAGCGCGCCCATGCTGTTGATAAGCGCCATGGCACCGCCCGCAACGTTACGCGGCA
GCATTTCGGGGATGATCGCAAAGAACGGGCCGTAGGGGGCGTACATGGCAGCACCGGCGATCACCAGTAGGGTGTAAGAG
GCCCAGAAATGGTTTGCTCCAACTGCCCAGGAGCCAATAAACGCGAAGCCGCCAATCAGCAACAGTGGCCAGACGAACAG
CTTACGGTTTTGCAGCTTATCCGATGCCCAGGAGGCCACAATCATCGCTATGGTCGCAGCCAGGTACGGAACGGAGGAGA
GCCAGCCCACTTCGACCATACCGAGATTGGCCCCGCCGTTACGGATGATGGACGGCAGCCACAGTACGAAACCGTAAACA
CCAATACTCCAGGCAAAATATTGCATACACAGCAGGATAACGTTACGGGAGCGGAAAGCTTCGCCGTAATTACGCACAGC
TTTGATGCCTTGCTGTTCCTGATCCAACTGTGTTTGCAGGGCAGATTTTTCGTCCTCTGACAGCCAGCCAACCTGAGCGG
GTTTGTCGCGGACCAGCATCCACCAGGCAAAAGCCCAGATGATGGCAGGAACCCCTTCAATGATGAACATCTCGCGCCAG
CCGAGCGCCTGAATCAAGTAACCAGAGACCACAGACATCCACAACACGGTGACCGGGTTACCGAGGATCAGGAAGGTGTT
GGCACGTGAACGTTCCGATTTGGTAAACCAACTGCTGATATAAATCAGCATGGCGGGCATGACTGCGGCTTCTACTACGC
CGAGAATAAAACGAATGGCGGCGAGCATCGGGATGTTGGTGACCATCCCGGTCAGTGACGCGCAGCCGCCCCACAGGATC
AGGCAGACAAAAATCAGTTTGCGAACACTGCGGCGTTCCGCATAAATCGCACCGGGGATCTGGAAGAAGAAATAGCCCAG
AAAGAACAGTGCGCCAAGCAGGGAAGAGACCCCTTTGGTAATACCTAAGTCGTCGTTGATCCCGGCGGCGGAGGCGAAGC
TAAAGTTCGCCCGGTCGAGGTAGGCCAGACTGTAAGTGATGAAAACAATCGGCATGATGTAAAGCCAGCGTTTTGCTGCA
TTTGTCGAGCTTTTCATAATGTTGCCTCTATGGTTGAGGTTTGCGCCGCCTGTTTGTAGGGTCCAGGGTGGCTTTGTTAC
TTTTAGTGATGGGTTTACCCCCTCACCCTAACCCTCTCCCTCAAGGGAGAGGGGATAAGTCCGCTGCGATGTTTTTCTCC
CGTCCCTCAAGGGAGATGGGATAAGTCCGCTGCGATGTTCTTCTCCCGTCCCTCAAGGGAGAGGGGATAAGTCCGCTGCG
ATATTTTTCTCCCATCCCTCAAGGGAGAGGGGATAAGTTCGCTGCGATATTTTTCTCCCTCTCCCTGTGGGAGAGGGCAG
GGGTGAGGGGAATCATTCACCCAGTCCTTCACGTGTGGGCAGCCCCTCGCTATCCCCAGGCACCTGGATGGCAAGCGAGC
CAATCTTGTTGCCTCGCTGAACGGCCTGTTGCAGCGTCTTGCCTTCCAGCAGGGCGCTAATCACACCGACGGCGAAACCA
TCCCCGGCACCGACGGTATCGACCACGTTATCCACTTTCACGGGAGCGACCGCGCCTTGCTCGCCGCTGGCTGTTTTATA
CCAGGCGCCATCCGGGCCGGTTTTAATCACCACGGCTTTAACGCCGCGTTGCAGGTAAAAGTCAGCGATGCCTTCTGGCG
ATTGCTGTCCGGTCAGGATCACGCCCTCTTTCAGCCCCGGTAACACCCAGTCGGCCTGGAAAGCGAGGCGGTTAAGTTTC
TCTACCATCTCTGCTTCGCTTTTCCACAGCACCGGGCGCAGATTCGGGTCGAAAGAGATGGTCTTGCCCTGAGCTTTCAT
GGCCGCCGCCGCATGTTCCAGCAGTTCATAGGATGTCGAAGAGAGCGCTGCCGCCACGCCACTCAGATGCAGGTGGCGCG
CTTCGTTGAAGGCTGCGACGTGAAAATCGTCCGTTGAAAGATGGCTTGCCGCCGATCCTTTACGGAAATACTCCACAATG
GGATCGGTTCCATTTTCGGCTTTCGATTTTAGCTGATAGCCCGTTGCGAAGCGTCCATCAACGGTGACGCCGCGGGTGTC
AATATTCTCTTTTTTCAGCGAGTTAAGAACAAAACGTCCAAAACTGTCATCGCCTACGCGGCTGATCCAGCAGACATTCA
TTCCCAGCCGCGCCAGGCCCGTCGCCACGTTCAGCTCCGCGCCCGCAACGCGCTTCACAAAATGTTCTGCATCGGCAAGA
TCGCCGGTTTCGGTGGCGACAAACATGGCCATGGCTTCGCCAATCGTGATGACATCAAGCGAGTTATGCATGGCGTTACT
CCTCACGTAACAATTCGACGTAGTGACGGGTGACGGCGGTCAGGTCGTCGCCTTCAAGTGGAAATTCAATCCCACGCGGG
GCATCGGGCGGTAGCTGGTTTAACAGGGCAAGCCAGCGTTCATCGGCTTTATCGGGTGCGACGGCACGATAATTCTCATG
GTGTGGAATGGCAGCCTTCACATGAATATAGCTCACTGCGGGGGCCAGAAGATGCGCTGCCGCTTCCGGCGACTCGCCGA
CCCATACCCAGTTGCCGGTATCGAAGGTCAGCGTCACCGGCAGCGCCAGTACATTGCAGGCAGCTTTAAAGCGCTGCATC
GGCGCCAGTTGTCCGCATTCGGTCTGATCGTTTTCTACCACCAGCGCCATGCCGCTCTCTGCAAGCCAGCCGCGTAGGGT
TTCCAGTACGTCTTTACGCTGATAATGGCCGAGAGAGACCTTGAGCCACAGTGCCTTGAGCGTGCGCGCTTCTTCAAGCA
GGGCAGGCAAGTGCGGGTTCAGCGAACCATCTTGCAGGCACAGCGCGTATGGCGCGGAGTAACAGGCCAGTAAACGGTGG
TCTTCAATGGTGGCGGCCAGGGTAGAGAGGCTGTTCAATTCCTGATCGCTTAACAGTTCGCGGCGTATCTCCACGCCGTC
TGCGCCTGCGTTGGCAATTAGCGGCAGGACGGCCTGCTGGCCGCCCATCGCCTTAATTTGTTCGCTGCCATAGGCGGCGG
TGACAACGATGATTTTTCTTTTCATCTTCCGGCTTCCCAGGAGTTAAAGACAATTTGCTTGTCTGTAACGCTAGATGGAA
CCGGTTCCAAAAAAAAGCACAGTGCATCGAATTTATGATCGTCATCACGAAGGTTAATTATCGTGCAGTTGAACCGCGCA
CGATGAGCTCCCCGGAAAAGACCCGCTCGCGGACGGTATCGCTGTTGCCTTCGATACGCTCAACCACTTGTTCTACCGCG
GCATAACCAATTTGCCAGGTCGGTTGTTTGAGGGTAGTGATACCGACCCCTGCCAGCTCAGCCCATTCCAGCTCATCAAA
GCCGAGCAGGCCGATATCGCTGCCCCAGTGCAGACCAATGCGTTTCAGCGAGCGGGCAACTTGCAGCGTCAATGCGCCAT
TGGCAGAGATTACCGCTTTGCGCATCCCACGGTGGCGGGAGTGGAACTGGCGCAGGGCGTTATCGATCTGGCTGGCTTCG
TGTAACGGCGTTTCGGCGTTTTCAGCCACCACGCCGGGGTAGCGGGCGAGCGTGGTTCGAAAGGCATCCAGGCGTTCCCG
CCGCGTATTCACCGTGCCCAGCGGTTCGCTGAGGAACAGCAAGGCTTCAAAGCCTTGTTCAATCAGGTGTTCAGTTGCGG
TGGTGGCAGCCTGAGTGTTATCTAACCCCACGACGTCACAGGCGAAATCGGGGATCTTACGGTCAATCAACACCATGGGC
AGGGACGATTGCTGCAGACGGTTTAGCCCCTCTTCGCGCATCCCCACCGCGTTCACCACGATGCCTTCTACCTGATAGCT
ACGCAGCAGGTCCAGGTAGTGCAGCTCCTGATCGACTTCGTTGTTGGTATTACAGACCAGCGGGGTGAAGCCTTTTTCCC
GGCAGGCCGCTTCGATTCCGCTCAGCACATCTACGGAATAGGGGTTCGTGATATCGGCAATAATGAGGCCAATCAGGCGA
GTGCGCCCGTGCTTGAGGTTGCGCGCCATCAGGCTGGGGCGATAATCGAGTTCGGCAATGGCATGTTCAATTCGCGCCAG
CAAGGCATCCGACAGGAGATGTTTTTCACCATTCAGATAGCGTGAAATGCTGGTTTTGCCCGTTTTTGCCGCTTTCGCGA
CATCGCTGATGGTCGGGCGCGTCGTTTTCGCCATAAATGCTTCCCTCGCGGTAGTTGTGAGACCACACGATAGCGCGAAA
ATCCGCACTGGCAAGGGGGAACATCCCGCTTATCGCCTTCTGCGTGGCCATCATGCCGTTTAATTCTTTGCCAATTTGCC
GCGCGTGTGGATGATAGAGCGCGACATCCATTATTTCATAAGACAGCGAAACGACGCTGTCGCCACCTGCATGCATCAGG
AGCGCGCTTTGGCAAACTCTGCAGTTAAAACAGTTCTTACGGCAGCCCACTGGGGGCCGATGTTGGTCGAAACCGACGGC
GAAACGGTGCTGTCATCACGCGGGGCGCTTCCCTCGAACCACCCTAACTCGCTGCAAACGGTGGTGCGCGACCAGGTCCA
CAGTAAAACTCGTGTCCGCTTTCCTATGGTCCGTAAAGGCTTTCTGGCATCTCCGGACAGCCCGCAGGGCGTTCGCGGCG
AGGATGAATTCGTCCGTGTCTCCTGGGATGATGCGCTTGCCCTTATCCATCAGCAGCACAAACGCATTCGCGAAGAACAT
GGCCCGGCATCCATTTTCGCCGGATCGTATGGCTGGCGCTCGAACGGTGTGTTGCACAAAGCGGCAACACTGTTGCAGCG
TTATATGAGCCTTGCTGGTGGCTATACCGGCCATCTGGGGGACTACTCCACCGGTGCTGCGCAGGCGATCATGCCGTACG
TGGTCGGCGGCAATGAGGTGTATCAGCAGCAAACTAGCTGGCCGCTGGTGCTGGAGCATAGCGATGTGGTGGTGCTGTGG
AGCGCCAACCCGCTGAATACGCTGAAAATTGCCTGGAATGCCTCGGATGAGCAGGGTATCGGCTATTTCGATGCCTTACG
CAAAAGCGGCAAACGGCTGATCTGCATCGATCCGATGCGATCGGAGACCGTCGATTTCTTTGGCGACAGTATGGAATGGT
TAGCGCCGCACATGGGGACCGATGTGGCGATGATGCTCGGTATCGCCCATACGCTGGTAGAAAACGGCTGGCAGGATGAG
GCATTCCTGGCGCGTTGTACGCAAGGCTATAGCGTCTTTGCAGATTACCTGACCGGGAAAAGCGACGGCGTGGCGAAAAC
GGCAGAGTGGGCGGCGGATATTTGCGGTATTCCGGCGGCGAAAATTCGTGAACTGGCAAAACTTTTCCACGAAAACACCA
CAATGTTGATGTCCGGCTGGGGAATGCAGCGCCAGCAGTTTGGCGAGCAGAAACACTGGATGCTAGTGACCCTGGCGGCG
ATGCTGGGCCAGATTGGGATCCCCGGCGGCGGCTTTGGCCTGTCGTATCATTTTGCCAACGGCGGTAACCCTACGCGCCG
GGCGGCAGTACTGGCCTCCATGCAGGGTTGCGTTAAAGACGGCATTGAGGCGGTCGAAAAAATCCCCGTGGCGCGCATTA
TTGAAGCGCTGGAAAAACCGGGAGCCTTCTACCAGCACAATGGTATGGACCGGCACTTCCCGGATATTAAATTTATCTGG
TGGGCGGGTGGCGCCAACTTTACCCACCATCAGGACACGAACCGGCTGATTCGCGCCTGGCAGAAGCCGGAGCTGGTCGT
CATTTCCGAGTGTTTCTGGACGGCGGCGGCAAAACACGCGGATATTGTCCTGCCTGCCACCACATCGTTTGAACGTAACG
ATATGACCATGACGGGCGATTACAGCAACCAGCATCTGGTGCCGATGAAGCGCGTGGTGCCCCCGCGCGATGAAGCGCGT
GACGATTTCGAGGTGTTCGCCGATCTCAGCGAGCGTTGGGAAGCGGGCGGACGTGAGCGCTTTACCGAAGGTAAAAGCGA
CCTCGAATGGCTGGAAACCTTCTACAACATCGCGGCGCAGCGTGGTGCCCCGCAGGGCGTTACCCTGCCGCCGTTTGCCG
AGTTCTGGGAAGCGAATGCCCTGATTGAAATGCCAGAAAGCGAAGAGAATGCCCGCTTTGTACGCTTCGCTGATTTCCGC
CGTGACCCGCAGGCGCATCCGCTTAAAACCGACAGTGGTAAAATCGAAATTTACTCGGCGCGCATTGCCGGTTTTGGTTA
TGCCGACTGCCCGCCGCATCCGATGTGGCTTGAGCCGGATGAATGGCACGGTAATGCCCGACCAGAGCAGTTGCAGCTTC
TTTCTGCTCACCCGGCGCATCGTCTGCACAGCCAGCTTAACTATTCATCACTTCGCGAGCAGTATGCGGTGGCGGGGCGC
GAACCGGTGACGTTGCATCCGAGCGACGCGAAAGCGCGCGGCATCGCTGATGGCGATCTGGTGCGTGTCTGGAACCAACG
CGGACAGGTGCTGGCAGGCGCCGTGGTCAGCGAAGGGATCAAGCCCGGAGTGATCTGTATTCACCAGGGCGCCTGGCCGG
ACCTTGAGCGTGCCGAAGGGGGGATCTGTAAAAACGGCGCGGTTAACGTGCTGACAAAAGATCTCCCCAGCTCAAAGCTG
GGGAATGGCTGTGCGGGGAATACCGCACTGGTATGGATGGAAAAATACAGCGGTCCGGCGCTTACGCTGACGGCGTTTGA
TCCGCCTGCCAGTTCATAATCCAGGTCGGGTGCTGCGTCTCTTCCTGCCAGGCGCTGTCCTCTATGCGAAAGCCCTGCGC
GTGATAGAAATTCACCGCCCGCTCGTTTTTCTGGTACACCTCCAGGCTTAAGGCATTAAAGCGCTGCTTGACGTGATCAA
GCAGTGCGGTGCCGATTCCTTTGCGCAGCGCCTTCGGGCAGACGAACAACGCCCCGATATACTGTGAGTCCATTACGCTT
ATAAAGCCGTACAGCTTGCCTTCTTCCTCCCAGACCCAGGTGCGGGCCGACGGGAGATACACTTCCCGCACCAGCATCTC
GCTGTCTTGCCAGTAGGTTGCCGCAATAAACGGGTGCGCATAGGTGGTGCTTTCAAGCCACAGGCTCAACAGAGGAGACA
AATCTTTACTGTGCCACTCTCGGATCATGCCGACCTCCGGGATGACAGAAACAGTCCGTAATATGGTCATTAACCAGACC
GCAAGCTTGCATAAAGGAGTAGCAGATGGTGGTGCCGACAAATTTGAAGCCGCGTTTTTTTAGCGCCTTTGACAGGGCGT
CTGACGCGGGCGTTGAGGTGGGAATGTCGCCGAGTGTGGCGGCCTGGGTAACCTGCGGCTCGTTTTCAACAAACGACCAG
ACAAACGGGGCGAAAGGCTCGCCATTTTGTTCCATGGCAAGCAAGGCGCGGGCATTGCCGATAATCGCCTCAATTTTGCC
GCGATGGCGAATAATTCCGGCATCCAGCATCAGGCGTTCGACATCCTCTGGCCCCATCGCGGCCACTTTTTCAGGATCGA
ACTGATGAAAGGCATTACGGTAATTTTCGCGTTTCTTGAGTACCGTAATCCATGATAAACCTGCCTGTTGTCCTTCAAGG
CAAATCATCTCAAACAATTTTTTACCGTCTGTTTGCGGTACGCCCCATTCTTTATCGTGATAAGCAAGATAAAGGGGGTC
TTGAGTCACCCAACCACAACGCTGCATATCCTTCTCCGTTGCTGATGTTGATCAAAATTATGTAAGTTGCAGACTTGACG
CGACTGCTAAAAAGACAATAGTTAGGTAAGGGATATCTACCCTCGCCTTTTGCCCAACAAAAACGATAACAAATACGCCG
TTTTGGCTCTTTTGTGGAGTCGCATTGATGAAAATTAAAAACAGTGGCCGTTTGATAGCGGTAGTGCCTGCTTGTCTGCT
TTTTAGCCATGCTGCATATGCCTGGCAACAAGAATATATCGCGATCGATTCGCAAAATAATATGCCGCAACGCTATACAT
GGGATAGCGATCACCAGCCACGTTATAACGATATCCTGGAAGAACGCATTCGCTCGGCGCAGAGTGGGCCTGGCGTTGCC
TTTAATCTGCCCGATAAAACGCCGATGGATGCCGTCAGCACCATGAGTATTGGCCTGAATATTCCACTCACAGGCAATGT
GATGACCGGGCCGGTGGCCGTCTGGCATTACGATGGCTCTACGACGTCAATGTACAATGAATATGGCGACAGCGCGACCA
CGTCGCAATACAGCGATCCGCTCTGGCACGCGACCGTCAGTTCCCTGGGATGGCGCGTGGATAGCCACATTGGTGACTTT
CGTCCATGGGCGCAAATTAGTTACAACCAACAGTTCGGTGAAAACGTCTGGAAATCACAATCCGGGCTGAGTCGCCTGAC
CGCGGCGAACCAGTACGGCAACTGGCTGGATGTGTCTGTCGGTGCCGATATGCTGCTTAATCAACATTTCGCCGCTTATG
CCTCAATGTCACAGTCGGAAAACTCGCTCACCGGGCCGAATTATCTCTACAGCATGGGCGTCAGCGCCCGTTTTTAAAGA
TCATTTAATACAAAGTGATCACAATTAAGAAACAATAAACACGCGCTCTGCATCGATAGTATGTACTAACTCACCTGAGA
AAATGAGGTGAGTCTGTTTTTCGAAATGTCATTCATTCCTGCATATATGCATTTCATTCCCCGCTTACTGCATTTCATGC
CTTTTTAGCCCTGGCATGAAATGCGCTTCGTTATTGTTGTCCGCAGTGAATTCCCTTAATTTTCTTTGCAGGACAACTGC
CATGAATACATCATCCTTGAATCGCACACGCTGGCTGACGCTGGCTGGCACCATCATCACACAATTTGCGTTGGGATCTG
TTTATACCTGGAGCCTGTTTAATAGCGCGCTGGCAGACAAGCTGGGCGAGCCGGTAAGCCAGGTTGCGTTTTCATTTGGT
TTGTTAAGCCTGGGGCTGGCGTTATCCTCCTCCATCGCCGGGAAACTGCAGGAACGTTTTGGCGTAAAACGGGTGACCAT
AGCGTCTGGTGTGCTGTTGGGTATCGGCTTTTTCCTGACCGCCCACTCCAACAACCTGACGATGCTGTGGCTAAGTGCGG
GTGTGCTTGTGGGGCTGGCGGATGGTGCCGGTTACCTGCTGACCCTTTCCAACTGCGTGAAATGGTTCCCGGAACGTAAA
GGGCTGATTTCCGCCTTCGCCATCGGTGCGTATGGCCTGGGCAGCCTGGGTTTTAAATTTATCGACAGCCACCTGTTGGC
CACCGTTGGCCTGGAACAGACCTTTATGATCTGGGGCGCGATGGTGCTGGTGATGATTGTTTGCGGCGCGATGCTGATGA
CTGACGCTCCGCAACAAAAAGTGGGTGCGGTCAATGGTGTGGTGGAAAACGACTTCACGCTGGCGCAGTCCATGCGTAAA
CCGCAATACTGGATGTTAGCCGTAATGTTCCTGACCGCCTGCATGAGTGGCCTGTATGTGATTGGCGTAGCGAAAGATAT
TGCGCAGGGCATGGTGCATCTTGATGTGGCAACCGCCGCCAATGCGGTCACCGTTATCTCTATTGCGAACCTCACCGGTC
GCCTGGTGCTGGGCATTCTGTCCGATAAAATCGCCCGCATCCGCGTTATTACCATTGGCCAGGTGATTTCACTGGTTGGC
ATGGCAGCCCTGCTGTTTGCGCCACTGAATGCGGTTTCCTTTTTCGCGGCGATAGCCTGCGTAGCTTTCAATTTCGGCGG
CACCATTACCGTGTTCCCGTCGCTGGTCAGCGAGTTCTTTGGTCTGAACAACCTCGCGAAAAACTACGGTGTGATTTACT
TAGGTTTTGGTATTGGCAGTATTTGCGGCTCGATTATCGCTTCGCTGTTTGGCGGTTTCTATGTCACTTTCTGCGTCATC
TTCGCGCTCCTGATTGTCTCCCTGGCACTTTCCACGACCATCCGTCAGCCGCAGCGCAGCGTGTATAAACCAGCACATGC
CTGATTCTTCCTCTGCTTTACAAAAAACCGCCGACATACACTGTCAGCGGTTTTTTATTACCCTTACGTGCGGGCTTTTC
TGAGGCTTCCCTGACAACGACTATTCTTAATGGCAGGTCTTCCAACAGAAGGAGTTGCACATGTCGTTAGAAAAAGTGGT
GTATCGGGCGAAGGCGAAAGCCACCGGAGGCCGTGACGGCAGAGCCATCTCTTCCGATGGCGTTCTGGATGTGAAACTGG
GCGTGCCAAAAGAGATGGGGGGAGCCGGTGGGGAGGTGACGAACCCGGAACAACTTTTCGCCGCCGGGTATTCGGCCTGT
TTTCTCGGAGCGTTAAAACATGTCGCGTCGGTAGAAAAACAGCGCCTACCGCAAGAGGCTTATATTGAAGGCACCGTGGG
CATTGGCCCTTTGCCGACCGGGTTTGGTATTGAAGCGCAACTGGATATTCACCTGCCGGGAATGGATCATCAGGTAGCAC
AGGAATTGGTGAAAAAAGCCCATATAGTGTGCCCTTATTCCAATGCGACCCGCGGCAATATTGACGTTAAGCTGAACGTA
ATCACTGCCTGAGTACTATTCAGGTGTCTGATAGTGTGTTTCCGGTTATATAATTTTGTAAATGTATGACCGGATCACAC
TCCGGACAGACACTTTTTCCTTTCCTTGTGGTCTACTTATCCGCGCTTAAGAAGTTCCTCAATTAACTTCCCTTGCGTTT
AATGCCCGATCGGTGCTGCTACAAGCGCTGAGCGGCTTTGTTTTCCCTTTTTCCAGGGTTGCTTGCATGAGTTATTTAAA
AGCAATGACTCAGCAGAAATTGAGTTTTCTGCTGGCGTTGTATATTGGCTTGTTTATGAATAGCGCAGTTTTCTACCGTC
GGTTTGATGGTTATGCGCAAGCGTTCACCGTCTGGAAAGGACTCTCTGCGGTTGTTGAACTGGTTGCCACTGTCCTGGTG
ACTTTCTTTTTATTACGTGTGCTCTCATTGTTCGGGCGCCGGGCCTGGCGTGTACTGGCATCGCTGGTGGTGCTGTTTTC
AGCAGCAGCCAGCTATTACATGACCTTCCTGAATGTGGTTATTGGCTATGGCATTATCGCTTCGGTGATGACCACAGACA
TCGATCTCTCCAAAGAGGTAGTGGGCTGGCAGCTCATTGCCTGGGTGGCGATTGTCAGTGTTATGCCGCTGTTGTCTATC
TGGAATAACCGCTGTCGCTACACCCTGTTGCGCCAGTTGCGTACGCGCGGCCACCGTGTGCAGAGCGTGACCCTGGTAGT
CCTGGCCGCGCTGCTGGTATGGGGTCCCATTCGCCTTCTGGATTTGCAGCAGAAGGAAGAAGAACGGACATCGGGCGTGG
ACATGCCGAGCTATGGCGGCGTGGTGGCGAACTCCTATCTCCCTTCCAACTGGCTTTCAGCACTTGGGCTGTACGCCTGG
GCGCAGGTAGACGAGTCGTCGGATCATCGTTCCTTGATCAACCCGGCGGCGAAATTCAGTTATGTCGCGCCGGACGACAT
CAATGACACCTATGTCGTGTTTATCATTGGTGAAACGACGCGCTGGGATCACATGGGCTTACTCGGTTACTCGCGTAACA
CCACGCCAAAGCTGGCGCAGGAGAAGAACCTGGTCGCTTTCCGTGGCTACTCGTGTGATACCGCCACCAAGCTATCGCTG
CGATGTATGTTCGTACGTGAAGGTGGGGCTGAGGATAATCCCCAGCGCACGTTAAAAGAGCAAAACGTCTTTTCCGTGCT
GAAACAGATGGGCTTCTCTTCCGACCTGTATGCGATGCAAAGCGAGATGTGGTTTTACAGCAACACAATGGCAGACAACA
TTGCCTATCGTGAACAGATTGGCGCGGAGCCGCGTAATCGGGGCAAGAGCGTTGACGATATGCTGTTAATTGATGAGTTG
CAGCAATCGCTAAATAACAACAAGCAGGGTAAGCATCTGATTATTCTGCATACCAAAGGTTCGCACTTCAATTATACCCA
GCGCTATCCCCGTAGCTTCGCACAGTGGACGCCGGAGTGTGTGGGGGTGGACGATAAATGCAGCAAAGAAGAGTTGATCA
ATTCGTACGATAACTCCGTCACCTATGTGGACTATTTTATCGACAACGTAATCGACAAGCTGCGTGATAAGAAAGCGATT
ATCTTCTATGCGGCGGACCACGGTGAGTCGATTAATGAGAAGGAACATCTGCACGGTACGCCGCGTAAGATGGCGCCACC
GGAGCAGTTCCGCGTACCGATGATGGTATGGATGTCGGACAAATATCTGCAAAACCCGGACAAGGCGAAGATGTTTGCAC
AGCTCAAACAGCAGGCGGCGATCAAGGTACCGCGCCGCCATGTTGAACTGTACGACACCATCATGGGCTGCCTGGGATAT
ACCTCGCCAAACGGCGGGATTAATGAAAATAACAACTGGTGCCATGTGCCTGCTAACAAGGTAAATTGAGGCGCTGGCGG
CTTTCTCGCCAGTCAGTTGGCTTTTTTACATTAAGGGATTGACGGTCGGGGTGTGTGGCAGTAAGATGCGCCCCGCATTC
GGTGATTGGCGCAGCCTGGTAGCGCACTTCGTTCGGGACGAAGGGGTCGGAGGTTCGAATCCTCTATCACCGACCAAATT
CGAAAAGCCTGCTCAACAAGCAGGCTTTTTTGCATCTGTGCCAATGAGGATGAGAACCTCCGGGGGCAGGGAGGTTCGAC
CCGAGCGAAGCGAGAGAACGTTGCGTCAGCAACGGCCCGCAGGGCGAGCCACGCAGTGGCGAGTAATCTCTATCACCGAC
CAAATTCGAAAAGCCTGCTCAACGAGCAGGCTTTTTTGCATCTGTTTCAATGAGGATGAGAACCTCCGGGGGCAGGGAGG
TTCGACCCGAGCGAAGCGAGAGAACGTTGCGTCAGCAACGGCCCGCAGGGCGAGCCACGCAGTGGCGAGTAATCTCTATC
ACCGACCAAATTTGAAAAGCCTGCTCAACGAGCAGGCTTTTTTGCATCTGGGGTTTTGTAGCCCTGGCAAGCAAAGCGCC
GCCGGGGTGGTGATATTGAACCGCATCTCCCCCTCACCCTGGCCCTCTCCCCAAAGAGGAGAGGGGGCCGTTCGTGCTCG
CATTTTTGTAGGGATTCCTCAGCCCTCAAGGGAGAGGGGAAAACCAATGCGGCCTGCTTGCCTGGTGTCTTGGAGGGCGG
CAGATATCCATCATTTTATGCTGGCGCCCACGGAACCTATCTTCTGGCTCCCTGGAAAGAAGATTAGGGGAAAAACCATC
TGCTTCTGTTACCGTTCCATCACCTTATTTCACCCTGCCGCGTCACGGTTTTGTGACATAATCCATTGTATTTTTTTATA
TATAGTTCGATCTTTTTTCGCGTTGCTTATGGATAGAGTTAGCATTTTACGCTGTGCGTTTTAACGTTCGCGGTATTAAT
CGCTCAGATATTCATCATTCCGCAAGAAATTTTTCATAATCTGCTCAAACGTTAAACACCAACCTGAGATGATTCTCAAG
CTTATTATTCTGCCCATAACGGCATAGCACAAATTTACCTGCTGAAAATAGCAGCTTGAAGTTTTTTTTAACTTTGTTTG
TTGATTCTCATCAACGATGTAAATCCCCGTTACCTGTATTGACGTTTTGACATTCTATTGACAGATTGTAGGGCATGAGG
GGCATTTCATGGAGAATCTGCACTGCAACTCAGTCAATCTCGTGAAAGGATTTCCCGTCTCTCATAGCTTCCGATAAGTC
CAGGCAAAAATCTAATAACGGCCTGTCGGATAACCCAGCGCAAGGGTAACAACACATATCACATTGGAGCAGAATAATGA
GTATTTCCTTGAAGAAGTCAGGGATGCTGAAGCTTGGTCTTAGCCTGGTGGCTATGACTGTGGCGGCCAGCGTGCAGGCA
AAAACCCTGGTTTATTGTTCAGAAGGCTCGCCTGAAGGCTTTAACCCACAGCTTTTCACTTCTGGTACTACTTACGATGC
CAGCTCTGTGCCGATTTATAACCGTCTGGTTGAGTTCAAAACCGGTACTACTGAGGTCATTCCGGGTCTTGCTGAGAAGT
GGGATATCAGCGCCGATGGCAAAACCTACACTTTCCACCTGCGTAAAGGCGTGAAGTGGCAGGACAACAAAGATTTCAAA
CCGACGCGTGAATTCAACGCGGACGACGTCGTATTCTCCTTTGATCGTCAGAAAAACGCCCAGAACCCGTACCATAAAGT
CTCTGGCGGCAGCTACGAATACTTTGAAGGTATGGGCCTGCCAGACCTGATTAGCGAAGTGAAGAAAGTCGACGACAACA
CCGTTCAATTCGTGCTGACCCGTCCGGAATCTCCGTTCCTGGCTGACCTGGCAATGGACTTCGCGTCTATTCTGTCCAAA
GAATACGCCGACAACATGCTGAAAGCCGGTACGCCGGACAAAGTTGACCTGGATCCGATCGGTACCGGTCCGTTCCAACT
GCAACAGTATCAGAAAGATTCCCGTATTCTGTACAAAGCGTTTGAAGGTTACTGGGGCACCAAGCCGCAGATTGACCGTC
TGGTCTTCTCCATCACGCCTGACGCTTCCGTACGTTATGCCAAACTGCAGAAAAACGAGTGCCAGGTTATGCCGTACCCG
AACCCGGCTGACATCGCTCGTATGAAACAAGACAAAAACATTAACCTGATGGAGCAGGCTGGCCTGAACGTCGGTTACAT
GTCTTTCAACACCGAGAAGAAACCGTTTGATGACGTGAAAGTGCGTCAGGCGCTGACTTACGCGGTAAATAAAGAAGCGA
TCATCAAAGCCGTTTACCAGGGTGCTGGCGTTGCCGCGAAAAACCTGATTCCGCCGACAATGTGGGGCTATAACGACGAC
GTTAAGGATTACACCTACGACGTTGAGAAAGCGAAACAGTTGCTGAAAGAATCCGGCCACGAGCAGGGCTTCACCGTTGA
ACTGTGGGCGATGCCGGTACAGCGTCCGTACAACCCGAACGCTCGCCGTATGGCTGAGATGATTCAGGCTGACTGGGCGA
AAATCGGTGTTCAGGCCAAGATCGTTACCTACGAGTGGGGCGAGTACCTGAAACGCGCCAAAGCGGGTGAGCACCAGGCT
GTAATGATGGGCTGGACCGGCGACAATGGGGATCCGGATAACTTCTTCGCTACCCTGTTTAGCTGCGCTGCGGCGAAAGA
CGGTTCCAACTACTCTCGCTGGTGCTACAAGCCGTTTGAAGACTTGATTCAGCCGGCTCGCGCAACTGACGACCACAACA
AGCGTATTGAACTGTACAAACAGGCTCAGGTAGTGATGCATGACCAGGCTCCGGCACTGATCGTCGCGCACTCCACCGTG
TATGAGCCGGTGCGTAAAGAAGTCAAAGGCTACGTGGTTGATCCGCTGGGCAAACACCACTTCGAAAACGTGTCAGTTGA
ATAATAGGCACGATGCCTGAGTCCCTCCTCCCTTTCCGGGGGGAGGGTTTTTGTTCCTTATTCCTCCGGGAAAAGGCCTG
GATAGAGTGGGATTTTCCCGTTTATCCAAACATTTGTGAGCAATACAGACGCACTACCGCCAGGTGCATGCGTCACTACA
GAGAATCCGGGTTATGTTGCAGTTCATCCTCCGACGTCTGGGGCTAGTTATCCCGACGTTTATCGGTATCACCCTTCTCA
CCTTTGCCTTCGTTCATATGATTCCCGGTGACCCGGTGATGATCATGGCAGGTGAGCGTGGTATCTCTCCTGAGCGTCAT
GCCCAGTTGCTGGCAGAGCTTGGTCTCAACAAGCCGCTGTGGCAGCAATACGTCAACTATGTGTGGGGCGTGTTGCATGG
TGATTTAGGGATCTCTCTTAAGAGCCGTCTTCCGGTGTGGGACGAGTTCGTACCGCGTTTTAAAGCGACGCTGGAACTCG
GCGTCTGCGCCATGATTTTCGCGGTGGCTGTCGGTATCCCGGTGGGCGTAATGGCCGCTGTGAAGCGTGGTTCCATTTTT
GATCATACCGCCGTGAGCCTCGCGCTGACCGGTTACTCCATGCCTATCTTCTGGTGGGGCATGATGCTGATCATGCTGGT
GTCGGTACACTGGAACCTGACGCCGGTATCCGGGCGCGTCAGTGACATGGTGTTCCTTGATGACAGTAACCCGCTTACCG
GTTTTATGCTGATCGACACGGCTATCTGGGGCGAGCAGGGTAACTTTATCGATGCCCTGGCGCACATGATTCTGCCTGCC
ATCGTGCTGGGGACAATCCCGCTGGCGGTTATCGTCCGTATGACCCGCTCCTCGATGCTGGAAGTGCTGGGCGAAGACTA
TATCCGTACCGCGCGCGCCAAAGGGTTAACCCGTATGCGCGTTATCATCGTCCATGCGCTGCGTAATGCGATGCTGCCGG
TGGTGACCGTTATCGGTCTGCAGGTCGGGACATTGCTGGCAGGCGCGATCCTGACGGAAACCATTTTCTCCTGGCCGGGC
CTGGGCCGCTGGTTGATTGACGCGCTGCAACGCCGCGATTATCCGGTTGTGCAGGGTGGGGTATTGCTGGTCGCGACGAT
GATCATTCTCGTCAACCTGTTGGTCGACCTGCTCTACGGCGTGGTGAACCCGCGTATTCGTCACAAGAAGTAAGGGGCCA
TCATGTCACAAGTTACTGAAAATAAAGTTATCTCTGCTCCGGTCCCGATGACCCCGCTGCAGGAGTTCTGGCACTATTTC
AAGCGTAATAAAGGCGCGGTTGTTGGTCTGGTTTACGTGATCGTGATGCTGCTTATCGCTATCTTCGCGAACGTGCTGGC
GCCGCATAACCCGGCGGATCAGTTCCGCGATGCGCTGCTGGCGCCGCCGGTCTGGCAGGATGGCGGCACATGGTCGCATA
TTCTGGGTACCGATGACGTAGGCCGCGATACCCTGTCGCGTCTGATGTTTGGCGCGCGTCTGTCGCTGCTGGTCGGCTGC
CTGGTGGTGGTGCTATCACTGATCATGGGGATTATCCTCGGTCTGGTGGCGGGCTACTTTGGCGGCGTTATCGATAGCAT
CATCATGCGTGTTGTCGACATCATGCTGGCCCTGCCGAGCCTGCTGCTGGCGCTGGTTCTGGTGGCGATATTTGGTCCTT
CGATAGTCAACGCATCGTTAGCGCTCACTTTCGTCGCCTTGCCGCACTATGTACGTCTTACCCGTGCCGCGGTGCTGGTG
GAAGTTAACCGCGATTACGTGACGGCTTCCCGCGTGGCGGGGGCTGGCGCGATGCGTCAGATGTTCGTCAATATTTTCCC
TAACTGTCTTGCGCCGCTGATTGTTCAGGCGTCGCTCGGTTTCTCGAACGCCATTCTCGACATGGCCGCCCTCGGCTTCC
TTGGCATGGGTGCGCAGCCGCCAACACCGGAGTGGGGCACTATGCTCTCCGACGTGTTGCAGTTCGCGCAAAGTGCCTGG
TGGGTCGTGACCTTCCCTGGTCTGGCGATCCTGCTGACGGTGCTGGCATTTAACCTGATGGGTGACGGCCTGCGTGATGC
GCTCGACCCCAAACTGAAGCAGTAAGAGGTTCGAGATGGCGTTATTAAATGTTAATAAATTATCGGTGCATTTCGGCGAC
GAAGGCAGCGAGTTTCGCGCAGTAGACCGCGTAAGCTACAGTGTGAATCAGGGTGAAGTGGTTGGCATCGTGGGGGAGTC
TGGCTCTGGTAAATCGGTCAGTTCGCTGGCGATCATGGGGTTGATTGACTTCCCAGGCCGCGTAATGGCGGAAAATCTGG
AGTTTAACGGTCAGGATTTGAAACGCATTTCGGAAAAAGAGCGCCGCAGTCTGGTGGGGTCCGAAGTAGCGATGATCTTC
CAGGATCCGATGACCAGCCTGAACCCCTGCTACACCGTCGGTTTCCAGATTATGGAAGCGATCAAAGTGCATCAGGGGGG
CAACAAGCACACCCGCCGCCAGCGCGCAATTGATCTGCTCAACCAGGTCGGTATTCCCGATCCGGCATCAAGGCTGGACG
TTTATCCTCATCAGCTCTCCGGTGGGATGAGCCAGCGTGTCATGATTGCGATGGCGATCGCGTGTCAGCCGAAACTGCTG
ATTGCCGATGAGCCAACGACTGCGCTGGACGTGACTATTCAGGCGCAGATTATTGAGCTGCTGCTGGAGCTACAGCAAAA
AGAGAACATGGCGCTGATCCTGATCACCCATGACCTGGCGCTGGTAGCCGAAGCGGCACACAAAATCATCGTGATGTATG
CAGGCCAGGTGGTGGAAACCGGGGCGGCGAAAGATATCTTCCGCGCACCGCGTCATCCGTATACCCAGGCACTGCTGCGG
GCATTGCCGGAATTTGCGCAGGATAAAGCGCGTCTGGCGTCGCTGCCAGGCGTCGTACCCGGTAAGTATGACCGTCCGAA
TGGCTGTCTGCTGAACCCGCGTTGCCCCTACGCAACGGACCGATGCCGCGCCGAAGAGCCTGCGCTGAACACCGTTGACG
GTGGGCGCCAGTCGAAATGTCACTACCCACTCGATGATGCCGGGAGGCCCACACTATGAGTACGCACGAGGCCGCCACGC
AACCGCTGTTGCAGGCTATCGACCTGAAAAAACACTACCCGGTGAAGAAGGGGCTGTTTGCCCCGGAACGCCTGGTAAAA
GCGCTGGACGGCGTATCGTTCACCCTGGAACGTGGCAAAACGCTGGCTGTGGTCGGTGAATCCGGTTGTGGTAAATCCAC
GCTGGGCCGTCTGCTGACAATGATCGAAACCCCGACCGGTGGTGAGCTGTACTACCAGGGGCAGGATCTGCTGAAACACG
ATCCGCATGCGCAGAAACTGCGTCGCCAGAAAATCCAGATCGTGTTCCAGAACCCATACGGTTCGCTGAACCCGCGCAAA
AAAGTGGGACAGATTCTGGAAGAACCGCTGCTGATTAACTCCTCCCTGAGCAAGGCGGAGCGTCGTGAGAAAGCGCTGGC
GATGATGGCGAAAGTCGGCCTGAAAACCGAGCATTACGACCGTTACCCGCACATGTTCTCCGGCGGTCAGCGTCAGCGTA
TCGCTATTGCCCGTGGTCTGATGCTGGACCCGGACGTGGTGATCGCCGACGAACCGGTCTCCGCGCTGGACGTTTCTGTT
CGCGCGCAGGTGCTAAACCTGATGATGGACTTGCAGCAGGATTTGGGGCTGTCCTATGTGTTTATCTCCCACGACCTGTC
CGTGGTGGAACACATTGCCGATGAAGTGATGGTGATGTATCTGGGCCGCTGCGTCGAGAAGGGCACCAAGGACCAGATCT
TCTCTAATCCGCGTCATCCGTACACCCAGGCGTTGCTCTCTGCGACGCCGCGCCTGAACCCGGACGATCGCCGCGAGCGT
ATCAAGTTGACCGGCGAGCTGCCGAGCCCGCTGAGTCCGCCGCCGGGTTGTGCGTTTAACGCCCGCTGCCGCCGCCGCTT
CGGTCCCTGCACCCAGTTGCAGCCGCAGCTCAAAGACTACGGCGGTCAACTGGTTGCCTGCTTCGCGGTCGATCAGGATG
AAAACGGCGAGAAGCCACAGGCGTAACGCGCTGAAATAAAAAACCGGAGCCATGTGCTCCGGTTTTTTTATGCCTCTCCG
GAGGCGCGAATGCTTCATTCGGGCTACGACCGGTTTTCTCCCTCTCCCTTAGGGAGAGGGTTGGGGTGAGGGGAATATGC
GGCTCAGGAGGAGGGTTCCGTTCACCTTATGTTCATGGCGAAATGTCACCTCCGGACACGTGAACGGGTAAAGGGGAACA
CCGCGTTCCCCTTTACAATCCCCGCGGCCCCGCAAAAAATCGGTGCTTCGCACTGCGTTCGCCTCCCGCCCCGCTGCCTG
CGGTCGGTTTGACTCGACGTCCTGTCTCGACAAACCTCAGTCCGCCATCCCTGGCGGCCTGACCTTGCCATCGGGTCTTC
GTCTCACCGATTTCAGCGGGGACTCAACCCCCTCGCTGTACGCTCTGCGCCAGGGTGGCACAAAGATGTCGCTGTGGTTG
TCATGCGGGAAAACGAGTCAGCCATGGCTAAAAAGGTTGAAGACGTTCACAATATCTACCGTTCGTAGCCCCGGTAAGCG
CGGCGCCACCGGGGACTAAGGGTTTTAGCTCATCGGCTCACTGTCGTTATCAATCGGCGACCAGTCCAGCTTGCCCTGCT
CGCGCACCTGACGCCAGGCGAGGAAGGTCAGCATCACCGTCACCACCGCATAGGCGAAAGTCACCGTTGGCGAGGCGTTA
ACCGCCATCTGGTGTCCATGAATAAAACCAAAGAAGGAAAGCACCGTGGCGGCAGCGGCATACACCGCGGCCCAGTTAAA
ACGACGGTCAATGATAAACGCGGCAATCGCCCCCATCATCAGCCCTGCCAGTACGGCACCCCCACCGGTGGTGGCCATAC
CGTTATAGAGCACGCCGTTATTGGCCATATTGGTCATCACCTCAGCAGGCAGATTCACCGTGTTGGCTCCAGCCGCATTC
AGTGCGCCATCGACCTGTGTTTTCGCCCACTCCGCGATATTCGGTACCAGCGCCAGAATAATGGCGGGCGCATGACGTTT
CGGCGACACCTGGAACGCCTGTGCGCCAATCACCAGCCCGATAAACAGCAGAATTGGCACTATCGCGACCAGCGGAATGA
TCGACAGCAGCAGTGCGGTAAGCCCCAGGAAACAGACAATCGCCATCGCAATACCGGTCGCCAGCGAATAACCGATACGC
CCGCCCATCGCTTTCCAGCCGGGGTGGCCGATATAGACAGCAGGCGGGAACGGCGAGCCCAGCAGCGCACCGACAATCGC
CCCCACGCCATCTGCCGCCAGCACCGCACGCAGGTTATAACTGTCGCCACCTACGGCGGCAGACTCCACATTATTGAGGA
TTTCAGTAAAGTTGAAGATACCCAGCGGGATAGCCGTCACCAGCAGCGGCCAGATCAGCTCCGACGGCACTCTGAACACA
TCGCCGGTAATGGAAGGCAGATGGAGCGCAAAATTGCCGGTTGCTTCTTTTACGGCAGCCGGGTTCATGATGTCGCTCAG
ACCCAGCAGCGTAGCCCCCCAGCCGAGCACGCAGCCAACGATGACCACGGCCAGCCCACCCGGTAAACCGAACGGCAGGC
GGACATTCCCGACCCAGTTGAGCAGGATAATGGCGAAGCAGATGACGCCAATCCATGCGGTATCAAACATCTGATAAGCC
GGGCGCATCGCGATAAAAGCAATCGCGATCCCGGCCAGCGTCCCCAGCATAGCGGCACGCGGAGTATATTTACGGATGGT
CGGGCCAACGACAACGCCGAGCAGGACAATAACGCCGACGAACATCGCCCAGATAAGACCCAGCTTCCACGCCAGCATCC
AGTCTTTATGAATTAGCAGCGTAGGCAGCATCACCACAAAGACCACGATAAACATATGCGGCACGCTGGGGCCATAAGGC
AGGGCGGTAACATCATTGCGGCCTTCGCGCTGGGCTAATTTCCAGGCAAGCCAGGCATAGAAGAGATTTCCGAGGGGAAG
TGCAATGCCCAGAGCAGGCAGGATACGACCATAAACTGTTGTTGCCGGGATTTGCGCGACGTACAGTGCCAGCCCGGAGA
GCACCAGCACATTCAATAACACATTCGTGAACAGACCAAAAAAAGCATTTAAATCGCCCGCGACCCAAAGCTGTGGCCGA
TGAGCGAGATTTCCTTGCGCCATGATCCTACTCCTGACGTTATCAAGCTGTCATAAAGTGGCCGGTATAAGCTCTCCAGC
CTCCCAAAGAGGTAATTTCTTTTTGTCCTTCTACCAGCCAGGGTTCGGCCAGCACACCCAGTACTTCACTACCGTCACTT
AACTCGACCTTACCGACACACAATCCGGCAGGTTCTTTTAGCAGGATCTCGCCAAGCCCGGCAGGCGGCACCGCCCAAAT
TTCCAGCGCAATCTGCCCGCCCTCTCCGGGTGTGCGAATCATGCCTGGGTGATTATCATTAATGCTCCAGCAGCGGTAGC
AGGCGGCGGTAGTGTCTTCACGAACAAACTCAGCCTGTGCGGCAATCATATTAGGATTAAGCACAAGGCCACGCATTAAT
GTGCCATTAACGGCCAGTAAAATCTTATTACTTATCATGGTTTTTTGCTCAGAAAAGTGTGCAGCGTTAGCGGGTAAAAC
GGGTGCCACCCTTGCCGCTTAGCGCGCGGGAAATGCCCTGCGGCGTGGTAATCAGGCCCAGCCCCTGCGGCTGAGCGCGT
AAATAAGTCAGCATGGCTTCAATTTTCGGGGCCATGATGCCTGCGCCAAATTCGCGGCTTTGCAGCAGCGCTTCTGCTTC
GGCGAGTGAAAGCTGGCTAAGCCAGCGCTGCGTTGCCGCCGACAGCGACCTTACCGCTACATACGATCGTTCCCTTGCGA
CAGAGCCGTCAGCCCGGCAATGAAGCAGGCCAGCGGTGCGGTGGTAATACCCGCGCCAATTTGTCCGACCCCTGCCAGCT
TATGGGCGATGCCGGTATTGATAATGGGCAGAATATTGCTATCGACAACGCGCCGCGCATCGATGCCGCAGCCGCTGCCC
ACAAAATTGAGGGCGGGCAGGGTAAATGCCGGCTGGGTGGTTAAGGTAATTTCATGCATGGCCTGGCTGTGTCTCACCGC
ATCGGCCGGGGTGCCGCCAACAAATTTCACGATAGCCGGTGACGCCGCCATGGCAAAACCGCCAATGCCTGCGGTTTCCG
TAATGGCCGAGTCGCCCAGATCCGCCGCCGCATCATTAACGCCAAAACCGGGGAAGAACAGGCCATCAACCGGGTTAGCC
GGAGCCTGAAACCAGCGATCGCCGGTCCCGGAAAGACGGATACCGAAGTTGACGCCGTTGCGTGCCATCACCGTGACCAT
GGAACTGTGCGGGACATTGCTGGCGGCATCGAGCATCGATTTACAGGCCGCCATGGAGAGATTCAGGAAGAAGTGATCGT
TGGCCGCGATAAACTCCAGCACTTCCGGGCCCTTTTCAATGCGGGCCAGATGGGAGGCCAGGCGGCGAAAGAACAACCCG
CTGGCCGCAACGTTGCGGTTATGGCATTCATCACCCATATGTAGCGCCTGGGCAATCATTGGCTTAAGTTCAATATCGCC
GCTCATGGCAAGGGCTTTCTTGAGCACAGGCGCCAGCACATCGGCCATCCAGCGCAGGCGGGTCAGGACCTCTTCGTGAT
TGGCCCCAAAGCGCAGCACTTTCCCGAGCCCTTCGTTGAAATTACAGTAGGCCCGGTTGCCATGCGTTTTGTTCTCTACT
ATCCAGACAGGCATGGAAGGACTGATAATCCCCGCCATTGGCCCGGTGGCGTGGTGGTGATGGCAGGGTTCCAGCGCGAC
CTCGCTATTTGCCGCCATTAGCATGGCCTGCTCAACGCTGTCGGCCCACCCTTCGAGCACAATCGCGCCGGCAATCGCCC
CTTGCATTGGGCCACACATGTCTGCCCAGGCGATGGGCGGACCTGCGTGCAAAATTTTGCGTTCTGCTGCCAGCGCCGGA
ATGGCTTCCTGCGCTGTACTGATTCCGATCAGCACCGGTTGCGCATCCAGGTAGCGCTGCAACGCGATGTCATTTGCCGC
ATCCACGCGGGTATCCGCCATTAATTTCGCCAACATCCAGTTAGCCTCTTCATCGCCGAATGCGGCGGGCTGCCATTGCA
GATGCAACACATCCCCTCCTGCATCCCGCAGATTATTGGCGAAACTCTCCAGACCCAGGTTGAGCACGCTGAGCGGTTGT
TGAAATAACGTCGTCATAATCTATTTCCGTTGAAGGGCTACAAAAGCCGCCAGTCGCGCGGCCTCGATATTGCTGTCCGC
CACCAGAACGCCAGCCTGTTCTAAACATTCAATTTGCTGCTGACGATCCTGAGGATCGTCTTCGGTCCCGCAAACGTGCG
CAATCAGCAAAAGGTGTCGCTGCGCTTGTGCGGCTTCTTGCCGCAGCGTATCCAGCACAGGCAATAACGTGGCGCAAGGA
TCTGCGCTGGCGCCGTAGCCCAGAACAATGTCAAACAACAGGACGGCCGTGGTGGGATCGCGACCTTCCGACAACAGGCG
TGCGTTGCGCAGTTTGGGGTCAATCATGGGATGCGGTCGGCCCTGGGTGAATTCGTCATCCCCCATATCGACCAGACTAT
GTCCGGTACCCTGCTGACGGCTGCGTAATTCCGTGGCCCCACGAACAGGGGCGTTGGATTCACATGGCAGCCCCGCCGCC
AGCAGGGCGAGTTGTGCTTCGTAACAGAATGTGCCACCGGCGAATACGCCGCGAATGTCTTTTTGTTTTGCCGCCATTGC
CCCAATGCTGTCCCGGGCTTTGGCGAGGAGAGATTCCCTGGTGCTGGTCTCTTTGGGCGCCTTTTTACCCTCTAACGTGG
CTACCGCGATCTCCGCTGCGTGACGCAGACTGAGTGCGGGTATGACGCCTTCATATTGCAAACTGTGCTCGTCGGCGCCC
AGAAAATGGACGACGACGGGTTTTTCACACTGGCGTGCGCAGGCCAGTACTTTTTGCATAATCCCTGGTGCTGGTGGTTT
AGAAATAAGAACAATAAGTTGTGTTTCAGGGTCTTCTGCTAACAGGGTGATGCCCTGAATCATGCTCAGACCGCCGATGG
CTTCGTGCAGATCGCGCCCGCCCGTGCCGATGGCCTGCGACACGCCAGCGCCAAGATGGTGAATATGGCAACTGACCTCT
TGTAGTCCGGTCCCGGATGCTGCCACCAGGCCAATAGCGCCGCGTCGTACCACATTGGCAAAGCCCAGCGGCAGGCCGTT
GATAATGGCGGTACCGCAATCCGGCCCCATGACTAACAACTGGTTCTGACTGGCATAACGCTTGATGGCGGCTTCTTGAT
CTTCCGGAACGTTATCGCTGAATATCATCACGTGCAGACCATTGCTCAGCGCTTTCAAGGCTTCGGCAGCCGCATAGCGG
CCTGGCACAGAAATCAGGGCGAAGTTGGCCTCCAGCGCGTCGTGCAGACCCATAGCGATACTGACAGGTATACGGTGTGT
CGCGCCGGAAACAGGCTCGACTGCCGACGGGCGCAGCAAGGAGGCCGCGAGTTCCAGCGCCGCTTGCGCAGCGGCTTCGC
TGGCTTCCAGCGCGATTAACAGATCGTTAGGGCGCGCGTCGATGACAATGTCCATACCCGCGTCACGCATGCGTTCAATA
TTAGCCGGGGTCGCCATGGCGACAGATGCTTGCTCTACCCCATCCAGCGCGTTGAGTTTGGCGGAGATCTGCATAAGGGA
AACGGAGTCCTTATACAGGTTCGGGAAACATTGATAGTGCAGTGTCATCTTTTATCCTCGGGCAAAAACGGTACTCGCTT
TGCTGCTTACTACGTTGTATCGGTCTGCCGGAGCGTCATGGGCGCAGCGCCGCTATGACCTCCGCTGAATGGCTCACCCA
GCCGACAATGGCGCCCTGGGCTTTGATCATCGCCAGCGCCGCCTGATGAAATTCCGGAAAGTAGGAGGCGCAGCAATCTT
CCGGAATCACCAGCTCATAGCCACGATCGTTGGCTTCACGGGCGGTACTCTGCACACACACCTCGGTGGTGACGCCGCAG
ATAATGAGCGAGGCGATGCGGTGAGATTGCAGAATGAGCTGCAGGTCAGTGGCGTAAAACGCCCCTTTGCCTGGCTTATC
AATCACCGGCTCGCCGGGCTGTGGCGCGAGTTCGGGAATAATGTCGTGGCCCGGCTGGCCTCGCACCAGAATGCGGCCCA
TCGGACCGGGCTCGCCAATAAAGGTTTTACCCCCACGGGTGCGTTTGGCGGGCAGGCAATCGCTGAGGTCATCACGGTGT
CCTTCCCGGGTATGAATAACCAGCAGACCCGCCTCGCGAGCGCTTTTCAGCAATGCGGCACAGGGTTCGATCGCACGGCG
AACAAGGGAGACGTCATTACCAAGGGCTTCGCCAAAACCACCGCGTTCAACAAAGTCGCGCTGCATATCAATCACCACGA
GTGCGGTGGTGGCGGGATCGAACTGAAAGTCAAAAGGTTGAGCTTTAATCGTGCGCATAAACGTTCCTTTGTTGATTCGC
CTTTAATTGGAGTGTACGAAGTGATAACGCCGTGTGCGCAAAAAGCTTTTCTGCCTGAACCTCAAAAAATATGAGGCATC
TCTGTATGCGAAAACGCCATAATGCGTAAATCGTGTACTGGCGAGGCTTTAGGCGTACAAACGTCGGATTTGGGTAAAAA
AAGCACCCAAAACAAGATAGCGGATTTGTGACCTCGCACCTATTGACAGGCGTAATCATGACCTCAGGAAGAGATATTGC
GGCGATACAACTCTGTGATGCGTTACCCCCATGGCGCCAGATGGTTCCCTGGCTTCGGGTGCATTCGGTTTTTCAGCGCG
CCTGTAACGTGCAAACGCCACAAGGGAAGCTATGGGTGGTGCAGGCGAGCGGTATGCCGCTGGCCCCGGCGGGAATGGTG
ACTGACTGCGTTGACCTGCGCCCCTTTTTTAGCGTTGGGGAACGGCTGCGCTGGCGTGATGAAACCTGCCTGTACGGCAC
AAAAGCGCGTATCGAACTGGGCTCAGCCATGCCGATTTCAACGCGGCTAATACCCTGCGGCGAAGCGCAAATGCTGGCAT
GCCTGGCAGCACAGATCGCCGCCTTTTTCAGCCATCAGCCGGAAAAAGGCATTCGCCTCGCGCTGCGTACGGACGCGACG
TTAATACGCGCACAAACCTCGTCGGTTCACTGGCTGCGCACGGGTGAAGGGGATCTCAATGAATGCCTTATGGGCTTTAT
TGGTCGGGGGGAGGGGCTCACCCCCGCCGGAGATGATTTCCTGCTGGGCGTGTCGCTGGTTCTTCATAACTGGCGCTTTG
CGCGTGCAGCGGCATTCAACGCGGCGCTGCTCCCCTTACTCGACCGTACGACCGATATCAGCCGCGCCATGCTGGAGCAG
GGCTGTAATCATCATTACAGCGCCCAACTGCTGGCGCTGGCGAGAGGCGAAAACGAGACAGTGCCGCAGGCCATCGCCCG
CGTCGCCGACTACGGGCACTCTTCTGGTCACGACATGCTGGCGGGCATCCTCACGGCAGCGCACGCCTTAGCTTAACGGC
GTAAATAACGCTTTCTGCACCTCCGTCTGTTTTAACTGCTGCAGCCACCAGTTAAAACAGGGGCGCGGCGGGCGGCTTTG
CCAGGCCAGAAACAGCGGCGTCGGTTGTTTGCTCTCTTCAACATGCAGATGTACGAGTCGGCCATCATCAATATAGGGCT
GGCAAATATGGCGTGGCAGAAAACCAATGCCCAGCCCTTTGAGATGCATAGAGATTTTCGCATGATAGTCAGGCACGACC
ACCGCTTTTTGTCCCCGTAGCTGCCAGGCAACTTTGGGTTCAAGTTTTACCGAGGTATCCGGGATGCACACCGCAGGATA
AGGACGCAGGTCGTCGGCACGCAGCGGACGATGAATGGCGGTAAGAGGGTGATCGGGCGCGATGGCGAATAGCCATTCGA
CCGTGCCAATTTCCAGGCAGCATATTTCACCGGGTAAGGCGACCTGGTTGGGCGCGGCAATGGCGATATCCGCCCGTTTT
TCCAGTAAGGCGTCCCAGACGCCATCATGTACATCAATCGCGATATGAATTTCGGTTTGTGGGAACAGTAATTCGCTTTC
TGAGAGTAGGGTGTAAACCGGTCGCAGGCTGACAATATTATTAAGGGTAATATTGAGACGAGTCTCGACACCAGCGGCAA
TACGCTGGGTGGCAAACTGGAGATCATCCAGTTGAGTCAGGATAATCTGGCCTTTACTAATGAAATAACGGCCAGCTTCC
GTTAATTCGAGCTGTTTCCCGAGGCGTTTGAATAACTTGAGTCCCAATTCACTTTCCAGCTTGTGAACCGTATAGCTAAG
CGCCGTCGGTACTTTATGCAGTTCCTCTGCGGCTGCGGCAAAACTACCGCAGCGTGCAATGGTGATGATTACATTCAATG
CTTGTGCACTAATCAACATGCCGTCTCCCTTGCCGGATAGCGCGTTGTTATTTTTTAACGCATTACCTGCATTCAGACCA
GCTTGCTCATCCGGTCCCTACTAAAAACAGGCGTGTTGCGCTAATTCTCACAGTTATCGTGAGTTGCCGTTTTTTATCCC
GGTTCTAAATGAAATAAGTATTTCTATATATTTCAGTAGGTAACCAATAATTAAATCGCTCACTATTCATACTGGTGTAA
AACCCTGCATGCCGTGTGTTATTTGGTTTTTTATGTTAGTTATCCACATTAAGTTGATTCTTAGGTTGATGTTCAACGTA
ATGAGTTGCTATTAACTACTTTAATGATTTTTAGGGAAAAAAAAGATAGCATGTGTACAGGTGAAATTTATATATTTGCT
AGAAATAAACAGCGTGTTAGCACTGGTGTAATTTAATCACGCGATAATAAGGCGAATTGTTAATAGCCAAAGCATCTACG
TACCCACACAACAGGCGAGCAGCCTAATTATAAAACGAATCTACCAATAACTGATCGCTCAGGTTATGTAGGTGGTGGGT
ATATAGTTTATTTTGTAAATCATGAGTATAGCTATGAACCATTATGATGATTTGCAGAGGTTTAAGGATAAGACCCGCAA
CCAAAAATACGAATTCAAGGATCTGTCGGCGCAGAACCTCTCTCCTGACCATGGAAGTTGGGCGATCATGAATCAGCTAG
CTCCTGCAACAGAGGAGTCTAAACTGGCGATGGGCGGTCACGTTTCGCTGCCGCAACCGCAGGCTGTCGCCCCGGATGTC
TTCGCGAGCGACCAACGTCATGAGCGCGTCGAAAGTATCGATACTATCAACAGTATTGAAAGCACCGAAACCACCGAAAA
CAGCACCGAAAGCGTTCTTCCCCCTGTCGACACAGACTTACCGGCGGTGACCGCCCCGTCTATTTTCCGTGAAGTTGCCG
GACAACTTGCATCGCAATCGGCGGCACCCGTTGCGCCTTCTGCCCAACCGGCGGCTAACCCGGTTGTACCAACGACCACC
ACCGCACCTGCTCCGTCTGCGACAGCGCCTGCTGATTATTCCCGGCTGTTTGCAACGAAAGCGCCAGAAGCAAAACCCAC
CGTAGAAAAAAACCAACCTTTACAATCTTTGCTAGAAAGGATCGCTTCATGCCGTTGATTTGTGTTTGTTCACCGAAGGG
TGGTGTTGGGAAAACGACGCTCACGGCTAATCTGGCTTACGCCCTTGCGCGTTCTGGCAGTAAGGTCCTGGCGCTGGATT
TTGACGTGCAGAACGCACTGCGTCTGCACTTTGGCGTGCCGCTGTCTGACGAGCGCGGTTATGTCGCCAAATCAGCCGAG
TCCTCGGACTGGAGTCAGTTCGTATTGACCGCAGGCGGGAATATCTTTGTGTTGCCTTATGGCGAAGCCAGCGAAGATCA
ACGCCTGGTATTTGAAGAACGTCTGACGAATGACGAACATTTTCTGATTCGTGGCCTCAACACGTTGCTGAATTATCCGG
GCCTGATCATTGTGGCCGATTTTCCTCCCGGTCCCTCTGCTGCATTGAAAGCCATGTCGCGCCTGGCCGATCTGCATCTG
GTCATCATGCAGGCAGATACCGCCTCTCTTTCCCTGTTGCCTCACGTTGAAAATCACCGTCTGACCGGGGATGTCCTCAA
TCGAAAAGCGGGCCATTACTTCGTGCTCAACCAGAGCGACAACCGTCGTCAGGTCAGCCGGGATGTCACCGCATTTATGG
AACAGAAATTAGGTAATCAACTTTTAGGCGTTATTCATCGTGATGAAAGCGTCATAGAAGCGAATGCCTCGCAGCAATCG
GTTTTCGACTTTAGTCCTGCATCCGCCGCTGCATTCGATATCGAACTCATTGCAAAAAGAGTCGCCGGAATCTTAGGCGT
AAAAATCGGAGACGGCACGGTTCACAGTAAACCGAAAATGTCTGGCTTCTAATTCGCGCAGGGCAACCTATGAAAAAGTT
CCTTTATGTTTTGCTGGTACTGGCAATGCTACCTGTTGCGCTGCTGGTCATCATTACGCCTATGGACAGCCAGAAACAGT
ATATTTTTGGTCTGCTCAGCATCGGTGTGCTGTTTTTGATGGGGTTTAGCAAAAAACGCAGCGTGTCGGTCATTATGGTG
GTCATGTCGATTTTATTATCGACGCGCTATATGTATTTCCGCCTGACGCAAACCCTGCATTTTAATTCCGAAATTGAAAC
CATTCTTGGAATGGGACTGTTTCTGGCGGAGGTCTACGTCTGGGTCATGTTGCTGCTAAGCTATCTGCAGACGGTCTGGC
CGTTAAAACGCGAGATTGTGCCGCTGCCGGATGATATGAGCCAGTGGCCGACGGTGGATGTCTATATTCCTACCTATAAC
GAGCCACTGGATGTGGTGCGTGATACGGTTTTGGCGGCGCAATGCATTGATTATCCTCGCGATAAGATGAATATCTACCT
GCTGGATGACGGCAAACGCCGCGAGTTTGCTGTTTTTGCCGCAGACGTTGGCGTCGGGTACATCACGCGTAACGACAACA
ATCACGCCAAAGCCGGTAACCTCAACCACGCCATGAAGCTGACGCAGGGTGAGTTGATTACCGTATTCGACTGCGACCAC
GTTGCGACACGCATCTTCCTGCAGGCGACAGTCGGCGGTTTCCTGAAAGATCCGAAACTGGCGCTGGTGCAGACACCGCA
CTATTTCTACTCGCCGGACCCGTTTGAGCGTAACCTCTCCGTTGGGCGTAACATCCCTAACGAAGGGACACTATTCTACG
GGCCGATTCAGCAGGGCAACGACAACTGGAACGCCACCTTTTTTTGCGGCTCCTGTGCGGTGATTCGCCGTAGCGCGCTG
GAAGAGATTGGCGGTTTTGCCGTAGAGACCGTTACCGAAGACGCTCACACCGCGCTCAAGTTGCAGCGCCGTGGTTGGGG
CTCGGCATTCCTGGATATCCCACTGGCTGCCGGTCTGGCGACTGAACGTCTGGTGCTGCACGTTATCCAGCGTACCCGCT
GGGCGCGTGGGATGACGCAGATTTTCCGTCTGGATAACCCGCTGTTTGGTCGCGGCCTGACTATCCAACAGCGCCTGTGC
TACCTGAGCGCCATGCTTTACTACCAGTTCGCGCTGCCGCGTATTGCGTTTGTGACCGCGCCGCTGGCCTATCTGTTGTT
TAACCTGAACATCATTCACTCCTCAGCGAGCCTGGTTTTCGCCTATGCGCTCCCGCATCTGTTCCTCGCGATTTACGTCA
ACTCGCGCATGAACGGGCGCTATCGCTATAGCTTCTGGGGGGAGATCTACGACCTAGTGCTGGCCTTCCACATTGCATTG
CCGACTGTGGTGACGATGTTTTTCCCGAAACGCGGCAAATTCAACGTGACCGACAAGGGTGCGCTGTTGGACGTGGGGTA
CTTTGATTTTAGCGTGGTGCGCCCGCATTTGATTATCGCCCTGCTGCTGGCGGCCGGAGTGATTGCCGGTATCGTTCGCG
CCTGTGCTCATGACTACTTTGGCGTGGATCCGCGTGTTATCGCCCTAAACGTCGGTTGGGGGTTGTACAGTCTGATCTTT
CTGTTGGCCGCGATTGCCGTTGCGCGCGAAACCCGACAGACGCGTAAAACCATTCGAATTGATGCGGAAATCCCGGTACT
GCTCCACCATGCCAGCGGCGTGGTGACGCGCAGCCATACCGCTGACCTGTCGATGGGCGGCTGCCGTATTGTGGCGCCGG
ATGATCGCCATCTGGATGATGAGATTGAAGAGATTGAGCTGCTGCTGCAATCCGGCGCGATCCTCATTCCGGTAAAAACC
ATCGCCACGGATGAAGAATCGATTCGTCTGATGTTTGAAGACATCCCGCTCGCTCGCCGTCGTGAACTGGTGCGCGTGGT
GCTCTCCCGTGCGGATGCATGGATTCACCCACCGAAACCTCAGGACAACCCGTTCCGTTCGTTGGGGACCATTATGCGTT
GTGTGTTTGACCTCTTCTGGCTGACCTGGAAAGACCGTCGCGAAAACCGCCGTTTGCGCGCCGGCCAGGACCAGGCCGCT
TCCCAGGAGGAGGGCAACGCATGAAACGTCTGACAACACTGGCTGTGCTGGTCGGCGCACTCTTTATGATGCCGCTGCAT
GCCGAAGACACCTCCATCGAGTCGCTACTGAAATTAAACGAGCCGGCGGAGACGCCACCCGTGCCGCCGCCGGGCGCACC
GGTATTTATTCCTTCGGTGGTTAACAGCATCAGTCTCGCGCAGATGGGTTTCCCGGAAGGGATTTCCCTGACGGGTGGTC
AGTTCCAGGGGGGCGCCTCCTTTACTCTGCCCGTGGACCAGGTGATTACCACGGCGCGCCTTGAACTGAATCTGAAAGTG
TCGCCCGCGATGGTGGCGCGAAATGCCACCATGCAGTTGATGCTCAATGGTCAGCCGCTGGGGACGGTACCGCTGACCGT
GACCGACAGCGACACCGCGCGTTATCAGTTGGATATTCCCTCGGCGCTGATGGTGTCGAGCAACAACCTGAGCTTTAAAA
TCAACGATGGCGATGCCATGCAGTGCCAGCGCGATCTGAGTGATAAATATCGTGTCATCATCATGGCGGATTCCCATTTC
GAGCTGGAAGGGCAACAACTGGACATTGGCGCTGATTTAAGCCACTTCCCGCGCCCGTTCTTTGACAGCATGCAAATGAC
CCCGGCGGCGATTGGTATGGCCTTCCCGGCGAAGCTGAGCGCCGATACCTTAAGCGCCAGTGCGCTGATCTCATCGTGGA
TGGGGATCCAGGCAGACTACCGTGGCGTATCGTTTGCCGCCTATCATGACCGCTTGCCGGAAAAGAACGGCATCCTGATT
GGTCATCCGGGCGAGCAAATTGGTGGCCTGACGCTACCGACTACCGAGCAGCCGCTACTCAAAGTGGTCGATAACCCGGC
AAACCCGGTTTATAAACTGCTGCTGGTGGTGGGTAAAGATGATGCCAGCCTGCGCGCGGCGGCATGGCGTTTAACCCGCG
GCAATTTCGCCATGCAGACGCCGTCGGTAGATGTTACCCCCCAAACGATCCCGGCGAGTAAGCCTTACGATGCGCCGCGC
TGGATCCCTACCGATCGTCCGGTAAAACTGTCAGAACTGATCCGCAAAGATCAGAGCCTGACCACCACGGGGCTGTGGCA
CGATCCGCTGCGCGTGGCATTCCGTGCGGCACCGGATCTGTTCCTGTGGGATGGCGAAACGATACCTCTGCATATTGGTT
ACCGTTTCCCGACGGAAAGCTGGATTGACGAAGACCGTTCGTGGCTCAGCATGACCATGAACGATACTTTCCTGCATAAC
CTGCCGGTGAATAAGCAGGGGGCGCTGGAAACGTTGTGGCATAAGCTTGGCGGTGATGCGCGCCAGGAGAAGTTTGATAT
GCCGCTGGAGCCGTACATGATCTATGGCGACAACCAGCTCTCGCTGTACTTCAACATTCAACCCAAGGCGAGCGCCCCGT
GTAGCGTGCTGCTGAACAATAACATTAAGAGCCGTATCGAAGACGACTCGTGGATTGATCTCAGCCATACGCGTCACTTC
GCGCTGTTGCCGAACCTCTCTTATTTTGTGGGCGCGTCCTTCCCGTTCACCCGGCTTGCGGATTATTCGGAAACGGTGCT
GATGCTGCCGGAAAAACCGACTGAAACGCAGATTGCCACGCTTTTAGATATGGCGGCACGTTCCGGTAACGCGACGGGAA
CGGCGCTGGGCCGCAACCGCGTGTTGCTCGGCGTACCCACTGGCGGGGCGGGTGTTGAACTGCTGAACGACCGCGATGTG
CTGGCGGTCACGGGCCTGGATCAGCATGACTTTAACCGCGCGATCCTCAATACCTCGCCGTTTGTGATGCACGACTCTAC
GTTGGGCGTACGTGAGCCAACGACCTGGGAGCGTATCAAACGGTGGATAGCAGGGGACTGGGCATCAGACGGGCTGGAAG
CCGACCGCTACTTCTCCTCCAACGAAGCCTGGCGCGGTTTTGTCAGCTTCCGTTCACCGTGGAATAACGATCGTCTGGTG
GTACTGGCTATCGGCAGCAATGACGAGCAGCTCTCACGTCTGCACGGTGACCTCGCCTCAGCGAAAATTAACGCCGGGAT
CCGTGGCGACGCAGCGGTGATCACCAATGAGAACGGCGTGCGCAGCTTCCGCGTGGGTGAGCAGTTCCCGAGTGGCGAGA
TGCCAACGCAAATGCGGGTGATTTGGTATGCAAATCAGCACTCGGCGCTGCTGGCGATTTTAGGGCTGCTATTTGGTTGT
ATCGTTGGCTCGGTGCTCTTTGTCTGGCTGAGAAACCGCGCGAAACGACGTCTGGATTTGGACAACCGCAAATAAGAGGG
TGACAAGAATGATGATAAAAACCGCCCGCCGTTTGACGACGCTGTGCCTGTCCAGCGCGCTCACTTTCGGTATACCAGGG
CTGGCCCATGCCGCCGCGAATGATGCCGCGCTCAAAGCCTTATTTGACCAGGCGAATTACTGGCATGAGAAATCCCACGA
TGACCTGGCGATGGAGTCGCTGCGTAAAGTGTTGATGGTGGATGCCAATAACACCCAGGCGATGTACCTGATGGCGTTAT
GGGCGCAGCAAAATGGCGATCTGCAAGTCTCGTCCCAGTGGCGTTCGCGGCTGGCGCAGGTTTCTCCTGACGATCCGGGG
TTGCAGGCGCTGGATAATGCCAAACAACTGACGCAGGTTCCGCAGGGGCAATTGAGCCTTGCCCGCCAGCAGGCGCGCAG
CGGTAACGTACCGGCGGCGCTGGCGACCTGGCGCAGCATGTTTAACGGCGATACGCCGCCACCCAGCCTCGCCCCTGAGT
ACTACCAGACGATGGCGGGAGATAAAACCCTTTATCCGCAGGCCGTGTCGCAACTGAAAAATTTCGTGATGCATAACCCG
CAGGATACCTCTGCGCGCATTGCACTCGGCAAAATCCTGACCTGGCGTGAAGAGACACGCCGCGACGGCATTTTGTTGCT
CGAACCGATGGCCAGCGGCAGTAAAGAGGCCGATGACGGGTTGCGTCAGGCGCTGTTATGGCTGGGGCCGCAGGCAGGCG
ATGAGCGCTTCTACGACACCTGGCTACAGCGGCATCCGCAGGATACTGATGTCCAAAACTATTACCGTAAAAATGTCGGC
GGCGCGGCGAAAGGCGCGGGCTATACCGCGCTGAACAGCGGTGATAACAGTGCGGCAAAAAACAAATTTGAGCAGGTGCT
GCAAACCAACCCTAACGATGCTGACGCCCTTGCCGGGATGGGCTACATCGCCCAGCGTAGCGGTGATTACAAAGCGGCGG
CACAGTACCTGAATCGGGCAGCCAGTCAGGGCGGGGATGCTTCTGATGAGCGTAAAAATCAGGCCGCAGATGCGGCGTTT
TACGGTCAGCTTGCCCAGGCGCAGCAGGCATTGAAAGAGGGTAATATTAGCCAGGCGCTGGCGCTTTCGGCCCCGCTGGC
ACAAGAGAGCGGGGAGCGTGGCACGGCAGGAAAACTGTTCCGTGCTTCTGTACTGCGGCAGAACAAAGACTTTTCGCAGG
CCGAGCAGACCCTGCGAGGTCTTCTCAACGAGCAGCCGCAGAACGCCCCGGCACGGGAAAATCTCTATTACGTCCTGCGC
GACCAGAATAAAACGGAAGAAGCGCAGGCGATGCTGCGCACTTTACCCGCCAGCCTGCAGGAAAAACTGCAGCCGCGTGT
GGTCGCGGGGGCGCCTGGCGATCCGATTCGCCGTCAGGCACAGCAACTGGTCCAGGCCGGTAATACTGACCAGGCGATTT
CGGTACTGCGCCAGGGCGTTGCCCGCGTGCCGGATGATCCGTGGTTGCGTCTTGACCTTGCCCGCCTGCTGCAAAAATCC
GGGCAGGAAGGTGAAGCGGCCACGGTGATGATCCCGGCGGGTCGCGATGGTGCTAACAGCAACTCACTGTACGCCGCTGC
GCTCTATGCCAGCGAAAGCGGGGCCTGGCAGCAGGCCAACTCTCTGCTGGCGCGTATTCCGCCGTCCAGCCGTAATAGCC
AGATGCGCGATCTGGCGGAAAGTGTGAATTACAACCTGCAAATGGCGACGGCAGAACGTTACCTTTCACAAGGGAACATG
ACCGCGGCGTCCAATACGCTGAAAGCGCTGGCCAGTCAGCCGCCGAAAAGCCCGGTCGATGCAGGGAAACTGGCGCGGAT
GCTTGCCCGTTCGGGTGACATCACCACCGCCGTATCGCTGGTGCGCAACAGTATTAAAGATGGCGTAGAAGGCAACGCCG
GGGATTATGCCGATCAGATAGCGGTACTGAACCAGGCGGGGCTCACTCAGGAAGCGCAAACCCTGATGTCGAACCCGGAG
CTACAGGCGCGCAGTACGCCTGCTCAGCTTGCGGGGATCCGCAATGGCTACGTGATTAATGAAGCCGACAAACTGCGTGA
AGAGGGCAACTACGCCGCGGCGTATGACAAGCTGATCCGTGCGCTGCAAAGCGACCCGCAAAACACCGATTTGATGTTCG
CCATGGGCCGTCTGTACCAGACAGGCAAAATGAACAAAGAAGCGGGCGTACTCTACGACTATCTGATGACCCGTGATACC
GAGGATCAGGCGGCGCGTGTGGGGGCTATCGACGTTGCGTTGTCTGAGAATAACGTGCAAAAGGCCACCACCCTTGCCAG
CGGTCTGCGTAGCGACAGCTCACCGGAACGTATGCTGTTGCTGGCGCGTCTGGAGGAGGCAAAAGGCAACCACCAGCAGG
CGATGACCTACTTACGTAGCGCACGCGGTAAGCTGGTGGGGCTGGAGTCGTCTAACAGCGCGGCTACGCCGACGATTGGC
GGCATACTGTTGGCAGATAATCCGTTTACTACCACCAGTAAAACGCCGCCGCAGTCGAGTTCTCCACAGGCGTTGTACGG
CACTATTCTGCCGTGGCAGGTCGCGCAAGTGGCCCGTGAACCGGGGAGCAGTTTACCGGGCACAACCCGTACCGATTTGC
CGGTCGAGACCGCGCAAAGCCGCACGCTGCGTCAGGTTGATAACATGATGCAGGAGCTTGATGAGAAGAAAGGGATGTGG
TTGCAGGGCGAGGTCGATATCCGTGGCCGTGACGGTGAGTCGGGCACCAGTAAACTGACCGAAGCCAAAACGCCGCTGAC
CTGGTCAAGTTCGCCGTTTGGTGAGTCGCGCTTCGAGTTTACCGCAACGCCGATCAGTTTGAGTTCAGGAACCGCTTCGG
GCGATGCCTGGCGACGCTATGGCTCGAACCCACTGGCGAATGCGGTAACCAATATCAGTCAGTCTGTCACCAATGCCAAT
ACCACGACCGATACCAATGCGACGGACAAGTTTACCGACCTGTCCGGGTATGCGGATGCGAACAAATTGTCGCCGTTTAC
TGATACTGGCCTGGAACGTCTGGACAGATTGTTAGGTACCGATTTAGGCCGTCTTAAAGCGCTCAGTACTTCCAGCTATA
AAGCGAGTTCCAGCGATCCGATTAACTCATCAACGGATTCGCAAAACGGCAACGGCGTTGAGCTGAATATGGAGCTCAGT
GGCGATAGCTACCGTGTGGATATCGGCAGTACGCCGCTCGGTCAGGACATGAGTACGCTGGTGGGCGGAGTGAAATGGTC
GCCGAAGCTTTCCAACTACCTGACGTTAATTCTGACCGGCGAACGCCGCGCAGTGACCGATAGCCTGCTCTCCTATGTTG
GCCTGAAAGATAAATATTCAGGAGACAGTTGGGGCCAGGTGACGAAAAACGGCGGTAGCGTACAACTGAGCTACGACGAC
GGTGATGCGGGCTTCTTCGTGGGGGGCGGTGGTTACAGCTACATTGGCAACAACGTGGCGAGCAACACCAGCGCCAACGC
CAACGCCGGCGTGTACCTGCGTCCGTGGCATGATGATTTCCGTCAGTTGCAGACGGGCTTAAGCGTCAGTTGGATGAATT
TCTCGAAAAACCTCAGCTACTTCACCTATGGGCAGGGGGGCTACTTTAGCCCACAGAACTATGTCAGCGTGTCGTTACCT
GTCGATTTCTCACAAAAAATCGATAACTGGAAGCTGAGCCTGGGCGGATCGGTGGGATACCAGTCATACACCCAGGATAA
GAGCGATTATTTCCCGAACGATCCCGAAGCACAGAGAATGTTGCAGCAACTGGCTGATATGGGCTTTACCAAAGAAGCGC
AGTATGGCAGCAAATCGCAAAACGGGATTGGCTATACCTTCCGGGCAGGGATTGATTACAACCTGAACAAGAATATGACC
GTCGGCGGCAAGGTCGGTTACGACACCTTTGGCGACTATAACGAAAGTACTGCCGGGATCTGGTTCCGCTATATGTTGGG
AGATAAATAATGACGTCGAGTACGGCTAATCCTTTACTGCTGTCTTATTTTCAACGGCAGCAAACGCCGGCCGGTTGGTT
TGACCTGCTGTCGGTAATGGTTGATGGCATGGTGAGAAACGTGGGGGAAGCGGAAAGCCAACCCTTTTTGCGCCAGATGG
GGGCATCGCTGGCGGAACGTTTTCCTCTGCCTGCCTCACAAACCATCGGCGAACTCGAAACCAACATCAACGCGCTGCTT
GCGGAGTTTAATTGGGGCTATATTGATATTGATGCCAGCGAAGAGGGATTATCGTTCCGCCATCAGGGGTTACCGGTTTC
CCGGGATGAGAACAGCCAGACGCGTTGGTGTTACGCATTTTGCGCCATACTGGAAGGGCTTTATTCCCGTTGGCTGCAGG
GACAGGGCGGGCAATCGCATCTCGCTTTTAGCCGCGAACGGCTTTACTCCGTATCGGACGTTGTGTTCCGCTACGCTAAC
CCACAATGAGTCTGAGTATGTTTAAACGCGTTTTCGCCATGATGGTGATGATGGTGAGTGTGCTTTTTTCCTCGTTTTCA
CAGGCGGGACAGGCCTGGGAAGCGTACAAAGCGCGCTTTCTGATGACGGATGGCCGTATTGTTGATACCGGCAATAAAAA
CGTCTCTCACACGGAAGGCCAGGGTTTCGCCATGCTGATGGCGGTGGCCAGCAATGATAAAGCGGCGTTTGACCGCATCT
GGGGATGGACAGATAAGACGCTCAGGAACAAGGACAATGGTCTGTTCTACTGGCGTTTTAACCCCGTCGAGCCGGATCCG
ATTGCCGATAAGAATGACGCAACGGATGGCGATGCGTTAATTGCATGGGCGTTGTTAAAAGCCAGTCAGCGCTGGAATGA
TAACAGCTATGCCACCGCATCGGATGCCATTACCCAGGCGATGATTAAACATACGGTGATCAATTATGCGGGTTATCGGG
TGATGCTGCCGGGGGCGAAGGGGTTCAATCTCAACAGTTATGTGAACCTGAACCCGTCCTATTTTATCTTCCCGGCATGG
AAAGCGTTCGCCAACCGTAGTCATCTGGTGGTCTGGAATGATCTGATCCGTGATAGCACTACGCTGCTTGGCAAAATGGG
CTGGGGTCAATCGCATTTGCCTACCGACTGGGTATCACTGTCGGCGGATGGCAAACTGAGCCCTGCCAAAGAGTGGCCGC
CGCGCATGAGTTTCGACGCCATTCGTATTCCGTTGTATCTCTCATGGTGGAACCCGCAAAGTTCGCTGCTGACGCCGTGG
CGCAACTGGTGGCAGGGTTATGATCGTAGCCGCACCCCGGCCTGGGTGAACGTTACAACCAACGATACCGCCCCGTACAA
TATGAATGGCGGTTTGCTGGCGGTACGTGATTTGACGATGGGTCAAACGTCTGGCGAGCCGCAAATCAACGCACAGGATG
ATTATTATTCTGCCAGTCTGAAAATGTTGGTCTGGCTGGCACAGCAGCAACAGTAATTTTCCGCTTTTCCTGGTGATGTC
TCCTCACCCTCTCCCTTGAGGAGTGAGGAATCCCCACAAAAATGCGAGCACGATCGGTCCCCTCTCCTCTTTGGGGAGAG
GGCCAGGTCGAGGGGAAATAACCTACTGCGGATAGGGCACCCAGTCGCCGCCGTTCAGCCGAACATACGGCTTATTCTGG
TACTGAATCACCACGGCGTTAGCATTTTCTGAAACCGGCGCTGTCTGCGGCAGGCCGCTGGTCAACTGATCCCAGTTCAC
ACGATCTTCGGTGAATATCTTGCCATCCAGCACGCGTGTTACCAGTTCTGATATCGCCAGGAAGCTGCTCGGTTGATTGA
TCTCAATCGCAGGCCCTTCATGCGGCGCCTTCATACCAAAGAATTTGATTGCCGTTGGGACGTGGGTAATTGATGGGCTT
GGAATATCACGCAGGCCGGAAACCTGCATCTTATCGCCCTGCAGCGCCGCGCCATGTTCCGGCACCATCACCACCATCAC
CTTACGCCCGGATTTCTCCAGTTGCGTGAAGAAGGTATCCAGCTCATCAAACAATTTCTGGGCGCGAATTTTATAATCCG
CCGTCTGGCGCACGCCGGGGAAATGGTTACCGTCGTGCAGTGGCAGCAGGTTATAGAAGGTTGCGGTACGCTGACCATTA
TTGTTCGCCTCGTTCTCCATCCAGCGGTTCAACACGGCGGTATCGTCATAGACCGGGGAGCCATCAAACGACAACAGAAC
CGGCGGCAAGCCTGCCTGATTCATCAACGGCACCTGCACGCCGCCGTTGTCGCGGATCTCTTTGAGGAAATCACCAAACA
CGCCGTTGTGATCCATCATCAACTGTTGGGTGAAGCCCAGTTTGGCCAGGTTATCAAACAGGTAGCACTGGGCGCCGGCT
GTCTGGTAGAGATTTTTATGCGATGTCTGACCGCAGCTTGCGCGTAGCAGACGAATGGCCGCCGGGCCGCTATAGGCAGT
GGCCGAATTAAACTGCTTAAAGACAATATCGAAATGTGACCACAATGGGTGCGATGACAAACCTGCGGCTTCAATATCTG
ACCAGGAGAGCGAACAGATGTTGATAACCAGCAGATCAAAAGGCTGTGCATTTGCCGGCAACTGTGTCGGGAACGGCGTC
TGGCGTTTCTCTTCGGAGGCATAGAAACTGGCGAGCCAGGCATTCAGGTTCTCAGAAGTTGGCGGCGCGGTTTGTGCCGG
AATATCGCCCACCACGGGTGTTGCCGCGGTATTCGCGACGGTCGGCGCCACCGTACCGCCCGTTGTGGCAAGGGTGTTTT
GTTGGGTGCTTTGCGGCCACAGGGTGAAGGCCGGGCCGACAATCGTCAGCACATTCAGCCAGATCATAATAGCGACAACA
AATACCGTGACGCGTATCCACTGCGCCAGGAACAGCCAGGCGATCAGCAACACGAACAGCGCGCCAATCATCTGCCAGTT
AATAAAACGCGTTACCAGATCGAGCAGGTAATCGGCGCTAAAGCCTGCCACCTGGGAGCCCTGGCTCATAATGCTATCGA
TACCCGGTAGCCAGGTATCATGCCAGAACAGGCCGAAACCAATCGGGAGGGCAATCCAGTGGCGCAGGCGGTGCAGGCCC
GGACCTGGCAATGGCACCAACAAAAAGGCCATAAACACCAGGTTCAGCAATGGATGAAAATTAAGGTAGCCCGCCCACAG
CAAACCAAATTTCACCAAAAAATAGAAATTCCAGCCGGATAAACCGCGCCAGTGTTGCCACAGCGTCGAGGGTCTGGAAG
GCGTCAGCGTTTGATTAGTCATGTTTTCGGTCTGCCTTGACGAACGATTCCCGACGCAATATGCCGGCCGGTTTAACGTA
GCGAGGTTTAATAAACATTATTCTTGCAATAAGACGAATGCGGTACAGCCAGTGGCGTGCCAGATAGCCCAGCGGGAAGA
AAATCAGCGCGCAAAGGATAACGAGTTCAATAATATCGGCGATGGACATCATGATGCGCTCCCCGTCTCTTCACTTAACA
GTCGCAGGGGTTGGGGGATACGTCGCCAGACTTGCCCGTCATGCTCGGCATTCATGATTTTCGGCTCATCGCTTGTACCC
GCCAGCGGACTGCCCCATTTTTCCGGCCCGACTTCCCGCAATAGCACCAGCTCGGCCGCAATCTGGTTGTCTTCGAACCA
CACCATGCGGTTAGAGAAGATATCGGCTGTAGGTAATGGGAAAATGTGGTTAAGGGCGGTGTCGAGATCGTTCACACGAC
AGAACGACAAAAACATCAACAGGCGATTATCGCCGATGGTGACAATATCCCCGGCACGGTTCGGGCGGCAGAGCGTTAGC
GCTTGTTCTACGCGAATACCGGGCACCGGGCGCAGCGCCACCAGTACCCCCTTGCCGTCTGGCGGTAACAGCGTGTTATT
CACCATATTGGCTACCGCTTCGCAGAACGTGGTCCACGGCTGGAAGCCGCGCAGCTTGAGCGGCAGTGTCATTGAGAGCA
GCGTAGAGATATCTTCCGGCACAATGCGTTTAAATTGTTGCCCCTGTACGCTTTCGATAAGCGTCAGGCAGCGGGAGAGT
GGGGCGTTCCAGGGGATGACCATGTTTGCGCCACACCGCAACAGCAAACGTTCATCGGTGGCGCGCAGGCTGGCCCTGGT
TTCACGAACGATAATCTTCAGTGCGCTACCGCGCTGGCGGCGCAGAGTATGAATCTGGCGGGCAATGGTTTCGATTTGAT
TATTCTGACTCAGGGCGAAAATAAGGGTCGCGGCCTGGCTGGTTCGCGCCTCGTCAAACATTCCTTCGTTGGTTTTAAAT
AGCGTCCAGTGTTCAGAAAGCGCGGGCGCCCCTTCCAGCACATCGACATTACTGAGCACCCGTTTTTCATCACTGCGCGG
CTGGACGGAGGCCTCTTCCTGGTTCGCTAATTGCCAGTGACCATCGTGATGTTCAAGAATAAGTTGTTGCTGGGCACTCA
CGCCTCTGTCGTTACACCACCAGGCCACATCATAAAGATGCGTTCCGCTTGTATAACGCAAACTAGCCAAACCGAACAAT
GAACGGTATTTACCTATCAATACTGATGATTGCCTGTCGCTATTGTTTGCAGGGTTTATTACCAGCAATGCGCAGTTATG
ATATTTCGTCCACTCATGAATTCGTATTAGCCAGTGGTGTAATTTCTCTGCCGAAATATTCTGCCAGGCGTTATTTGCAC
ACAGCAAAATGAGTAAATAATTCTCAGGTTCAATAGAACAAAGTAAATCGCGGGAGAAAAAGTATAGACCTTTTTCATGA
CTTGGCATGGAAAAAAGTTGTATTTTTTTGGGGCCGCGATCGGATTCTAATCTGAGGATGTTCTGCAAATCATAACCCAT
ACCCGCAACCGCGACTTTCGCGTTTTCAGATTGCGATGCAATTGTTTGATTAACAAGGCTAATTGCATCTTCTTCACGAT
CGGCGTTAATCCACCAGACGCCGCCGGCAGGCATGTGACGTAATTCGTCCCATAGCGACTGGATGCCAATAGAAAATATG
GGGTCCACGGTGTCCCTCTACGCGTAATTTATCTGTATCTCAGTTTACTAGCGAAAGCAGAGAAATAAACCTAACATTGA
AATTAAAGAACATCAGATTTAGCATGTAAACGAATTTCGTCGCAAATACCTTACTAAGAATGTACGCAATCTTTTCCTGA
TTATAAGGGTCGTGTCTGAATGCATAACGATGAACCTAAAACTCAGATGGATTCGACGCTGGGTTATACGTTTCAAAATG
ATTTTTTGGCGCTCAGTAAGGTGTTTTCTCTGCCCGAAATAGATTATGCCGATATTTCCCAACGAGAACAGTTGGCGGCG
GCTATTAAACGTTGGCCCCTGCTGGCAGAATTTGCTCGTCAACAATAAGGAAGCCGTGGATGGCTGTATTGGGGTTACAA
GGGGTACGCGGCGGTGTGGGCACCACATCAATTACCGCGGCGCTTGGCTGGGCATTACAACTTTTAGGGGAATCGGTACT
TGTTATTGACGCCTGCCCCGATAACCTCCTGCGCCTCTCATTTAATGTTGATTTCGACCACGCCAACGGTTGGGCGCGCG
CGCTTCTGGACGGCAAAGACTGGCGCGACGCGGGCCTGCGTTATACCTCCAGCATCGACATCCTGCCCTTTGGCCGCCTG
ACGGATGCCGAATGGGAAAACCAGCACCTCTTATATCAGCCCCCGGGCCAGCTAACGACGCTATTACAGGCGCTGAAAGC
ACAGCAGCGCTACCAATGGGTGCTGGTTGACTTACCGCACGGCTGCTCGCCGCTGGCGCGCCAGTTTCTTGAATATTGCG
ACCACACGCTGACGGTGGTGAAACCGGATACCAACTGCCACGTGCGCCTGCACCAACAGCGGCTGCCGACAGGCGCGCAC
ATCCTGATTAATGATTTACGTATTGGCAGCCAATTGCAGGATGACCTGTATCAGGTGTGGCTTCAAAGCCAGCGCAACCT
GATGCCCGTCCTCATCCACCGTGATGAAGCGATGGTGGAATGTCTGGCAGCCAAACAGCCGTTGGGGGAATACCGGAGTG
ATTCACTGGCGGCGGAAGAGATCCTGACGCTGGCAAACTGGTGTTTGCTGCACTGTTCGCCCGCAGCCACGCCAGGGGAA
CAACACGCTAGGGTGCCTGAATGAGTCGTCTGGCCGCCTTGTTTCTGACCCCCCCGGTATATACCCGCTTAAGCGAGCGT
TACCGCTTTTATCGCCGGAATAAGGCGTCGGGGTTCAGTGCGGCATGCGGCTGTTTCTGGGTAGCGCTGGCATGGCTGTT
TCTGCCGCTGGAAAATGATCGCTGGCAGCGGGTGCGTGAGCAGCATCAGGCGCTGTTTCCACACATTAATCCGGACAAAC
CGCGTCCGCTTGACCCGGCACGTTATCTGTTGCAGGTCCTCTGGCTGCTGGCAACTTTGCCACAGCATGTGGCAGCGCAG
GCGCAAAAACCTGAACGCGTCCATAAGCTGCGCGAACGTTACCATCGCTGGCTGGATTCTCTGCCCACCCGCGTTTCTGA
CCAGACCCGCCACCTGGATAACCAAAAAGAACTGGGGCATCTCAGCCGGAGAACGCGACGTTTCATTCTGGGGATCATCA
TCACCTTCTCGCTGATTCTGGCGATCGTCTGCATTACCCAGCCGTTTAACCCACTGTCGCAGCTCATTTTCCTGCTGCTG
TTATGGGGCGTGGCCCTGTTGGTTCGTCGTATTCCGGGGCGTTTCTCCGCGCTGATGCTGATCGTCCTGTCGCTAACGGT
CTCCTGCCGCTACATCTGGTGGCGCTATACCTCCACCCTGAACTGGGATGACCCGGTCAGCCTGGTGTGCGGTATCGTGT
TGCTGTTCGCCGAAACTTATGCGTGGATTGTGCTCATCCTCGGCTATTTCCAGGTGGCCTGGCCGCTTAATCGCCAGCCG
GTGCCGCTGCCAAAAGATATGGCTCTCTGGCCGTCGGTCGATATTTTTGTGCCCACCTATAACGAAGATTTAAATGTGGT
GAAAAACACCATTTATGCGGCGATGGGTATCGACTGGCCGAAAGATAAACTCAAAATCTGGATCCTTGATGACGGCGGTC
GGGAAGAGTTTCGTCAGTTTGCCCAGACCGTGGGCGTGGAATACATCGCCCGTACCACCCATGAGCACGCGAAAGCCGGG
AACATCAATAACGCGCTGAAATATGCCAAAGGCGATTTCGTTTCGATTTTTGACTGCGACCACGTGCCGACGCGCTCTTT
CCTGCAAATGACCATGGGCTGGTTTATCAAAGAAAAAGATCTGGCGATGATGCAGACGCCGCACCACTTTTTCTCGCCGG
ACCCGTTCGAGCGCAACCTTGGCCGTTTCCGTAAAACGCCAAACGAAGGAACTCTGTTCTACGGGCTGGTTCAGGACGGC
AACGATATGTGGGATGCCACCTTCTTCTGCGGCTCGTGTGCGGTCATTCGTCGTGGTCCGCTGGATGAGATTGGCGGTAT
CGCGGTGGAAACGGTCACCGAAGATGCCCATACCTCGCTGCGCCTGCATCGCAGAGGACATACTTCTGCCTATATGCGTA
TTCCTCAGGCCGCCGGTCTGGCAACGGAGAGTCTGTCGGCGCACATCGGCCAGCGTATCCGCTGGGCGCGCGGGATGATT
CAGATTTTCCGTCTCGATAATCCCCTGCTTGGCAAAGGTCTGAAACTGGCGCAGCGTCTGTGTTACGTCAACGCCATGCT
GCACTTCCTCTCCGGGATCCCGCGCCTGGTGTTTCTCACCGCGCCGCTGGCGTTCCTGCTGCTGCATGCCTACATCATCT
ATGCGCCAGCCATCATGATTGCGCTGTTTGTTTTGCCGCACATGATCCACGCCAGCCTGACCAACTCCAAAATTCAGGGT
AAATATCGCCATTCGTTCTGGAGTGAAATCTACGAAACCGTACTGGCCTGGTATATCGCACCGCCGACTCTGGTGGCGCT
CTTTAACCCGCACAAGGGCAAATTCAACGTCACCGCAAAAGGGGGACTGGTTGAAGAAGAGTATGTCGACTGGGTTATCT
CCCGGCCCTATATCTTCCTTGTTTTGCTGAACATCGTCGGCGTGCTGGTGGGCATCTGGCGTTATTTTTACGGCCCGCAA
AACGAGATTTTAACGGTCTTCGTCAGTATCGCATGGGTGTTCTACAACCTGATTATCCTCGGTGGCGCGGTGGCGGTATC
GGTGGAAAGCAAGCAGGTTCGTCGCGCGCACCGCGTGGAGATCGCCATGCCTGCGGCTATCGCCCGCGAAGACGGTCATC
TGTTCTCCTGTACCGTGCATGATTTTTCCGACGGCGGCCTGGGGATCAAAATCAACGGCCAGGCCCAGGTACTGGAAGGG
CAGAAAGTCAGCCTGCTGTTAAAACGCGGCCAACAAGAGTATGTCTTCCCGACAATGGTCGTGCGCGTTTCCGGTAATGA
GGTGGGGCTGCAATTAATGCCGCTGACCACGAAACAGCATATCGATTTTGTGCAGTGTACGTTTGCCCGTGCGGATACAT
GGGCATTGTGGCAGGACAGCTTCCCGGAAGATAAGCCACTGGAAAGCTTAATGGATATTTTAAAACTGGGCTTCCGTGGT
TATCGCCATCTCGCGGAATTTGCTCCACCGTCTGTGAAAATGATTTTCCGGTCGCTAACCATACTGGTTGCCTGGATTGT
GTCGTTTATACCGCGTCGCCCGGAACGTGAAGCGGTAATACAGCACCCCGTGACGTGATTGGCTCAACAATGATGAAAAC
GCGATGAAAAGAAAACTTTCCTGGATTTGTGCAGTGGCTGTGGGGATGAGCGCTATACCCTCCCTGATGACGTATGCGGC
ACCCGGTAACCCGGCGGCGCAAGCGGCCCCCACCGTGCCTGCCGTCGCGCCTGCGACACAGCCGGTCGCGACGCCTGCGC
CAACACAATCGGAAACGCTGGTCCCTACCACCCCGACAGAGGGACAAACGCAACCGGCACCCCCGACCGGAAGCCATGCC
ACAGGGCAGGTGACGCCGGCCGTGACGCTTTCAAATGCGCCATCGCGCGAGGTCAAGCTGACGTTTGCTGAGATTGCGCC
GCCGCCAGGCAGTATGGTGCTGCGCGGTGTCAACCCGAACAATGGCATTGAGTTCGGCACGCGCAGCGATGAAGTGGTGT
CGAAAGCGCTGCTCAATCTCGAATATACCCCATCACCGTCACTGCTGCCGGTTCAGTCGCAGCTAAAGGTCTACCTGAAT
GACGAACTGATGGGCGTGCTGCCGGTCACCAAAGAACAACTGGGTAAAAAGACCTTTGCGCAGGTGCCCATCGACCCGCT
TTACATTACCGACTTCAACCGCGTGCGGCTGGAGTTTGTCGGTCACTATCGCGATGTCTGTGAAAACCCGGCCAGCACGA
CGCTGTGGATGGATATTGGCCGCAGTAGCTCGCTGGAACTTTCTTACCAGACGCTGGCCGTGCAAAACGACCTGTCGCAC
TTCCCGATCCCGTTCTTTGACCCGCGTGACACTCGTCCGTTAACGCTGCCGATGGTCTTCGCCGGTGCGCCGGATCTGGC
TGAGCAGCAGGCGGCGGCGGTCATTGCCTCCTGGTTTGGTTCGCGTACCGGCTGGCGGGGGCAGAATTTCCCGGTCATGT
ACAACGGTCTGCCGGATCGTAATGCGATTATTTTCGCCACCAACGACAAGCGTCCGGATTTCCTGCGTGACGCACCGGCG
GTGAACGCCCCAACCATCACCATGATGAGCCACCCGAACAATCCTTATGTGAAATTACTGGTGGTATTTGGGCGCGATGA
CAAAGACCTGTTACAGGCGGCAAAAGGTATCGCTCAGGGGAACGTGTTGTTCCGTGGCAGCAGTGTCACCGTTGATGAAG
TGAAACCACTGCTGGCGCGCAAACCCTATGATGCGCCGAACTGGATACGGACTGACCGCGCGGTCACCTTTGGTGAACTG
AAAACCTATGAAGAGCAGTTGCAGTCCACGGGCCTGCAACCGGCGTCGATCAATGTCGCGTTGAACCTGCCGCCGGATCT
CTATCTCTTGCGCAGTAACGGTATCGATATGCATCTGAACTATCGTTATACCGCGCCGTCGACCAAAGACAATTCGCGCA
TGGATATCAGCCTGAACAACCAGTTCCTGCAATATTTCAGTCTGGTCAGTAATCAGGATACCAACCGACTACTGCTGCGC
CTGCCGGTGTTACAGGGGCTGCTGGATGGTAAAACCGATGTTTCTATTCCGGCGCTGAAACTGGGGGCGGTGAACCAACT
GCGCTTTGACTTTCAGTATATGAATCCCATGCCGGGTGGCACTATCGACAACTGCGTCACCTTCCAGCCGGTGCAAAACC
GTGTGGTGATTGGCGACGATTCCACCATCGATTTCTCGAAGTACTACCATTTCCTGGCGATGCCGGATCTGCGCGCGTTT
GCCAATGCAGGCTTCCCGTTCACCCGAATGGCTGACCTGTCTGAAACCATTGTTGTGGTGCCGCCAACCCCGACGGAGGG
GCAACTGACCACGCTGCTGGACTCGCTGGCTACCGTCGGTGCGCAAACGGGCTTCCCGGCCATTAACGTGACATTGACCA
ATGACGGTACGCAGATTCAGGGGAAAGACGCCGACATCATGATCATCGGCGCGCTCCCGGAAAAACTGAAAGACGACAAG
CGTATCGACCTGCTGGTTCACGCGGCGCAAAGCTGGGTGAAAACGCCGCTGCGCCAGACGCCGTTCCCTGGCGTGACACC
TGATGATGTTGATCGTCAGGCGGATGCGCAAACCTCGGTGTCGTCCAGCGGCCCGATGGCGACCATTATCGGCTTCCAGT
CGCCTTATAACGATCAGCGCAGCGTGGTGGCACTGCTGGCGGATAGCCCGCGCGGCTACGAGTTGTTAAACGACGCGATG
AATGACAGCGGTAAACGTGCCTCGATTTTCGGCTCCGTGTCGGTGATTCGTGAATCGGGGGTGAACGGTCTGCGTGTGGG
TGACATCTACTACGTGGGGCACCTGCCGTGGTTCGAACGTATCTGGTATGCGCTGGCGAACCATCCGGTACTGCTGGCGA
TTCTGGCCGCGGTGAGCGTGGTATTGCTGGCATGGGTGCTGTGGCGTCTGCTGCGTATTATTAGCCGTCGTCGTCTCGAC
CCGGATCACGAGTAAGCGGTGATGAAAGCGCTACGCTGGATGGTCATGGCGGCGCTTATGCTGGCGGCGGCGCAGGTAAG
CGCCGCCTGTAACTGGCCCGCATGGGAGCGCTTTAAACAGGACTATATTAGCGATGGCGGACGCGTCATCGACCCAAGTG
ATGCCCGCCAGATAACCACCTCCGAAGGGCAAAGCTATGCCCTGTTCTTTGCCCTTGCGGCGAACGATCGCGATGCCTTT
AAAACGGTGCTGAACTGGACGCAAAATAACCTGGCGGAAGGGGATTTAAGCGCGCGGCTTCCCGCATGGCTGTGGGGGCG
GAAAAATGAAACCGAATGGACGGTACTGGATACCAACTCCGCGTCGGATGCGGATATCTGGATTGCCTGGTCTCTGCTGG
AAGCCGGACGGCTGTGGAACATGCCGGACTATACCGGGATCGGAAAAGCGCTGCTCTCGCGCATTGCCAAAGAAGAGGTG
ACCACGGTGCCCGGCCTTGGCTCCATGCTGCTTCCCGGCAAGATCGGGTTTGCTGATAACGATGCCTGGCGCTTCAACCC
TGGCTATCTGCCGCCCCAACTGGCCCAGTACTTTACCCGTTATGGCGCGCCCTGGACGACGCTACGGGAGACCAACCTGC
GGTTAATTATGGAAAGCGCGCCGAAAGGGTTCTCGCCTGACTGGGTGAGTTATCAGAAAAATAAGGGCTGGCAGCTTACC
GCCGATAAGCCGGTTATCGGGGGTTACGATGCGATTCGCGTGTATGCATGGGTAGGCATGATGCATGACAGCGACCCGCA
AAAGGCGCGTATGCTGGCGCGCCTCAAACCCATGGAAACCATGACGGCGAAACAGGGTGTGCCGCCAGAAAGAGTCAACG
TGGCGACCGGCAAGGTACAGGGTAATGGCCCTGTGGGATTCTCGGCGGCACTCCTGCCGTTTTTACAGGATCGTGATGCT
CAGGCGGCGCAGCGTCAGCGGGTGGCGGATCGCTTCCCCGGCAAAGACGCGTATTACAGTTATGTTCTGACCCTTTTCGG
ACAAGGTTGGGACGAGCATCGTTTCCGCTTCACCCCTCGCGGTGAGTTACAACCTGACTGGGGCCAGCAATGCGCAAGCT
CACATTAAGTTTATTGTCTTTCACGCTCGGCATCTCAGTGATGCCTTTCGCGCAGGCGGCACCGGGCGCGCAACAACAAC
TGCTTGAACAGGTACGTCTGGGCGAAACCACCAAACGTGAAGATTTGGTACGCCAGTCGTTATATCGCCTTGAATTAATG
GCCCCCGACGACCCGGACGTGATTGCCGCGCGTCTGCGCTATCTGCTGCGTCAGGGTGATAATGCCGGAGCGCAAAAGCA
GATGGCGCGGCTGAACGCTCTCGCACCAAACGCCAGCGCGACCAAAGCGTCGCGTATCACGATGGCGCTGTCGACACCCG
AAGGGCGACAGGCCTTGCAGGAAGCGCGTTTACAGGCGGCCACGGGGCATCCGCAGGAGGCCGTTGCCGCTTACGAGAAG
ATGTTTAACGGCAGTGCGCCAGCAGGCGATCTGGCGGCGGAATACTGGATTCAGGTGGCGAAAGTCCCGGCGCGACACAA
CGAAGCCATTACTCAGTTGAAAGCCCTTAATGCCAGCAATCCGGGAAATGCCGATTTGCAAAGTACGCTGGCACGGCTGT
TGATCGCCGACGGGCGCAACGAAGAGGACTATGCCGTTCTTGAGCAAATGGCGAAAAACAACACCGGGCGCGATGCCGCA
GCCAATCTCTGGTATCAGCAGATTCAGGGCATGGCCGTCAGCGAAAAAAGCGTGGCGGCTCTCAAACGTTTCCTGAGTGT
GTTCAGTGAAGGGGATACGGTTGTGACGGCGCGCCAGCAGCTTGATGCACAACAGAAACAGTTGGCTGACCCGGCATTTC
GGGAGCGTGCCAGCGGGCTGGCGGCCGTGGAAGCGGGCAAGGGCGGCACGGCGATTGGCGCATTGCAGGATGCCGTAAGC
AAAAATCATCAGGACAGCGAAGCTGTCGGAGCGCTGGGGCAGGCCTATTCCCAGAAGGGCGATCGTGCCCGGGCGGTGGC
GCAGTTTGAGCGGGCCATCGCCCTCGATCCCAATAGCGATAATCGCGGCAAATGGGACAGCCTGCTCAAGGTGAACCGTT
ACTGGTTGCTGATCCAACAAGGCGATGCGCAACTGGCGGCGAAAAATCCTGCCCAGGCGGAACGCCTCTACCAGCAGGCG
CGTGCGATTGATAATACCGACAGCTACGCGGTGCTGGGGCTGGGCGATGCGGCAATGGCCCGCAAGGATACCGCCGCCGC
TGAGCGTTTCTATTACCAGGCACTGCGTATGGATAGCGGTAACAGCAACGCGGTACGCGGTCTGGCGAATATTTACCGCG
CGCAGTCGCCGGAAAAAGCCGATGCCTTTATTCAGTCACTGAGCGCCAGCCAGCGGCGCAGCATTAACGATATTGAACGC
AGCCTGACCAACGACCGACTCGCGCAAGAGGCGGAGCGGCTGGAAAATCAGGGCAACTGGGCGCAGGCTGCCGTATTGCA
AAAACGTCGTCTGGCGCTGGACCCGGATAGTGTGTGGGTGACCTACCGTCTGGCCAGTGATTTGCGCTCCGCCGGTCAAC
AGATTGAAGCCGACGCGCAGATGCGCGCGCTGGCGCGCAATAAGCCCACAGACCCTGAGCAGGTTTACGCTTACGGCCTC
TATCTTTCCGGCAATAACCAGGAGAGCGCGGCGCTGGCGCACCTCAACACGCTGGCGCGCGACAAGTGGAACAGCAATAT
TCAGGAACTCTTCGACAGGCTGGAAGCCAATCAACGCCTGGAGCGGGCTAATCAGTTGCGCGATACGGGCCATGAGGCGG
AGGCAATCGCTTTTCTTCAACAGCAGCCTGCGTCGACGCGTATTGATTTGACGCTCGCCGACTGGGCGCAACAGCGGGGC
GATAATCCCACGGCGATATCGACCTATCAGCGCGTGTTGAATCGCGAGCCGACCAATGAAGATGCGGTACTGGGGCTGGC
AGAAATTTATGCCGCCGACGGCAACCGCATGGCTTCGCGTGGACTGCTGGCCAAATTACCGGCCGCCACCCCGACTGCGC
CACGGACGATCAATACCCAACGCCGGGTGGCAATGGTGCAGGCGGCGGTGGGCGATAATGACGCCGCCCGTCAGACTTTC
AGCGAGATTGTGCCGCAGGCGAAGGGGCTACCGCCTTCGATGGAAAGCGCGCTGGTGCTGCGTGATGCGGCGCGTTTCCA
GGTGCTGGAGGGGCAACCGCAGGCGGCGCTGGAAACCTATAAAGACGCGATGGTTGCATCGGGTGTGGCGGCAACCCGTC
CCGCCAGTAATGACGAATTCACCTATAAAACCCGTAACAATGAGAAAGATGACTGGCTGAAACGCGGCGTGCGCAGCGAT
GCCGCAGAACTTTATCGTCAGCAGGATGTGAATGTCACGCTGGAGCATAACTACTGGGGGTCGAGCGGTACGGGCGGCTA
CTCTGATTTAAAAGCCCACACCACTATGCTGCAGGCCGATGCGCCGCTGGCTGACGGCAGGATGTTCTTTCGTACCGATA
TGGTGAATATGGATGCCGGAAAGTTCTCGCTTAAAGATGACGGGACATATTCGCCGCACTGGGGAACCTGTAATGAAGTG
GCCTGTGAGGGCGGTGACCGCACCCAGACGGCTAACGGCGTGAGCGTTGCGGTAGGCTGGCGCAATAAGACCTGGGATAT
GGATATTGGCACCACGCCGATTGGCTTTAACGTGGTGGATATCGTCGGCGGCCTGAGCTACAGCAATGATATCGGGGCGA
TTGGCTACACGCTGAATGTGCATCGTCGTCCGATCTCCAGCTCCTTACTGGCGTTTGGCGGGCAGAAAGATAACGGCAAT
GGCGATCATCCCGGTACCACATGGGGTGGCGTGCGTGCGAACGGCGCCACCGCCAGCATGAGCTATGACCGTGGCGAGGC
GCACGGCGTCTGGGCCTCTTTAGGCGCCGATCAGTTGACCGGGAAAAATGTGGCTGACAACTGGCGCGTACGCTGGATGT
CGGGGTATTACTACAAGCTTATCAATGAGAATAACCGCCGTCTGACCATTGGCCTTAATAATATGATTTGGCACTACGAC
AAAGATCTGAGCCACTACACCCTGGGGCAAGGGGGCTATTATAGCCCGCAAGAATATTTGTCATTTTCGGTGCCCGTGAC
CTGGCGTCAACGTACGGAGAACTGGTCCTGGGAGTTGGGTGGCTCTGCCTCCTGGTCACATTCGCGTAAGAAAACGGAAC
GAAGCTATCCGTTACTGAATTTGATCCCGGCGGATTATCGTACCGACGCCAGAACCGCGCTGGAGGAAGGGAGTTCATCG
AGCGGCGTGGGTTATACCGCCCAGGCGTTGGTTGAACGGCGTATTAACGCGAACTGGTCCGTTGGCCTTGGCGTGAATAT
TCAGCAGGCTAAAGATTACACGCCAAGCCAGGGAATGCTCTTTATCCGTTATTCCGCCGCAGGATGGCAGGGCGATATGG
ACATGCCGCCGCAGACGCTGACGCCATACGCTGACTGGTGATAATGAGGATAATTCCTGGGGGAAGCGTGGCGGGCAATA
TGGCCCGCCACATGAAATTTGTGCTTATTATTCCGTGCATTGCTGACGCTTTTTCCTCATAGCGTTGGCGCTGAGGCAAT
CTTGACGCCTCTTTATCTCAAACTGTCACGATAGGGTATACTCTGGCGGCGGAGTTGTATTTTATTGCCCTGCGCTTGTG
TATCTCTGGAGAGTGATTTTGCGTGTCAGCCGTTCTTTAACGATTAAACAGATGACTGCGGTTTTTTCCGTGGCGATGGT
GTTTATTTTCATTTTTTGCGTCATTTTGCTGTTTCATTTTGTGCAGCAGAATCGCTACAACACGGCTACGCAACTGGAAA
GTATTGCCCGTTCGGTACGTGAACCTCTGTCAGAAGCCATATTAAAGGCCGATTTCCCGGAAGCGGAATCGGTGCTTAAG
CAAATTAAGCCTGCCGGGGTGGTTATCCGCGCGGATGTGGTGCTGCCCAATCAGTTTCAGGCGTTGCGCCTGCGATTTAT
TCCCGAGCGCCCGGTGCCTATGATGATCGCGCGGGTGTTTGAACTGCCTATCCAGATTTCATTGCCCATTTACTCCCTGC
AGCGCCCCGCCAATCCACAGCCGATTGCCTATCTGGTGCTCGAAGCGGACTCTTATCGCGTCTATAAATTCGTGATGAGC
ACCCTTTCGACGTTGGTAACTGCTTACTTACTTTTGACGCTGATTATGACGGTGGCGATCACCTGGTGTATTAACCGATT
GATCGTCCATCCGCTGCGCAAAATCGCCCGCGAACTGAGCGATGTACCGCAGCAGGACCAGGTCGGGCACCAACTGGCGT
TGCCGCGTCATCATCAGGATGATGAGATTGGCAGCCTGGTTCGCAGCTATAACCGTAATCAGCAAAACCTGTTGCGTCAG
CATGATGAGCTGAACACCCAGTCGACCCTCTTCCCGGTATCGGAACTGCCAAACAAAGCCTTCCTGATGGCGCTGTTGGA
TCAGGTGGTGGCGCGGCAGAAGACTACCGCGCTGATGTTTATCGCCTGTGAAACGTTGCAGGATACGGCGGGTGTGCTGA
AAGAGTCACAGCGCGAGATGCTGCTGTTGACGCTGGTGGAGAAGCTGAAATCTGTCATTTCACCGCGGATGGTGCTCGCC
CAGGTCAGTGCCTATGACTTCGCCATTATCGCCCACGGGGTGAAAGAGCCGTGGCACGCCATAACATTAGGTCAGCAAGT
ACTCACTGTTATTAATGAGCGCGTGCCCATTCATGGCATTCAGTTGCGCCCGAGTGCCAGCATCGGTGTGGCGATGTTCC
ATGGCGACCAGACCGCGGAACAGCTTTATCGACGTGCGGCTTCAGCGGCGTTTACATCGCGACGCAAAGGGAAAAATCAG
ATTCAATTCTTCGATCCAAAAGAGATGGAAGAGGCGCAAAAACGGCTGACGGAAGAGAGCAATATCCTGACCGCGCTTGA
AAATCGCAAGTTTGCCATCTGGCTGCAGCCGCAGGTGGACCTCGCCACGAATGCGGTGGTGAGCGCCGAAACATTGCTGC
GTATGGAGCAACCGGATGGCAGTTGGGAGCTGCCGGAAGGGTTAATCGAACGTATCGAGTCGTGCGGGCTAATGGTTACC
GTGGGTTATTGGGTGCTGGAAGAGTCGTGCCGTCTGTTGTCTGCCTGGCAAGAGCGCGGGCTGATGATGCCGCTGTCGGT
GAATCTCTCGGCGTTGCAACTGATGCACCACGATATGGTGCCGGACATGCTGGAACTGCTCAATCGCTATCGAATTAAAC
CCAACACCTTGATTCTTGAAGTGACTGAGAGCCGTCGCATTGATGACCCACAGGCGGCGGTGACCATTCTGCGCCCGCTG
CGGAATGCGGGGGTGCGTATTGCGCTGGACGATTTTGGCATGGGGTATGCCGGGTTACGTCAATTACACCATATGAAGTC
ACTGCCGGTAGATGTACTGAAAATCGACAAAATTTTTGTTGAAGGCTTGCCCGACGACAGCAGCATGGTGGCGTCGATTA
TCCACATGGCGCGAAGCCTGGATTTACACATTATCGCCGAAGGGGTTGAAACCGAAGCGCAGCGCGAATGGCTGCAAAAT
GCGGGTGTGGAAATCGTACAGGGATTTTTGTTTGATCGCGCCATGACGCCGGAAGCATTTGAAGCGCGTTATTTTTCGAT
GCCAGACAATGCTGAAAATGGTTGAAATGTTGCTGGCTTGTACGAGTCAGCTCTAACTTTTTAACATCATTGTTTCAAAT
TTGATGTGAGTATATTTCTGTCATGTTTTCTGGGTGTTATTTTTAACCCGCAGGCGCGAGAAATCCCCAAAAAGCCTGTG
GTTTATACCTCAAGGACACCCTATGAAAACCTCTCTGTTTAAAAGTCTGTATTTCCAGGTACTGACGGCAATCGCTATCG
GTATTTTGCTCGGCCATTTCTACCCGGAACTGGGCGCGCAAATGAAACCGCTTGGTGATGCCTTCGTTAAGCTGATTAAA
ATGATTATCGCCCCTGTCATCTTCTGTACGGTAGTGACAGGTATCGCCGGTATGGAAAGCATGAAGGCGGTAGGCCGCAC
AGGTGCGGTGGCGTTGCTCTATTTTGAAGTGGTCAGTACGCTGGCACTGATTATCGGCCTGATTATCGTCAACGTAGTGC
AGCCCGGTGCGGGGATGAATGTTGACCCCTCAACGCTGGATGCTAAAGCGGTTGCGGTGTATGCAGAACAGGCCAAAGAG
CAGGGTATCGTCGCCTTCCTCATGGACGTTATCCCGGGCAGTGTGATTGGCGCGTTTGCCAGCGGCAACATTTTGCAGGT
GCTGCTGTTTGCCGTGCTGTTTGGTTTCGCGCTGCACCGTCTGGGCAACAAGGGCCAGCTAATTTTCAACGTGATTGAAA
GTTTCTCGCAGGTCATTTTCGGCATCATCAACTTTATTATGCGTCTTGCCCCGATTGGCGCGTTTGGCGCGATGGCCTTT
ACCATCGGTAAGTACGGTGTTGGCACGCTGATCCAGTTGGGGCAGCTCATTATCTGCTTCTATATCACCTGTATTCTGTT
CGTGGTGGTGGTGCTGGGTTCGATTGCCCGCGCAACGGGCTTTAACATTTTCAAATTTATCCGTTATATCCGCGAAGAAC
TGCTGATCGTGCTGGGGACCTCTTCGTCCGAGTCTGCGCTGCCGCGTATGCTTGAGAAGATGGAACGCCTCGGTTGTCGC
AAGTCCGTCGTGGGGCTGGTTATCCCTACCGGCTACTCGTTTAACCTCGACGGAACCTCTATTTACCTGACGATGGCGGC
CGTCTTTATCGCCCAGGCCACCAACAGCCATATGGATATTTTCCATCAGATAACCTTGCTGGTGGTCCTGTTGCTCTCGT
CAAAAGGCGCAGCGGGGGTGACCGGGAGCGGCTTTATCGTACTGGCGGCAACCATTTCCGCGGTGGGCCATTTACCGGTA
GCAGGGCTGGCGCTGATTCTGGGTATCGACCGCTTTATGTCAGAAGCGCGTGCGCTGACTAACCTGGTCGGTAATGGCGT
GGCGACCGTGGTCGTGGCGAAATGGGTAAAAGAGCTCGATCAGAAAAAGCTAACGGATACGCTGAATAATCGTGCATCAA
GCAGCAAAACCGGCGAAATTTCCTCTTAATTTCGCTACTTAGCCCCGTAGTCCTTGTCGGGCTACGGGTGCCTGCGCATA
ATTACCCCCTGGCCCGTCACAATTCAGAACGAATTGCCCGGGATTTTTCACTTCGCTGTGTGACATTTTGCAATTCGTGA
GGTCTAACAGCGAAGTGTTAAAGTATCTTTAGCCTCCAGACATGTCGGGGCTGACTTTTTAACCAGGAACGTTGATCAGG
GGTTCTCATGCAGGGCACAAAAATTCGATTGTTAACAGGCGGTTTGCTCATGATGGCAGCCGTCGGTTATGTGCAGGCAG
ATGCGCTCCAGCCCGACCCGGCCTGGCAACAGGGGACACTGGCAAATGGTTTGCAATGGCAAGTCCTGGCCACACCACAA
CGCCCCAGCGATCGCATCGAAGTACGTCTGTCTATTAATACCGGTTCGCTCACCGAGAGTACGCAACAGAGCGGCTTTAG
CCATTTTCTTCCACGTATTGCGCTGACCCAAAGCGGTAGCCTGCAACCTGCACAGGTACGTTCACTGTGGCAGCAGGGTA
TCGACCCGAAGCGTCCGTTACCTCCCGCGCTGGTCTCGTATGAATACACGATGTTCAATCTGAGCCTGCCGAATAACCGC
AACGATTTGCTCAAAGAAGCGCTGATCTGGCTGTCAGACAGCACCGGGCGCCTCACCATTACGCCAGAAACGATTAACCA
TGCGCTGGCGAGCGAAGATATGGTGGCGACCTGGCCGGGTAACACCAAAGACAACTGGTGGCGCTATCGCCTGAAAGGGT
CGTCATTGCTCGGCCATGATCCGGCTGAAACGCTCAAACAACCGCTGGATGCGAAACAGCTCCAGGCCTTCCATCAGAAA
TGGTACACCCCGGACGCGATGACGCTGATTGTGGTGGGTAACGTTGATAGCCGCGCGGTTGCCGAGCAGATTAACAAAGC
GTTTGGCGATCTAAAAGGCAAGCGCGAAACACCGGCCCCGGTGCCAACCTTATCGCCACTGCCGCGTCAGCCAGTCAGTA
TCATGACGGATTCTGTGCGTCAGGATCGTCTTTCCATCATGTGGGATACCGCCTGGCAGCCGATTCGTGAATCTGCGGCC
TTGCAACGCTACTGGCGTGCTGATTTAGCCCGCGAGGCGCTGTTCTGGCACGTGCAGCAGTATCTGGCGAAGACCAACGT
GAAAGACATTGGTCTGAGCTTCGACTGTCGGGTGTTGTTCCAGCGTGCGCAGTGTGCCATCAATCTTGACTCGCCAAACG
ATAGGCTCAACAGCAATCTGGATATCGTGGCCCGCGAGCTGGCGAAAGTGCGCGATCGCGGCCTGCCGCAAGAAGAGTTT
GATGCGCTGGTGGCGCAAAAAAATCTTGAGCTTCAGAAGCTGTTTGCCACTTATGCCCGCACGGATACCGACATCCTGAT
TAGCCAGCGGATGCGTTCGCTGCAAAACCAGGTGGTGGATATCGCGCCCGAGCAGTACCAAAAATTGCGCCAGAACTTCC
TGAGTAGCCTGACGAAAGAAATGCTGAATCAGGATTTACGTCAGCAGCTCTCGCAGGATATGGCGTTGGTATTGCTGCAG
CCGAAAGGCGAGCCGGAGTACAACATGAAGGATCTGCAGGCGAGCTGGGAAGAGTTGATGTCTTCTGGTGAGCAGAATGC
CGCGCCAGCCAACGTGGATGATGCCCATCAGGATGTGTCGGATATTCCGCCGCAGCAGTAAGCGTTGTGGGTGTTCCCGG
ATGCGGCATAAACGCCTGATCCGGGCTACCAAACGTTCAGACCGCACGAAATAGTCCCCTTTCCCTGTGGGCTGAGGAAT
CCACACAAAAATGCGAGCACGATCGGTCCCCTCTCCTCTTTGGGGAGAGGGTTAGGGTGAGGGGAAAAAGACCTGCCCCG
GACAGGAGGCAGGGAAAATCCTTAGTTCGGCATGGCGTCGCGTGGAATGATCGCGCCACGGTATTGAATTACCGTGCTGG
CCGTTAAGTGGCCGCGTCTGGCAGCAGCTTCGGCATCGCCACCGGTCAGGCGTACGGCCAGATACCCGGCGCTGAATGAA
TCACCCGCTGCGGTAGTATCCACCACTTTCTCTTTTGGCAATTTCACCGCTGGCACTTCTTTCAGGGCTTCTCCCTGGAT
TGCGACCAGGCAGGAGTCCGCACCGCGTTTAATCACCACCTCTTTTACGCCCGCCTGCTGAGTGCGTGCGATAACGTCTT
CCACCGGCTGTGCGCCCCACAGCAGATCTTCGTCATCGAGCGTCAGGAAAGCGATGTCAGTACAAGCGAGCATTTGCTGA
TAGACCTGACGGGTCTCTTCTTTGCTGGCCCACAAACGCGGACGGTAGTTGTTATCGAAAATCACCTGACCGCCGTTTGC
GCGACATTCCTGCAGCAGTGACAGCAGCTTAGTACGGCTTGCCGGGCTTAAAATCGCCAGGCTGATACCGCTGAGATACA
AATAATCAAAGGTCGCCAGCTCTTCACAAATGGCGGCAGACTGCTCGCTTTCCAGCCAGAATTTTGCCGCGGCTTCGTTA
CGCCAGTAGTAAAAGGTGCGCTCGCCGGTGTCATCGGTCTCGATGTAATACAGGCCGGGCAGTCGATTTTCCATGCGCTG
AGTCAGGGTGGTATCGACGTTTTCTGCCTGCCAGGATTCCAGCATCTGTTGGCTGAAACTGTCGGTACCCAGCGCAGTAA
CGTAATGCACGGATAACGCCGCAGCGTCTACCTGACGAGCGATGTAAACCGACGTATTGAGTGTGTCGCCACCGAAACCG
CGATTCACTTCCGCGCCTTTTTGTGACAGTTCAATCATGCATTCGCCGATGACGGCAATTTTCTTTGACATAGTCCGGAA
CCTGAATCAGATGAATTAACGGTAGTGTGCGTTGTGCGCGTTTCGTGGTCAACTATATTAAAACGACGTTCCATTATTTT
TTTGACACAGAACGTATTCTCTGCTGATTCCGCAAAGTGCTTTTTCATTTTGCGTGGGTCATGAAGGTAAAGTTCTCACC
TCAGGGGCCGATAACCCAATGACGAGAGCTCCGGGGCTACTCATTTTCAACAGGAAGAAGAAATGAAGTTAAAGCAGGTT
ATCCAGCGGCTGAACTACTCCGAGGCGAGCATAGAAAGCCTACAGGAACGTCGTTTTTGGCTGCAGTGTGAGCGTGCTTA
TACTTATCAGCCAATTTACAAAACCGATGGTCGCCTGATGGCGGTTGAGGTGCTGACCATTGTGACGCATCCGAGCCAGC
CCGATCAGCGCATCCCACCGGACCGCTATTTTTCCGAGGTCGCGGTGCGTCATCGTGTCGACGTGGTACACGAACAGATC
GCTCTGCTGGCCAAACAGAAAGACTTTTTCGAGCAGCACGGCGTGCTGGCATCCGTAAATGTCGATGGGCCCACGCTGAT
AGCCATGCGCTCGAATAAAGCATTAAAAGCCCTCATCGACACCGTGCCGTGGATCCGTTTTGAACTGGTGGAACATATCC
GCCTGCCGCAAGACTCCACGTTCGCCACGATCAGTGAAATGGGACCGCTGTGGCTGGATGATTTTGGTACCGGAATGGCC
AACTTCTCGGCGCTTAGCGAAATGCATTATGACTACATCAAAGTGTCGCGCGACCTGTTTATTATGCTGCGCAAGACGCC
CGAAGGACGCAACCTGTTCGCGCTGCTCATTCAGTTAATGAATCGCTACTGCCAGGGGGTGATTGTTGAAGGTGTTGAAA
CCCTCGACGAGTGGCGTGACGTTCAGAATTCTCCGGCTTTTGCCGCACAAGGCTACTTCCTTTCGCGCCCGGTTCCACTG
AATACGCTGGAAAACGTACTGCTGGAGCTCTGATCGCAGGGCACCCCTTTCTGCCAGCCTCGGCTATCTTTATGACAGGC
AAGGCAATAAAGAAAGGGTGCCCGCATGACAAAAACAAGCAAAGCGATTATTGCTGTCACTGGAACACTGGTTTTATTGA
TTGTGGTGGCCATCATTATCATTGCCACCTTTGACTGGAACCGTCTCAAACCGACCATTAATCAGAAAGTCTCTACCGAA
CTTAATCGCCCCTTTGCGATTCGCGGTGATTTGGGCGTGGTGTGGGAGCGACAAAAAGAGGAGACGGGCTGGCGTAGCTG
GATACCCTGGCCGCACATTCATGCCGACGATATTGTCCTCGGTAACCCACCTGAGATCCCCGACGTCACCATGGTGCACC
TGCCGCGTGTCGAAGCCACTCTCGCACCGCTGGCGCTATTAACGAAAACCGTTTACCTGCCGTGGATCAAACTGCAAAAG
CCGGATGCGCGCCTGATCCGCCTGTCTGAAAAGAACAACAACTGGACCTTTAAGCTCGCCAGTGCAGAAAACAACGATCC
CAATGCGCAGCCTTCCGGCTGGTCGTTCCGCCTGGATAATATTCTCTTCGATCAAGGACGTATCGCTGTTAACGACAAGG
TGAGCAAAGCGGATATCGAGATCCTCGTCGATCCGTTAGGCAAACCGCTCCCTTTCAATGAAGTCACGGGCAACAGTAAA
GATAAAACGCGCGTGGCAGATTATGTTTTCGGGCTGAAAGCCCAGGGGCGTTATAACGGCCAACCGCTGACAGGCACGGG
GAAAATCGGTGGCATGCTGGCGCTACGCAGCGAAGACACGCCTTTCCCGGTGCAGGCAGATTTCCGCTCCGGCAACACCC
GTGTGGCCTTTGTCGGCAAAGTTAACGACCCGATGAAAATGGGCGGCGTCGACCTCCAGTTGAAATTCGCTGGCGATACC
CTGGGGGATCTCTACGAACTGACAGGCGTGCTGCTGCCGGATACCCCGCCGTTTGAAACGGATGGTCATCTGGTGGCGAA
GATAGATAGCGAAAAAAGCAGTGTCTATGATTATCGCGATTTTAACGGGCGTATCGGCGAAAGCGACATACATGGCTCAC
TCATCTATACCACCGGTAAACCACGTCCGAAACTGGAAGGCGATTTGGAGTCTCGTCAGCTTCGTCTGGCCGACCTTGGC
CCCTTGATCGGCGTGGACTCCGGTAAAGGGGGAGATAAAGCGAAACAGGCAGAGCAGAAGAAGGGTGAAAAAAATATCCA
GCCCGCCGGGAAGGTGTTGCCTTACGATCGCTTTGAAACCGACAAATGGAACACGATGGATGCCGACGTGCGTTTTAAAG
GGAAGCGCATTGAGCATGGCAGCACATTGCCGATAAGCGACCTCACAACCCATATCATTTTACAGAATGCGGATCTGAAA
CTGCAGCCGTTGAAATTCGGCTTAGCGGGCGGGACGATCTCATCCAATATTCGCCTTGAAGGGGATAAAAAGCCGATGCA
GGGGCGCGCGGAAATCCAGGCGCGACGGTTAAAACTGAAACAACTGATGCCAAATGTCGAGCTGATGCAGAAAACCCTCG
GTGAGATGAATGGCGATGCGGATTTCCGGGGGACAGGGAACTCCGTAGCGGCGCTGCTGGGCACCAGCAACGGTAACCTT
AAGCTATTGATGAATGACGGGCTTATCAGCCGTAATCTGATGGAGATTGCCGGGCTGAATGTGGGTAACTACGTTATCGG
CAAGATCTTTGGCGACGATGAGGTGCGGGTGAACTGCGCGGCGGCGAATCTCGATCTGGTTAATGGCGTGGCGCGTCCGC
AAATCTTCGCTTTTGATACCGAAAACGCGCTGGTGAATGTGACGGGTACGGCGAGTTTCGCCTCGGAGCAACTGGACCTG
ACCATTAACCCGGAAAGTAAAGGGGTGCGTATCGTTACGCTGCGTTCACCTTTGTATGTGCGCGGAACATTTAAAAATCC
GCAGGCGGGGGTAAAACCGGGGCCGCTGATTGCCCGTGGTGCGGTGGCCGCAGCGCTGGCAACGCTGGTGACACCTGCGG
CTGCACTGCTGGCATTGATTTCGCCATCAGAAGGCGAAGCCAACCAGTGCCGGGCGATTCTGGCACAGATGAAGAAGTAA
AAGTTCGGTGCGGTGGTTGCCCCTCACCCTAACCCTCTCCCTCAAAGGGAGAGGGGACCAATCGAGTGAATGTCGGCGGA
GTGCCAGGTTTTACCGTGCCGTTGTAACATCGTCGCCCGGATAAAGTACGAGTGAGCATCAGATGACGGGGCGGTAGCCC
GGATAAGGCGTTGACGCCGCATCCGGGAAAGACGTAATGACCATTACAGCGACTGGTGTTTGGTCTCGTGAGTCAACAAC
AGCGCGGTCAGCGTCAGGGCTGCCATCGCCGCCAGATAAATCCCCACATACATCAGACCGTAGTTCGCCTGCAGCCAGGT
GGCGATATAAGGCGCAACGGACGCCCCCAGAATTGATGACACGTTATACGAGAACGATGCACCGGTGTAGCGCACTTCGG
TCGGGAACAGCTCCGGCAGCAGCGCACCCATCGGGCCAAAAGTCAGCCCCATCAGGCTCAGACCGATCAGCAGGTAAGCC
ATTACCAGCGCCGGGTTGCCGGAGCCTAACAGCGGCGGGAAGACGAACAGCGCAAACAGAATGATCAGGATTGTAATGGC
GATCATGCTTTTGCGACGGCCATATTTATCGGCCAGCAGCCCGGCAACCGGCACCATCACACCAAAACCAATGACCGCCA
TCATCAGCATCCACAGCACTTCGTTTCGCGGCATACCCAGCCCGACAGGCGAGGTGCTGAATGTCATGGAATAGACGGTC
ATGATGTAAAACAGCGTGTAGGTGGCCAACATGATGAAGGTGCCCAGCACGGTCACACGGACATGTTTGGTCAGCAGGGT
GCCCAGCGGGATTTTCACCTGTTTTTTCGCGGCGGCGATTTTCGCAAATACCGGCGTTTCATGCAGAGACACGCGAACAT
ACAGGCCAATCAACACCAGCACGGCGGAGAAGATAAAGGGTACGCGCCAGCCCCAGCTCATAAACTGCTCGTCGGTCAGT
AACCAGGAGAGCAGCAGGAAGGTGCCGTTCGCAAAGAAGAAACCAATCGGCGCGCCCAGTTGTGGGAAAGAGCCATACAA
CGCGCGTTTACGTGGCGGTGCGTTTTCGGTCGCCAGAAGCGCCGCGCCGCCCCATTCACCACCCAGCCCCAGACCCTGGC
CAAAACGTGCCAGCGCCAGCAGCAACGGAGCCATCACGCCGATGGTTTCATAGCCTGGCAGCAGGCCAATTAATACGGTG
GAGATCCCCATCGTCAGCAACGACGCCACCAGGGTGACTTTACGCCCTACGCGGTCGCCGAAGTGACCAAACACGGCGGA
ACCAATTGGACGCGCGACGAAAGCAATCGCAAAGGTGGCGAGCGACTGCAACGTTGCGGCGGTCGGGTCACCCTGCGGGA
AGAAGATATGCGGGAAAACGATAACCGCCGCAGTGGCATAGATATAGAAATCGAAGAACTCGATAGCGGTGCCAATCAGT
GAAGCGATAACGACTTTACTGCGTGAGTTTACCGGCGTGATTTCCTGCTCGTTGTCTAAGGTTGTGGCTGTGGCTTGCAT
AAAATTTTCTTATTTTTTGGCGAACGAACGACCATATTAGCCACAGCAAAAGCGACATTTCAATCTGTAACAAAGTGCGG
AAACGTACAAAAACCAGGCAAAAAGCGGATAATTTTCAGACCTGCGATTTCGCTTCTATGAAATGCTTCACATAATTTCA
ATAATAGAATTTAAAACTGGTTTTAGGTTAAATAAAAGTTACGGCTTGGATATTAATGCTGAAATGATGAATTGGGCTGA
AATATTCAGCCCAGTTAGGGATTTAGCGGTGTGTTTTGCCTGGCATCCGTGGGTCGTCTTTGTAGTGCGCAGTGGCAATC
CAGGCGGCGCAAAACAGCGTCAGCCGGGCAAAGAAGTAGAAGAACGCCATCAAACCCAGTACAGAACCAAAGGCGGCGCC
AGAGGGAGATTTCACCAGCGATGGCAGCATGTAGGTCATCACAATTTTGATCACCTCAAAGCCGATCGCCGCAATAAACG
TACCGCGAATCAACGCCTTTTTCCGTGGACGGTGGCGCGGTAGCCGCCAGAAAATCCAGAAGAACAACAAGTAGTTGGCG
AATATAGAGATCGCCAGACCAATCAGTCGCCATGCAGGTTTCAGCCACTCAATATTATCAAGATAGAGGGCGGAGATAAT
CATCTGCTGCGCCGAACCGGCAATCGAGGTGATGGAAAGCGTGACAATCAGCGCCACCAGCAGGCCAATCAGCGAAATAA
AATCACGGAAGTACTTCACCCAGATTTTTTCCTGGTCCTGTGGGTTACGCTCCCAGACATCCCGCGACTGGGCGCGTATC
GCCTCGCGCAGGTTGCCCATCCAGTTAACGCCGGAGTAGAGCGCAATCGCCAGTCCGACAATCCCCACCGTGGTACGCTG
CTGCACGGCGGTATTGATGGTGCTTTTCAGGGTTGTCGCCAGCGTCGGGTCGCTGACGTTGGTCAGGATCTTATTGAAAA
TGTCCTGCAATAGCGTGGGGTGTGAGGCGAGCACAAACCCGGCAGCGGCAAAGGAGACCATCAGGATGGGGATCATCGAC
AAAAATGAGAAATAGGTGATGGCCGCGCCAAACTGGTTTCCCATACGATCATTGAAGCGTTCAGTGGCGCGGATCAGGTG
CGCAATCATTGGACGGCGCTGCACTTTTTTCGCCACCTGGGTGACCGTTTCCAGCGGTGAGGGCGCCTTGTTGTCACCCG
CGCTGGGAGGGGTGTCTTTCGTTGATGTTCCCGATGTATCCATTTTTCTGACTGGCTCGTAATCCAGATCCTGGGTCGGA
CGTTTTTCGCTGTTTTCCGGCGTCATCAGGGCAATTTTCCTTCTTTTTAACTCGCAGTGAATAAAATTATAGACTGCGTC
TAATCAACGTAATCTTTCATCACTCCGGCCAGCCATTCCATAAACAGATGCACGCGGCGCGACAAATTACGACGATGGGG
ATAAATAAGTGATACCGGCATAGGTTCTGCACGATATTGCGGCAGGATCTCCACCAGCTTTCCTGCGCGCAGCGCTTCCC
GCACGCCGACGCGCGGCACCTGGATAATGCCAAGCCCTGCGAGGCAGGCAGCGTGATAAGTCTCAGTACTGTTGACTGTC
AAAATGCCGCCGGTTTTCACCCACGTGGTCTGTTTATCGAGGCAGACTTCAAAGCCTTGCGGACGCGCGCCGAGGTTGAG
GGCGTAATGCACAACCGCATGCGAAGAGAGATCTTCCAGGCTTTCCGGGTAGCCGAAACGCGCCAGGTAGTCGGGGCTGG
CGCAATTGATAATGGAAAGCTTACCCAGCGGGCGGGCAATCAGGCCGGAATCTTTCAGCGTGCCGACGCGCACCACGCAG
TCAAACCCCTCGCGAATAATATCCACCAGCCGGTCGCTGCTGCTTAGCTCCAGTTCAATACCGGGATATTGCTGCAAAAA
CGCCGGTAGCCGTGGAATCACCAGGTTTTTCGCCACGGCCACGGGCATATCAACTCGCAACCGCCCGCTGATGCTCGACG
GATCGTGCAGAAAAAGTCCGTCAAGTTCGTCCATATTGGCGAGCAAATCTTTCGCCCGCTCGTAATAGACCATCCCGTCC
TGGGTGAGCTGCACCCGTCGCGTTGTGCGATGCAGCAACTGTGTACCGAGGTGGTTTTCCAGTGCCTGAATCTGCCGCGA
AACGCTGCCTTTAGGGAGGCCTAATGAGTCTGCCGCGCGGGAAAAACTCTCCAGTTCTGCCACGCGGATGAACAATTGCA
TTGCATAAATTTTATCCATCGAACGCATCCATTGTTGTTGTAAATGAAACAGTGAAGCGTAATTCAGCGCCTTTATTGTT
TTACCACCAGCTAATAAGCTTTTTCCACAGTCAACACCAAACAAAACGAGGTTTCTTATGACACAACGTATCGCATTAGT
AACAGGCGGCAGCCGTGGACTGGGGAAAAACGCAGCGCTGAAGCTGGCAGAACGTGGAACCGCCATCATCCTGACCTACA
ACAGCAACCAGCAGGCGGCTGATGAAGTTGTGGCGGAAATTGAGGGAAAAGGCGTGAAAGCGGTGGCTTTACAATTGAAT
GTCGGCGATGTTGCAAGTTTCGAGGCTTTCGCCCTGGACGTACAGCATCAGCTAAAAAACGTCTGGAATCGGGATACATT
TGATTATTTATTAAACAATGCCGGTGTTGGCATCGCGGTTCCCTTTGCTGAGGCCAGTGAAGCGCAATTTGATGAATTAA
TGAACATTCATTTTAAAGGGCCATTCTTCCTGACACAGCGCCTGTTGCCATTGCTGGCAGATGGCGGACGCATCCTCAAT
GTCTCAAGCGGGCTGGCGCGTTTTGCGCTGCCAGGATATGCGACCTATGGCGCGATGAAAGGGGCAATGGAAGTGCTGAC
CCGCTATCAGGCTAAAGAGCTGGGCCCGCGCGGGATTTCCGTCAATATCATTGCCCCTGGCGCGATTGAGACCGATTTCC
GCGGCGGTGAAGTCCGTGATAACCCGCAAATTAATAAACATATTGCCGGGCAAACGGCGCTGGGGCGCGTCGGTAAACCG
GATGATATTGGCGGCGCGATGGCGGCCCTGCTGAGCGACGATCTGGCGTGGATGAATGCTCAACGCGTGGAAGTCTCGGG
CGGGATGTTCCTGTAAAGGTCGTCGTTTAACGTGGTTTAGCTATCGGTCTCAGACGTATGCATTATCATTTGCCCGGCGG
CGTTATGCCACCGGGCGGTGAGACTTACTGCTTCTGAAAGTGGGTGACTTTGATTCGGGCTGGTTTCTGTTTAGCGTCTA
ACGACCCGCTAATGCCCACCAGTTCGTCCGGGGAGACATTTTTGCCATCGAAAACGGCCATTGGGATATACACGTCAATT
TGCCCGGTTTTGTCGCGGAACTGGTAGAGATCTTCCCCCGTTTTCTTCACGAGGTTCCCTTTGAGCGAAACGGAAGCGCC
GTCATGCATGGTTTTCGCCTGTTTAATGGTCATGCTACGGGCATCTTCCATACCGCGATAGCCATCTTCCATTTTATGCG
GCGGCGGCGGCGCCTTGTCCGTCTTTAAACCTGGTGCATCCTGCGCGAATGCCGCCATGGAGAATAATGCTGTAAAACTT
GTTATCAGCAGAATCTTCTTCATATGCTCTCCTCTTTATTGCCAAAACACTGCCTAAGCCTGGCACAGAGAGAGGAAGAT
GACAGGTGAATTATCTGCTTTCACGGTATTCATGGTGCAGCAGACCAAACAGCCAGTCGTTATGCCAGCGCCCCGCCAGC
CAGAAGGATTCACGTAGTTCACCTTCCTGCACAAATCCTGCCTTTTCCAGTAAACGCTTTGAGGCGTCGTTTCCTGCCGT
TACGGTCGCGACAAGGCGACGAATGCCCCCTTCGGTGAAGGCATAGCGGCAAACCGCTTGTAATGACTCCAGCCCGTAAC
CTTTTCCCTGCGCCTGGGGGGCAAACAGAAACCCGACTTCGGCGCAGTCTGCTTCGTGATGGCGGTAGCCCGTCACCCCA
AGCGGGGTTTGCGTGGCGTTGTCGCGCACCACAAGACATAACCAGTGCTCACTGCCGGGAGACCAGGCGGGCAAGCGGGA
TTCAAATGCCTCGCGGATGGCTTCCTGCGGGCGGTCTTCGGCAACATAACGCATGACCTGCTGATCCTGCTGCAATGCGA
GGAAAAAAGGCCAGTCTTGCGATGTTATCGGCGTACAAATGAGCCGTGGCGTGACCAGCGTCGGCATAAAAATAGCTCCA
TTGTTTTTTTCGTGTTAAAACCGCTATCACTGATAATAATCATTAACTGGTCTATGTTTTAAGTATCCATAAATAAAGAA
AAATTAACGTTTCTTTTTTTCCAGTTAATTATTTCACCGGTTGTACTTAAAGGAAAAGAATGACCCATACATCCTCGCAG
AACCTGGGGGAACAATTCGAGCAATGCACAGGAATTATTCGTCAGGCATCGAAAGAAATATTAATGCTGCTTAATGTGCA
TTTTGACGAAGGGAAGGATCCTCGTTGGTTTCTTGAACAACTCGATATTGCACGTTTGAGCCTCGGCGGATGGGGCGCTG
TCGCAAAACGGTTAAGGCTTAATGATGCGGAATTAACCCAGTTCACCTTACAGCTACGCCATTTGCAACAACTGGTGCCG
TATTATGAAAAGGGGCAGAACGTTACAGAGAACCAGCTTATTGTCGCGCTGCGTTTCGTGCGCACGCTGGAACATCTGCG
GGCGAAGCAGCCATTGCTGACCTATGCGACAACCCTCAATGCGGATAGCCAGGGGCAGCAGCAGGGGTTAAAACAGTTAC
GGGCGCTGGAGTTGATGCTCAAATCGCTGGTAACAAATGCCTGGCCGGATGCGTTGCGGCTGAGTAACCACCTGAAAACG
CGATTTGGCGCCGATTGCGTTCGGCGCTGGTTGAAAGTCGGCGATCGCAACGATGTACTCAGTGGTATGTTATTTAGCGA
ACTGGCGCTGTTATTAATTGATAAAAAAGAATTTAGTCAGCATTATGCCCGGCTTTTTAACGATTCACCGGTATTGAGTC
TGTTTCTTGAGCCGCGCAAAACATTGCAAACCTTTCTGGACGATATTCGGCAAATACGCAGCGCTGTAGTCGCGGGGCAA
CCGTTAACCTCGAACCAGTTGATGCTACTGGAGAACTATTACCCGCAGATTGCCGGGCCAGTGCAGCGAGCATGGGAAGA
CGGGCGCATACAGGTTAATCCCGCAAGCTTGTTGCGAGAGGCGGAAGATGATTTAGATACATTCTGGGAACAGGCGCGCA
AGAAAGATCGGGCGGCGGGAGGTGATGCTATGCAAATTCGCGATGGAATTGAAAGGCCGGAAAAACGCGCCGCGCGTACC
CGCGAGGAGCGTGAACAGATGCTTTCCAAAGCACTGTGGGGCGCAGTCGGCGTTGCGGTGCTGGTCATCGTGGCAGGAGC
ATTCTGGTTGTTCAGCGACTCATCAGTATCGGTACCGGTGTCAGGGCAGGCGCGGATTACGGTGCCTATCTCTCAGGATA
AGGAAAAAGCGACGCCAAAAGAAGAGTTGACCAAAATGGGGATCCCACGCGATGAGAGCAACTTCCGTTCCGCAATCGAC
CGCAACGATACCCGCGTCGTGTCGCTGTTTCTACGTACGGGCATGAGCTGGAAACTGTCATGGACCGAGCAGGCGATGGC
GAACGATTACACGGATGTGCTGGAGATGTTGCTGCGTTATCGGCTACAGATGGAAGAAAACCGACCATGTCGCCGGTTTA
TCGAAAACATGGGGCATGAGATGGCTTCCGGCACGAAGCTGACATCGCTGCGTAAGAATTACCTGCAGGCGTTCTGCACA
TCGGAACCCGTCGTGAGACGTCAGCGTTATGAAATGGAACAGGCGCAACTGCGTTATGAGGCTGCGCCTGACGATAACAC
GAAGAAATGGGCGGATATTCAGTCGGCTATTTATGATGCTATCGACTGAATCAACGGGGGAGCTACGGCTCCCCGTATAA
CCCGATGAGGCGACGAACCACACCGTTTGTCCAGCCAAAGCCGTCCTGGAGCGGATATTCACCCCCGCCCCCTTCGCGCG
GCGTGCTGCTGGCGATATGGTATTTCTCAATCAGCTTGTGGTGACGCTGGTAGAAGTGGTTAACGGTGCGCAGCCAGTTA
TGGGCGATTTCGTCACCCAACGCGTCGTTGCCGTACAGTTTGAAGCCCTGAATCGCCATCCATTGTAAAGGCGCCCAGCC
GTTGGGTTTATCCCACTGTTCACCGGTTTCATACTCCGTCGCCAGAATACCGCCAGGCGTCATCAGGCGCGTGCGCGTGG
CCTCAGCCAGTTTATCTGCCTGCTCATGCGTAGCCATGCCGACATACAGCGGGACCAGGCTGGCAGCGGAAAAGAGCGCC
ATTTCGCCACGACGCCAGTCATAGTCGCGATAACAGCCTTTCTCCTCATCCCACAAGTAGCGATTGACCGCCGCCCGTCT
GTCGCTGGCTTTAAGACGGAATTCCGCCTCCTGCTCCCGTTCACCTTTTAAGCCGGCAATATTGGCAATAGCGCTTTCCA
GTTTGAACAGGAAGGCGTTCAGGTCGATGGGGATGAACTGGGTGGTGCGAATACTCGCCAGGCGATTGGCGTCTCGCAGC
CAGCGTGACGAATAGTCCCAGCCGGAAGCCGCACCCGCACGGAGATCCCGGTAGACCTCGTTAGCCGGGCGAGAGGAGTG
CTTCGCGGTTTCCACATCCTCCAGCCAGGATTCATCACGCGGTGTGTCCCTGTCGTCCCAGTAACGGTTGAGCAGGGATC
CGTCAGGCATACGTACCGCGTGGCGATAGGCCTGGTTCGGCAGCAGCGACTCCGCGCCATCCATCCAGAAGTCATACTCC
ATCAGCAGATGGTCCAGGTAGCGCCGCGCGCCGCGCACGCCATCCTCTTCAAACAGTTCTACCATCAGGGCGAACACCGG
CGGCTGCGAACGGCTGAGATAGTAGGTACGGTTACCGTTTGGGATATGACCGTAGCGTTCAATCATCCACGCGAAGTTGT
CCGCCATACATTTCAGCATGTCGTGGCGACCACTTTCCGCCAGCCCCAGCATGGTGAAGTAGGAGTCCCAATAGTAGGTC
TCGCTAAATCGCCCACCGGGGACGATATAGGCCTGTGGCAGAGCAAGCAGTGATGACCACGGAATATGGTCCTGCGGCTC
ACGCGTCAGCACAGGCCAGAGCTGGTCGATATGCTCTTTGAGGGAGTTTTCCGGGTCCGAAACGTATTCACTGCCATAGG
TTTCCGGCATCCAGAAGTGCGCCTGAACAAACAGCCGCAGGTCAAAATCGGGTTTGCGCTTAATTTTGCGATAGCGGATT
AAAATATCGAGCGGATCCATTTTCGGCGCACAGTCCGGGAATGTTTTGCTATCGGCAAAAATACGCGATGACTGCACGTG
TTCAAACAGTTCAAGATAACGATCGGATGGGGTCAGGGCGTCCGAAGCAGGCAGCCCCTCGATCATTTCCGGTTCCGGCT
CCGCGTCGATCATTTCAGCCAGTTTTAACTCGCAGGGATCGATTTCGTAGCGGGGTTCTTGTGCGATCCCAAATTCTACG
GATTCAGCGCTGTGAAGTTTCTGGTTGAACATAATAATACTGGCCTCCGGAGGTCGTCGTAAGAGTTTACGGGTGTTTCC
CGGCATATCTATAAGCTTAGACATTCGCTTCGATCTTTGGGGTGCAAAGCGTGCGCTAGATCACGTTTAGGCGCGGGTGG
AAAAAGAGCGAAATCAATTAATTTTTATAATTTCAATCCCTTAATTGCCGCTCCTCCGAAAGCGAAACGACAGAATTCAG
AACATTCAAAATGCAACAGGTTATGAATATTCAGGGCAATCCCTTTAGCCTGGTAACTTTCCCGCATTCACGCCAGTCAG
TAACCGCAAAAAATTTAGCGTTCGCGGGTTATTTTCACTCTCCCGGGTGACGATCGCCATGCATAACTCTGCGTCATCTT
CGGCAAGCGGGATAAATTTCACTCCCTTCGGCTTGAGCTGATCAATGGGTCTGGGTAAGACGGAAACGCCCACGCCTGCG
CCGACAAGTCCAATATGCGTCAACACTTCCGCCGCCTCCTGGACGACATAGGGAGTGAAGCCCGATTTCTGGCACATACG
CCTGACTTTATCCGGCACGGATGCGCCGGCCGTGTCGGGATAAAAGATGAAAGGCTCATCTTTCACATCAGTAATGGTCA
GGGTTTCACAGGCGGCTTTGGGGTGATCATCAGGCAGCACGACGCAGAGCTGGTCGCGCCTGAGCACCCGGATATTCAGG
CCATCGCGGGTGGTTCCTGGCGTGACGCGAATGTATCCCACGTCGATATCCTCATTGAGCAGAGCGGTGAATTGCTGCTG
TGAGTACATCTCACTGAGCGTGACCCGAACCTCGGGATAGTGACGGCGGAAAGCTTTGAGCGGCGCACTGAGTTCATCGA
CCAGCAGCCCGGTGGTGGTAAACCCAATACGTAACTCGCCGCTTTTACCCTGCGCGATGGCCCGTAGCTCGGCGGGAAGG
TCGCTGCTGAGTCGCAGCATCTCTCTGGCTTTAATCACGAAATGCTCGCCCGCTTCTGTCAACGCGACTTTGCGCCGGGT
GCGATTGAATAACAGAACGCCCAGCTCTTCTTCAAGGGCCTGAATCTGCTGTGATAATGGCGGCTGGCCGATATTGAGCT
TTTCTGCGGCACGGGTAAAGTGCAGCTCCTCAGCCACGGCCAGGAAATAGCGAAGGTGACGGAATTCCATTTATATTTCC
AGATGTATAAATACATAGAGATTTATATATTGGACAGGTATACATCGCAACCTTACCATTGCCGCCAGATTATAAATAAA
ACGCTATTCCACTCTTTTAAGGCTGCACCGCGCGTGCGGCCTGAGCGCTGATACCAGGGAAAACAGATGAGCAGTGAGTT
AATGGTATTAATACCCGTGGCGTTTATTGCCGGGATTATTAATGCGGCGGTGGGCGGGGGCGGGCTGATTACCATGCCGA
CGTTTTATTCTACCCTGCCGCAGTTCACACCTGCCGAAATAATGGGAATCGACAAGTGCTCCTCCGTGATGGGGCACCTG
ATGTCTATCAAGCAATTCACCGCGCGCCTGCGATTGCCGTGGTCATTGATTTTGCCGACCGCAATAAGTGCGGTTATCGG
CGCGTACACGGGCATTAGATTGCTGGATTTTATGCCATCCGACTGGATGCGTCCGATAGTGATTGTGGTGCTGGCGATCA
TGCTGGCTTACACCTGGTTTAAACCGCAGTTTGGTCATAGTGATACCAGCCGGGAACCCACCCGAGGTGATTTGGCGAAG
GGTGTGCTGTTAGGTTTTGCGATTGGCTTTTATGACGGTTTTATCGGTCCGGGTACCGGCAGTTTTCTGCTCTTTTTGTT
TATCCGTTTTTTCCATTTTGATTTTTTACGTGCAACAGCCTGCGCAAAGGTAGTGAATTTCGGCACCAATTTTTCCACGC
TGTTCTTTTTAATTCCTAACGGGCTTATTCATTACGATATTGCGATACCGTTAGGGATTTCCGCTATTTGTGGTTCGCTG
GTGGGCGTACGAGTTGCCCTACGCGGCGGAAACCTGTGGATTCGCCGTCTTTTTCTGATTCTTGCCGCAACGCTGTTGAT
AAAGCTGTTATGGGAGACGCTGCATTAACGGTACATCAGGTTATCGAATGATCGGCTGATATCGTTGCGTGTTATCGTCT
GTGTTTTCGCCATATTTGCGTGAGACGATAATGGAATTCGTGACGACGACCCTCGACAACTGCCTTGATATCCGCCATCC
GGTTTTATGGCCGCACCTTCCGCGCGATGCATCACGGGTGGAAGGTGACGATGATGCGTTGCATTTTGGCGTGCTGCATA
ACGGTAAACTGGTGAGCTGCCTGTCGGTCTTTATGCTGGATGCCTCGGTTTGCCAGATTCGTAAGTTCGCCACGCTGGAA
GCGTATCAGGGGCAGGGCTTTGGCGGCTTTTTGTTGCAGTCGGTGCTGGAAAAGATGGCGGCAGCCGGGGTGAATGATGT
GTGTCTGGATGCACGTATCGGGGCCGTCAACTTCTACAACAGGTTCGGTTTCCGTCCCGAAGGCGAACACTTCTTCAAAA
AAGGGGTGGAGTACGTGCGGATGGTGCGGGGGTAAGGGACCGATCGAGCAGGGAGAGGGGATCGATCATGCGGGCTGCGG
GCTGGCTTTTCACCCTCTCCCTTTTAGGGAGAGGGCTGGGGTGAGGGTCTACGGAATTAACGCGGGATCTGCTGCGTAAT
GCAGTGAATATTGCCACCGCCGAGCAGAATTTCACGTGCCGGAATGCCGGTAATCAGGAAATCCGGGAACATCTGACGGA
ACAGCACTTCGGCCTGCGCATCGGTGGCCGGGTCCAGCAGCGGGTAAATAATATGGTCGTTGCTGACCAGATAATTCACG
TAGGAGCCCGCCAGGCGATTACCTTCGGTGCGCTCAATCGCCGTCCCTTTCTCAACGTCACAGGTCTCTTCTGCGCTGGC
ATACAGCGGCTGCGGTGATGGCACTTTCCAGACTTTCAGCTTGCGACCACGCGCATCCGTGGTGTTTTCCAGGACGTTGA
GTGCCGCAACGGAACGGGCGTACTGCGGATCGTTCTCGTCATCGGTCCAGTGCAACGCCACTTCGCCGGGGCGGACAAAA
CAGCACATGTTATCGATGTGACCGTCGGTCTCGTCGTTAAATACCCCTTCTGGCAGCCAGATAAAGGTCTCAACGCCCAG
ATACTCACGCAACTGCTGCTCAATCTCCGCCTGCGACAGGTGCGGGTTGCGGTTCGGGTTGAGCAGACACTCTGCGGTGG
TCATCAGCGTACCTTCACCATCCACATGAATGGAGCCGCCTTCCAGAATCAGGTCGGTGTTGTAGCACGGCATCTGGTGA
TACTGCGCCACCTGGCCTGCTACTTGTTGGTCTTTATCCCAGCTTTCATAAAGGCCGCCGAGAAGACCGCCCCACGCGTT
AAACGTCCAGCTTACGGCACGAATCTCTCCCGCCGGGTTACGCACCACGGTTGGGCCGGTGTCGCGCATCCAGGCATCGT
CGCTTTCCATCTCCACCAGCGTCACGCTGGATGGCATGGTGCTGCGTGCTTTTTCCATTTCGGCACGCGGCACTGCCATA
ATAACAGGCGTCCTGCGGGAAATAGCCTCAGCCACGGCGGCGAACGCCTTTTGCGCTGGCGCACCGTTGGCGCGCCAGTT
GTCAGTACGATAAGGCCAGCACATCCACACTGCCTGATGCGGTGCCCATTCTGCAGGCATGGCGAAGCCATCCTGACGTG
GAGTTGTCAGCGCGGACATTATTTGCTCCTTTCGCTGCCGTCAGAGGTGGCGATGGTGCCGTACATGTTCGGGCGACGGT
CGCGGAACAGGCCCCATGATGCGCGCTGTGCGGCAATCGCGTCCAGGTCAAAGGTGTGTACCAGCACGGCTTCGTCAGTT
TTGTTGGCCTGCGCGACCAGTTCACCGGTCTGATCGGCGATGAACGAAGAGCCGTAGAAGGTCATTTCCAGACCTTCGAT
GTATTTGCTCGCTTCGGTACCGATACGGTTAGAGGCGATAACCGGCACCAGGTTTGCCGCCGCGTGACCCTGCTGAACAC
GCGTCCAGTGCGGCTGGCTGTCGATGTCCGGATAAGCGGGTTCAGAACCAATCGCTGTTGGGTAGAAAATGATCTCCGCG
CCGTTCAGTGCCAGGCAGCGTGCGGTTTCCGGGAACCACTGATCCCAACAGATGCCCACGCCGATTTTCGCGTAGCGGGT
ATTCCACACTTTGAAGCCGGTGTCGCCTGGGATGAAGAACTGTTTTTCCTGATAAGCCGGGCCGTTCGGAATATGCGTTT
TACGGTAGGTTTCCATCACAGTGCCATCGGCATCGATCATCACCAGCGAGTTGTAGTACGCGTTGTTGTGTTTTTCGAAC
AGGCTTAACGGCAGCACAACTTCCAGCTCTTTTGCCAGGGCAGAGAAATGTTTGATCAGCGGACTGGTGGCCACTTCTTG
CGCCAGCGCATAGTGTTCCGGGCTCTGATCAATACAGAAATAGGGAGCAGCGAACAGCTCCTGAATCAGGATAACCTGCG
CGCCTTTGCTGTGCGCGTCACGTACCAGACGCTCAGCGTTGGCAACGTTTTTTTCCAGTTCCCAGGTGCAGGCCATTTGA
GTAGCGGCAACCGTTACATTTCTCATGAGCGTCTCCATAAAAGCAGATGTTGAAGTGTGCAGTTTATAAACACCAGGCGT
GCTTACTTTACGTTGCAATGACTATAGCAATCTCCAGCGTTATGCATAAAATGTATTATTTGCATGAAATAATGAACAAG
GTGCATAGTCATGATGGATCTGAATTTGCTGCGCCTGGTGCCGATTCTGGCTAAAGAAAAAAACGTCACGCGGGCCGCCC
GCAAAGCCAATATTACGCAATCGGCATTCAGCCATGCGCTCAATCGCCTGCGCGAGCAGCTTAATGATGAGATGTTTGTT
CGTACCCGCAATGGTATGGAACCGACCCCTTATGCGGCGTCGATGATCCCGGTGATTGAAAATGCCCTGAGCAAACTGGA
GGCGGCCACGCGGGGGAAAGGCAATTTCAACCCGGCCAAAGATCCGCACACTTTCTATATTGGCGCGGTGGATTACTTCG
AGTTTATGTACATGCCTGCCCTGACGGCGAAATTTAAACACACTGCGCCGAATGTCCGTCTGTCCGTCGATATTCTCTCC
GAAACCATTAAGTTTGAACGGGTGGAGCGCGGGCAATTGGATGCCTTTATCGGCGTGGATAACCTGCAATACATCCCGCA
GTATTTTAATAAACACCCGCTAATTTCCGACCATTATGTGGCGATTGCCTCGCTGGAGCGTAGCGATCTGCCAGAACAAT
TGACCCTCAAACACCTGGTCACAGAAGCGCAAATCCATCTCCCGGCGGTAAGCTCTGGTGCGGACCATATTGATAGCTGG
CTGCTGACGCAGCACCTTTATCGCCCTCTCACGACGGTAGTGCAGAGTTACGCGGTGGGAGGTCGAGTGGCGGTGGCGTC
GGGTTATCTGATGTGTGTGCCGTATCGCATTGCGAAGGAGCTTGCCGCGATGATGCCGCTACGGATTATGGCATTACCTG
AGGGGGCGCCGTCCTATGACTTAATCCTATTAACGCATCGTTTATTTGATTATCAGTCGGCATTACAGTGGTTGATTGAG
GAAATGAGAACGGTAAGCGACGCATTTTAATAATTCTACATTATTGATACCTATTATAATTAATTGCAATATCAACTATA
TAAATAATAAAAGAAAGGTTGCTTTTAAAACCTCATGTTGAAGTGACATGTTTTAATTTAGTAAATATATTCTTGTTTTA
CTCTATGAAAGGATGTAACGCTTGACCGCTCAGGCATATCTCCATAGTCTGTAAAAATAATATCATAAGTATTCTGACTG
CTTTGGTTCTTATGATTGATAGATATTCCAAATTGGTTTGTGTGGAATATTTCCCATGGTTATATGTGCGATTTCTATTA
TTTAGCGTTTATCCAGGAAAGCAGTGTTGGATTCGGGAGCAAAAAGTAAGAATGGAACTCATTTTTTATCGAACAGGGGC
ATGGAGGGGTTGTAATGATTAAAAGGATAAAGTTGAAATGCTTGCTAATATTAAGCTTGCTTTTGGGTTTAGTGAGTAAT
CAGGCATTTGCACTCTATTGGGATAAAACTGAAACCACAGTTTATATGGATGCTGCAAGTTTTCCAAAAACGCTTGGGAA
TATCACATCCCCTGCCAGCCCGACTGCATCCCTTAAAGTAACTGGTTGGCCAGACTCCGTTTCGAAGGACAGTATCAAGA
TTTGGTGGGCAAACTTTAACCCTGATTTAGCCAATCGTGGCTTTACTTTACAGGTTAATATTAATAACACCGGTTGGATT
AATGCTAATGATGCGGCGCAAAAATGCGTCTGGATTGATGGGAGTTGTAAAGTATTGGGGGGAACCGTTGAATATAAAAA
CTATCCAACTCTGCCTATTTCGGTAAGATTATTAAGAAATAGTACTGCAGCCTATGAGGCAATTCCCATCTGGACAGAAA
TTGCAACTATAACTCTGCGACATTATTCAGCCACAGCAACGTCTGGCGGGTCAATGGCTAATCTGATTTATCGATTTAAT
GGTGATATTGTCCCCATTGTCCCAACCTGTGATGTCAAAACGTATGATACTTCTGTGACGCTACCGGAGGTAAGGCGTAG
TGATCTGATGAGATCAATTTGGCGTTATCAGGGAGCTAACAAGGAATTTACTATTAATATAGATTGCAAAAATAATGTTG
CCAAAGCGAATATTACCTTTAATGGTGATAAAATGCCCGGCGTGAGTAGCAATGATGTGCTCAAGAATATGAATTCGGGA
AACGAAAATGTTGGCGTTCAGATCTTATTTGATAACACACCTCTTGTCATTGGCAAAGAAGTGTTAGTAAAATGGTGGCC
TTCCGGTAATACCCCGATCAAGTTTAAAGCTTATTATTTTACTAAAGGTGGGAGTATCTCTCCCGGAACGGTAAAGGCTA
AAAGTGAGTTTGTGCTAACCTACGAGTAAAATAGTAAAGGGGCATCGTTCGATGTCTTTTAATTGTTATGTACTCTGCGC
CAGCACTGCCTGCTGCGGTGTCGCGCGATTCGCAACGATTGCCCCGTTGTAACATACCGAACTGCCTGAATACCTGACCC
TCAACCATCTGATCACCGAATCACAAACCCCTCTCCTGCAGTCAACTCCGGCGCGGGCCATTTTGATAAAAGGCTGCTGG
CGCAGCAATATTATCACCCGCTCCCGACTGTGGCATCGAGCTACGCGGTGGGCGGGTGTGGGGCGATGATGTCGGGATAA
CTGATATGTGTCCCGTATTGCATTGCGAAAGATCTCGCTTCAATGATGCCGCTATGGATTATAGATTTGTCCACGGGCGT
GCCATATTATGACTTAATCCTGTTAACGAATGGCTTATTTGATTATCAGTCTACATTGTTGTAGCTGATTGAGGAGTCAA
AGCGGATAAGTCATAAATTCAAATAAAATCCATATTAAATTTATCTGTTTTAATTAAAAACATTCGCCGTGTAAATATTA
TAAATTACACGTATTCACGTTAAGGTTGCAAATGATATGTGTATATTCTTATTTTATTTTCGAATAACGGTAGATTGTTG
ACAGATTCGTGGTTTCTACGTAGTTTGCCTAAACAATATTCTCTGCTTTTATTTTATATGAGTACGGTGAATTGATTAGG
TTAACTTAATCATTATGTTTATGCATAACCAGCGTTGCAATTTAACGTATCAATGAATAAAGAGAGTGTTAGAAAAGGAA
GTTTTTTTATTATTTTGCTTATGTTTTCAAGGAGGGAGAGAGTGATTAAAAGAAATAGCTTAATACGTTATCTCATATCC
GGCCTTTTCATTGGTTCAATCAGTCAGTATGCCGGTGCAGAGGAATGGACGGATTTTACGTGGACGAATACGGAAACCAC
GGTGTATATGAACGCTTCAACATTTCCTAAAACGCTCGGGAACATCACTTCTCCAGCGAGTCCTACGGCTTCCTTGAAAG
CGACAGGTAGACCAACTGAAGCAATGAAAGACAGCGTTAGAATTTGGTGGGTCAACTTCAATCCTGAATTAGCCATTCGG
GGGTTTACATTACAGGTAAATATTAATAATTCAGGATGGATCGAAGGAAATGCTGCTAAGGATGTGTGTGTCTGGGTTGA
TGGAGATTGCAAGCTTTTTCCGGGGCCCACAGTGCAATATGTCGACTATCCAACAGTACCCATTTCAGTCAGATTATTAA
GAAACAGTACAGCTCCCTATGACCCTATCCCACAGGGAACAAATATAGCCTCAATTACTATGAGGCATTATACGGGGCTG
GTACCAACGGGCATAACGATGGGGAATCTTCACTATGTCTTCAATGGAGATATTGTACCCCTCGTTCCAACCTGTGATGT
CAAAACGTATGATAGTACTGTGACGCTACCGGAGGTAAGGCGTAGTGATTTAATGAGATCACTTTGGCGTTATCAGGGAG
CATACAAAGAATTTTCCATTAATATAGATTGCATAAATAATGTCTCTAAAGCGAATATTACCTTTAATGGTGATAAAATG
CCTGATGTGGCAAGTAACGATGTGCTGAAAAATATGAATTCGGGAAACGAAAATGTTGGCGTTCAGATAATGTTTGATGA
CACGCCTCTGGAAATAGGAAAAGAAGTATTAGTCAAATGGTGGCCTTCCGAAAATACGAATCTAAAATTTAAAGCTTATT
ATTTTACCAAGAATGGGAGTATCTATCCCGGAACGGTAAGGGCTAAAAGTGAGTTTGTTATTACCTACGAATAAAATAGT
AAAAGAGGCATCGTTCGATGCCTCTTTACTGTTATGCACTCTGCGCCAGCACTTCGTGCTGTGGCGCCGCACGGTTAAAC
GCCTGATGTACAAAGCGGCGCAATAATTCTGTGGCTTCCGGCGAGGGCAAAACACCTGATAGCAGTGCCAGCGGGTCAAA
ACCTTCTTCGGTCAGCACGGTTTTGCGCTGGCGAATCATGTCAGCGGCGATCTCCGGAGTGAACTCCGGGTGGAATTGTG
TCGACATGGCGTTGGGTCCGTAGCGGACAATCTGGTGCTGGTCATGGGCGGATGATGCCAGCGCCAGCGCCCCTTCCGGC
AGGCGAGAGACGGTCTGCATATGAGTCAGATGCGCGGGAAATTCACGCGGCAAGGTGCTCAGCAGTACATCATTACTGGC
ATGCGGATGAAGTTGAATCGCCTGGCTGCCGACCTCACGCCCCTGCGGATGCCACTCCACTTCGCCGCCCAACGCATGTG
CCATCAACTGGTGGCCGTAGCAGACACCGAACAGCGACATGCCAATCGACATGGCTTCGCGTATCCACCCGGCAGCGGCT
TCACTCCAGGGGAGACGGTCCGTCACCATCGCCCATGAACCGGTAATCACGGCCACACGGTTGGCATCCGGCGGCGGAAG
CGCTTCGCCTTCAAACACGCGGATCACTTCTGTTTTCTCAAGAGGGTGCTGAATGGCACGACAGAACCAGGAGGGGATAT
CGCCGTGGACTTCACGAATAGACTCTGAAGGAAAACCTACTTGCAGGATAATTAACGGACGGTCTGTCATTACAACCACT
CTCTTCCTCTGCTGAACATTTGTTCAACTATGCGCCGAAAAATTCGGCCTGTGAAGGGCTTAGCGGGAAGGGGATTGTAA
AGGCGAAGCGGCGAGCGGGGCGCTTTACAGACCCGTGCCGTGGCTATTCGTTTGTTTTAGTGGTGAAAAAACAAACACAG
CACGGCTTATGCTTTTTTTGGCTATTTTTAGCTTTTTTACGCGCGCGGGGGTGAGTACGTCAGTTCAGATTGACAGCTAT
GCCCTTAGATGGTTGTATTGCACAACTATTAATTCGAAGGGTCATAAGCATGCAAAACGCCAGTTTGATTAACGAAATCC
GTGTTGCCTCCCGTCTTATGGTCCGTGAACTCGGGTTTATGAATGCCACCCTTGCCGCCACAGACTATTCCCCCTCAGCG
GTGCATACCCTTTTGGAGATTGAAAGCCAGGGAGCCATGACCGCCGCGCAACTGGTACAGATGCTGGGGCTGGAGAAATC
CAGCGTAAGTCGTATGCTCGGTAAGCTCGTCCGCGCAGGTGAAATTCAGGAAGTTCCGTCCAGAGATGATGCGCGCTTTA
AAGAGCTGCAACTGACCGCGCAGGGAAAAGAGAGCGTCGCTCGCATTAATCAGTACGGCAGTATGCGGGTGGTCGAGGCG
CTGGCGCATCTCACCCCTTCCCGGCAGCACGCGGTTGCCGAGGGCCTTTCAGCTTATGCACATGCGCTGGCGGCCTGCCG
GAACGGTGAAGCGCCGTTACAACAAGATGAGATTGAGATTGTTGCTGGCTATCGTCCCGGCATGATTGGCCGAATCAGCG
AAATGCATGCCAGCTACTACTCCCGCCATTATGGCTTCGGGTACTTTTTTGAAAGCAAAGTGGCGGCCGGGCTGGCTGAC
TTCGCCGGGCGTCTGGATGTTGCGTGCAATCGTATCTGGATTGCCATTCATCACGGACGGATTGTGGGGTCGCTCGCGAT
TGATGGGCAGGATCTGGGCGACAACGAGGCGCATCTTCGCTGGTTTATCCTGGATGACGATTGCCGTGGCGGTGGCGTGG
GTCGTCGGTTGCTAACTGAGGCGATGAATTTTTGCGACAGCCAGAACTTCGCGGCTGTGCAACTGTGGACTTTTAGCGGG
CTTGATGCGGCGCGGCGACTCTACGAATCCTTCGGCTTCCGGCTGACAAAAGAGTGGCGAGGGGAACAGTGGGGCAATGA
GATGCTGGAACAGCAATTTACGCGCAAGCGCATATGAAACGAATATTGCGAGTGTCTGAAAAATTGCCCATCCCGATAAA
CAGCCGTTATTTTGTACGTGTTATCAATCCGGCAACTATTCTATGAATTTCTGACCGTCGATGCCTGACCTGGCAATATT
TAATCTGACGATCCGTAAATATTAGTTTGATGCGGACATCTTTTTAAAGATGTGGATGCCTGGATGGGAATGGTATTCGT
TTCGGATATCATGGCGAATATTTAATTTAAGTATATTGCCCGACGAAATATAAGGTTACTCACGGCAATAAAAATGCTTT
TATATCTTGCTTGATGGGATGATCGGCATGCACTGGCATTTAAAACGGTACCGAAATCCATAGCCCGGCAGGCGGCGTAT
CATCGCGCGCAAAAGCGCAGTAAAAGCATGCGACTGGCTCACATATGGTTGCGTTTCTCCCTGCCAGAACCGCATAGAGA
CGTTGCTTTGCTGTGCCAGAGCGTAAACACCTCTTCTGCTTGAAAAGTGTACGAACGCGCATATTGCTGCCCGTACTATT
CTGTTTCATGAGAATGTTCGCATATTGATGAAAATGATATTGATATCATCGATGTATGTTCATTCACGGGAAATGATTTA
TACGGGCATATTATCTTTTATAGAAACAAGGCATCGCACTTAAAAATTGTGAACGGTAGAACATTTTTTTTAAAACGTCA
TTTTGTAATATGAAATTCGTTTTATATGAAACCGTAGCACGATTTAGATTAAAGAATTTCAAATAAATGTCGTTATAACC
CCTAATTCAACCAGATCGAGTGCTGCCATTATGACATGGAAAAATACCCAGGGCCGAATAGGCCTGTTGCTTATAAGCTT
TTTCGTTATCTTATTGATAGTTACCTATATTGTTATCAAGCTATTCGTTTCTCCGCAGATTATCGAAACGGAGACCAAAA
ATATTCAGGCGACGGTTGAATTACAAAGTAACGCGATAAAAGAGCAGATGAACCGCGTTAAGGCGCAGCAACGCTCCATC
ACTGAACTGGTTGTTGGGCTGCAAAGCGAGCAAATTGACGAATTACTGCCGCGCCTGGTAAACCAATACGGCGATTTAAA
CGTCTTCGGCGGCGGGATTTGGCCTCTGCCTGGGCTGCGCGATCCGGCTCGGGATAAATTCAGCACCTTCTATGCCCGCG
ACGGGGGCGGCAATTTGCAGGTCAACACCGTCTGGAACCAACCAGAGTCGGCAAAATACTGGGAGCAGCCCTGGTATAAA
GACGGTATGAATGCGCCAAAAGGCGAATGTGCGTGGGCGAAAGCCTATCAGGACGCAGCCAGCCCGCAGCCGCGAACTAA
CTGTGCAATGGCGATCTGGAAAGACGGCAAAGCGTGGGGCGTGGCGACCATTGATGTGACGCTGGGCTTCTTTAACCAGC
TTGCTGTCGACATGGGTAAAGCGGTAAACGGCAGCGTACTGATTGTTGAGGCGGACGGCAAAATCGTCGGTAACGGTTCC
TCCGTACAGGATAAACCGGCCCTGTCAAACGTTCGCGATCTGGGCATTCCGGCGGCGGCACCGTTAGTTAGCCTGTTAGG
CCAGGGTAAAACAACAGAAGTGCGTGGCAGCTATGACGGTGAAGACGGGGCGCATTCCCTGTTCGTTCTGCCAATCAGCG
GCAGCCCGTGGTTTATGGCGGTCGACATTCCGAGCAGCCACCTGGTAAGTATGTCTGACGCTATTATGACCAAGCTGACC
ATCGTACAGGCGATTATTGGCATACTTATCGTCCTTATCATGATGATCATCGTGCGCAATATTTTCCATAATGTGACGCT
GCTCAATCGTAATATTGAAGCGCTGTCCAGCGGCGGTGCGGATTTAACGCAGCGTCTTGCGCAAAGTAAGAGCCCGGAAT
TTAACGCCATTATCAACAACTTCAATAAGTTCATTTCGTTCCTTAATGAGTTGATGCAGCAGGTAGGGAGTAGCTCGATG
GCGATCTCTTCGGCTTCGCGCCAGATTGCCAGTGGCAACCTGAACCTCTCCTCGCGCACCGAAGACCAATCGGCATCGAT
TGTGGAAACGGCGGCATCAATGGAAGAGCTGACCAGTACCGTGCGCCTGAACGCAGAGAACGCGTTGCAGGCGAACAAGC
TGGCGGAAGAGGCCTCCGTTGCGGCAAAACAAGGGGCCAATGTGGTTAACAAAGTCGTCTCCACGATGAATAACATCAAT
GAGTCCTCCTCGAAAGTGGTGGAAATCATCAGTGTGATTGACGGCATCGCCTTCCAGACCAACATCCTGGCGCTTAACGC
CGCGGTGGAAGCGGCAAGGGCGGGCGAGCACGGGCGTGGTTTCGCCGTGGTCGCTGGCGAAGTTCGTTCACTGGCGCAGC
GCAGCGCCCGCTCAGCTCAGGAGATCAAGAAATTGATTGAAGAGTCAGTGAGCAGCATTGAGCAGGGCAGCGGACTGGTT
CGTCAGGCGGGTACGACGATGGATGGCCTGATGGAAAAAGTGGAAGGTGTGGGCGTGCTGATCTCAGAAATTAGCTCTTC
CAGCGATGAACAAAGTCGCGGGATTGCCCAGATCAATATCGCCATTAACCAGCTCGATAGCGCTACGCAGCAGAATGCGG
CGCTGGTCGAAGAGGTGGCGGCGGCTGCGCAGTCGATGGAAGAACAAACCGTACAACTCGAAAACGTCGTCGGCAGCTTC
AAGCTCTGACAGACAACATAGCCGACTCTGCGGAGTCGGCTTTCTTCTCTCTGGCGTCCGCCACTTACCCTTCCCGTTAA
TGCCCGCTGTGTATTCCCCTTGTCGCAAAAAGCCATTCGCACTACTGTATTTTTACTAAACAGAGGACACCCCATGCCGA
ACTGGTTTGCAAGCGGCGGCGCCGATTACGCCCGCTATCGCCCGGAATATCCCGCAGTCTTGCTGGATTACCTGCTTTCG
ATAACGCCGGAACATCACCATGCGCTGGATGTCGGTTGCGGTACGGGCCAGTTGACTACGTTACTGGCCTCAGCCTTCGA
TAAGGTGACGGGGATTGATCCCAGCCAGACGCAAATCGACAACGCGACACCTCATGCCCGCATTACATATCTGCAAGGCC
CGGCGGAGCAGCTTGCGCAAGCGCTACGCGATATCAATCTGATTACCGTCGCCCAGGCGGCGCACTGGTTTGATTTACCG
GCCTTTTACCGGGAAGTCCGGCGGGTTGCGGCGCCGAATGCGGTGATTGCGATTATCAGCTACGGCGTGCTCAACCCTGA
CGAGACCCTCCGGGCGCGCGTTCGTCAATTCTACTATGACGAAATTGGCCCCTACTGGCCCCCGGAAAGGCAACGGGTGG
ATAACGGTTATGCGGACATCGCCTTCCCCTTTACGGAAATTCCCGTTCCGGAAATGGCGATTCGTTTGCAGTGGGATCTC
GACGCCTTGATGGGCTATCTCTCCACCTGGTCTGCGGTGAAGCGTGCGCGTGACGCCGGGCAGGAGGGGCTGTTAACCCG
CTTTTACGACGACGTACGCGACCTCTGGGGCGACCCGGTACAAACGCGGACCTTTACATGGCCGATTAACATCAGAGCCG
GGAAAATAGGGTAATTTTCCGGCGCGGGAATTCCGGGAGATGGCGGACGTCAGGCGGTGCGACTGTTATTACTGCTTTTC
ACTGTATCGCTTAGCTCTCGCCTTCTGCTGGTGGATAAAATCTTCAAGGGAGCGGTCGGGCCGTTCGGCAAACTGTTTCC
CGGTTAAGGTCACGGCCTGGCAGCGATCGAGGCGGAAAGAGCGATAATCCTGACGCAACGTGCACCAGGCCACCAGTACC
CATACTTCTCCCCAGAACGACAGGCCCAGCGGATGAACCGCCCGCTCAGAACCTTCACCCTGCTCGTTCTCATATCGGAT
CCAGACCTCATCGCGCTGGCGCATGGCCTGATGGAAAACATCAAACCAGCGCCGCGTCTGTGGGTACTTGCCAAAGTCCG
GGGTCAGGATGCGGTTTCGTTCGGCCAGGATGCGCCGGTCTGTCGGCAGTACCGCCAGCAGCTTTTCCTGTGCCGAACCC
GCCGCTTTAGCCAGTGTGTCGCCGCTCCAGGTTTGTAGCATACCAATCGCGGCAATCAGCGCTTCCACTTCCATACCGGT
GAACATCAGCGGGGGAATATCAAACCCTGGCATCAGGCGATAGCCGCTCCCTGCCTCGCCCTGAATGGGCACACCGGACA
GCGACAGATCGCGAATGTCCCGATAGACGGTACGCTCCGACACCTCCAGCCTCTCCGCCAGCAGAGCGGCCGTGACCCGA
CGACGTGTACGCAGGATCTGGACTATCTGGAACAGACGATCGGCACGGCGGCTCATGGCAAATTTCCTGTCAGTGGTCGG
TTAATGTTGTCAGGCCGGTTGATGCAGCCCGACTTTATTCCCTTCACTGTCAATGATAAGCGCAATGGTGCCAATATCAT
CCGGTAAAATTTCAGGCCCGAAGCAGCAGGTGCCGCCTTTTTCCGCCACTTTTTTGAGGGACGCGGCGATGTCTGCGGTG
TAGAGATAGACCACGGTGCCGTTTGCGGAAGGTTGTAACGCCTCAGATTTTACCAGCGCCCCGCCGATTGCAGGCTCCTG
ATAATGAAAGACCGCCATCGACATACCGGCGACATGCTCCTGACGAAATTGCGCGTCGATGCAATGTTCATAAAACGCGG
TTGCCCGTTGCAGGTCCTGAACCGGAATCTCAAACCAGTTGATAACGTTGCTCATTTTCTTGCCCTCGTTGTGTTTTCGA
CAACGAGATAATGGCACCCCCCTCCTGACAGCATAGTGTCAGGAGTGATCGGCGGGGGAGAGAAATTCCCGGAGGCGGTG
CTGCGGGGATTGTAAAGGGGAACGCGGTGTTCCCCTTTACCCGTTCACGTGTCAGGAGGTTCCGTTTCGCCATGAACATA
CGGTGAACGGAACCCACCTCCCGAGCCGCATATTCCCCTCACCCCAACCCTCTCCCCGGGGGAGAGGGAGAAAACCGGTC
GTAGCCCGGGTAAGGCGTCAGCCGCCACCCGGGGTGGGGCTTACCGCATGGTGACAAACTCTTCTGCCGCCGTTGGGTGA
ATCGCCACGGTATTGTCGAAGTCCTTCTTGGTGGCGCCCATTTTCAGGGCGACCGCGAAGCCTTGCAGAATTTCATCCAT
CCCGAAACCGATGCCGTGGATACCGACGATTTTCTCTTCCGGGCCAACGCAGACTAACTTCATGCGGCACGGCTGGCGGT
GAGAGGTCACGGCGGTATACATCGCGGTAAACGACGATTTATACACTTTGACTTCGCTATCGCCATACTGCTCGCGCGCC
TGCGGTTCGGTTAAACCCACGGTGCCGATCGGCGGATGGCTGAACACCACGGTCGGGATATTGCTGTAATCCAGATGCTC
GTCCGGCTTGTTATTAAACAGGCGTTCAGACAGGCGACGGCCTGCGGCCACGGCGACAGGGGTCAGCTCAACCGCACCCG
TGTTATCGCCGACAGCGTAAATACCCGGCACGGAGGTATTCTGGAATTTATCCACCACGATGAAACCTTTCTCGTCGGTT
TTCACCCCGGTGACGTCCAGATTGAAGGTGTCGTTCGCCGGTTCACGACCAATCGCCCAAATCAGGCAATCCACTGTCTG
GCTGCGTCCATCGTCCAGCTCCAGCGTCAGGCTGCCGTCGGCGTTTTTCACCACGGCTTTGGGGACTGCCAGGGTATGTA
GCGTCGGGCCTTCGGCGGCCATCACCTCAACCAGCGTTTCACTGATCATCGGATCGAAACTGCGCAGCGGAGAGTGCTTA
CGCACGAACAGATGCGCTTCTGCGCCCAGCCCGTTAATCACCCCGGCCAGTTCAACGGCGATATAGCCGGCACCGACCAC
CGCCACGCGTTTAGGCAGCGCGGGCAGGGCAAAGAAACCGTCGGAGTCGATACCGTATTCCGCACCCGGAATTTTCGGGT
GGCTCGGGCGACCACCGGTTGCGATCAGGATGTGATCGGCGGTGATCGTCTCGCCATTAACCTCGACAGTCTTCGCGTCA
ATAAAGCGGGCGAAACCACGAATCACATCGACATTGTTTTTACCCAGCACGTTGTCATACGAGGTGTGGATACGGTCAAT
GTAGGCCGTGCGGCTGGCAACCAGTTTATTCCAGTCAAAATGATTGACGGTGGTGTCGAAGCCGTAGTCCGGCCCGTACA
GATCAATAGCCTCGCGGATTTGCGCCGCGTGCCACATCACTTTTTTCGGAACACAACCCACATTCACACAGGTGCCGCCA
AGCTCTTTGGCTTCAATCAGCGCGCACTTCTGGCCGTACATGGCGGCACGGTTAATCGAGGCAATGCCACCGCTGCCACC
GCCAATGGCGATATAGTCGTAATGTTTGCTCATGGTTAATTCCTTAGAGCCTATCCAATTAGGCTATTTTATTGGCCATT
TTGGACCTGGGCAGTGCTCACAATCCTCACGTACAGCGTGTACGCTCCGGTTGTTCCGCGCTGTCCGTGTCCAAACTCGC
TGCAACAATGTACGCCTACTGGGTAGGCTCTTAATCCTGAACGAGGTCGAAAGTGTCGCGATTGTAACGCGCAGCCAGCA
AGGTTCCTTCGATTGCTGCGATTACTCGGGAACAATCCAGTTAACGAGGGTGTGGCCTGTTCCGGCGGGCACCAGTTTAC
TGTGCAGCCACGGCAGCACGTTATTCATCTGTGCTTCTAATTTCCACGGCGGGTTAACCACGATCATACCGGAGGCGGTC
ATCCCGCGCTGGTCGCTGTCCGGGCGTACCGCCAGCTCAATCTGCAGAATTTTACGAATGCCCGTTGTTTCCAGGTCATG
CACCATACGTTTGATTTGCTGGCGCAGCACCACCGGGTACCACAGAGCATAGGTGCCGGTTGCAAAGCGCTTGTAGCCTT
CGCTAATGCCGGATACCACCGCCTGATAATCGGTTTTTATTTCATACGGCGGGTCTATCAGCACCAGGCCGCGACGGGAA
ACTGGCGGCAGTTTGGCTTTCAACTGCTGGTAGCCATCGGCACGCTCAACGCGGGCACGTTCGTCTTTCTGGAACTCCTG
ACGCAGCAGTGGATAGTCGCTCGGATGCAACTCGGTCAGGAACAGGCTGTCCTGCTCGCGCAACAACTGACGGGCAATCA
GCGGCGAGCCTGGGTAGTAACGCAGCGTCTCGTTGCGGTTAAAGTGGCGCAGCACGCTCATGTACGGCTCCAGCTCAGCC
GGAATATCGTCTTGCTGCCAGATGCGTCCAATCCCTTCCAGATACTCCCCGGTGCGTTCGGCATGTTCGCCGGAAAGCTG
ATAGCGGCCCGCGCCCGCGTGGGTATCGAGATAGAGAAACGGTTTCTCTTTTTCTTTGAGCGCTTCAATGATCAGGCTCT
GAACGGTGTGTTTGACAACGTCGGCATGGTTGCCTGCGTGGAAGCTGTGGCGATAACTGAGCATGGAGATAGAAATTCCA
GAATATGAACGAGATTAGCCACAGTTTACCGTAGATTGCGCGGGAATGTCGTTGAACCCTGCGGTTGTTTCAGGCAGTCG
TAAAACGTTTCAAAATTTATCCCTGTCACAAAAGCGTCAACTTAGAGGGCTAGCGTCGAGTGCAGGCAAGGTAATTGTTT
GAATAAAAGGATAAAAAATGAAAATCCGTTTAACGCTGTTAACTGTCTCACTGCTGCTTGCTCATCAGGCGATGGCGAAA
GATGTGCCGCTCTCTACTGCGCACGACATTGCCAATACCACCACGCCGGCCTCGGAAAGCCAGGCGTTTGATAGCCTGGA
AAACCAGTCTCTGTCCGCGCTGCGTGCTGCGCTAAAAGGGGACGGCGCAAAGGTGGAGCGTGAGCACCTGGAAAAAGCGT
CGCAAAGTGCAAAACAGGCCGACACCGACTGGTTGAAAGCCAGCGGCTATGATTTCAAAGTAAAAGATAACCAGCAGGCC
GGCATTGAATTGCTCTCCCCGTTCAACAAGCTGCCTGCTCCTGTACTGGATGCCAACCTGAAAACCGTTGAGACGATTAA
TCTCGATGCCACCCAGGGGCTGCGCCATCAGGCGCTGGCGGACGCAGAAGGTATCAGCTACTTGTACTTCCTGTCCGACG
CGCTCGGTCCGCGTCTGGGTAAAGCGTTTCTTGACGCCTATGACAAGGGAGAACTGGGCAAAGCGGCTGCGCTAATTAAA
GCCAGCGAAGTCAGCACTGACGCGGCGAAGAAGCACTTCGACTACAAGCGTCCGTTCCTTATTCAGGGCAACACCATTCA
CCAGGTCCCGGATGATGTGGTGGTGAAAGACAACAAACCGTACTCCGCCGATGGCGGTTCCTTCCCAAGCGGCCATACCA
ATACTGGCTATACCGATGCGCTGTTGATGGCGGAGATGATCCCGGAGCGCTTTGATTCATTGGTGGAGCGCGGTGCCCGC
TATGGCTATTCCCGCATCGTGCTGGGCGTACACTATCCGCTGGATGTGATGGGTTCAAGAATGGTGGCCCAGCGTAACGT
GGCGCATTACCTCAACGATCCGGCGTACCGCAAGCTGTTCAACGAAGCGCGCGATCAGTTGCGTACGGCGCTGGAGAAAG
AGTGCGGTACGTCGCTTGCGGAGTGTGCGAAAACGGCGGGGAAAGACGATCCGTATCGCGATCCGGCGATGAAAGAATTT
TACCGCTTTACCATGACCTACGACCTGCCGCAGCAAAAAGGGAAGACGCAGGCAGTGAAAGTACCGGAAGGGGCGGAAGT
GCTGCTGGAGGCGGCGCTGCCAAACCTGTCAGCGACAGCGCGGCGCGAGTTGATGGTGAAAACCGCGCTGCCAGACGGTT
ACCCGCTCTCTGGCGAAACTGCCGATCAGAACTTCTGGCAGCGCCTGAATCTGCCTGCGGCCTATGCGATGGCGCATAAA
GCGAAGTAAGTTTTGACAACGGTGCGGGCGTTGTCTGCACCGTGTTGGTAATCAGAGGCTAAAAGCGGTCAGCTCGCGCA
CGCTGGCGGCAGGGTTAGCACGTTTAACCGCCTCCAGGAAATCGGCAAAGTCGGTGTTAAACAGGGTGTAGTTATGGCGG
AATCTTGCCTGCTTCATCTGCCCGTCAGTCATGTAAGTCACTATCCAGAAAGAACGATTATTGACTTTGATATTGTCGCG
CTCGATCTTTGTTATCGCGCTCAGTGGAACACATTTTTTCACATCAAGCTGAACTTCATAGAAGTACCCTTCATCGAAAT
AATAATCTGTGGGTAATAGCTGCCCCCCTTTGCCTGGCCGAAAGGTTTTGGTGGTGATGGATATCTTTCGTAACCCATGA
TTGGCTTGTGTGTCGTTTTTTCGATGTCGCCATTTTGGAAACACAAGTATCAGCCCGATAAGCGCCAGTAGCGGCAGTAT
TGTCATAATGAAATTCAACATGCGGTCTCCTTTTCGCCGTTGTGATGAGTATACGCCCTGTACGACGGTTCTTATTACTT
TGATTTCATAGCGGAAACGACATCGTATGTGCAAATGGGTATTGCAGCGATAAGCAGTTCAGCGCAACGCCTGCCATTGA
AATCCTCTACACTTAACCCCATGCTACAACGTTATGCAGAGCGCCGGATCGTGCGCTTCACTCACTCTCTTTAACAGGAC
AGGACTGCGCTTATGACCAATCCATTACTCACGCGTTTCGAATTACCGCCGTTTTCAAAAATCCTGCCTGAACACGTCGT
GCCTGCCGTGACGAAAGCGCTGGATGATTGCCGTACCGCGGTGGAAAGCGTGGTAGCCCATGGTGCGCCGTACACCTGGG
AAAATCTGTGCCAGCCGCTGGCGGAAGTGGACGATGTGCTGGGGCGTCTGTTCTCCCCGGTGAGCCATTTGAACTCCGTG
AAAAACAGCCCGGAACTGCGTGAAGCCTATGAGCAGACGCTGCCGTTACTGTCGGAATACAGCACCTGGGTTGGGCAACA
TGAAGGGCTGTACAACGCCTACCGCGACTTACGCAATGGCGATCACTATGCCACCCTGAGCATTGCGCAGAAGAAATCTG
TCGATAACGCCCTGCGTGATTTCGAACTGTCCGGTATTGGCCTCGAAAAAGAGAAACAAAAACGCTACGGCGAAATTGCC
GCGCGCCTGTCCGAACTGGGCAATCAGTACAGCAACAACGTGCTGGATGCGACCATGGGCTGGACGAAACTGGTGACCGA
CGAAGCGGAGCTGGCGGGTATGCCGGAAAGCGCGCTGGCCGCTGCTAAAGCGCAGGCCGAAGCGAAAGAACAAGAGGGTT
ACCTGCTGACGCTGGATATTCCGAGCTATCTGCCGGTGATGACCTATTGCGACAACCAACCGCTGCGCGAAGAGATGTAC
CGCGCTTACAGCACTCGCGCCTCTGACCAGGGGCCGAATGCAGGTAAATGGGATAACAGCCCGGTGATGGCGGAAATTCT
CGCCCTGCGTCACGAGTTGGCCCAACTGCTCGGTTTTGAAAGCTATGCCTATAAATCGCTGGCGACCAAAATGGCGGAAA
ACCCGGCGCAGGTACTCGACTTCCTGACCGATCTCGCCAAACGCGCCCGTCCGCAGGGTGAAAGAGAGCTGGCGCAACTG
CGTGCGTTCGCCAAAAAAGAGTTTGGTGTGGATGAGCTGCAACCGTGGGATATCGCTTACTACAGCGAAAAACAGAAGCA
GCATCTGTACAGCATTAGCGACGAACAGTTGCGCCCGTACTTCCCGGAAAACAAAGCGGTAAGCGGCCTGTTTGAAGTGG
TGAAACGGATTTACGGTATTACCGCGAAAGAGCGTCATGATGTCGATGTCTGGCATCCGGATGTGCGTTTCTTTGAGCTG
TATGACGAAAGCAATGAACTGCGCGGTAGTTTCTATCTTGACCTCTACGCCCGTGAGCACAAACGCGGCGGCGCGTGGAT
GGATGACTGTGTTGGGCAAATGCGCCTGGCGGACGGTTCGCTGCAAAAACCAGTGGCCTACCTTACCTGTAACTTCAACC
GTCCGGTCAGCGGCAAACCGGCGCTGTTCACCCATGATGAAGTGATTACCCTGTTCCACGAATTTGGTCACGGTCTGCAT
CATATGCTGACCCGTATCGAAACGCCGGGGGTTGCTGGTATCAGCGGTGTGCCATGGGATGCGGTCGAACTGCCGAGCCA
GTTTATGGAAAACTGGTGCTGGGAGCCGGAAGCGCTGGCATTTATCTCGGGTCATTATGAAACGGGCGAGCCGCTGCCAC
AGGATCTGCTGGATAAAATGCTGGCCGCGAAAAACTACCAGGCGGCGCTGTTTATCCTGCGCCAGCTAGAGTTCGGCCTG
TTCGATTTCCGCCTGCACGCCGAGTTTAGCCCGGAGCAGGGGGCCAAAATCCTCGACACGCTGTTTGAAATTAAAAAACA
AGTTGCCGTGGTGCCAAGCCCGTCATGGGGCCGCTTCCCGCACGCGTTCAGCCATATCTTTGCAGGGGGCTACGCCGCAG
GGTATTACAGCTACCTGTGGGCGGATGTGCTGGCGGCAGATGCCTACTCACGCTTTGAAGAAGAGGGGATTTTCAACCGC
GAAACCGGGCAGTCGTTCCTCGACAATATTCTGACCCGTGGTGGTTCCGAAGAGCCGATGGAGCTGTTCAAGCGTTTCCG
TGGCCGTGAGCCGCAACTGGATGCGATGCTGGAGCATTATGGTATCGAAGGCTAATCCCCGTCATACTTCAAGCTGCATG
TGCGTTGGCGACGTTTGCTCACCCCAGTCACTTACTCTTGTAAGCTCCTGGGGATTCACGCACTTGCCGCCTTCCTGCCG
CTTGAATTATTTAGGGTTTATGTAGTGAAAATCTGTTTGATAGATGAAACAGGCGCCGGAGACGGCGCCTTATCTGTTCT
TGCGTCCCGCTGGGGCCTGGAACATGACGAAAATAACCTGATGGCTCTGGTGCTTACACCGTCGCATCTGGAACTGCGCA
AACGCGATGAGCCGAAGCTCGGCGGTATTTTTGTCGATTTCGTGGGTGGGGCGATGGCCCATCGGCGTAAGTTTGGCGGT
GGGCGCGGCGAAGCTGTGGCGAAGGCCGTTGGCATCAAGGGCGATTATCTGCCTGATGTGGTGGACGCGACGGCGGGACT
GGGGCGTGATGCCTTTGTGCTGGCGTCAGTCGGCTGCCGGGTGCGGATGTTAGAGCGCAACCCGGTGGTTGCCGCACTGC
TGGATGATGGCCTGGCGCGTGGCTACGCGGACCCGGAAATTGGCGCCTGGTTACAGGAGCGGTTGCAGTTGATTCATGCC
TCCAGCCTGACCGGGCTGGCGGATATTACTCCGCGTCCGCAGGTGGTTTATCTCGATCCGATGTTTCCGCATAAGCAAAA
AAGCGCGCTGGTGAAGAAAGAGATGCGGGTGTTCCAGTCGCTGGTGGGGCCGGATCTGGACGCGGATGGCCTGCTGGGGC
CCGCGCGTCAACTGGCGACGAAACGTGTGGTGGTGAAGCGCCCGGATTATGCGCCACCGCTCGCCGATGTGGCGACTACC
AATGCGGTGGTCACCAAGGGGCATCGGTTTGATATTTATTCCGGGACGCCGGAGTGAATTGGTGAGGGCAGTGCGGTCTG
CTGCCCTCACCCTGGCCCTTTCTCACAGCAAGAGGGAACAGTTTAGTGCTTAGCGGTCTGGGGTTTTGTAGCCCGGACAA
GGCGACAGCCGCCGTCCGGGACCCCTGGTTGCGCTGCGGGTACCGGGGCTACATGTAATTGCACAAGGCGGTTTTATCGG
CCTTTGGCGGGGAAATCAGCGCCAGAAAATAAAACGCCCGCAGCAGCGGGCGTTAGCAGGCAAGAAAAGAGGGACGGTTA
TTCTTCGTCTTCATCTTTCAGCGGAACAATCAGCATGTCCACATGGACAGTATTGATGAGCTGACGTGCGGAGGACATCA
GTTTGCTCCAGAAGTCCTGATGATGCCCGCAAACCACCAGATCCATATCGTATTTCTTAATGGCATCTACCAGTACCTGC
CCCAAATCACCGCTACCGCTTAAGGTCTCCGTGATCGGATAGCCCGCGTTGGTAGACAGTTCGGTCAGCGCATGGTGTGT
CTCATCAGAGATACGTTTTTGCATATCGCCGAGGTTAACGTCGATAAGACCGGTGTAGAGATCAGAATAATTTACATCGA
CATGAATCAGTGACACCTTCGCGTTATAAGGCCGCGCCATGGATACTGCTTTTTCGACCAGCAATTTGCTTTCAGGAGAA
AGATCGACTGCGATGAGAATGTGTTTGTAAGCCATAGTGTTACTCCTTCCATAAGTTGTCGATGACCATAGGGTTACTCA
CCCCTGACACAGCACTGTTTCCCGCGTCCTGCGTACCACCTGCACGGGTAGCGCCCGGCCTTAAGCATTTCATTTTATAC
TCTTCGTACTTTACGCCGCAGATGCGTTGGCTACGTTCGTTTATCCCATCGCACGGTCTTCTATGCTCAGGGGATTCATT
CTCTTGCCGCCTTCCTGCAACCCGAATTACGTAGAGTGTGGGAATATTTCTACCTTATAACTCTGTGAAGTTATCGTCAA
TCTGCCTGGATCACGATTCACTTAACCAATATTTACAACCAGATGCACAAGATTGATTAACGTTGTGGCAAAAAAATAAA
CAAATCTCCTACACTATTTAATGAGCCGTTTGGATTTCAGTTTGTGATCTCGATCGGCTATTGGTAATACTCTTCACTGA
ATGACTTGGTTGATTATCTGGGAGCGGTAATCCCGGATCACGTTTCCGTGGGCGGTTCGCCGGGGGAGGAGATATGATCA
GCACCGTCGCGCTGTTTTGGGCTTTGTGCATCGTTTGTGTGGTTAACATGGCGCGTTATTTTTCGTCATTACGCGCATTG
TTAGTGGTACTTCGTGGTTGTGACCCCTTGCTTTACCAGTACGTTGATGGCGGAGGCTTTTTTACCTCCCATGGACAACC
CAGCAAGCAGATGCGTTTAGTCTGGTACATTTATGGCCAGCGCTATCGCGACCATCATGATGAAGAGTTTATTCGCCGCT
GTGAGCGAGTACGCGGGCAGTTCATCTTAACCAGCGCGCTCTGTGGGCTGATTCTGGTGAGCCTGATTGCTCTGATGATT
TGGCACTGAGCAAAAAAAACGGGCCAGTTTCCTGACCCGTTTCGTTGTTAAATCAGCTTGAGGGCTAACCAGTAAAGCAC
GCCCGAAAGGATGATTGACGCCGGTAGGGTAAAGACCCAGGCCATCAAAATGCTGGTGACGGTTTTGCGTTGCAGGCCGC
CGCCATCGACGATCATCGTCCCTGCTACTGAGGACGAGAGTACGTGCGTGGTGGAGACGGGCATACCGGTATAGCTTGCC
AGACCGATGGAGACTGCGGCAGTCATCTGTGCGGACATGCCCTGCGCGTAAGTCATGCCTTTTTTACCGATTTTTTCGCC
GATAGTGGTCGCCACACGACGCCAGCCAATCATCGTACCCACACCTAACGCCAGCGCGACGGCCATAATAATCCAGATTG
GCGCGTATTCGATGGTGCTCAGCATGTCGCTTTTCAGCTTCTTAAGCAGACGCTGGTCGTCGGCATTGACGTCAGGCTGC
TTCGCGACCTGGTCGGTGATATCCGACAGACAAAGCATGATGCGACGCAACTGACTGCGCTGCTCCACGCCGAGTTTGTC
GTAGCTTTCAATCCCGGTCAGCATCTCTTTAGCACGATCCAGCGCGATAATGGCGCGGCTCGGATGACAGTGGAACTGTG
CCGGTGTTGCCGCTGTTTCCGCAGGCGTCAGCGGTTGTTGCGCTACGCCCGTTGCCTTCTGCAGAAGCTCCGGATGCTGC
TGGAAGTACACTTCCACGTTGTTCACCGCGTCACGGGTACGGGTGATGTCATAACCTGAGGCATTCATGTTAACCACGAA
GCCCGCAGGTGCGACGCCAATCAGTACCAGCATGATCAGACCAATACCTTTCTGACCATCGTTCGCGCCGTGAGAGAAGC
TCACGCCAATAGCAGAAAGAATCAGCGCGATACGCGTCCAGAAAGGCGGCTTTCTTTTGCCGTCTTGCTTTTCACGCTCT
GCTGGCGTCAGGTGGATACGCGCGCGCTTTTTACTGCCGCTCCAGAACCGACGCAGCAGGAACACCAGCCCGCCCGCGAA
AATCAGGCCAACAATTGGCGAGACAATCAGGGAGGCAAAAATGTTCAGCACTTTTGGAATGTTAAGCGCATCCACTACCG
AGGTGCCGGACATCAGGGCATTGGTTAAACCAATACCGATGATCGCGCCAATCAGGGTGTGGGAGCTGGATGCAGGTAAG
CCGAGATACCAGGTACCGAGGTTCCAGATGATCGCGGCCAGCAACATAGAGAAGACCATCGCAAGGCCATGTGCTGAACT
GACGTTAAGCAGCAAATCGGTCGGCAGCATATGCACAATCGCATAGGCCACGCTTAACCCACCCAGCAGTACGCCGAAGA
AGTTAAATACCGCTGCCATAACAACAGCCAACTGTGAGCGCATAGCGCGGGTATAGATAACCGTTGCCACTGCGTTCGCC
GTGTCGTGGAAGCCATTGATCGCTTCGTAGAACAGAACAAAACCCAGAGCAAGCAAAAGTAACAGCCCGGTATGGAGATC
CAGACCGGCAAATAAATGTAGCATAGGACGTTACGCCATTTTGAGGACATGAACGCGGCGCATTATCAGGGAGTTTGGCA
GCATCGGCAAAGTGAAAAATGGACTTTTTTTGACATTCTTTCTGGTTAGCCTCCTTTGCTTTAAGCATATTCTTATATTT
TTCAATGTAATGGATATTTGTCTGCGTATTCGTGCTGGTGTGACCACCCTGAACTATTTACAATCCGCCGCGACATAATG
AAGAGGATTTTAGTGTGGAACGGTTTGATGCCATTGTTATCGGTGCCGGTGCGGCGGGAATGTTTTGTGCAGCTCAGGCG
GGGCAGGCGGGGTTACGCGTGCTATTACTGGATAATGGCAAGAAGCCTGGCCGCAAGATCCTGATGTCCGGCGGCGGTCG
CTGCAACTTTACTAACCTTTATGTCGAGCCTGCGGCTTATCTCAGCCAGAACCCCCATTTCTGCAAATCTGCCCTTGCCC
GTTATACCCAATGGGACTTTATTGACCTGGTGGGCAAGTACGGGATCGCCTGGCATGAAAAGACGCTGGGCCAGCTCTTT
TGTGATGACTCTGCTGAACAGATTGTCGACATGCTGGTGGCGGAGTGTGAAAAAGGCAAGGTGACGCTGCGTTTGCGTAG
TGAAGTCCTGAGTGTTTCCCGTGATGACGATGGCTACACGTTGCAATTGAATGGTGACACGGTGGCGGCGAAAAAACTGG
TGGTCGCTTCCGGCGGGCTTTCTATGCCAGGTCTGGGCGCATCGCCGTTTGGCTATAAGCTCGCTGAACAGTTTGGCCTG
AACGTGCTGCCGACGCGTGCCGGACTGGTGCCGTTTACATTGCATAAGCCCTTGCTGGAACAATTTCAGGTGCTTTCCGG
CGTCTCGGTGCCGTCTGTGATTACCGCAGAAGACGGCACGGTATTTAAAGAGAACCTGCTTTTCACCCATCGCGGCCTTT
CCGGGCCAGCGGTGCTGCAAATCTCCAGCTACTGGCAGGCGGGGGAGTTTGTCACTATCAACCTGCTGCCGGAGTGCGAT
CTCGACAGTCTGCTTAACGAGCAGCGCCAGGCGCACCCGAATCAAAGCCTGAAAAACACGCTGGCGATGCAACTGCCGAA
ACGGCTGGTGGAGTGTCTGCAACAACTGGGGCAGATCCCGGATGTCACGCTTAAGCAGCTCAATAGCCGCGACCAGGAAA
CGTTGATCGACGCGCTGACGAACTGGCGCGTGCAGCCTAACGGCACCGAAGGCTATCGCACGGCGGAAGTGACGCTCGGC
GGTGTCGATACCAACGAACTCTCTTCACGCACGATGGAAGCCCGCAAGGTACCGGGGCTCTATTTTATTGGTGAAGTGAT
GGATGTTACCGGCTGGCTGGGCGGCTATAACTTTCAGTGGGCATGGGCCAGCGCCTGGGCGTGTGCGCAGGCGCTGGCTG
AAGAATAAGTGGTCTTTGGATGGTCATGATCCGTTGTGCCTTCCGATCCTGCGAAGATCAGATATCGTCCATCGTATGAT
CGACCACGATCTCCAGGGTTTTGCGAAGAATGTCCTTTCTGACGACATCTTCTGTATTTTCCATCAGGTTAATCAGCCGC
AGGATGATGGCTTTGTTGGTCACTTGACCATCGTAAGCCAGAATGCTGCGGATCACGCCCCCGAGAATAATCGCCTCTTC
GGCCAATAAATCGCCAGCGTTACGAAAATAATCAGACAATGTCTTGTTGGGCAAATTCTTATAAAGCTCTGATTTTTCAA
TCATCACTTGGTTCATTTTCACGCCTTAGTATAGTTTTCCGTAATGGGGCCATCAGCTATCACTGCTTTTTACTGCGGCC
CTGCCGTTGGCGATTGCCGAATAATGGATAGACATTATCTCCGGCGTCTCTGATGTTCTCGTCTTGCTCATTCCCATTCT
GAACACGGGATGAGGCAAATTTATTACTGCTGATTTCCTCGATCAGACGCACAAGCACCGCCCGTCTCTGGCTATCCTGC
TCGCGGCTCTCCATCTCTTGCAGCCGGGCAATGAGGGCCAGGGTGTTTATCGGGCCATTTTCTTTAAGAAGAAAAAGTAG
CGCCTCTCCAATCAATTCATCTGTCAGTTGTTCATTATCACTACTATTCATAACTGCATCTCTGCTTGCCGCTCTGTTCA
TGAATGAAACGCGGCATGAAGTCATCTCTGGACAGGAATCAGGCTGACACCTTAACCCTCAGAAGTGACTTGATTTATCA
GGATACTTTTACTGCATTTGGCTTAATCATTACCAAAAAGCAGGCTGATAAGCCCCTGATAATGGCGTTCCTCTTCTGGC
GTTGACGCCTGCTCAAGACGGCTCAGTAACTTTGTACAAAGTGATTTACGGTTCAGATGCCGACCATCCCGCAGGATGTC
CACCACAATCTGCCCTAACGTCTCTTGTTGTGACGGAAGATCCGCAGCGCTGAAATAGCGAGCGATGGCATTCGCTGTGT
CCGGAAGATAGCCGTTCTGATGCATACATCACTCCTGTATAACCCGTTGTCAATAATTGAAGTCGTTAAGCTATACAACT
ATAGAAAAGCTGTACATAAAAATTGTACAAATTTAACAATTATTTTAAGCAATAAATGCTATATGTTTATTTTCAATAAG
ATAGGCGGGAGAAAATCAGCACATTTCACTGTTCCAGGCTACACTTTTGGGACGCGTTTATCTGCGATGACATAAAAAAC
CACATGGATGTTGGGACTGTCGTCTCCACATTCACCTGTTGTATACCCGCCGTTGGTCATGGTTGTTTACAAGGTTCCCT
GCGTAAGCCTCTGTCATTGTGGTAATTACAACGCTTTCTCTTGGATAGCTCATGCTCACAACTCTTATTTACCGCAGCCA
TATCTGCGATAACGTCTCCTTTAGCGTGCTGGAGGAGATGGTTGCTGCGGCGAATCTCAAAAATGGTGAGGCAGATATCA
CCGGGATTTTGCTTTTCAACGGCACCCACTTTTTCCAGTTGCTTGAAGGCCCTGAGGAAAGTGTTTCTGCTATTTATCAG
CATATTTGTAACGATAAGCGGCACTACAACCTGGTTGAGTTGTTGCGCGACTACGCGCCCTTGCGGCGATTTGGTAAGTC
AGGAATGGAACTCTTTGATTTACGTGAATATGACAGAGAGGAAGTTCTGCAGCATGTGCTTGATAAAGGCACCTCCAGAT
ACCAACTGACCTATGAAGATCGCGCACTTCAGTTCTTTCGCACGTTTGTAGAAGACCTGGAAAAAGAGAATTATTTTGAG
ATTCCACCGGGTGATGCCTGGGAGTTTGTGACGGATGAAAAGGATTCATCCTCTCAAATCTTGCCCCCTGACCGCGAGGC
CGGCTGTTATTTTGCCTTCCAGCCCATTATCGATCCCTTCGCCCGGCAAGTGGTTTCAGTTGAGGCCCTGATCCGTACCC
CTGAGGGCCGCTCGGCGCAAGCCTGGTTTGAAGGGCTTAGCCGTGATGAAATTTATGAGGCCGATCTCAAAAGTAAACAG
GTGGCGTTTGCGATGGCGGCCGCACTGAATCTGGGGACTCAGACACTCTCCGTGAACCTGCTGCCAATGACGCTGGTGAA
TGTTCCCGGAGCGGTTAGTTTTCTTTTAGATGCCATTAAAACCAACGGTCTGGTGCCTGAACAGGTCATTGTGGAGTTCA
CCGAAAATGAAATTATTTCCCGCCTGGATGAGTTTACGAATGCCGTTAGGTTATTGAAAGCAGCCGGGTTTCGGGTGGCC
ATCGATCACTTTGGCGCCGGATTTGCAGGCCTGCTGTTGCTGGCGCAATTTCAGCCTGAGCGGATCAAAATTAACCGCGA
CCTGATCAAAGATGTCCATAAAAGCGGCCCCCGGCAGGCCATTATTCAGGCCATCATCAAATGCTGCGTTTCTCTGGAAA
TCATGGTTTCGGCCGTGGGGGTGGAGAAGGCAGAAGAGTGGATGTGGCTGGAGTCTGCGGGTATCTCTCAATTCCAGGGT
TATCTTTTTGCCCCTCCTGCATCCGGGGCTATTCCTGCCATTGCGTGGCCGGAAAAAAGAGGTGGCCTTTAAATTCCATC
TGCTGTGAGCAACTGGCTTTCCCTTGCCGCAACGTGTTTCCGGCGGTATGGGGAAGCCAGCCTTTTCTCTGCGTGCGCTG
GCTTCGGTGAAATAAAATCCATTTTTGCACATGGCCCGTTTCCGGTTATGCTTGCTCATAAGCACTTTCTGGTTTGTACA
AGTTATGAAAATTGTACAATCTGTACAGAAGAGTGAATGTGAAGTGTAACGTATTGGGTTTGAATTGAGGGAAGCAATGA
CCTTTTACAGTATTGGCGATGTCGCTGAACGATGTGGAATAAATCCTGTCACGCTGCGTGCGTGGCAGCGTCGCTATGGA
TTGTTGAAACCTCAGCGTAGTGAAGGGGGCCATCGACAATTTGACGAAGAAGATATTCAACGGATTGAGGAAATTAAACG
TTGGATTGAAAGCGGCGTCCCGGTCGGTAAAGTCAAAGCGCTTCTTGAAGATAAAAAAGTGGATTCCCATGATGGCTGGG
AGTCGCTTCAGGAAGAGGTCATGTCTGTATTAAGGCAGGTTCGCCCTGCAAAATTACGTGCCTTGATTATGGCGATGGGA
CGGGAGCATGCCGCCGATGTTCTTATCGATCATGTCTTTGTCCCTGTACGCCAACGGCTTTCGCTCGATCAGAGTACGGC
TCGCGCCATGTGTAGCTTATTAGATGGCGTGTTAATTGATTACGCCGTCCTGTGCCTTACCCGTTCTCGTAAGAAGATGG
GAAAAGATGCGCTGTTTATTGGTTGGGGCAACGATGATCGCACCCGTATGTGGCTGGAAGCCTGGCGGTTGTCTCAGCAT
GACTGGAATATTGACGTCCTCGCGGAGCCGTTGGAAACTCTTCGTCCGGAGCTTTTTCCAGGCCTGCACATTTTTGTCTG
GACCGGTAAAGCGTTATCGCGTCATCAGCAAGAACAGTTTACCCACTGGCGGGAGCAGGGATTCGCCATCGCGTTGCATG
GGGCATAGTGCGGAAATGTAACGCGCACGCTGTTCTGTCTCCAGTACTGGAGGTGAGTCGCTCACTTCCGCCCTCCGTTT
ATTCTTCTCGCATTGTTCAGCCACCGCTGCGTGATAATCCTTTCACTCTGTTCCGTTCCTCGCTTTATATCCCGCAACAT
AATTCCCCCTGATCACAGCCTGTTCAAGCCTTTCATCCATTCTATTACCTTGTTAAGAATCCCCTGAATATTATTTGGCG
AATAACCGCCTGGCTATAATAAAAATGCAAGCCATTATTTATGGCTGAAAATAAAGGAGGTGGGTTTGGTAAAAACCATT
GATAAACATGAGTTAGGTTATATCGCGATCGGTGAAGCAGTACTTTCTCATATAGCCAGTAACAAGGCAATATCACGTGA
GTCACTAATGCTGATGTTAACGCAACACGCTGAGGAGGTGACGAATGAATACCAATTATCTCAAATCTGGCTGGGGCATT
CGCTGCTCAAAAATGCCCGCCATGACCATAGCTCACTTACTGAAAATTAGTTTTCAGTAACGTACCCGTGCCGTAAAAAT
CGGCTTTAAAACAGCCCCGGGATAGGCTAAGCACTCTTTTACGGGTCTTGTTCAGGCACGTTAATCGGGCTGCTAATCGC
ATTTGGATTTCATTTATAGCCTGACACTCCGCCTTGCAAACTGGCCCAGGGAAAACGACGCATCGCCTTTATTCGTCCGG
CTCATAACGATTTCCCGGATACCCCGATTCTTTATGGAATACGGGTGGCGAGATATTTACGTATCCAATGTCATTAATTA
TTCAGGTCTGATTGCTTGTATCTGACATATGTAAATTTTTCTTTCTAAAAGAAACAGGAGACTTTTTCGTTTATATGACT
AAACCATCCGGTAACGTAAATTTGACCCAGGATGAACTGATTCGTGAAGCGATAGGCTTCGCAGCAGCATATTTAATTAA
AAACAATTTACCCGTCACCACGCGTGGGTTAAGCCTGACTCTTCTGATGGAAGAGGAGAAAACAAATATTGCAGAGCGTA
AGGCTATTTATCAGGAAGCCAGAAAAATGGTTTTGCGTAAAATGCAGTAAATAAATGTACCAGGCTGCGCGAATTGACGA
TATCCGCAGCCTGACATTCAAATCATGAGGAGGCGATGATGACAGTAAAAACGACCGACAAAGCCACAGAAATTCTTATT
AGTGAGGCGTTGGTTCAATTACTTGAGTGTGGCGCGGAAATAACGCATGACACACTAATTCACACTCTGGATGATAACCG
GGTTAATGTAACTGACCGGAACCTGCGAATGAGCTATTCAAGGGCGATTGATGAGGTGCGAACGCACCAGCATTTTTCAC
CGCAATCTCACTGCGGAATTTACCACAGCAGCTATCAGATTCATTAAACCACCCCGAAGGTGAATAACCACCTTCGGCTT
TTTTATTGTTGTTGTTTCAGTAAGTTATTTGGCTTTAATATTAATTAGATAAGTAAAATCTTAAACACCTGACATTGTGA
GACACACTGTTTTTTAACGTATCATGCTTTTAATGTCACTGTTCCGGGGCAGTTATCTTTGCTAACAGGATCGGATATCC
TTTCAATTATGTGCGGCTAATGCCACAATGCCCGCCATGCTTATTGTTTAGCATTGTTAATGGTTACTGTCCGTAAGGTA
TTTTCCTGAATGCATAAGTAAGGTGAAATATGAATAACTCACACAGTGACGGCCCGCAGGAGACGGCGGGCGACTCGGGT
AATGGGAAGCTTAGTCTGGAGCAGACATTAGGCGCTATTGTTATCCAAATGTTACGTGAAGGGCGGTATATTACTCGCCA
TAGTCTCTGCATTGCCGTTGCTGGATGTATTGAAAAAAATACTCGCCCCGAACTTGAAGCGCATTATGCTGATATCTTGC
GAGTATTACTGAGCCGCGAGGCTGATTAATTATCTGCGGCTGCCGTCATCGCGAATTCGCATGAAATGCATTCTGGAGTC
AGCATGATTAAAAATGTCAAAGAGAGTCTGGTGGAACTGGTTATGGGTGATGCCATTCTCGAGCTGCTTGAAGCGGATGC
CCCTATTTCCCACGAGGCACTCATTGCTCAACTTGCCCGTAATCTCGAACAGGAACCGCGGGAATCACGGCGGGAAGCCA
TTCTGGCTGCTATTAAAGAGGTTCAGGAAAGTATCAAACTTGTTGACCATACGGCAGACAAGGGGACTGGCTGGAATCAG
CAAACCGTAAAAAATAGCAAACTGCTAAAAATGAATAGTGTTTCGCCAGGTATTGGTGATAAAAAACATTAACTATCGAA
TTATTATGGCTTTTTCAGCTTCCGCTGAACCGTGACGATCGCAGATAAAAATACCTGAGCAGATAAGCTGTTGTTTTTCA
CTTTTCAAAGTGAGGGTTTTGTCGTCACGCTTTTCAAAGATCGTCCGGCGTTCTACTGACAACCATTTCCAGAGCACTAC
GGTACATCCTTGTTTTTTCCGGGTCACTCTCCTCTTCAAGATGGCGAATAATCGCCAGAATCACCGCTTTGTTACTGACC
GGTAAATTTAACGAAGCCAGCTTTTCTTCAACGTTTTTAATAAAAGCAAGCTCGGCGCTGAAAACCGGTAGCCGAATGGT
TTGTGACGAATTCAGAAACTGTGTTGCCGGGTGAAGGGCCATGTGTGCTCTCTTCCTTTTGCGACAGTAGCGGTAAATCG
GAAAAATCCCCTTGTTCACAAAATCTAGGCTGCTTTTGGCAAATTGCATAGCGAAAAGCGGGTTTTTCCGTCTTAGCAGG
CGAATTAATAAATTCCCCTTCAGGTTTAGAGTATGTATTATATGTTTCATATATGATTCGTATAAGGTGAAGCATTGACC
ATGGGTATCGTTAAAATCTCGGACCTGATGCACGAAAACCTGCGTCTTGCCAGTAACGCACTGAGCCGTTCAATCAATGC
ACAGGCAGAGCACTGGCTGAAAATCGGCATGCTTTCAGAGCTGTATCCGCATTTGACGCATCAGGAACTCACCCGCCTGC
TGGTTCGGGCGGAGCTTAAGGGCAGCGTGGATATCAACAAGCTGGTTGACGATGAGCCGCTGTCATTGCAAATGGAGCAT
GAAGCCAGATGACGAACATCAAACTGCACTCTCAGGAAGAGATTGAAATGGCCCGCGCGGCGGGACACGCTGCGGCAAAA
GTGCTGGAGATGATCAAACCCCACGTTCGCGCGGGTGTGACAACCGATGAGATCGACAAACTGTGCCACGATTTCATTCG
CCACGAATTAAAGGTGATCCCGGCGAACATTGGTTACAACGGCTATACCCGCACCGTCTGCACGTCGGTCAACCATGTGG
TGTGTCACGGCATTCCGTCGGAGAAACGTCTCAAAGAGGGTGACATCATCAATATTGACGTGGCGATCATCAAGGATGGT
TGGTACGGCGATACCAGTCGCATGTATTTTGTGGGTGAGCCCTCCGTGCGTGCCAGGAGACTGACCCATATCACCTATGA
ATCGATGGTTGCCGGGATTAAAGCCGTACGCCCCGGCGCGACGCTTGGCGATATCGGCGCGGCTATTCAGCAGGTGGCGG
AGTCTGCCGGTTTTTCAGTGGTGAAAGAGTATTGTGGTCACGGCGTGGGGCAGGAATATCACGCAGAACCGCAGATCCTG
CACTATGGTCGCCCGGGGACAGGGCTGGTACTGAAAAAAGGGATGATTTTTACCATTGAGCCGATGATCAACGCCGGTAA
AGCCGCGACAAGCGTGCTGTCCGACGGTTGGACGGTGGTCACCAAAGACCGTTCTCTTTCGGCGCAGTGGGAACATATGG
TGGCGGTTACCGACAGCGGTTTTGATTTGTTAACACCCTGGCCGGATCCTTCACCCGAGTATTCGGGGCTTTAATTGCCA
CTTTTTTTCAGGCGGGGCAGACAATCGCTGAACCGCCTGCCCGCGCTTTAGCGCACTTTGCTTAACGCCCATCTTCTTCT
TGCGCACGCGAAAAAAGACGCCCAGAACGGTACGGTCTAATTCCTCCGCTTTCATCACAAATTCCTTCGGGCATTGCTGC
CACAATCGTCCGGTGTCCTGCCAAAGATTTGCTTTTACTCTGCGCACATCTTATTTCCCGTTCCTTTTTCTGCCTGCGCG
CAAAATAAAACCCAATCTTTTATCTTAAATTTATGGAGTCTTCTATGACACTTTCATTCTCTATTCCGCGCAGTATTATT
TATGGCGAAAACGCATTAGAACATCTGGCAACCCTTAAAGGGAAAAAAGCCGCGCTGGTTACGGGCGGCAGTTCAATGAA
GCGCTTTGGTTTTTTGGACAGGGCCATCAGCGAGCTAAAGAAAGCCGGGATGGAGTGCACCGTCATTGATAATGTCGAAC
CCAACCCCTCTGTTGAAACGGTCTGGCGTGGGGCGAAAGCCATGCTGGCGTTTGAACCGGACTGGATTGTGGCGCTCGGC
GGCGGTTCCGCGCTGGATGCGGCAAAAGTGATGTGGTGTTTCTACGAGCATCCGCACCTGACGTTTGAAGACATTATTCC
CGTCGGCTCAATGCCCGCACTGCGTAATAAAGCCCGTTTTGTCGCCATTCCGTCCACCAGTGGCAGCGCCTCTGAAATCA
CCGCGTTCTCGGTTATCACCGATACGGCTCATCACATCAAATACCCGATTGTGGCGGCAGATCTGGTGCCGGATATCGCC
ATTCTGGACCCGACCATTCCGGCAAAAATGCCGCCGCATGTCACCGTACATACCGGGATGGATGTGATGACACACGCGCT
TGAGGCCTATGTCTCGACTGCCGCCAACTCCTTTACCGATCCCTATGCGGTTGAAGCCATTCGCCTGGTGTTCGAATATC
TGGAAATCGCCTATTTGTCGCCAAATGACCTGAATGCGCGTATGCACATGCATAATGCCTCTGCACTGGCGGGCATTGCG
TTCACCAATGCGTCTCTGGGGTTAGTGCATTCAATGGCGCATAAGATTGGCGGGGAGTTTGGTATTACGCATGGTCTGGC
GAACGCCATTATGCTGCCGTATATCATTCAATATAATTCTATCTATACCAATAAGTACCAGAAGCTGGAGAAAGCGCTGG
GCATTGGCAACCTGATTACCGCCATTAAGGACCTGAATAAGCGTCTGAATATTCCAGAAACCCTTGGGCAATGTGGCGAG
GTTGAAATTAAAGAGGCCGCATTTATGCAGGTACTCGACCGGATGAGTCACAACGCGGTGGATGATCCGTGCACCCTGAC
CAATCCCAATCAGCCAACGGTACAAGATGTGAAAACACTCTATTCCAGCGCCTATTACGGCGTCTGATATTCAGAGTGAC
AGGAACAAAAGCGTATGGCGACATACGCTTTTTTTTGCCCTGAATCAGGCCCGATAGGCGAGCAGAAAAACCGTCACTGC
GCGGGCGGTCACTTCTTCGATTTTCTTACTATCCGGCGCGGCCTCGACCCCGAGAACCACGCTGAGGTACAGTTCGGCTT
CAATCAATCCTTTTAGATGCATGGCGCAAACCCCGCTGTCGGATTTACGCAGAACGCCTTCTTCGATTTTTTTGCCCAGA
TAATCGCTTAACAGCTTCCAGCCACGCTGCGGCCCCTGCGTGTAAAAGCGTTGGCCAATGTCGCTGCGCTCCGACTCGCT
GACGGCCATGCGCCAGATAGCCAGAATGTTGCCACGCATGATGGAGGCGAGATACTGGCGGCCAAATTTATTTAATGTGA
TTTCAATATCTTGTTTGAAATCTAAGGATTCAAACGCATCGGCGATTTCCCTTTTCGCTGAGGTTTCCATGACGGCCGAG
AAGATCTCTTCCTTGGAGCTGAAATAGTTATAGAGCGTCGATTTTGACCCACCGACACGGCTGGCAATTTCTGACATTGA
TGTGTTGTTAAAACCGAGCTCAATAAAGGCTTTGGTGGCAACGTCCAGTATGGTTTGTCGCTTTGTTTCACTCTTAACCC
GCATACGCTTCTCTTCTCTCTTCGTCCATCCCGCAAGTTTCGCTTGACTGTGAAGTTATGTCAATTTATAACAAAACCGT
ACAGTACGGTACAAAAAGGATGTATCTTGAAAATTAATAACTTACATTTACGCCGCACTCTGTTACCTCCAGGCACCCGG
TTAACTCTTCTTACTGTAATGCTCCTGCTGGCGGGGTGTTCCACCGCGCCGGACAGTCGACTCGGCCATATAAAAGGCGC
CGGGGAGCTGGCCTCTTCGCAGTCGTTGACTACCGCAAAAGAGGGGCAGTGGCCCGATACCCAGTGGTGGCTGCGCTATC
ACGACAGCCAACTGGACAGCCTGATGACCAACGCGCTGGCTTCGGCACCCACGCTAAAAGTGGCGGAAGCCCGCCTGCGT
AATGCGGCGGGTATTGCCGAACAGATTGGTGCGATACGCTCCGTTCAGCTCGGCGCGGCGGCATCGGCCTCGAAAGACAA
AGTCAGTTACGCTTACCAATCCTATATGCCGCCACACGGCTGGAACGATTACGGTACGGTGACGGCAAATCTCAGCTTCA
GCCTCGATTTCTGGGGGAAAAACCGTGCGGCGGTGGCAGCGGCCACCTCAGACTACGCGGCCGCAGAAGCGGAAATGCAG
TCGGCAAAACTGCTGATTCAGACCTCGCTGGTACAGGCATATGCGGAACTGGCTCGCTTGTATCTGAACCGGGACACTAC
GCAAAACGCGCTGGAAATCCGCAGCAAAACCGTGGAGTTGATGGCCGAGCGTAACAGCAACGGCCTGGAAACCGACGGAG
TCGTCAGGCAAATGCAGGCACTGAAAGAGCGGGCAGAAGCGGAGCTGATTGCCGCCGATGAATCTATTCAGTTGCAGAAA
AACGCCATTGCCGCCCTGCTCGGTGACGGCCCGGACCGCGCCTTGTCCATTCAGCGTCCCGCGATTCACCTTGATGAATC
ATTCAACCTGCCTGCCAGTACCGGCATCAATATCATCGGCCACCGCCCGGATATCAGCGCCGCGCGCTGGCGCGTGGAGG
CAGCCGCCAAACGTATTCATGTCGCTAAAGCGGCGTACTATCCCGATATCAGTATTACCGGGTTTATTGGTTATCAGTCC
TTTGGTCTCAATAACTTAACCCGTTCAGGTAATGATGCGGGCAGCATCGGCCCGGCGCTGTATCTGCCGATCTTTACCGG
CGGGCGGCTCTCCGGGCAGTTAACGTCGGCGGAGGCGAATTACGAAGAGTCGGTAGCGACCTACAACAATACGCTGACGC
TGGCCTTGCACGATGTCGCCAATGTGGTGACCCGTTCGAAAGCGTTAAAAGAACGTCTGGCGAAGACCGAAAGCGCCTTT
GATAACGCACGGGCGGCGTATGACATCGCCGATAAGCGCTATCGCGGTGGTCTGGCGACCTATCTGGATGTCCTGACAAC
GGAAGACGCCATGCTGGATACCCAGCGCGCGCTGGTGAATTTGCAATCTCAGGCATTTTCTCTCGACGTTTCATTGATCC
ACGCGCTGGGCGGTGGGTTTGTCGCATCCAAATCCTAATTTGAATGGCAGGAAGTTTTTCTATGGCACAGGCAAAAATCG
CGGCGACTGACGACAACTTTGATGCGTCGCGCGCCACATCATCACGTAAAAAGGGCTTTATGGGGCTGGCGGCGGCAATT
GTGATTGCCGCTGTGGGATATGGCCTCTGGTACTACTTTGTTGGCTCGCGCTATGTCTCCACCGACAACGCCTACAGCGC
CGCCGAAGTGGCTGAGGTTACGCCGTCGGTTACCGGGATTGTGCAAACCGTCAACGTCGTCGATACCCAGGCGGTGAAGC
AGGGGGATGTACTGGTGCAACTGGACGACACCGACGCCCGTCTGGCGCTGGCGCAGGCTGAGGCTAATCTGGGGCAATCG
CGCCGCCGGGTCAGCAGCTATATGGCGACCGACGAAGGCCTTGCCGCACAAGTGAAGGCACGTGAAGCCGATGAAACCCA
GGCACAGGCCCGGCTTGTTGCCGCACAGTCAGATTTCACCAAAGCACAGGTGGACTTAAAACGGCGTGAGGCACTGGCAA
AATCCGGGGCGGTTTCCGGCGAGGAACTGACCAACGCGCGTAACGCGATGGCGCAGGCCGAGTCCAGCCTCAATGTCGCC
AAAGCGGCTGCGGCGCAGGCCACAGCTAACCGCTTGTCCACCATCGGGGCGAAAAAAGCCAATGCCGCGCTGACCATCAA
TGCTACCGTCGAAACCAACCCGGAAGTGATGCTGGCAAAGGCGAAGGTTGAACAGGCGCAGGTGGACCTGGCGCGTACTG
TCATTAAAGCGCCTGTGGATGGCGTTATTGCTCGCCGTCAGGTGCAGGTCGGCCAGCGCTTACAGAACGGCGAACGGCTG
ATGAGCGTGGTGCCGCTGCATGATGTTCACGTGGATGCCAACTTCAAAGAGGTGGAGCTACGCCATGTGAAAATTGGTCA
GCCGGTGGAAGTGACCGCCGATATCTATGGCGACAAAGTGGTGTATCACGGCGTGGTGAGCGGCGTGTCCGGCGGTACCG
GCTCGGCGTTTTCCATGATACCGGCGCAAAACGCTACCGGTAACTGGATCAAGGTGGTTCAGCGTCTGCCGCTGCGTATC
ACGCTGGATAAGAACGAGCTGGCAAAACACCCGCTGCAGGTTGGTTTGTCGATGATTGCCACTATCGATACCCGCAAAAT
CAAAAAACTGAACACGTCTGACAGCGAAGGGCTGGCGACGGCTCGTCAGGATTAAGGCGCCAGAATGAGTGACACTTCGC
AAAAGACATTCCCGCAGCCGCTGACGGGCGGGGCGTTGGTGCTTGGGACGCTCTGCCTGGCGATGGCCAATTTTCTGGCT
ATCCTGGACACCACCATCGCCAACGTTTCGGTGTCGAACATCGCCGGTAGTCTGGGCACGTCGACCAGCCAGGGCACTTA
CGTTATTACCTCCTACGCGGTAGCGGAGGCGATCTCGGTCCCGCTCACCGGCTGGCTGGCCTCACGGTTTGGCGCACTGC
GGGTATTTGTTATCTGCCTGCTGATGTTTGGCGTCTTCTCTACTCTGTGCGGCATGGCGAGCAGTATGAATATGCTGGTG
CTGTTCCGCGTCTTTCTGGGCTTCTCCGGCGGCCCGCTGATGCCACTGTCTCAGACGCTAATGATGCGAATCTTCCCCAG
AAACAAAGGTCATGTGGCCATTGGCATCTGGAGTATGACCACGCTGGTTGCGCCCATCATGGGGCCGATTCTTGGCGGTG
TCATTTGCGACCAGTTTAGCTGGCACTACATCTTTATCTGCAAGACGCCGTTCGCCATCGTGGCGGGGCTGATGTGTTGG
AAGATGTTGCAACGCTATGAAACGCAAACCGCGAAATCATCTATCGACGTGGTGGGGCTGGTTCTGCTGGTGGTATGGGT
GTCGGCCCTGCAGATCATGCTCGATGAAGGTAAAGACCATGACTGGTTTGCCTCGACCCGCATTATCGTGCTGGCCATTA
TCGCGCTGATTGGCTTTATCTCGTTCCTGATTTGGGAACTGACGGAGCGTAACCCGGTGGTCGATCTGAAAGTCTTCCGC
CATCGGGGGTTCACAACCAGCATGGTGACGCTGTCGCTGGCGTTTGGCGCGTTCTTTGGCATTACCGTACTTACGCCGTT
ATGGCTGCAAATTTATATGGGCTACACCGCCACCATTGCAGGCTATTCGACGGCGACAATGGGGGTGCTGGCGGTATTCC
TCGCGCCGCTGATCGCCAACCTGGCAACCAAAATGGACCCGCGTCCGCTGGTCTTTGCCGGGGTACTGTGGCTGGGATTG
TGGACGCTATTTCGCAGCCAGGCGGACATGAGCATGACCTTCTCACAGATCAGTTTGCCAATGCTGTTCCAGGGGATTGG
TATGCCGCTGTTCTTCGTGCCGCTTACCGCCATTGCACTGGGGTGCGTGCTGGATCGCGAGATGGATTCCGCCGCCGGGC
TGATGAATTTTATCCGTACTCTTTCGGGCGCGTTTGCCACCTCGATGGTCAACACCTCGTGGGAAAACCGGACCCGCTAC
GTACATGCGGAACTGGCGGGGTTGACAGACAGAGGCGCGGTCGCGACCCAGGCAATGACCAACAGTGGAATGCAGATGGG
GGAAGTGCGTGGTTCGATTGACTGGCTATTGCAGGGGCAGAGCGTAATGGTCGCAACGAATCAAATCTTTATGGCAATTG
CGGTGATTTTCGTCGTGGCCGCAATGATTATCTGGCTCGCGCCAAAACCGAAAAAAGTGGATATCTCCGCGGTTCATTGA
GGGCTCTGTTCATTTCGCCCTACGCTCTGATAAGGTTTCTTGCGGATTATCAGAGCGTTTTTTATTTTCCCCCTTACTAA
AACCCCCCAATCAACCACCGCAACGCGTAAGAAAACAGCAACCGGCGCATTACAACAACGTGCTAATTTTAAAAGGGTTC
ATTTAGGCGCGCTTTGTGATGCAAACGCAGGTAGGGAGATAACGATGTTTTTTATCTGGATGTTGTTACCGGCACTCTAT
ATTGGTTCTCGTTTTATCTGGTGGCTTCCACTGTCTCCTGTTCTCCGCTTTGGCCTGTTCCTTGTGCTGGTGGGTATTTG
TGAGTTCCGATTTTTTAGCCGCTGGCTGTGGGGGAGTTCATTTTCACCAGAATGGCCGCGCCCGGTTGTGATGCTGGCTG
GTGGATTGTTCGGCGCCGTGGTGCTGTTCGCCAGTTTCCTTCTGCTGCGCGATACGCTTGCTTTACTTGTCGGGCTGCTG
ACCCGTAAAACCCTCCCCGGCTTGCCCATCACGCTGCCTCTGCTGGTCCTGTCTGTGGTGCTGGCAGGGATTGGCGTTTG
GCAGGCCACACGCGTGCCTGGCGTTCGTACCGTCCATGTGACGATTCCCGGACTGCCGCCTGCTTTTGATGGCTACCGGC
TGGTACAACTGGCTGATATTCATGCCACGCGCCTGTTGCCCCGCCAGTGGGTGCAGCAGATTGTTGCCAGAACCAACGCC
CTGCAGCCGGATCTCATTGCGATTACCGGCGATATGTCAGACGGTTCCGTAGAGGATCGCCTGCCAGACGTCGAACCGCT
GACACAACTGCGGGCGGCGGATGGCGTCTATGCCATCACCGGCAATCATGAATACTATTTCGACTATGCAAGCTGGGTGC
CTGCCTGGCAGACGCTGAGCATTCCCTTTTTGACCAACCAGCATGTACGTATTGTGCGCGGTGACGCCTCGTTTGTGTTG
GCCGGCGTGCCGGATAAAGTGGCGGAAAATTACGGTTTTGATGGGCCGGACCTGAAACGTGCGCTGGAAGGCACTCGCCC
CGATGACACCGTGATCCTGCTCGACCACCGGCCAGGTACCGCCGATGATAACGCCGCCGCGGGGGTGAAGTTGCAGCTCT
CCGGTCACACTCACGGTGGGATGGTGTTGGGGCTTGACCAACTGGTGAAACCCCTCAATAACGGCTATATCTCCGGTCGT
TACGCGGTCGGCCCAATGACGCTGTATGTCAGTAACGGTGCCGGGCTGTGGAACGGTTTTCCGCTACGGCTTGGCCGACC
TTCTGAAATTACCGAGCTAATTCTGCACTCAGCGGCATCCACGGCGCGTTGAAATGAAGGCAGTCGTGTGGCGGCGGCTT
GCCGCTATCACTCTTGATAACGCTGTAGTGGGTTATCCCTTTTTGGCCCGCAGCGTAGCAACTGCCTGCACGCACTGCTC
CACCACGTTATCGACCTCATGGTTGATGTCTATGCGCATGACGTCATCTTCTTGCCGTTCCGGGCGTTCCAGCGCGGCGA
ACTGACTTTTCAGTAATTCAACCGGCATAAAGTGCCCCTGCCGTTTCGCCATCCTCGCCAGAATGGTTTCATAATCGCCG
TCCAGCCACAGAAAATGCACATTTGGACTGCCTTTACGCAGAATATCGCGGTAGCGTTTTTTTAATGCCGAACAAACAAT
TAAACCGGTTTCATTCTTTTTATACAGACTATAAGACGCGTCATTTAATCGTTCCAGCCATGGCAATCTGTCTTCATCGG
TTAAGGGAATGCTGGCTGACATTTTATCGATATTCTTTGCCGGATGGAGATCGTCCCCATCAATAAATTTCGCACCAAGT
ACGGCGGCGGCTTTGGCTCCAATCAGTGTTTTTCCGCTTCCCGATACCCCCATTAAAATATAACTCTCACCGCGCATTTA
ATTACTCCTGTCTCATTTTGATGACGCGGATATTACCGTGCAAATAGCGATGCGTTTATGTTTTTCTGCACATGAAAAGC
AGAATTATAAAGCGCGTCACGTTATGCGTAACATTGCAGTGTAACAATTTTTGAGCGTGATATTCGTCACAATTCAGGTC
AGGGAAAACCGTTTAAATGCCCACCAGGCCACGTCCTGACCAGAGAGGAAACATGAAGATTAAAACTCAATCCTGCGTTG
TAGCGGGAAAGCAAACTGTTGACGTTACCGACCAGGAAATTGAATGGAATAATAAGGGTACATTGGTACAAATAACCCGT
GGGGGGATTTGTGGATCCGATTTACATTATTATCAGGAAGGCAAGGTCGGTAATTTTTCTGTTAAAGCACCGATGGTGTT
AGGCCATGAAGTTATTGGCAAAATTGTTCATTCAGATTCAGAAAAATTACAGGAAGGCCAGACTATTGCGGTAAATCCAT
CGAAACCTTGTGGTCATTGTAAATATTGCCTGGCGAAAGAAGAAAATCAGTGTACGGAAATGCGTTTCTTTGGTAGCGCC
ATGTATTTCCCGCATGTTGACGGTGGTTTTACCCGCTTTAAAGTGGTGGATACCGCGCAATGCGTTCCTTTCTCCAGTAA
TGCCGATGCCAAAATCATGGCTTTTGCCGAACCGCTGGCGGTTGCTATTCACGCTGCTCATCAGGCCGGTGACTTACAAG
GCAAACGTGTCTTTATCTCAGGCGTAGGTCCGATTGGCTGCCTGATTGTCAGCGCGGTGAAAACGCTGGGCGCGGCAGAA
ATCGTCTGCGCGGATATCAGCCCTCGCTCGCTGGAACTGGCGCAAAAAATGGGGGCCGACACGCTCCTCGATCCGCGTAG
CGCCGATCTGACGCCGTGGAAAGCGGAAAAAGGTTACTTCGATGTCAGCTTCGAAGTGTCGGGGAATCCGACATCCATTA
CCACTTGCCTGGAAGTGACGCGCGCCAGAGGGGCGATGGTTCAGGTAGGGATGGGCGGCGCGGTAGCGGATTTCCCGATG
ATGATGCTCATCGCCAAAGAGATTGCCCTGAAAGGCTCCTTCCGTTTCACCACTGAATTTAATACCGCTGTCTCCTGGCT
GGCGAATGGCGTGGTGGATCCCCTGCCGTTATTAAGCGGCGAATACCCCTTCACCGAGCTGGAGCAGGCGCTGAAATTCG
CGGGCGATAAAACCCAGGCCGCCAAAGTTCAACTCGTTTTTTAATGCATCGTGATAAGGAATAAGACCATGAACGACCTT
TTTTCACTGGCGGGCAAGAATGTCCTGATTACCGGTTCCGCACAGGGTATTGGCTACTTATTAGCAACCGGCCTTGGGAA
ATACGGCGCACAAATCATCGTTAACGATATAAATCAGGAGCGTGCTGATGCCGCTGTTGAAAAACTGCGCGCAGCGGATA
TCCGCGCTGTGGCCGCCCCGTTTAACGTGACCAAAAAAGCAGAAATCGATGCCGCTATTGCACGTATCGAAGAACAAACC
GGGCCGATTGATGTTCTGGTCAATAATGCCGGTATCCAGCGCCGCCACCCGTTTAATGACTTCCCGGAACAAGAGTGGAA
TGACGTGATCGCGGTTAACCAGACGGCGGTTTTCCTGGTATCGCAAGCGGTCACCCGTCGCATGGTTGAGCGTCAGGCCG
GGAAAGTGATCAACATCTGTTCCATGCAGAGTGAACTGGGACGCGACACCATCACGCCGTACGCCGCTTCCAAAGGCGCG
GTAAAAATGCTGACCCGTGGTATGTGCGTTGAGCTGGCACGACACAACATTCAGGTGAATGGTATTGCTCCGGGTTATTT
CAAAACCGAGATGACCAAAGCGCTGGTCGAAGATGAAGCCTTCACCGGCTGGCTCTGCAAACGTACGCCTGCTGCGCGTT
GGGGTAACCCGGAAGAGCTGATTGGCGCTGCGGTGTTCCTCTCCTCTAAAGCCTCTGATTTTGTTAACGGTCATCTTCTG
TTCGTTGACGGCGGCATGCTGGTCGCTGTGTGACTCGTTAGTACTAAGATGCAGCGCTGCGGCGCTGCTGGTTCGGCACA
TAACAAGAGACAAGATTATGCCATTACTGATTATCGCGGCAGGCGTAGCGCTGCTGCTGGTCTTAATGATTGGTTTTAAA
GTTAATGGGTTTATCGCCCTGGTGCTGGTTGCCGCCGTTGTGGGATTTGCCGAAGGTATGGATGCGCAGGCCGTGCTGCA
CTCCATTCAGGGGGGAATTGGCGGAACGTTAGGCGGCCTGGCGATGATTCTTGGCTTTGGCGCCATGCTGGGGAAGCTGA
TTTCTGACACCGGTGCCGCTCAGCGTATTGCCACGACGCTGATTGCGACATTCGGTAAAGAGCGGGTGCAATGGGCGCTG
GTGATTACCGGTCTGGTCGTGGGGCTGGCGATGTTTTTCGAAGTGGGCTTTGTCCTGCTGTTGCCGCTGGTGTTTACCGT
GGTAGCGTCGTCTGGTCTGCCGCTGCTCTATGTCGGTGTACCTATGGTGACCGCGCTGTCCGTTACCCACTGTTTTCTGC
CGCCGCATCCGGGGCCGACCGCTATCGCCACCATTTTTGAGGCCAATCTGGGGACAACCCTGCTGTATGGCATGATCATC
ACTATTCCGACGGTGATTGTCGCCGGGCCGCTGTTTTCGAAACTGCTGACGCGTTTTGAAAAAGCGCCGCCGGAGGGGTT
ATTCAACCCGCATATTTTTGCCGATCATGAAATGCCGGGCTTCTGGAACAGTATTTTCGCGGCGGTAATGCCCGTGATCC
TGATGGCAATTGCCGCGGTTTGTGAAATTACTCTGCCAAAAGGTAATAGCGCGCGTCTCTTCTTTGAGTTTGTCGGTAAC
CCGGCGGTGGCCCTGTTTATCGCCATCGTGATCGCCATTTTCACTCTCGGGTTGCGCAATGGCCGTAATCTCGAAAAAGT
GATGGAAATGGTCGGCGCCTCCATCGGTGCTATCGCAATGATTGTCTTCATTATTGCGGGCGGTGGGGCGTTCAAACAGG
TGCTGGTTGATAGCGGAGTAGGCAAATACATCTCACAATTGATGACGGGCACAACCCTCTCGCCGCTGCTGATGTGCTGG
ACCGTTGCCGCCGTGCTGCGTATCGCGCTGGGCTCTGCCACCGTGGCGGCCATCACGACCGCTGGCGTTGTGCTGCCAAT
AATCAATGTCACCCATGCCGATCCGGCGCTGATGGTGCTGGCTACCGGAGCGGGCAGTGTAATTGCGTCACACGTCAACG
ATCCTGGATTCTGGCTGTTCAAAGGCTACTTTAATCTCAGCGTTGGTGAGACACTGCGTACATGGACAGTAATGGAAACG
CTAATTTCGTTTATGGGTTTACTGGGTGTGCTGACGCTTAACGCCATCCTGCATTAACTTCATTTTTCGCCATGACGGTA
TTCCCGGGGGAAGTGGATAAACCGCTTCCCCTGGGGAGGGAGAGACGATGAGAAATCACAGAATTTCACTTCAGGATATC
GCCACGCTGGCGGGGGTCACCAAAATGACCGTCAGCCGCTATATCCGCTCGCCTAAAACCGTATCCAGGGCCACCGGCGA
GCGCATCGCGATGATCATGGAAGAGATCAACTACATACCCAATCGTGCGCCCGGCATGTTGCTCAATGCGCAAAGCTATA
CGCTGGGTGTGCTGATCCCCTCGTTCCAGAATCAGTTGTTTGCTGACATTCTCGCGGGCATTGAGTCTGTGACATCTGAC
CATAATTATCAGACACTTATCGCTAACTATAATTACAACAAAGAGTCCGAAGAGGAGTCGGTGATCAATCTGCTCTCCTA
CAATATCGACGGCATTATTCTTTCCGAAAAGCACCATACCGTTCGTACCGTTAAGTTTCTGCGCTCCGCCAAAATCCCGA
TTGTTGAACTGATGGATGTGCAGGGCGCCAAAATGGATATGGAAGTGGGGTTTGATAATCGTCAGGCCGCCTTTGACATG
GTGAGCACCATGCTGGCTAAGCGTCAGCGGCGTAAAATTATCTATCTGGGTTCGAAAGACGATATGCGTGATGAGCAGCG
CTTTTGCGGTTATTGCGATGCCATGAATCAGCATCAACTGGAGGCTTACCGTATCAACCCCCGCGCGAGCTCGTCTATCT
ACCTTGGGTCGCAGCTTATGGCCGAAGCCTTTAAAACCCACCCGGATCTGGATGGCGTTTTTTGCACGAATGACGATATT
GCGATGGGCGCGCTGTTTTACTGCCGCGAGCACGACCTTGCCGTCCCGGAGCGCATTTCCATCGCCGGTTTTCATGGCCT
GGAAATGGGGAAACAGATGATCCCAAGCCTGGCGAGCGTGATCACGCCGCGCTTCGATATCGGCAGAATGGCAGCACAGA
TGTTATTGAATAAATTAAAAAATGACGCGCTCAACCACAACACTGTCGATTTGGGTTATCAAATCTATCAGGGAAAGACC
CTCTGATTTCCTCAGCGCCCTCAATGAACCTCCTCCCGGGTAAAAAAAATTTCATGCAAATTTCTGTGAAGTGTTAAGCA
GGCTTTACCGATATATGAAGCATGAGTTAATTGGGTTATTTGCCACAGGGCGATTGCCCGAGCGGGGAAACATGAGCACA
CGTAAAAAACTCACAGCCAGAACACTCATGCTGGCGTCTATTTTTGTCACCATCACCACCGGGTTCTTGGTCACCATTGG
CCTGTTGCTCTGGCAATCTATGGGCCAGCAAGAAGCGGTCGCCAAAAGACATCTCCAGCAAATTGCGCTCACTGAATCAT
TACGTGTTCAGCAACAGCTCGACTCTGCGCTGAACGCCGCGCGCGATTTAGGCAACAGCGCCTGGGCATTACATCAGGCC
GGGCTGACAGAACGGCGTGGCCTGGACCAGCTATTGGCCGATTATCTGCATCAGCACCCTGATTTTTTGTCGATGTCACT
GGCCTTTGAAGCCAATACGTTTGACGGCAAAGACGCGGAGTTTGCGGGAAAAGCGGATCAGGATCCGGCTGGCCGCTACG
CCCGCTATGTTGACCGTGATAACAGTGGTAACCCGGCGCTACACAACCTGGTGGATTATGAAACACCGGGCAGCGGCGAC
TACTACCTTTTGCCGCGTCAGCGCCAGAAAGAGGTGATTATCGAGCCGTACATCTACCCCTATAACGGTGTGGATGTGAT
GCTGACCTCCATCGCGGCGCCGATTATCCGCGACGGTAAGTTTCAGGGCTCTGTGACTTCGGATTTCTCGCTGGAAACGC
TGCAAAAAATGATTGGCGCCATCAAGCCGTGGGAGGGGACGGGTTACGCGCTGTTGCTCTCAGCGGATAACAAAGTGGTT
TCCAGCCCTGATAAGGCGGCAACGGGTAAACCCTGGACGGGGACAATCGGCGCGGAAGCGGTGGTGCGCACCGACGATGC
CCTGCTAAAAGAACCGGCGTTTGTGACCTGGCGCACCATCGACATTGGTAACAGTCAGACACCATGGAAGCTGGCGATTG
TGACGCCAGTCAGCGTCGTCATGGCCGAAGCGTGGCACTACCTGCGTAACGCCATCTTGCTGATGATCCTGAGTATTATC
ATTGTCAGCGTGGTGGTAGCGATGGTGTTTACCCGCAAGGTTGCGCGCCCGGTAGGCGGCGAGCCGACGGAAGCCTCAGA
GATTGCGCTGTCCGTGGCGCAAGGGGATTTGAGTCATCAGATTGCGGTACGTAACGGCGATAGCAGCAGCATCTTTTATG
CCCTGCACACCATGCAAGCCCAGCTCCGGCGTATTGTGGGCAGCATCAGCGATGCCAGCCATTCCGTGCGGGCGGGAAGC
AGTGAAATCGCGGCAGGCAACCTCGATTTAGCTTCGCGGACCGAAGAGCAGGCGGCGGCGATTGTGCAGACGGCGGCGAG
CATGGAGCAGATTTCCGTGACCGTCAAAAACAACGCGGAGAATGCGCACAAGGCAACATCACTGACGCAGAACGCGGCGC
AAATTGCCGGGCAGGGTGAATCGCTGGTGGCACAAGTGGTGGATATCATCGGCAAGATTGATGAGAGCGCCGGCAAGATT
GGCGATATTAACAGCATCATCGACAGCATCGCTTTTCAGACCAATATTCTGGCATTGAACGCGGCGGTTGAAGCGGCCCG
CGCCGGTGAGCAGGGCAGAGGCTTCGCGGTGGTGGCCGGTGAAGTGCGCAGCCTTGCACAGCGCAGCGCCAGTGCGGCCA
AAGAGATTTCAGCGCTGATTGAGGAGTCGTCCGGGCGCGTCAGTAAAGGGGTTACGCTGGTGAATGAGACGGGGGCGATG
ATGAAGCAAATCATTACCTCGGTTTCCAGTGTGCATCAGGTGATTGCCGAGATTGTGCAGGCGCTGGATGAGCAAACGAA
AGGCGTGAGTCAGGTGAGCGAGGCGGTCAATCAGATGGATAGCGCCACCCAGCAGAATGCGTCTCTGGTGCAGCAGATCT
CTGCGGCGGCCATGTCGCTGGAGGAGCAGGCGAAGAGTCTGGAGGAGACGCTGGCGTTTTTCTCGGATGCGCGGAAAAGC
TATTCGTAATGAGTGGGTTATGATTTTGTCCCCGGTGGCGCTGCGCTAACCGGGGCTACCAATCGAAGATACTGTGAACG
TCTTCAATTTTTTTAGCCATGGCTGATTCGTTTTCCCGCATGATAACCATAGCGACATCTTTGTGACGCCGCGGGGATTG
TAAAGGGGAACGGAACCCTCCACCTGAGCCGCATATTCCCCTCACCCCAACCCTCTCCCCGGAGGAGAGGGATAAAACCG
GCCGTAGCCCGGACAAGGCGCTTGCGCCGCCATCCGGGAATTGCTCCCGGTATGGAGTATGTCAAACCCCTTCCACTCCA
TATTCCTTCATCTTACGCCACAGCGTTGTCGGGCTTATCCCCAACATCACCGCGGCTTGTGATTTATCGCCGCCGGTACG
TTTCATCACCGCACCAATCAGCTTCTGCTCCTGCTTTTTCAGCAAATCCACGTCACCGGGCTGCGGGACGATATCTTCAT
CATCAACAGACACTGACATATGGCATAGCGACTGCAGCGCATCGACATCCACAACGTGCATATCAAACAATACAATCAAC
CGTAAAATCACCGCCTGTAACTCCCGGATATTGCCAGGCCACGCGTAGCTGTTGAGAAAATCCACCGCTTCATCAGTGAA
GCTCAGTGCTTTGTTATGTTTTGCCAGCAGGTCTTCAATAATTAGCATCACATCGCCGGTTCGCTCTCTGAGTGCAGGCA
ACTGTAGCGTAAGGACATTAATGCGATACCAGAGGTCCTGGCGAAACTCACCGGCTGCCACCTGTGCGCCCAACTCTTTA
TTACTGGCGGTAATTAAGCGGAACCTGGCGCTGATGAGGGAGTCGCCGCCCACCCGACTGAACCGCTTTTCCTGTAAAAT
GCGCAGTAGCTTGATTTGCACCGGGAGCGGCGCTTCGCTGATTTCGTCAATAAAGACAGTGCCATTCATCGCCATCTCGA
AAATACCCGGCTTACCGCCCCGACGCGCATTGGTGAAGGCGCCATCGGCATAGCCAAACAGCTCGCTCTCTAACAGACTT
TCAGGAATGGCGGCACAGTTAATGGCAATAAAGGGTTCAGCGCTACGTGGACTGGCGTGATGAATACTCTGGGCAAACAG
CTCCTTACCGGTGCCGGTATCTCCCAGAATATTAATGGGAAGATCGTGAGCGGCGTAGATTTTGGCCCGTGCTATCGCGG
CTTCCATCACCGGGGATTGCCCGATAATGTCGGCAAATGAATACGTGGTGGTAAAGCCTTTGTGGTCACTCTTTTTGCTG
GTGCGGGAAGAGGACCAGCCGTTATGTTCCTGCTTGCTACCAGTGATGACGGTATAAAAGCCGTGCTTATTGGAAAAGTG
CTTCGCCGCAATATTGACCGTCTCGCCGTCAATCTCGATAGCATGCTCTTTGATATCTATTTCATTGATGATGCTGCCAT
AAATGCTTTTGAAGGCCTCTTTTTTAAAGATTTTATCCCCAATATTGCACTGAAATAACGCAAAGCCACGGGCATTGATA
TGGATAATTTCCCCTGACTGGTCCAGACACATAATGCCCTCATGCGACTGATTAAGCGCAGACCAGGACATGGTTAACTT
CATGTTTTCATTGTTAATGTACTTCAACAGGCTTTCAGCGACATCCAGCGCCTGTTCAATAGAAATATTATCGGTATCGC
CCATGATGACATTCAAATCATACTTCTTCGCCATCTCTGCGACGGTCAGGCCGCCAATTACTAACTGGTAATCGTTATCC
GCCAGGTTTTTTACGACATTCTCGATATCATAGTGGTTGTAAACCTGACAGATTTTGAAGTCTTCGTTCGTCATATTTTG
ATAACGACGCAGGACATTACAGAACTGCGGAAAGCCTACGGCGGCAATCTTCTGCGATTTTTTCCGCGCCTCCTGCAGAA
TGCGATAAATACCGTGCAGCTCGTGGGTGATTTCGATAACCGGAATAGAAAGACTGTTGCGTAATAACGCTGCCGTACCG
CCCCGGCTAATGATGATTTTGGTGCCACCCGCAACAAGCTGCTGCGCTTTTTCCACCACGTCAAAATAGTGAAACTCGTA
AACGGGGATGTCGATCTTTCTTTCGATAAGCACGTTGGATATGCGCTGGGTGATAGTTTTTGACACCGAGAAAATCGCAA
TTTCGTTATTTTTCATTGGTTATCCAGAGTGATCGATTTATGCGGGAGTCATCATATCCTCACGCTCTTCACGCCACAAA
GCGCTGCCTGGCAAAACGAAAAAAGCCTGCGCATTTGCGGTGCGCAGGCAAAAGACAGACACACTGCCTTCTCTTTTAAA
AACGCTGTCGGCGATAGACTATTTGCCCATTACTGATGGTGGCGCAGTTATCGATATAACGGTCACCTTCCAGTTGTGTG
CCTTTGGTATCTTCAAACACGATCTTTTCTTTACGCAATTTCACGATGGCGATATCGGCAAAGGCCCCTGGCGCAAGCGT
GCCGATCTGCCCTTCCATTTTCATCAGGCGTGCGGGGGTGCGGGTCACCGCGCGAACCACATCGAAGAACGACATCCCCA
TGTTGAGATATTTCGACATAATAAACAGCAGGCTGAATACCTTGTCCGTGCGCAGGCTATTACGTAGCGTCAGGTCGGTA
CTAATGATATCCGGGTTAAAGCCCTGTTCCATGGCGTTGCGGGCTACCGTGAAGTCAAAATGGGCCACGCCGTTAGAACA
GTCGAAAATCACGCCGCGTGCTTTGGCCTCCTTGATGGCAGGGAACACCTCTCCGCTTTCCTTGAGGATGGCATTACCCG
TGCCGTGGAAACAGTGGGCATAAATATCATCGGTCTGGAAATGGCCGATCAGCTCATCGGCGGGCAACCGGGAGTCGGTC
ACATGGACACAGAGGGTTGTTTTAAGCTCTCGTGCCAGCGCCACGGCGGCATAAAATGGATCGCTACTAAAATTGCGCCC
GGTCGCGATATCCTGGCTGTAACGCAGTTTTAATCCAAGAATGTTGTCGCGGTTCTCATTCAGCGTCTGGCTGATTTTCT
CGACGTTGTAGTTCGCCGGGTTGGTATTTTCCAGATACCCCGTCGGCCCACCACCCAGCGTGGAGAGCCCTACATTCACC
ACGTTCAGGTAGCTTTTGATGCGCGTCTGCGCCGTATGAATGACGCTGTTGCGAAACAGTTTATAGTTAACCCAGCCGCT
ACTCCCGGCGTCCACCACACTGGTTACGCCGTTGGGCAGGCAGAGCACATCCGGGTTAACGCTGATGGCGGTGCCGCCAT
GAAAAACGTGGGCATGGAAATCAATCAGCCCAGGAAGAACAATACAGCCTGCCGCATCGATGACGGTTTCCGCCTGGCTG
TCGGCAGTATGCAAATCCACAATACGATTGCCGACAATACCGATGTTCTGGTTGATGTAACTGCCGCTATCCAGGTCAGC
CACCAGACCATTTTTAATCAGAATATCCAATTTCATTTCGCGCGCTCCTTAATCAGATACCGATCATTTTCCAGTAAGGA
ATACCAATCAGGAAGAAGACCAGGACGTTAACCAGCACCATGATGGTGCCGAGTAGCCAGAAGGTTTTTTGCGGAACATA
GCCGCTGGAAAAGGTAAACACCCCCGCACCGTTGCCGTAGTGAGTGAGCAGCGCCCCGTACCCCGCAGAGAAGGCCAGGG
ACAGCGCGACATACATCGGATGTGCCTGAGTGGTCATCCCAAGGGTAAAGAGCACCGGATAGAACGACACAACGAAGGCG
CTGTTCGACACGAAGAAGTAACGTACCGCGAGGCTGATAAACACCAGCACACCCAGGGCACTTATTTCACTCAGTTGTGA
CAGGTCGAGGTAGTTTTTGATCACATCCACCAGGTAGACGTAGAAACCGCCTTTGGAGAGCGCGACCGCACACCCGTAAA
ACGCGCCGTACCAGACGAAGGTCTGCCAGGCCGATTTTTCGCTGACCACATCGTTCCAGCTCAATACGCCGAACAGCAAC
AAGCAGGCGAGGAAGGCGAGACCGACTGGAATAAACTCAATCCCGGTAAGGGAGCCGGTCATCCAGCCGATAATGCCCAG
CAAAAAGAAGACGATCAGTAGCTTCTCTTCGCGCTTGACCGGGCCGAGCTCCTGCAACCCTTTGGTCGCGATTTCGTTAA
CGTTGGTAATGGTTTTCAGCTCAGGCGCATAGAGCTTATAGAGGATCCAGGGCGCGGCTAACAGCACAATGCCCGCCGGT
ACGATGGCGGCTTTGAACCACACCATCCACTCGAGATTGACGTGCATTATCTCGTTTGCAAGCGAGACGGTAATGGAGTT
GGTCGCCATCCCGGTCAGAAACAGGCTGGAGGTACCCATCGACACCACATACATCAGGATCGTGAGATAGGCACCAATCT
TGCGGCTGCCATCATCCGGCTTTGAACCCAGCGCTTCGGCGATATTACGGAAAATGGGGTAGGTGATGCCGCCGGAACGC
GACATGTTCGAGCCGGTTGCCGGAGCGAGCACGGTGTCTGTCACCATCATCAGGTAGCCCAGCGTCAGGGTATTTTTGCC
ATAGCGCTGAAGCAGCAGGTAGGCGATACGTTTGCCTAACCCTGTGATCACGAAAGCCTTACAGATAATAAAAGCGCTGA
TGATAAACCACACCATCGGGCTACCGAATCCGGCGAACAGCGGGCCTGGTTCAATCACCAGCGAGGCGAAACCGAGGATG
ATGAGCATGATGACAGCGTCGGTAAACGGGCGCAGGACCAGCCCGCACAGCATCGCCAGATAGATACCGACCATTTCCCA
GGTCTGGGCAGAAACGCCTTCCGGGTGAGGAATAACCCAAAACAGAATGGGAAAAAAGATAATGGGTAAGAGTTTAAGAT
AAAGCATTTTACATTACCTGTATTTAATAGCCGCACGCCGTCATACGACGTGCAGCATTTCATTATTTGCACGAATTAGC
GGTAGACGTCGTCAATAAACTCAACGCCTTTTTCGTCTAATGATTTTCTTACCCATGCGCGGTTAGCGGTGCCGTTCTTC
GCCGCTTCCACTTTGCCCGCATCAAATTTGGCGTAGTCGGTGGCTTTGTTGAGCAGGGCTGCTGCATCGTTCAGCGGTAT
GACGATCACGCCGTCAGCATCACCCACAATTAAATCACCCGGACAGACCGCCACGCCGCCTACGGCGATGGGTGTGTTCA
CTTCACCCGGCCCTTCTTTAAACGGACCTGCCGGGTTCGAACCGGTGGCGAAGAGAGGGAAGTCCAGTACGGACAGGGCA
TCGATATCGCGGATCGGACCATCAAGCACGATACCGGCGATTTTTTTGGTGTAGTGGGCATAAGCCACCATGATTTCGCC
CATCAACGCACGGGAGCGATCGCCTTCGTTAGAGACCACGATGACATCATTTTCCGTTGCCATATCCAGCGCGGCGTGCA
GCATCAGGTTGTCGCCAGCGCGTGCTTTCACCGTAATGGCATAGCCCGCCATGACCGGCTTCTTCGGTGATGAAATACGT
TTAATACCATTGCCGAGGACCGCAATACGGTTCATGGTGTCGGCGATATTCGCGGCGGGCAGTTTCTCGTAATGTTTTAA
TAACTCAACGTCGAATGCCGGACGTTTGGTGAAAATGCGATTACCGATAGACATGATTTTCTCCTTAAAAACCCGGCACC
GGCCAGGACGGTTTTTTACCTGATAACACTTCATCGATACCAATAGCGGAGTGCAAAGAGGCGCGGTCAGTCGCTTCTTT
TGTGGCCGCGCCGATATGCGGACCAATAACGATATTGCTGAGGGTGAAAATCGGATCGGCGGGGTCGAACGGCTCTTTTT
TCAGCACATCGACACCCGCACCGGCGATGGCGTGCGTTGAAAGTGCGTGGTATAGCGCTTTTTCATCGACCAGTTTGCCG
CGTGCGGTATTAATGAAATACGCGGTCGGTTTCATCAGCGAGAACTGCTTTTCGCCAACAAAATCGGTGGTTTCCGCCGT
GGTAGGGCAGTGCAGGGAGACAAAATCGCTCTCTTTGAAAATCCGCTCAAAGTCACTGGTTAACTCAACGCCTTCCGGCA
CCTGGTCCTGCGTTTTGTACGGGTCATACGCGATGACTTTCATATTGAAGCCATGCAGGGCTTTGATGGCGACACGGGAA
CCAATGTTGCCCACGCCGACCAGGCCTACGGTTTTACCGTCCAGCTCTACTTTTGGCGTGCGCAGTTTTGCCCAGTAGTA
ATCCTCAAGCATTTTCTCTTCGACCAGCTTGAAATTACGTGAACAATGCAGCATGTAAAAAATGGCCAGCTCGGCAACAG
ACATACTGTTAGCAATCGGCGCGTTTAATACGGTCACACCGTGGCGTTTGGCCGACTCCAGATCAACTGTGTCATAACCG
GCACCATGGCGGGCAACAACTTTCAGTTTTTTCGCGGCTTCAAATACGCGATCGGACATTTTTGAAAGGCGAACAATAAT
ACCGTCGCACTCCGGAATATCACGGATGATATCTTCTTCTTCCATCCCGGAACCTGTAATAAGTTCATAACCCCGGCTCT
CAAGATATTCTCTCCCTTCCTGCATGATTTCTTGTGGAAGTAAAATTTTATAAGTCATCTGACGCTCTCCATTGTTGTTT
GGCACTGATAATTGCAGATGGCGTGCCAGGGGCGTTCCTGATGAGTTAAATTATTTTTAACGATATGATATTTATGTCTT
TTTTATTTTTTGTTATTTTTGTGTGATATTCTTATTAGTGATGCTAATCACATATTTAAAGCCAGTGGAAAACACATCTA
TTTCATTTTGAAATGCATGAATTTCATTTTTAAATGTCAGATCGCGGCGTTATCACACTATTTTTTATGACGTCTTTTAT
GCGCTAATTTTATTGACAAGGAAGCTTTGCGTGATAATTATACTGGCTAACAGGTTCGCTCATTGAGTAAACAGTAATGG
CAATAAATCATGACTCTCGAATTAATGAATGCATTTCTTTCTGCGGTGCGTAGTGGAAACATACCCGCCGCCGCCGGTTT
TTTAGGTATTAGCCAGGTCTGTTTATCTGAACGTTTGCAAATGCTGGAAAATAATATTGGTTTTACGCTTATTCAACGCG
GAAGGAGTATTCGATCGGTGATATTAACCGAAAAGGGTAAACAGTTTTATGCGTTATCGGCGAAGATTATGGCCGTACTC
TATGAGGTTGAAAATATTAAATCACCACTCCGGCAGGATTGAAAATGCGCTGGCAAGGTTCTGCGCACAATGATGTGCAA
ATGCCGCATTAGAAAGCGTAAATGTTGTAATAAGGCACTAACACCGTTTCAGCCAGACTGACTCTTCATGGCAAAACCCC
TATACTGCCAAAAAACATAAAAAATCATTCATTTTTACGGTGATACGGGCAGGGTAACGGATGGAAACGACGAATTTTCT
GGGGCAGCTTACGCAGCAGATGATCCTGTCTGCGCCTTTATTTTCCTTAATTGCGTTGGGTTATTGTCTTGGGCGTTTTG
CCGGCTGGCCGGAAGCCGCCAGTGGGGTATTTAACCGCTTCTGTTTTTCGATTGCCTTGCCCTGCATGTTATTTAAGGTC
ATGAGCAAGTTCTACCAAAGCCCGCTGGTGGATATGCGTTTGCTGATCGCCTATTTCGGCAGTTGCCTGTTGATCTATAT
TGTTGGGCGCATTGTCGCAAAAAGCGTGTTTGGCCTTGATGCCATCTCGGCATCGGTATTTGGCCTTGGGGGTATTTTTT
CCAATAACGTAATGCTCGGGATCCCGGTCGCGGTGATTCTGCTGGGGCAGGCCAGCCTCGCCTCGGTCGCGCTGGTACTG
GTGTTTAACAGCCTGATTCTGTGGACGCTGGTAACTGTCTCGGTGGAGTGGGCGCAGAGCGGCAGTTTTTCCTGGAAAGG
CATCGGCAAAACGCTAGTCAACGTGCTGCGTAATCCACTGATTATCGGCATTTTTTCTGGCTTTGCCTGGAGCGCAACTC
ACCATTCCTTGCCGCAATTTATTGATGGCCCCGTCAGCATGTTAGGGCAGATTGCCGCGCCGTTAACCCTGGTCACGCTG
GGCATGAGCCTCTCGCATTACAACATCAGCCAGGGGCTGCGGGAAAGCGCGGCTATCTGCCTGATTAAACTGGTGTTGAT
GCCTGCGCTGATTTGGGCGCTCGCTTACGCACTGCACCTGCCGCAGCAGGAGAGCCAGGTGGTGGTTTTACTGGGGTCAA
TGGCGGTGGGGATAAACGTCTATCTGATGGCGCAGAAATTCAAAGTGCTGCAAGGGGCGACGGCAACCAGCATGTTGATT
TCCACTCTGCTTTCTACCCTGACTACGCCAATGCTGATGATCCTGATGAGCCGCTTCTATCCGGCATGGCCGTAAACTCT
CCCGGCAGGGCACACCGCGTGCCCTGCCAGAAACGCGTTAAAGAATGTCATCCACCACGCCGCCGTCAACGCGCAGCGCC
GCGCCTGAGGTTGCCGATGCCTGAGTCGAGCAAACGTAGACCACCATGTTCGCCACTTCATCAACGGTCGCTGCTCGCTG
AATAACGGAGCTGGGACGGTGAGCCATCACAAACTCTTTCGCCAGCGTTTCCAGTGATTTTCCAGTTCTTGCCACTTCGT
CCTGCATCATGGCGGCAAAGCCATCGGAAAGGGTCGGGCCGGGTAACACGCTGTTGACCGTCACGCCACTACCGGCGACA
AACTTCGCCAGCCCGCGCGCCAGCGAGAGCTGGGCCGTTTTGGTCACGCCGTAATGAATCATATCGGCAGGAATGTTGCG
CGCCGATTCCGAGGAGATAAAGACCACGCGGCCCCAACCTTTTTTCACCATCGCTGGCAGCAACGCACGGGAAAGACGCA
CGCCCGACATCACATTGGTTTGCCAGTAATTTTCCCAGGTCGCATCGTCGGTGGCATAAAAATCCTGCGGCCCGTAAATC
CCGGCGTTATTGACCAGGATATCGGCGTCCGTTGCCGCGCTTAGTAAGGTTTCAACCCCTTCTGCCGAACTCAGGTCGGC
AATGGCGGTACGCACTTTTGCGCCCGGTACGCGCTCATTCAGCGCCTGGAGCGCTTTATTCACTGACGCCTCGCTACGTC
CGTTGAGGATCACTTCCGCACCGCTTTCGGCAAGCCCCGTGGCTATGGCGAAACCAATGCCACCGGTCGAGGCGGTGACC
AGTGCGACTTTCCCACTCAGATCAATTTTCATCCTCTGCTCCTTCATCTTTATGTGAATACGATGGAATAAGCGTAGCAC
TTAGCCTGAACAGCGACGTTGGGACGAACATCCTGGGTTATACAAAAGAATACATTCACAAATAACGCCAATATTGCTTA
GCTGATATTTTGATATCGATATGAAAATAGAAGAAATAGAGATTATTGTTTTTAATTTTTATTTTTGTAGCATGGTGAGA
TAAAGCGAAATAATTCGCGCACACATGGACATGCCAATGCTTGCGATAAAAACTCCGCAGACCTGGTTTCACCAGTCTGG
TATTCGTCATGACGCAGGAAAATATATTGCGCCGCTTACCCAGCATATTTTGATAATTACCAGCGTAAAGGCATGGGCGC
AGGTTAACCCAGGGCTTGAAGAGAGCTTACGCGCCAGCGGTATCCGCTGGCAGACGGAGATCATGACCGGCTACTGTACC
GAAGATAGCGTTGCCCGCTATGTGCAGCGGGCAAAAAAACTGGGGGTGCAGTTTATTGTCGGCGTGGGCGGCGGGCGCGT
TCTGGATACCGCCAAAGCCGTCGCCGATACCCTTGAGGGCGGCGAATCTATCACCATTCCGACGCTGGCGGCGACCTGTG
CGGCCTGGTCGCCTTTGTCGGTGTTCTATACGGACGAAGGCGCGCAGATCAGTAGCCAGGCTTTACGCACACTGCCGCGC
CTGGTGCTGGTGGACAGCGAAGTCATTGCCCGCAGCGATGTGCGTTATTTAAAAGCGGGCATCGTCGATGCGCTGGCGAA
ATGGTACGAGTTTCGTCCTTATTTGCAGAAAAACCCCGATAATTTGGGGCTGCAATTAAAAGTGCAAAACGCGCGTCTGG
CCGTCGAAATTTATGAAAAACATGGTCAACAGGCTATTCGCGATAATAAAGCTCAGGTGGTGTCGGATGCGCTGATCAAC
GTTATTGACGCCAATATTGCCGTGGCCGGTATGGCAAACAGCGTGCGCGGCGAAATCCCCACGCCGGGTGTGGCGCATGC
GATCCATAACCGGCTCACCCAGGAGCCGGCTTTGCGTCAATGGCTACACGGTGAACGTGTGGGATTCAGTCTGCTGGTGC
AATCCATTCTGGAAAATGAAAATAGCCAGCCTGATCCGGTGTTACTGGCGCTGCTGCGTCAGTATGAGATGCCGCTAACC
CTGGCACCGCTGAAAGAGATCCGCCTGGCGGTCATCCAGGCGGTGGCGCGCAGTATTCCCTTCCCGCGTGATGCTCTGGA
GCATTTACCGTTCACACTCGAACCCACGCGTATTGAGCAGGCGCTGCGTCTTACAGAACAATATGTTTCAACCCGTGCGT
ATGCCCGTGATCTGGCGGGGTAGTGTCATCCGTAACGCACTGAAGGTGGCCATGGCGCACACCGCGCTGGGCGATGACGC
TATCGGCAAATTGCTGCACATCGCCCATTTTACCTTTCAGGACGGCGATCTCCAGGCAGTCGTCATGGTTGATATGCACA
TGTAACGTGGCGACGGAGAGGTCATGATGGTGGTGCTGCGTGGCGACAATGCGACTCGCCAGATCGCGCTTTTCATGTTC
GTACACATATGACAGCACCGCATAGCCCCGTGTGTCCTGCTCGCAGGCCGCTTGCTGGGTGAGTGCGTCGCGTAAAATAT
CCCGCAGCGCTTCGGAGCGATTGTGATAGCCACGGCGCTGGCTCAGATCGTCGAGAGTAGCAAGCAGGTCATCATCAAGA
GTAACGGTTACGCGTTGCATGGCAGTGTTCCTGGCGTTCGGGTTTTGGGATAGGCGGGCAAGACGGCCTGTTGTAGCGCC
TGTCCGGCCAGAGAGGTAAAGCGTAAGGGGGGCGTGACGGCAATATCTTCGCTGATATGGCCATCCTCCATCACCACCAC
GCGCTGGCAAAAACGCTCCACCAGACGTAAATCGTGGGTGATAAACAGGCAGGCGATGCCCGAGTGCTGTTGCAGTTTTT
TCAGCAGGCGAATGATGCCTGCCTGCAAGACCAGATCCAGGCTGGACACGGCCTCATCAAGGATGAGCAGCGTCGGGCGG
GTCGCCAGAGCGCGGGCCAGGCAGACGCGCTGTAACTGCCCGCCGCTCAGTTGCGGTGGGCGCTGGTCAAGCAGGCTGAT
TTCCAGTTCCACATCACGCATCAACTGTTCGATGCGGGCGCGCTGTTCCGTTTTGCTTAAGCTGAACAGATGGCGCAACG
GTTCGGCAAGAATGTCGCGCACCGTTTTGCGGGGGTTGGCGGCGCTGATGGCGTCCTGAAAGACCAGTTGAATATCCCGG
CGGAAGTCTTTTTTCATCGCCCCGGACATGCGGGAAAGCGGGGTTCCCTGCCAACTGATTTCACCGCTGACGGGCCTTTC
CAGCCCAACCAGCAGGCGTGCCAGCGTGCTTTTGCCACACCCGCTACGCCCTAACAGCGCAAGGCTTTCCCCACTGTTGA
TCGAAAGGGAGATATTCTCCAGCACCGGGTGGGCGTGATAGCGGTGGGTGACGTTAGACATGGTGAGTAAATTCATTGGT
TAAGTTCCATCCCGTACAGCGCCAGATGTGCCGCCACCAGATTGCGTGTCACCGGATGTCGCGGGGTGCGAAACAGCACA
TCGACACTGCCCTGCTCGACAATACGCCCTGCCTCCATCACTGCCACGTCGTCGGCGAGCCGCGCCACTACGCCCATATC
ATGGGTAACCAGCAACATGCCGCAGTGGCGGGTTTGTAAGAGACGTTCGAGCAGATCGAGAATTTTGGCCTGCGCCACGG
CGTCGAGGTCGGTTGTGGGTTCATCGGCGACAATAAAGGCCGCATCGCTGAGCAGCGCCATTGCGATCATCATGCGCTGC
AACATGCCGCCACTCATCTCAAACGGGTAGAGCGTCAGTACCCGTTCCGGCGCCTCCAGCCCAACGTCGCCCAGGGCGGC
GATAAGCGTGGCGTCATCCGCCGGTTTGCCCAGCGCCCGGCAGGTTTCCCTGGCGTGCGCCGCCATGGTCCGCAGTGGGT
TAAAGGCACTGCGCGGGTTTTGCATAATGGTCGCCACCTTAAGCCCACGCAGCGCCTGCGGCGAGATGGGCTGACCATCT
GCCAGCAGCGTGCCCGCCGTTTGCCGCACACCCGCAGGCAATACGCCGAGCGCGGCGGCACAGGTCAGCGATTTCCCGCT
GCCGCTTCCGCCGACCAGCGCCAGCACGCGCCCGCGCTGAAGGGTGAGTGAGACGTCATGGGTGAGGGGACGCTGCGCCT
CAAGGGTGAAATTTCGTAGTTCAAGTTGCGCAGGCATCAGTGGGCATGCTCCGTTTCCAGATGTGGATCGAGGCGGTCGC
GCAGGGCATCGCCCACCATATTAAAAGCCATCACGCTGACAAACAGCGCCAGACCCGGCCACAGCATTTGCAGCGGTTGC
GTCCAGATATACTGACGGGCATCGTTAATCATCACCCCCCATTCGGCGGTGGGGGCGCTGACGCCCAGCCCCAGGAACGA
CATCCCCGCCACGTGCAGCATCATGTGGCCGATATCCAGCGTCGCCAGCACCAGCAGCGAAGGCACCACGGCGCCTGCCA
GATGATCGATAAACACCTGCGTATAGCTCGCCCCGCTCAGGCGGGCGGCCAGAATGTACTCGCGGCTGCGCAGAGAGAGA
ACCAGGCTGCGCACCATGCGGGCGTACCAGGCCCAGTGGGAGAGGGCGATGGCGATAATCACATTCGTCAGCCCGGTTCC
CAATACGCCGACCATAAAGAACGACAGGATAGAGGTGGGGAAAGTCATAAAGACATCCGCGACGCGCATGATCGCCTGGT
CGATGCGGCCACCGGCCAGCCCCGCGCAGCCGCCGAGCGTCAACCCCAGCGTCAGCACCAGCAGAAGACAGGCCATGACC
GACCCTAAGGAGACGCGGGTGGCGCTCAGCAGCCGGGAGAAAATATCGCGCCCCAGATGGTCGGTACCCAGCCAGTGTTC
GCTACCGGGGGGTAACAGGCGGGCGGGCAAGTTAATCGCCTGCGGATCATAGGGCAGCCACCACTGGCAGGTCACAGCGA
TGACCAACAGCAGCGCCAGAAGCAGTACGGCAAAGCGCACCGACCAGCGGGCAGAACGCAGAAAATTCATGCGTGCGCTC
CTTCATGGTGACGAATACGCGGGTCGAGCGCAGCGCTGAGCACATCCACCAGCAGGTTACACAGAGCGAATACGATGACC
ATCACCAGCGTAAAACACTGGATCACCGGGTAGTCACGGTTGAAGATGGCCGACACGGCATAGCGGCCAATGCCCGGCCA
GGCAAAGATGCTTTCGATAATCATCGTACCGCCAATCAGTTCACCCACGTGCATACCGAGGGCGGTTATCACCGGCAGCG
ACGCGTTACGCAAAATATGCTGACGCTCGGTCTGCTTTTCACTCAATCCGCGCAGCCGCGCCCAGATGACGTGCCGCTGT
CCGGCGGCCTCCAGCATACTGGCGCGCAACAGGCGCGCGTTGATCGCCAGTGACATAAAGGCAATCGACACGGCGGGCAG
CAGGATATGTTGCCAGCCGCCGTAACCCATTGCCGGTAGCCATTGCAGATAGACCGAAAAGAACATCACCAACAGAAAGG
CCAGCCAGAAATTGGGCATCGAGACGCCAAGAAAGGCAATCAGACGCACGATATAGTCCGGCAGGCTGTTGCGGTGGCGT
GCAGCCCAAATGCCCAGCGGTACGGAGGTGAGCAAAATCAATATCAGCGCGGCGCCCGCCAGTTGTAATGTGGCGGGCAG
GAAATGCAGAACATCCTCCAGCACCGGGCGCTGGGTCGCATACGAGATACCGAAATCGAGATGCAGCGCCTGCCATAGCC
AGTGCAGATACTGCTGCGGCAGGGGTTTATCCAGCCCCAGCATGATGCGCGTTGAGGCCACCATCTCCTGCGTAGGCGGC
AGGTTCGACAGGCGCAGATAATCCAGCGCCGGGTCGCCCGCCCCCATGCGTAGCAACAGGAAGATCACCACCGACGCGGC
GAAGATCATCGGAATAAGCAGTAACAAACGGCGAATGACATAGCGCAGCATCAGGGTTTCACCGGGGTAATGTGTTCAAA
AGGAATATCGCTGGCGATAGGGGCGAAAGGAATGACGCCCAGTTCAGGCTTCGCCACCACCAGCGTTGAGACGTAGCTGA
TGGGCAGATAGACCGCTTCGTCGTGCAGGCGGGTCAGGATGTCGCGATAAAGCGCCTGGCGCTCGGTTTCATCGCGTGTC
GTCAGCACCTCGCCAATTTCTTTGTCGATCTGCGCCTTATCCGGCAGGCCAAGCTGCGCCTGGTAATCGGCGTGAGAGGG
GACGCGCATGGAGCTTAAGAAGGCGTGCGGATCATAAGGCGCGCCCCAGGTGCGGTTGAAAATCATGCCGAAACGACCAT
CGCGCTGGCGGGCATAAATACTGCTCTCTTCCTCGCCCACAAGTGCCGTGTCCACGCCGATATCGCGCAGGTTAGCCTGG
ATAATTTCGGCCATTGATTTGCTCATCGCGTCGGTGCCGATAAACGCAAGTTCGACATGCAGCGGCTGCCCCGCTTTTTC
ACGGATCGTTTTGCCATCCGGCAGTTTCCAGCCGTCAGCGTCCAGCAGCGCGCGAGCTTTTGCCGGGGAGTATTCACGCG
CTTTCAGACCAATATTGGCGTATGGCACGGTGGGGGCGAACAGCGTGTCGGCTACTTTTTGGGTGCCGTACAGCGCGCTA
TCAATCAGCGTCTTTTTATCGACCGCGTAGTTGAGCGCCTCACGGACGGACTGCTCATTGGTCGGCGCTTTGGCGGAGTT
CAGCGCCAGCATCACCGTTTCGACCGGGGCGGAAAGCTGGGTGCGTAACGCCGGGTTTTGGCTAAACCGGGAGAAGGTAT
CGAGTGGCAGCAGCCCTTCGTTGCCGTACAACAGATCGAGATCGCCAGTTTCAAAGGCCACCGCGCGGCTGGTGGGATCC
GGGATCACTTTGATGGTGATTTTGCTCAATGCCGGTTTTTCGCCCCAGTAGTGTTCGTTACGCACCATCACGTCGTACTG
ATTCAGGCGCGATGTCTGCAATACCCACGGCCCGGTGCCAATCGGGGCCTCGATGCCGTTCATGGTCTCGTGGTTTTTAA
ACTGAGAGGGGGCGATAAAGCGGAACGGGCGGGGCAGGGCAAGCTCCTGCAGGAACGGGTAATAGGCGCTTTTCAGGGTG
ATTTGCAGTTGGTTGTCGCTAAGCGCTTTCACATCAGTTATCTGGTTGGCGAGCTCAAGCCAGGCATGACGCTGGCGGTT
ATCGAGCACCGCACGGAAGTTTTCCACCGCGGCCTGGGCGTTAAATGGCTCGCCGTTGGAGAACGTGACATCCGTACGCA
GCGTAAAGACCCAGGTTTTACCATCCTCAGAGGAGGTCCAGCTTTTAGCCAGCCAGGGTTTTACCGTGCCATCGGCCTGA
TATTTTACCAGCGGCTCGTAGACCATGCTTTGGGCGAACATTTGGTTTGGCGTATAGAGATGCGGATTAAGCGGTCCTAC
GTTGACCGGCCATGCGGTGGTCAATTCCTGAGGGGATGAAGCCTGGGCAAAAAACGCAGTACAGGCCAGCAGTAACGCAC
TAAGAGAGCGAAAGGACGACATGGTTTTCCCTGAAAATCTGCCACAAAAGGAGTATGACGATTTTATTGATTCATCATAC
GAATGCGGTGCGCGGGATCAAAAAGGCATGATAAAAGTGTGGAGATCGTGAAACGAGCGAAGGGTACTGGTCAGCGGAAC
CCCTCCGCCGACAGTAAACTCCCCATATTTAACTACTGCCCCTTAAACAGTTGCAGCAGCGTGTCCACCTGCTCATCGAG
CGGCATCAGATCCTTTTTCACAATCAAATGCAGCGGCGTGGCGCGGCGTGAACCGTGACTGAGCGGCAGAATTTTCAGCA
CGCCGCTGGCTAGCAGAGACCCGATGCGCTCCTCCGGCAGCCAGCCGTAACCCACCTGATACTGCACCGCTTCCACGGCG
GCATCGATGGTAGAAAAAGTCCATGACTCACCGCTCTCCTGCGGCAGGCGATTCTCCCGGTCGGCGATGCGAATTAATGG
CCAGGCGGCGAGGACATCCTCAGTAATCGCGGTTTCGGCGCACAACGGATGATCCCGGTGGGCGACAGCGACAAAATCAA
TATTCATCAGCCATTCGCCGCGCCCGGTCATGTCCTGGCGACGGGTCAGCACCATCACGTCGGCTTCGGCATAGGCGGGG
CGCTCCACGGAGGCGTTTTCGAGGACTTCGGTCAGATGCACCTGAGTTTGCGGATAGCGCTGCTGGAACTGGCGCAAAAT
GGCAAACAGCCGTGAGCGGGGAAAGATGCTGTCTACGACCAGGTCGAGCCGGGTACGCTGGCCGTTGCGCAGTGTGGCCG
CCCGGGTTTCAACGTAGTCGAAGGCTTTCAGCAGCGGTTTTACCTGGTTAAGCAACAGTTCGCCGGAGGGGGTGAGCACC
GCACGGCGGCCTTCCTGTACCAGCAGCGCCACGCCCAGACGCTCCTGCAAGAGCGCCAGGTTGTAGCTCACGGATGACTG
ACTACGGTGGGTCTCTTCGGCGGCCTTCGCAAAACTGCCCAGCTCCACCACTTTTTGCAGCAGCGACCATTGTTCGAGGG
TGGTTTTATGCATGACTCATCTAAAAAATGAATGAATTTAATTCAAACATAGCGTTATTCATTCATTTTTTGAAGCGTTA
CGATCTTCTCATCAATTAAGAGGAGAACAATTATGAGCAGCTTTGATAAACATGATCTGAGCGGTTTCGTCGGCAAACAT
CTGGTTTATACCTACGATAACGGCTGGAACTACGAGATTTATGTCAAAAACGAGACCACGCTGGACTACCGTATTCATAG
CGGTATCGTGGCAAACCGTTGGGTGAAAAACCAGCAGGCTTACATTGTACGCGTTGGTGAGAGCATTTATAAAATCTCCT
GGACCGAGCCGACCGGTACTGACGTGAGTTTGATCGTCAACCTCGGCGATCGCCTGTTCCATGGCACGATCTTCTTCCCT
CGCTGGGTGATCAACAATCCGGAAAAAACCGTGTGCTTCCAGAACGATCATATTCCGCTGATGGAATCTTATCGTGCGGA
GGGCCCGGCCTATCCGACCGAGGTGATTGATGAGTTTGCGACGATTACCTTTGTGCGCGACTGCGGCGCAGACAATGACA
GCGTCATCGCCTGCGCGGCCAGTGAGCTTCCGGCGGATTTCCCTAACAACCTGCGCTAACGCAGGGTTAGCCGGGCAGGC
GGTTTTTCGGCCTGCCTGGGCCAAGCATAATGGCCAGCTTGCTCCCGCCGGTGGTGGTTTCCATCCATATTTTACAGACG
CTGGTGAGCGGCACAGAGAGCAGCATCCCCACCGGACCGAGCAACCAACCCCAAATCAATAACGAAAGAAAAACCACCAG
TGTCGACATACCGAGTCGGTGACCCATCATGCGTGGTTCCAGAATATTGCCGATAACCATGTGCACGACGAGAAACAGGC
CGCCGACCAGCAGCCACTCATACGGGCCGTTAAAGAGCAGCGCCTGCACCATCGGTGGGATAGCCGAAAGCACCGATCCG
ATATTCGGCACGTAATTAAGCAGAAACGCCAGTACCCCCCACATGAGCGCAAACTGGATGTCCATAATGGCCAGCCCCGC
CCAGACGATCACCCCCGTCCACAGGCTGAGCAGCGTTTTTAACGCCAGATAGTGAGATACACCTTTAAGCGCACGGTGCA
AACCGGCGATATGAATCTGAGGGTTATTCAGCGCGAAACGCATTTTATAGGGCACATGACGCACTTCGAAAAGCATGAAT
ACCATGGTCATTACCAGTAAAACGATGCTCGCCATTGCGTTAGACAGTTGCGTCATCATTGTCGTGGCAAAACTCATTAC
GCGCTCGGAATCCATTCGTTGCAGCATCCGTTCTGGCGAAACATGCAGGTGCAGGAAAGGGAGCGCATCCTGAAGCTGGA
GGAATTTGCGCGTGAACTCCCGATTGTATTTCGGCAGCATCGTCATGAACTCATTCACCGAGGCGGCCAGCACGCCAATC
AGCGCGGTCAGGAAGACAAGCATCACCAGTACCACAATGGCGATGGCGACAGGCCGTTTCACGCCCCGGCGAATAAACCA
GGTGACCAGCGGATTAAGCACAATGGCGAAAAAGAGCGCCAGTAACAGTTGAACAATGATATCGGCAGCGGCATGAATAC
CGGCCAGAATAATGACCAGTGAGGCCAGTTTAAGCAGAATATGTAAACCCGCACGATCGGGTTGGGGCTGTGTCATGGGC
AATTCCTTTTTCTATACCGCCCGATAAGTGTAGCCACTGGCGGACGCTTCGCCCGAGGCACATATTCTTAATCTCCATGC
TGATTTCCAGGCCATGACGTGGTAATAGTGAAACATCGTTGTGAAAATCTGGTGAACCCCCATGCCCGAACAAGCCGCTG
AACCGGCGCTAAGCGGATTACGTCTTAATCTGCGGATTCTCTCCGTCGTTATCTTCAACTTCGCAAGTTACCTCACGATA
GGTTTACCGCTGGCAGTTTTGCCCGGCTATGTCCATGAAACGCTGGGCTATAGCGCCTTCTGGGCAGGGCTGGTCATTAG
CCTGCAATACTTCGCGACCCTTATCAGTCGTCCGCACGCCGGACGCTACGCCGATATGCTTGGGCCGAAAAAAGTGGTGG
TGTTTGGTCTCTGCGGCGCGTTCATTTGTGGACTGGGGTATCTGCTGGCGGATCTGCAAAGCGGCTCGCCGCTGGTCAGC
CTGGTGCTGCTCTGCGTCGGGCGCATTATTCTCGGTGTCGGGCAAAGCTTCGCCGGAACCGGGTCGATGCTCTGGGGCGT
GGGGGTGGTCGGTTCACTGCATATTGCCCGCGTTATTTCCTGGAATGGTATCGCGACCTATGGCGCAATGGCGCTGGGGG
CGCCGCTTGGCGTCATTTGCTACAACTACGCCGGACTGAGCGGGCTGGGCGGGTTCATTATGGTGGTGGCGTTTATTGCG
ATTGCCTGCGCGTTGCCGCGTGCGGCAGTAAAAGCCAGCAAAGGTAAACCACTGCCATTTCGTGCGGTGCTCGGCTATGT
CTGGGTTTATGGGATGGGGCTGGCGTTGGGTACGGCTGGTTTTGGGGTTATTGCCACCTTTATCACCTTCTTTTATGACG
CGAAAGGGTGGGATGGCGCGGCCTTCGCCCTGACGCTGTTTAGCCTGGCGTTCGTGGGTTCGCGGCTGGTGTTTCCGAAC
AGCATCAACCGCCTGGGCGGCCTGAATGTGGCGATGATAAGCCTGGCGGTGGAGGTGGTCGGCCTGATTCTGGTGGGCAT
CGCCGATGCTCCGCTGGTGGCGAAAATCGGGGTATTCCTGACCGGGGCCGGTTTCTCGCTGGTCTTCCCGGCGCTGGGGG
TGGTGGCGGTCAAAGCGGTGCCGCAGCACAATCAGGGCGCGGCGCTGGGCACCTACACGGTGTTTATGGATATGTCGCTG
GGAATAACCGGGCCGCTTGCCGGGCTGTTGATGGCCTGGTCGGGAGTATCGATGGTGTATCTGCTGACGGCGGTGCTGGT
AGCGGGAGCGTTCGTGCTGACGTGGCGGCTAAAAAAACGGCCTCCGCTGGAGGCCGCTTCCTGATTACTTGATGACCAGG
GTGTTAACAATGTTTTCCGCTGCGGTCTGTGCCTGCTGCTGGTTATCTGCCGGCAGCGTCACCTGCAAAGTCAGCAGTTT
GTTATCCACTTTACCCAGCACTACGGTAGACCAGGCCGTTTGACCTTTGGCAGAGATGATACTGTCGAGCTGCTGCATTT
TCTGGCCTTTCAGCTCGATAGATTTGTTGGTCACGACCTGCAACTGCGGGTCGCGGTTGCGCTGTTGGTCTTCCAGACGT
TTTGCCAGCGTATCCAGCCCTTCCTGAGTGTCGTCGCCTACAATCACAATCACCGCTTTCTGACCGGTTGAGTCAGAGTA
AACGTGCATGTTATTAGACTGCGTACCCAGTTTACCGCTTTGATCGGTCATGTCTGCGGGCAGCGAGAAGCTGAGTTTGC
CATCAAGCAGCGTTACCGGTTGCCCGGTCGCGTTGCTTTCTGCAGATGCCCCCTGAGCGGGTGTTTTTTTGCTGTCGCTG
TTGTCGCAGGCCGCCAGACCCATTACCAGCAGGCCAATACCGACATATTTAACCAGATTGCGCATTGACTTCTTCCTTTC
GATAAACAGCCATAACGGCTCATGCGGGCCATCTTACCACAACTGGCATCGCGTACTCTTAACTGGCCTGTAACGCTGAT
ATTTCAGATTTGTCTGCCAGCCTTTTCAACAGCATATTCAACAACACACCGTACATCGGCAGGAAGAAGGCGATGCTGAT
AATGACCTTAAAGGCGTAGTCCACCAGGGCGATTTCCATCCAGTGTTCGGCCATAAACGGATCCGGGCTGTGCCAGAAGG
CGATGAAGAAAAAAGCGAGGGTGTCGCTGGCGTTACCGAACACCGTTGAGGCCGCAGGTGCCAGCCACCAGCGTTTGTTC
TGACGCAGGCGGTTAAAGACATGCACGTCGAGGATCTGCCCCAGCGCGTAAGCCATAAAGCTGGCGGTGGCGATACGGGC
GACGAACAGGTTGAAATGGGTCAGTGCTTCAAAGCCCTGCCAGCTTCCCATGTAAAACAGGGAAGAGATGCCGTAGGAGA
TAACCAGCGCAGGTACCATCACAGCGAAAATAATCCGTCGGGCGAGTGGCGCGCCAAAAATACGCACGGTTAAATCTGTC
GCCAGGAAAATAAACGGGAAACTGAATGCGCCCCAGGTGGTATGGAAGCCGAAAATGTTAACCGGTAGCTGTACCAGATA
GTTACTGGAGGTGATCACCAGCAGGTGAAAAAGGGATAGCCAGAACAGCGCTTTCATGCGCTGAGTTTGTGAAAACTGCG
TCATATTGTGACCTTTTTAGTGTTTGGGGTGAGGGAACCCAATAAACATGTAACACGCTATTTTACTGGCCGTTTTGACA
TCGGGCAGTGCTCGTCATCCTCACGTACTCGGTGTACGCCGGGGTGCCTGCGCGCTGGCCTTAATCAAACGGCTGCGCCA
ATAGCGCGTGTTGATACTGTGCAAAGCCGCAGAATGATACTGCAACATTAGGCCGATGCAATGGTTATTTTTAACGCAAT
CGTTAACCTGGCTTGCGTCGCAAAATGGGCAGCGTAAACTAATGCCGTTTTTTCCCGTGTGAGACGAAAATGACCGACCT
CTTTACTACCGCCGACCATACTCTTGACGCGCTGGGCCTGCGTTGCCCTGAGCCGGTGATGATGGTGCGCAAAACCGTAC
GCAATATGCTGCCGGGTGAAACCCTGCTGGTGATTGCTGACGATCCGGCGACCACCCGTGACATTCCGGGGTTCTGCCGC
TTTATGGAACACGAACTGGTGGCCCATGAGACGCAATCGCTGCCGTATCGCTATCTGGTGCGTAAAGGGCAATAACTCCC
CATTTCAGGCCGCGTTTTTACGCAGTTTGCGATCCTTGCCACCAATTTAAACCGCCGTTTCATTTTTTAGCGCTTTTTGT
GAGGCGCTTCACCCTCCCTTTTCCAGCGGTAGTCTAGTTTTTAAGCGTAAAAATAAAACATTGTTTTAACATTTACCTTT
CACTACCCTGGAGAAGACCCGATGAAAACGACTTTCAAGCCGTTGCTGGCCGCGTTGTGCCTGTCCACCGTGTCACTGTT
ATCTGTATCTGCCGTTAATGCGCAGACGATTAAAGCTGCCGATGTGCATCCGGAAGGCTATCCCAATATTGTTGCTGTGC
AGAACATGGGTGAAAAACTCAAACAACAAACGGACGGCAAGCTGGAGATTAAAATCTTTCCCGGCGGCGTTCTGGGCGAT
GAAAAACAGATGATCGAGCAGGCGCAAATGGGCGCTATCGACATGATTCGCGTCTCGATGGCCCCTGTTGCCGCTATTCT
CCCGGATATTGAAGTTTTCACCCTGCCGTATGTCTTCCGGGATGAAGACCATATGCACAAGGTCATTGATGGCGATATCG
GTAAACAGATTGGCGATAAGCTGACGGCCAATCCGAAATCCCGGCTGGTATTTCTGGGCTGGATGGACTCCGGTACGCGC
AACCTCATCACTAAAAAACCGGTGGTTAAGCCCGAAGATCTGAACGGCATGAAAATTCGCGTGCAGGGCAGCCCCGTCGC
TCTGGCAACGTTAAAACAGATGGGCGCTAACTCAGTGGCGATGGGAGTGAGTGAGGTCTATAGCGGCATGCAAACGGGGG
TGATTGATGGCGCAGAAAATAACCCGCCGACGTTTATCGCCCATAACTATATGCCGGTTGCCAAAAACTATACCCTCAGC
GGTCACTTTATCACCCCTGAAATGCTGCTCTACTCCAAAGTGAAATGGGACAAACTCAGCGCCGATGATCAGAAAAAAAT
CCTCACCCTGGCGCGTGAAGCACAGTTCGAACAGCGCAAACTCTGGGAAGCCTATACCCAGCAGGCGCTGGATAAAATGA
AAGCGGGCGGCGTGCAATTTCATGACATTGATAAATCGGTGTTTATCAAAGCGACAGAGCCGGTGCGCGCCCAGTATGGC
GATAAGCATCAGGATCTGATGAAAGCTATCGCTGACGTTAAATAACCCCACTTTTCTGCGGAGAATGTATGTCAGAACTC
TACTTAAAGTGGATGGATCGCCTGTACCTGCTTGCTATGACGGTGGCCGGCATATCACTGCTGGTGATGACGATTGTTAT
TCCGATTGGCATTTTCTCGCGTTACGTATTGAATCGCGGAGAGTCATGGCCGGAACCTATTGCCATCATCTGCATGGTCA
CTTTTACGTTCATTGGCGCGGCGGTGGGGTACCGCGCCGGTTCCCACATTGCGGTTAACATGCTCACGGATCGTCTGCCT
GACACGCTAAAGATGGTATGCGCGCGGCTTGTCGATCTGCTGATGCTGCTCATCTCTCTCATCATGTGCTGGTACAGCTA
CTGGCTGTGCGTTGAGCTGTGGGAACAACCTGTGGCGGAGTTTCCCCTGCTGACCTCAGGCGAAAGTTATCTGCCGTTGC
CGATAGGTTCGGCCATTCTGATCCTGTTTGTGCTCGAACGGTTATTGTTCGGCTCGCAGGAAAACCGCCCGGTCGTACTG
ATTGGCAACCATGGGTAAGGGGTGAACAATGGACGCATTTGTATTGTTATTCACCCTCGCCATTCTGCTGGCGCTGGGTA
TGCCGGTGGCGTTTGCCGTCGGGTTGAGTGCCGTTGCCGGCGCGCTGTGGATAGATCTTCCGCTGGAAGCGCTGATGATC
CAGATAACCAGCGGGGTGAACAAATTCACGCTGCTGGCGATTCCGTTTTTTATTCTGGCGGGCGCGATCATGGCGGAGGG
CGGCATCGCACGGCGGCTGGTCAATTTTGCCTATCTGTTTGTCGGGTTCATTCGCGGCGGGTTGTCTCTGGTGAACATTG
TCGCATCGACCTTTTTTGGCGCGATTTCCGGCTCGTCGGTCGCCGATACGGCATCCATCGGTAGCGTGATGATCCCGGAA
ATGGAAAAGAAGGGCTACCCGCGTGAATATGCGGCGGCGGTAACGGCCAGCGGATCGGTGCAGGCTATCCTGATCCCGCC
CAGTCATAACTCGGTCATTTACTCGCTGGCGGCGGGGGGCACGGTATCCATTGCGACACTGTTTATTGCGGGCGTTCTGC
CGGGTTTGCTGTTGGGTGTGAGCCTGATGACGTTATGTCTGGGTTTTGCCCACAAACGCGGTTACCCGAAAGGGGAGCGG
ATTCCCTTTAAGCAGGCAATCAGGATGTTCGTTGATGCACTATGGGGACTGATGACGGTAGTGATTATTCTCGGCGGCAT
TCTTTCCGGGATTTTTACCGCCACAGAATCTGCCGCTGTCGCTTGCCTGTGGGCCTTCTTCGTCACCATGTTTATCTACC
GTGATTACAAATGGAATGAGCTGCCGAAGCTGATGTGCCGTACCGTGAAGACGGTCACCATTGTGATGATTCTTATCGGC
TTTGCGGCCGCTTTTGGCGCCGTGATGACCTACATGCAGCTTCCGATGCGTATCACCGAATTTTTCACGTCGTTATCGGA
CAATAAATACGTCATTCTGATGTATCTCAATATCATGCTGTTGCTGATTGGCACCTTGATGGATATGGCGCCGATCATCT
TGATCCTGACGCCAGTGCTATTACCGGTAACGAATGCGCTGGGGATCGATCCGGTACATTTTGGCATGATCATGATGGTC
AACCTCGGGATCGGATTGATTACCCCACCGGTGGGATCGGTGTTGTTCGTCGCCAGTGCGGTGAGTAAGCAGAAGATTGA
AACGGTGGTGAAGGCGATGTTGCCGTTTTACGCGATGTTGCTGATTGTGCTGGGGATGGTGACCTATATTCCGGCGATAT
CTCTCTGGCTGCCAGGAGTGCTGGGAATGCAGTAAAAACTTCCCGGGTGCGGCTGATGCCTTACCCGGGCTACGGTAAAA
GAGTAGATACTGTGAACGTCTTCAACCTTGTTAGCCATGGCTGACTCGTTTTCCCGCATGACAACCACAGCGACATCTTT
GTGCCCCCCTGGCGCAGAGCGTGCAGCGAGGGGGTTGAGTCCCCGCTGAAATCGGTGAGACGAAGACCCGATGGCAAGGT
CAGGCCGCCAGGGATGGCGGACTGAGGTTTGTCGAGACAGGACGTCGAGTCAAACCGACCGCAGGCAGCGGGGCGGGAGG
CGAACGCAGTGCGAAGCACCGATTTTTTGCGGGGCCGCGGGGATTGTAAAGGGGAACGCGGTGTTCCCCTTTACCCGTTC
ACGTGTCCGGAGGTGACATTTCGCCATGAACATAAGGTGAACGGAACCCACCTCCCGAGCCGCATATTCCCCTCACCCCA
ACCCTCTCCCAGGGGGAGAGGGAGAAAACCGGTGGTATCCCGGGTTAGCGAAGCGACATCCGGGATTTTTTTATTTGCGT
AATAAACGCAGTGCGTTGGCGGTTACCAATACCGTCGCGCCGGTATCTGCCAGTACCGCCAGCCACAGGCCTGTTATCCC
CAGCAATGTTGTTACCAGGAAAATTGCTTTCAGCCCCAGAGCGATAGCAATGTTCTGCCGGATATTGGCCTGTGTGGCGC
GGGCAAGATGAATCATTTGCGCCAGTCCGGTGAGGCGGTTATGGGTTAACGCCGCATCGGCGGTTTCCAGCGCCACGTCC
GTCCCGCTGCCCATCGCAATGCCTATCGTCGCGGCTTTCATCGCCGGGGCATCGTTAATGCCGTCGCCAATCATCGCCAG
CGGAGCATCCTTATTGAGCAAGGTGACTGCGCTCACTTTATCTTCGGGTAATAGCCCGGCGCGGAAGTCCATCTGCAATT
CTCCGGCAATGGCGGCAGCGGCACGCGGGTTGTCACCCGTTAACATCACCCCCTCCACGCCCAGATTACGCAGTGCGACG
ATGGCTTCCCGCGCATCCTCTCGCAGGGTATCGCGCAGCGACAGGGAGCCAATAGCGACGCCATCACACAGGGCGACGAT
CACCGTTTCTCCCTGGCTTTCGCGGGCATTGATATCCGCCAATAACGCGGCATCCAGCGCCTCTGGCGGCAGCTTATCCG
GCGCGCTCAGGCGGATGTGCTGGCCCTCCACCTGCGCTTCAATACCTTTACCTGTTAGCGTGCGCTGTTCGGTAGCCTGC
GGCAGCGCCCATTTGCGCGTCAGGGCTTCCTGCACAATAGCCTGCGCCAGTGGATGGGTCGACCCCTGCTCCACGGCAGC
GCTCAATGTCAGCAGTGTCTCTTCCTTAACCCCGGCAAGTGGATATACGCCGACAACCTGCGGTTTACCGACGGTCAATG
TGCCGGTTTTATCAAACGCCACATGCTGAATACGACCGAGTTGTTCCAGCGCTGCGCCGCCTTTAATCAGCGCCCCACGA
CGTGCCGCCGCTGCCAGGCCTGAGGTAATGGCGGCAGGCGTTGAGATAACCAGCGCGCACGGGCAACCGATCAGCAGCAA
CGTCAGCCCTTTGTAGATCCACGCCAGCCAGTTTGCCGCGAACAGCAACGGCGGCAGCACGGCGACCAGCAGGGCGATGA
CCATAATCACCGGGGTATAAATCCGGCTAAAGCGATCGATAAAGCGCTCAATAGGCGCGCGGCGCTCCTCGGCTTCTTCT
ATCAGCTTGAGGATACGGTCAATGGCACTTTCACCGGGGCGGGAAACCACTTCCAGCGTCACCAGTCTGTCAACGCTGGT
CGCCCCTGCAGGAATACTATCGCCGTTGCTGTGCTCGACGGGCAGGGATTCACCGGTTAATGCGCTTTCATCAAAGCTGG
CGAACGGCGTTAAAAGCTTGCCATCAGCCGGTAAACGCCCGCCAGCCGGGACCTCGATAACATCGCCGGGGCGCAATGCC
TGAGCACTAACGGTCTGCCGCTCCCCCTTGTGGATGCGTGTGGCGGTATCGGGTTTTAGCGCCATCAGCGCGCTCACCCC
TTTTCGTGCGCGACTGGCCGCCCAACCTTCAAGCCGTTCGCCCACCAGGAACAGCAGCAGCACCATGGCGGCTTCTGCCG
TCGCACCGATAAACAGCGCACCGATAGCGGCAACGCTCATCAGGGTTTCGATAGCAAACCAGCTACCGCTGCGCATCAGG
CGCAATGCCTGGCGCGCAATGGGAAAGAGCCCCACCAGGGTCGTCACGATAAAGGCTGTCTGGCCCAGCGGATGGTTAAA
CTGCTCCAGCAGCCAACTGATACCCATCAGCACAATCAGGATCAGAAGCGGCATATTTTCCTGCCAGCGCGACGGCGCAG
CCGCTTTGGGGGCGTTTTCATCCTGCACGGCGTACCCGGCCTGTTGCACGGCTTTTTCTACCTGCTTGCGGATATCGTTA
TCGGCAATCACCGTGAGTTTTTCGGTGGCAAAGGCGACCTGCACCTGATTAACCCCGGCTATCTGGCGGACGGCATTTTC
CACCTTACGGGCGCAGGCTGCGCAGTCCATCCCTGTCACCAGCCAGCTATAACGTTCGCCGTTGGCGCTTTCGAGGGGCG
CCTCAGGCGTTTCACAGGGGATGTCGCACGTGCAGGGCGCGGTTTTCTCCGCCAGTGGACGAAGTTTCATGGCCGCAAAC
TGCGGGGGTTTTTTATTATCGAGGGGCGTCATGGCATCCTCCGGTGAATGATAATTTTCTCATTAACCGGAGGATACACT
CTGGAGTCGACTCCAGAGTCAAGCGTTTTAAATGTACAGCGAACGCACGATCAGGAAGTGCCCGGCAAAGTAGCAGGCTG
CGGAAATCGCGTTATCGGCACGGAAGCGGCGACGATAATGGCTACCCAGCCAGACGACGTTGCTGATTAGCAGCAGCGCC
GCGCCAACAAAGGCAGAGAGCGCCGGGCTGGTGGGACGGAAGAACCACAGCTCACCGGCCAGCCAGACCATCACCAGCGT
CATGGCGATAAATGTGCAAACGGGCAAACGCAGCTCTTCCAGGCGCGACCAAATCACCGCAATCAGCAGGGCGCCAACGA
TCAGCAGCACCACCGGCAACGGCCAGAAGAAGGAGAGCGACATCTGCGTGGCAAAATAGATGGTGTAAAGAAGGTGGGCG
AGGAAGAAGGCGCCAATGGCGTAGAGCAGTTGCTGGCGCGGCAGTAGGGTTAGCGCATCGCCAATCAGCGAGGCGCACAG
CCCGGCAAGCACAAGGTAGCTGATGGCATCAAACATCGGGGCTTGCCAGGCCAGTAATAACAGCAGCAGCAGCGTGACAG
GTTTAAATACCCAACGCTGCCAGACAGGCCCACGGTAGGAAGCGTCAACATACAGCCAGGCGGAAAAACAGACAGCAATA
AATGACCAAAGCATAATAAGTCCCTGAATCCGTTATTGTATCGCGAGCACCATGCCCACGGCTCTACTAATGAGTTTAGT
GGTCGTAGCAGGTGAATGACAATGTTACGGAAGACAGGGGAATCTTAAAAATGTGCCATTTATTTTTTTGCTTTCAGTTT
TTTCAGCCAGATAAGCAGCTCAAAAACGCCAAAGACAAAGATGCGAAACTCTTCGAACCGTGTCATTTGCGGACCGTCTT
TCGGTAGCGTTTTTTTCATCATGGTCGCCTGAATGGCGTGCATAAACACGGTGAAAAACAGCGCCACGTTGACGAAAATA
TTGAGCGGTTTAGGAAACGGGGAAAACAGGTTCAGCAGTAAAAATGCCCAGACAAAGAGCATTAACAGCCGCCCCAGATT
AATCAGTATGCTCATTTTCCTCTCCTTGTGATTCACGCTGATATAAGCGGTAGGCGACCTGCCCCGCGACTTTCTCCCGG
TGCAAACTCCAGCTTGCAGGCACCAGCGGCAGGCCATTCTCTACTTCGCTTTCGACGTAGATTAGCGCGCCATTGGCCAG
CCAGCCGTTGTTTTCCAGCAGGGTTAAGGTCTCTTCGAGCATCCCTTTGCGAAACGGCGGGTCGACAAACACGATATCAT
GCGGCGTGCCGCTTTGGGCCAGCCAGGCCAGGGTATTCCCGGTGATCACTTTGCCGTTGGCGGCTTTTAATGTCGCCAGG
TTTTGCTGCAATTGCTGGGCGACCCCGCGTTCCATTTCGAGCAGCGTGGCACTGGCGGCGTAGCGTGACAATGCCTCTAA
GCCCAGCGCGCCGCTGCCGGCAAAGCAGTCGAGACAACGCGCGTCGACCATGGACGGCGCCAGCCAGTTAAATAGGGTTT
CGCGCACACGGTCAGTTGTCGGGCGCAATCCGGGGCTGTCCGGCACCGGGAGTTTGCGTCCCCGCCATTGCCCACCAATA
ATACGTATCTGGCCGGTGGCGGCCCGATTGGGTTTCTTCATGGTCATCGCTTAGCTCATCATTTCGGCCTGCTATTCTAG
CGGCGCCCGGCGCGGCGCGAAACCTTAATCCGCAGGCGGTGATGCGAGTTAAGGAAAGTGATAGACTATCTCTCTAATTA
ACCCTATTTTTCAGCCCTGTTGCGCCAGTACGGGCTGCGCCATGAATAAACCGCGAGGAGTGTAGTCGCAAATGGCAGAT
GAGAAGAAACGTGGCTTTTTTTCCTGGCTGGGCTTTGGGCAAAAAGATCAGGTAAAAGAAAAAGAAGCGGAGCAGGCAGC
CGAAACGCAGCCGCCGCATACCCAGGAAGAGAGCGAAACCTTTGCAGAAGAGGTCGTTGAGGTTACTGAAAAACTGGTTG
AAAGCGAAAAGCCACAGCCAGTAGAAGAGGAACCACAACCTGAGGTCGTGGCGCGCGAAGAACTGCCGCTGCCGGAAGAG
GTGAGCGAACCGGAAAGTGCCGCGCAAGAGTGGCAGCCGGAGCAGGAGCCCGTCGACGAAGACGCGCCGATCAGCGATGA
AGAGCTGGAAGCCCAGGCTCTGGCTGCGGACGCGGCTGAGGAAGCGCTGGTGGTGGTGCCGGTTGACGAACCTGCAGAAG
AGGTTGTGGAAGAGGCCGTTGTTGAACAAGAGAAGCCGACCAAAGAGGGTTTCTTCGCGCGACTCAAACGCAGCCTGCTG
AAAACCAAAGAGAATCTCGGTTCCGGATTTATCAGTCTGTTCCGTGGCAAAAAAATCGATGATGATCTCTTTGAAGAGCT
GGAAGAGCAGTTACTGATTGCCGACGTCGGGGTAGAAACCACCCGTAAAATCATTACGAGTCTGACGGAAGGCGCGTCGC
GCAAACAACTGCGTGATGCCGAGGCACTGTATGGTTTGCTCAAAGAAGAGATGGGTGACATCCTTGCCAAAGTTGATGAA
CCGCTGAATGTTGAAGGCAAAACACCGTTTGTTATTCTGATGGTTGGCGTCAATGGGGTGGGTAAAACGACCACCATTGG
TAAACTGGCGCGTCAGTTTGAACAACAGGGTAAATCGGTGATGCTGGCGGCTGGCGACACCTTCCGTGCTGCGGCGGTTG
AGCAGTTGCAGGTGTGGGGGCAGCGTAACAATATTCCGGTTATCGCCCAACATACGGGGGCCGACTCCGCCTCGGTGATT
TTCGATGCCATCCAGGCCGCCAAAGCGCGTCATGTGGATGTACTCATCGCCGATACCGCCGGGCGCTTGCAGAATAAAGC
GCACCTGATGGAAGAGTTGAAAAAAATCGTCCGCGTGATGAAAAAGCTGGACGAAGACGCACCGCATGAGGTGATGCTGA
CCATCGATGCCAGCACCGGGCAGAATGCGATAAGCCAGGCCAAACTGTTCCATGAAGCCGTTGGCCTGACGGGTATCACC
CTTACCAAGCTGGACGGTACGGCGAAGGGCGGTGTGATTTTCTCGGTAGCGGATCAGTTTGGCATTCCTATCCGCTACAT
TGGGGTCGGCGAACGTATTGAGGATCTACGTCCGTTTAACGCGGGCGATTTTATAGAGGCACTTTTTGCCCGAGAGGATT
AACAATGATTCGCTTTGAACACGTCAGCAAAGCCTATCTCGGTGGGAGACAAGCGTTGCAGGGGGTGACATTCCATCTGC
AACCGGGCGAGATGGCCTTTCTGACCGGCCACTCCGGCGCAGGGAAGAGTACCCTGCTCAAGCTTATCTGTGGCATTGAG
CGGCCAAGCGCCGGGAAAATCGTCTTTGGCGGGCACGATATTACGCGCCTGAAAAACCGGGAAGTGCCGTTTCTGCGTCG
GCAGATCGGGATGATTTTCCAGGATCACCATTTGCTGATGGACAGGACGGTTTATGACAACGTGGCTATCCCGTTGATCA
TTGCCGGGGCCAGCGGTGACGACATTCGTCGCCGTGTTTCCGCAGCACTGGACAAGGTAGGTCTGCTCGACAAAGCGAAG
AGTTTTCCGATTCAGCTTTCCGGTGGTGAACAACAGCGCGTGGGTATTGCCCGCGCGGTAGTGAACAAACCTGCGGTACT
GCTGGCGGACGAACCGACCGGTAACCTGGACGACGCCCTTTCCGAAGGGATTTTACGTCTGTTTGAGGAGTTCAATCGTG
TTGGGGTCACCGTGTTAATGGCGACGCACGATCTGGGGCTGATTTCCCGGCGTTCGTACCGCATGCTGACTTTAAGCGAT
GGCCATTTGCATGGAGGCCTGGCGGGTGAATAAGCGTGATGCATTGAATCAAATGCGGCAATTTGGCAGCAAACTGGATC
GTTTTCGTAAATCGGCGAGCGGTACCGGTGATGCAGGCCGTAACGCGCCGCGCCGTGGTAAAGGTGCGCCGAAAGTCAGT
TCGCGTAAAACCAACGTCTTTAACGAACAGGTGCGTTATGCCTTCCAGGGCGCGTTACAGGACCTGAAAAGCAAACCTTT
TGCCACGTTCCTGACGGTAATGGTGATTGCCATTTCCCTGACGCTGCCGAGTGTCTGCTATATGGTGTACAAAAACGTTA
ACCAGGCCGCCTCGCAGTATTATCCGTCACCGCAAATTACAGTCTATTTCGATAAGGCGCTGGATGACGACGCTGCGGCT
CAGGTGGTAGGGCAGCTTCAGGCGGAGCAGGGTGTGGAGAAGGTCAACTACCTGTCCCGTGAGGATGCGCTCGGCGAGTT
CCGCAACTGGTCTGGTTTTGGCGGCGCGCTGGATATGCTGGAAGAGAACCCGCTGCCTGCGGTGGCGGTGGTGATCCCCA
AGCTCGACTTCCAGAGCACGAATGCGCTAAACACGCTGCGTGACCGTATTTCGAAACTGCACGGTATTGATGAAGTGCGG
ATGGACGACAGTTGGTTTGCCCGTCTTGCGGCGCTAACCGGGCTGGTTGGTCGGGTATCGGCAATGATTGGTGTGCTGAT
GGTAGCGGCGGTGTTCCTCGTTATCGGCAACAGCGTGCGTCTTAGCATTTTTGCCCGCCGCGATACGATCAACGTGCAAA
AACTGATTGGCGCAACGGACGGTTTTATTCTGCGTCCTTTCCTGTACGGTGGAGCGCTGTTGGGCTTTAGTGGCGCCTTC
CTGTCACTGATTCTTTCTGAGATTCTGGTGCTACGGCTCTCCTCTGCGGTGAGCGAGGTGGCGCAGGTATTCGGAACGAA
GTTCGATCTGAACGGCCTGTCGTTTGATGAATGCCTGCTATTGCTGCTGGTGTGCTCAATGATTGGCTGGGTTGCTGCCT
GGCTGGCAACTGTGCAACATTTACGTCACTTTACTCCGCAGTAAAAAAAGTCTGATATACTCTTTCCCTGCAATGCAGTA
TTCCCGTCGCAGGGAAAGCGTATAGCGCATATCTCCTTTCCTTTGCCGCGGTTTTTCATTCTTATGTCACATTTTGTGCC
TAATTTATTCACAATCCAGCCTGGAACTTGTGGATAAAATCACTGTCTGATACAAGAGTGGATGCTATTCTCGTTGCTCA
TTAACGCTGGCATGTGTGTTGCCTGATGGGGACAGACCGCCGCCAGTCGAATGTAATTTGAGAGGATTTGAATGACCAAA
GAAATGCAAACTTTAGCTTTAGCCCCTGTTGGTAACCTGGAATCTTATATCCGGGCCGCTAACGCATGGCCGATGTTGAC
GGCTGATGAAGAAAGGGCACTGGCTGAAAAGCTGCATTACCAGGGCGATCTGGAAGCAGCTAAGAAGCTGATCCTGTCAC
ACCTGCGCTTTGTTGTTCATATTGCTCGTAACTATTCGGGCTATGGTCTGCCGCAGGCGGATCTGATCCAGGAAGGTAAT
ATCGGCCTGATGAAAGCCGTACGTCGCTTCAACCCGGAAGTGGGTGTGCGCCTCGTCTCTTTCGCCGTGCACTGGATTAA
AGCTGAGATTCACGAATACGTGCTGCGTAACTGGCGTATTGTGAAAGTCGCGACCACGAAAGCACAGCGTAAGTTGTTCT
TTAACCTGCGTAAAACCAAGCAGCGTCTGGGCTGGTTTAACCAGGACGAAGTGGAAATGGTTGCCCGTGAACTGGGCGTG
ACCAGCAAAGACGTGCGTGAAATGGAATCACGTATGGCGGCGCAGGACATGACTTTCGATATGTCGCCAGATGATGAATC
TTCCGATAGCCAGCCTATGGCACCGGTACTCTATCTGCAGGATAAATCGTCTAACTTTGCGGATGGCATTGAAGACGACA
ACTGGGAAGAGCAGGCTGCTAATAAGCTGACGGATGCGATGCAGGGTCTCGACGAGCGTAGCCAGGCCATTATTCGTGCT
CGCTGGTTGGATGAAGAGAACAAAACAACGCTGCAGGAACTGGCAGATCGTTACGGTGTTTCCGCTGAGCGTGTGCGTCA
GTTGGAAAAGAACGCGATGAAGAAACTGCGTGCCGCGATCGAAGCGTAACGCTGTGCGTTAAAGAATGGGCCGGGTCAGC
GAGAGCTACCCGGCTTTTTGTTTTCTGGCGTTCAGTTTTTTGCTTTCAGGGCCGGGTTTATATAGTCCGGATAAGGCGAC
GCCACCTCCGGAGTTAGGCAGGCCAGCAAGATCTGGAACGCCGATTCCATCTCTTCTTCCTCCATGGCGGCAAACCCCAT
CAACAACCCTTTCAACGGCTTATCGCCAGAGTAGTACCGCGACAGTGCCCGCACCAGAACACCTCGTTCATTCGCGCGCC
TGGCAAGGGCAACATCATCACACTCTGCGGGCAGTGAAAGCACCAGATGCAGCCCGGCATTGTCGTTATATTCGCTCAGC
GCCTCTTTACCCAGCGCCTCGACAATCAGGCTTGCCAGTCGGGCGCGTCGGCGGGCATAGAGCAGACGCATCCGTCGGAT
ATGTGCCGTGTAATGCCCCTCGGTAATAAACTGCGCCAGCGCCTCCTGGTCCAGCAACCGGCCGCCGCGATACAGTTCTG
CATGCGCCGTCTTTAACGCCTGCATCAGGGGACGCGGCAACACCAGATAACCCAGACGCAGACCGGGGTAGAGCGTTTTG
CTGAATGTCCCGGTGTAGATAACCGGCGCGTCATCTACCAGCCCCTGGAGCGCGGGGATCGGCTGACCGGAAAAGCGAAA
TTCGCTGTCGTAATCATCCTCAACAATCCAGCTTCCCGTTTGCCGGGCGAGCGCCAGCAGGCGCTGGCGTCGCTCCAGGC
TCATGACGCAGCCCAGCGGGTACTGATGAGAGGGGGTTACAAATATCAGCCTGGGTGGCGTGTTTCCGCTCTCCGGTGGC
TGCATGCCGGAAAGATCGACGTCGATTGCCTGGAGTTCGACACCGTTCATCTTCAAAACGTTACGAATGCCCCAGTAGGC
TGGCTCTTCAATCCATGCGCTATCGCCGGGGTTACACAACATGCGCGATACCAGATCGATGGCCTGGTGAATACCCTCAG
TTATCAGGATTTGCCCGGCGCTACAGCGCACGGAGCGGGTAACACGCAGATATTCCACCAGCGCCTGCTGCAATGCCTGG
CTACCGCCTGCATCGCTGTAGGAGAGTTGGCTGGCCTGCGGTTTGCGGCTGATACGTGCCTGGATTTTACGAAACAGGGC
ATGTGGAAAGGCGCTGACATCGGGCACGCCGGGTAAAAATGCCCCCCACTGGCGTGGGCTGGCGCTGCTTTTTTGCAATA
ACGCCTGACCGCGTGAGGAAAGATGAGAAGGAAGATCGCCCGCACCGTGTCCGGCAGGCGACAGCGGCGCCGTGAGCAGG
CTGTCCGGCACCGTCTGTGCCACAAAGGTGCCGCTTCCGGCACGGGAAACGACATATCCTTCCGCCACAAGCTGTTCGTA
AACCGTCAGGACCGTGTTGCGCGAAAGGTTGAGTTCTGCGGCTAAATCCCGGCTCGGCGGCAGGCGGCTTTGCGGGGGCA
GGCTCCCTTCGAGGATCGACAGGCGAATCGCGTTATATAATTTCTTATGCAGTTTGCCTTCGGTTTGTTCGTCCAGACGC
AACTGCAGTAAATCACACACGAGCGAACGCAAATTGGATCCCTTAATTATTCAAAACTGGTACTCGATTATAGGACCGCT
TGTGTCATTGTTGCAAAACAGGGTTGCTGCGAAATGAATCAATGACGGGGGAGTTTAAGGTGAAGAATAACGAATTACAT
CAACGCCGTTTACAGGCGACACCGCGTGGTATTGGCGTGATGTGCGGCTTCTATGCCGAGAAAGCAGAAAATGCCACTCT
GTGGGATGTGGAAGGCAACGAAGTCATCGATTTCGCCGCCGGGATTGCGGTGCTTAATACCGGCCATCGCCATCCTAAAA
TTGTCGCAGCAGTGGAAAAGCAGTTGCAGGCCTTTACCCATACGGCTTATCAGATTGTCCCTTACGAAAGCTACGTCTCG
CTGGCGGAACGCATTAACGAACGCGTACCGGTAGAAGGCCCGGCCAAAACAGCCTTTTTCTCGACCGGGGCGGAAGCGCT
GGAAAACGCGGTCAAAATCGCCCGCGCCTATACCAAACGTCCTGGTGTGATTACTTTCGGCGGCGGTTTCCACGGACGTA
CCTATATGACCATGGCGCTGACCGGCAAAGTGGCGCCGTACAAAATCGGTTTTGGCCCGTTCCCTGGTTCCATTTTCCAT
GCGCAATTCCCGAATGCACTGCACGGCGTCAGTACCGAAGACGCGATGAAAAGCCTGGATCGTATTTTTAAAGCGGATAT
CGCCCCCGATCAGGTTGCAGCCATTTTACTCGAGCCGGTACAGGGCGAAGGCGGCTTTAATATCGCGCCAGACGACTTTC
TGCAGGCGTTGCGTAAGTTGTGTGATACCCATGGGATTTTGTTGATTACCGATGAAGTGCAGTCCGGCTTTGCGCGTACC
GGTAAACTCTTCGCGGTGGAATATTACAGCGTTAAACCTGACTTAATCACCATGGCGAAAAGCCTGGCGGGCGGCCTGCC
GCTGTCAGCAGTGGCAGGGCGTGCGGAGGTGATGGACGCACCCGCGCCGGGGGGGTTAGGCGGTACTTATGCCGGTAACC
CGCTGGCCGTTGCCGCTGCGCATGCCGTGATGGATGTGATTGAAGAGGAAAATCTCTGCGAACGCGCGAACCACCTGGGT
AAGCATCTGGTTGAAGTGCTGACCAAAGCGAAAGCGGACTGTCCGTACATTGCGGATATTCGCGCCCAGGGTTCCATGGT
GGCCGTGGAGTTTAACGATCCGCAAAGCGGTGAACCGTCGGCAGAATTCACAAAACAGGTGCAGGATAAAGCGCTGGCCG
CCGGGCTGTTGCTGTTGAGTTGCGGTGTCTACGGTAACGTGATTCGCTTCCTCTATCCGCTGACTATTCCGGAAGTTCAG
TTCCGTAAAGCGCTGGATATTATCTACCAGTCACTGACCCACTAATTGACCAGAACAATGAAAGCCGCCGCCTGGCGGCT
TTCTTACTCACTGTCATCCGCCTGTTATATAACCTTCAAAATTGTTGTTCCAAATTTCAGAAAATGGGGTATGTTTTAGC
AGAGAATGCTGCCAAGACACGGGCGGCATCCGTGCTGGCTACTATCATATTCTTTGCTTATGACCGTCAGCAAAATAATG
TGTCGAACAACAACATCACAACAAATGCAATCACCATAAACAATGGGGAATCTCAGGATGAATATGAAGGGTAAAGCGTT
ACTGGCAGGATGTGTCGCGTTAGCGATGAGCAACATGGCATTCGCGAAAGATATTAAAGTTGCTGTCGTGGGTGCGATGT
CTGGCCCGGTTGCGCAATACGGTGATCAGGAGTTTACTGGCGCTGAGCAGGCTGTTGCTGATATCAATGCCAAAGGCGGT
ATCAAAGGCGACAAGCTGGTTATTACCAAATATGATGATGCGTGCGACCCGAAACAAGCCGTTGCAGTAGCGAACAAAGT
GGTTAACGACGGCATCAAATACGTTATTGGTCACCTGTGCTCCTCTTCCACTCAGCCTGCGTCCGATATTTATGAAGACG
AAGGTATTCTGATGATTACGCCAGCAGCGACCGCACCTGAGCTGACCGCTCGCGGTTATAAACTGACTCTGCGTACCACC
GGTCTGGACTCTGATCAGGGCCCGACGGCTGCAAAATACATTCTGGAACACGTTAAACCGCAGCGCATTGCTGTTATTCA
CGATAAACAGCAGTACGGCGAAGGTCTGGCGCGTGCTGTGCAGGATGGCCTGAAAAAAGGCGGCGCGAACGTGGTGTTCT
TTGACGGTATCACCGCTGGCGAGAAAGACTTCTCCACGCTGGTTGCGCGTCTGAAAAAAGAGAACATCGACTTCGTTTAC
TACGGTGGCTACCACCCGGAAATGGGCCAGATCCTGCGTCAGTCTCGTGCTGCCGGTCTGCAAACCAAATTCATGGGGCC
GGAAGGCGTAGCGAACGTTTCCCTGTCTAACATCGCGGGCGATTCTGCCGAAGGCATGTTAGTAACCAAACCGAAAAACT
ACGATCAGGTTCCGGCGAACAAACCTATCGTAGACGCGATCAAAGCGAAGAAACAGGATCCGAGCGGCGCGTTCGTGTGG
ACCACCTACGCTGCGCTGCAGTCTCTGGCGGCTGGCCTGAACCAGTCCTCCGACCCGGCGGCTATCGCAACCTGGCTGAA
AGGCAACTCTGTTGAGACCGTTATGGGACCATTGTCCTGGGATCAGAAGGGTGACCTGAAAGGCTTTGAGTTTGGCGTGT
TTACCTGGCATGCGAATGGTACCGCGACTGACGCGAAATAAACCCTGACCGTCGCCTTTCGCACCGCAAGTGCGTTGGCC
GCGTCCGTTAACCCCGGTCACTTACTGATGTAAGCTCCCGGGGATTAACGTCCTTGCCGTCTTCTTGCAGCACGAAATTC
TTGGTCAGCGCAGAACGACAAAAGTGAGCTTTGTATCTCTGTCGCCTTTCGCACCGCAAGTGTGTTGGCCACGTCCGTTA
ACCCCGGTCACTTACCCATCTCCCTCTCCCCGTGGGAGAGGGGCGGGGTGAGGGCATCAGGCCGCACGGAGATAAATGCA
AACGGCAACCTGAAGGTTGCCGTTTTTACATCTTTGCGCTTTCCCGGATGCGCTGCGCTTATCCGGTTACGCGTCTATAT
GCTTCACCCAGCCATCATTCTGCGCGGTAAAGCCCGTCGCCTGAGCGAATGCGGCCATCACGCTACGATCTTCTACGCCG
GCTTCGGTAATCCACCAGGTGGTGACCGATGGATTATCGCGGATCACTTCTTCGAGCAAATATTGGCCAACACCGCGGCG
ACGGGTGACGTCACGTACGCGCAGGGAATCCAGTGCCGCCTGGGTACCACTCAGGGTTACGCGAACAGCGCCTAATAATC
GGTCGTTAAAACGCGCCGCATAAATAAGGTGCGTTTCGTCAACTTCCAGCGATGCAGGGGAGTATTCCGGCCAGACTTTA
GCTAAATCAATAAGATCCTGCTCGGTAAAACTTACCAGACGGATAATGGTCAATTTCATTCACAGCTTGTCCATGTCTCA
AAAGATAACTGCAGTGTAAACAATTTCCTCTGACGTGGGCTGTTACTTTTTCATTTTCCGGTTTGCAGGCGATTACTTTT
GAGGCTGGCGTTGCGGCAGATTTAAACATTAGGGATTGAAAAACAGGCAGCATTTTCCCCTGAAAGGTAGCGTTTTATTC
CGCTCATTGTGCCATTATTTTATGCTGTAAACTGAACTTTTTTGGTTTATCTCCAGCGGAATTCAGAATATTATCTCTGC
TTAATCGCCTGAAAAATAGAGTATTTAGTCTGGTTTTTGCCAAAAAACTGCGCTAAACCATTCATGGCACTGGTAAAAAT
AGCGTTGTCTATAAAAAGTACAGAATGCTTTTTAACCATAAAAAAACAATATATTTACACACGACATCACGAACGAGGAT
TTTAGAATGAGAAGGAACGCGAAGACATTAATCGCGGGGATGGTTGCACTTGCGATGTCTCACGCGACCATGGCGAAGGA
TATAAAAGTTGCGGTTGTGGGGGCGATGTCCGGGCCGATTGCTCAATGGGGCGATATGGAGTTCAACGGTGCGCGCCAGG
CCATCAAAGATATCAACGCTAAAGGCGGCGTTAAGGGCGACAAACTGGTCGCTGTGGAATACGACGACGCCTGTGACCCG
AAACAAGCCGTTGCGGTGGCGAATAAAGTCGTTAACGACGGCATCAAATACGTTATTGGACATCTCTGCTCATCGTCAAC
GCAGCCTGCGTCTGACATCTACGAAGACGAAGGCATTTTGATGATCTCCCCCGGCGCGACCAATCCGGAACTCACCCAGC
GCGGTTATCAGCACATTATGCGTACCGCAGGGCTGGACTCCTCTCAGGGGCCGACCGCCGCGAAATATATCCTCGGCACG
GTGAAGCCGCAGCGTATTGCCATCATTCACGACAAGCAGCAGTACGGTGAAGGTCTGGCGCGTTCCGTTCAGGAAGGGCT
GAAAGCTGGCGGTGCGAACATCGTTTTCTTTGACGGTATCACCGCCGGTGAGAAAGACTTCTCCGCGCTGGTTGCTCGCC
TTAAGAAAGAAAATATCGATTTCGTCTACTACGGTGGTTATTACCCGGAAATGGGACAAATTCTGCGTCAGGCGCGTGCG
AATGGCCTGCAGACCCAGTTTATGGGGCCGGAAGGCGTAGGTAACGCATCCCTTTCCAACATCGCGGGCGATGCGGCGGA
AGGCATGCTGGTAACGATGCCGAAGCGCTACGATCAGGATCCGGCTAACCAGGCCATCGTCGATGCGTTAAAAGCCGAGA
AGAAAGACCCGAGTGGTCCGTATGTCTGGATCACCTATGCCGCAGTGCAGTCTCTGGCGCAGGCAATGGAGCGTTCTGGC
AGTAATGAACCGCTCGCGCTGGTGAAAGATTTAAAAGCTAACGGAGCTAAAACCGTGATTGGGCCGCTGAACTGGGATGA
GAAAGGCGATTTGAAAGGATTTGATTTCGGAGTCTTCCAGTGGCACGCCGATGGTTCGTCCACGGTAGCCAAATAAGGCA
ACCACTCATCATACTTCGCGCCGCAGATGCGTTGGCTGCGTTTATCCACCCCGGTCACGTACGATTTGTACGCTTCCGGG
GATGAACAAACTTGCCGCCTTCCTGCAACTCGAATTATTTAGAGTGGGGGTTCAACATCCCGGCTTGTCGGGTTTAGAAA
GGTTACGTTATGTCCGAGCAGTTTCTCTACTTCTTGCAGCAGATGTTTAACGGCGTGACGCTGGGAAGCACCTATGCATT
GATCGCCATCGGTTACACCATGGTGTATGGCATTATCGGCATGATCAACTTCGCCCACGGCGAGGTCTATATGATCGGCA
GTTATGTCTCCTTTATGATTATTGCCGCTTTGATGATGATGGGAATCGACGCCAGTTGGCTGTTGATTACCGCAGGCTTT
GTCGGCGCTATCGTCATTGCCAGTGCTTATGGCTGGAGTATTGAGCGCGTGGCCTACCGCCCGGTGCGCAACTCCAAGCG
CCTGATTGCACTGATTTCTGCCATCGGGATGTCAATCTTCCTGCAAAACTATGTCAGCCTGACCGAAGGTTCACGTGACG
TGGCGTTGCCGAGCCTGTTTAACGGCCAGTGGACGGTCGGTAGCAGTGATAATTTCGCGGCCACCATCACCACCATGCAA
CTGGTTATCTGGATCGTGACCTTTGTTTCGATGCTGGCCCTGACGGTGTTTATCCGTTATTCCCGCATGGGCCGCGCCTG
TCGCGCCTGTTCAGAAGACCTGAAAATGGCGAGCCTGCTTGGCATCAATACTGACCGCGTGATTGCTCTGACCTTTGTGA
TTGGTGCAGCGATGGCGGCAGTGGCGGGCGTGTTGCTCGGTCAGTTCTATGGCGTAATCAACCCCTATATCGGCTTTATG
GCGGGGATGAAGGCCTTTACCGCAGCGGTGTTGGGCGGGATCGGTAGCATTCCGGGTGCAATGATCGGCGGCCTGATTCT
GGGCATCACCGAAGCACTCTCCTCGGCGTACCTGAGTACGGAATATAAAGACGTTGTGGCCTTTGCCCTGCTGATCGTCG
TGCTGCTGGTGATGCCGACCGGTATCCTGGGTCGCCCGGAGGTTGAAAAAGTATGAAACCGATGCATTTTGCGATGGCAT
TGCTCTCCGCCGCCATGTTTTTCGTGCTGGCGGGCGTCTTTATGGGCGTGCAGTTAGAGCTGGATGGCACGAAGCTGGTG
GTTAACACCGCAGCGAGCATTCGCTGGGAATGGGTGTTCATTGGCACGGCTGTGGTCTTTTTCTTCCAGTTGCTGCGCCC
TGTTTACCAGAAGACGCTGAAAAACGTCTCGGGGCCGAAATTCATTCTGCCGGCGATCGACGGTTCGACCGTTAAACAGA
AACTCTTCCTGGTGGCCCTGCTGGTGGCTGCCGTGGCATGGCCGTTTGTGGTGTCGCGCGGTACGGTGGATATCGCCACC
ATGACCATGATTTACATCATCCTCGGCCTTGGGCTGAACGTGGTGGTGGGGCTGTCCGGTCTGCTGGTGCTGGGTTATGG
CGGTTTCTACGCTATCGGCGCCTACACCTTCGCGCTGCTTAACCACTATTATGGTCTCGGTTTCTGGACATGTCTGCCGC
TGGCGGGCCTGGTGTCGGCGGCGGCGGGCTTCCTGCTTGGCTTCCCGGTACTGCGTCTGCGCGGAGATTACCTGGCGATT
GTCACCCTCGGTTTCGGCGAAATCGTCCGTATCCTGCTGCTGAACAATACCGAAATTACCGGTGGCCCGAACGGGATCAG
CCAGATTCCGAAGCCGACGCTGTTCGGTCTGGAGTTTAGCCGCACCGCGCGCGAGGGCGGTTGGGATACATTCAGCAACT
TCTTTGGCGTGCCTTATGACCCCAGCGACCGTGTCGTCTTCCTCTATATGGTTGCGCTGCTGCTGGTCGTACTCACCCTG
TTTGTGATTAACCGTCTGCTGCGTATGCCGCTCGGCCGTGCCTGGGAAGCGCTGCGTGAAGACGAAATTGCCTGCCGGTC
TCTGGGCCTCAACCCGACTCGCATCAAACTGACTGCCTTCACTATCAGCGCCGCGTTTGCTGGTTTTGCCGGTACGCTGT
TTGCCGCGCGCCAGGGTTTTGTCAGCCCGGAATCCTTCACCTTTGCCGAGTCTGCCTTTGTGCTGGCCATTGTGGTGCTG
GGCGGTATGGGTTCGCAGTTTGCGGTTATCCTGGCAGCGATTCTGCTGGTGGTTTCCCGTGAGCTGATGCGCGATTTCAA
TGAGTACAGCATGTTGATGCTGGGTGGATTGATGGTACTGATGATGATTTGGCGTCCTCAAGGCTTACTGCCGATGACCC
GTCCGCAACTGAAACTGAAAAACGGTCAGGCAAAGGGAGAACAGGCATGAGTCAGCCATTGTTATCCGTAAACGGCCTGA
TGATGCGCTTTGGCGGCCTGCTGGCCGTCAACAATGTGGCGCTGGATTTACATCCGCAGGAAATCGTCTCGCTGATTGGC
CCTAACGGTGCGGGAAAAACCACCGTCTTTAACTGCCTGACCGGTTTCTACAAACCGACGGGCGGCACCATTATGCTGCG
TGACCAACATCTGGAAGGGCTGCCGGGCCAGCAAATTGCCCGCATGGGCGTAGTGCGTACTTTCCAGCACGTGCGTCTGT
TCCGTGAAATGACGGTGATTGAAAACCTGCTGGTGGCACAGCATCAGCAACTGAAAACCGGTGTCTTCTCCGGTCTGCTG
AAAACGCCATCTTTCCGCCGCGCGCAGAGTGAAGCACTGGATCGTGCTGCCATCTGGCTTGAGCGTATTGGTCTGCTTGA
GCATGCCAACCGTCAGGCAAGTAACCTGGCCTATGGCGACCAGCGTCGTCTGGAGATTGCCCGTTGCATGGTGACGCAGC
CGGAAATCCTGATGCTGGACGAACCGGCGGCAGGGCTGAACCCGAAAGAGACCAAAGAGCTGGACGAGTTAATCGTTGAG
CTGCGTAACAACCACAACACCACCATCCTGCTCATCGAGCATGATATGAAGCTGGTGATGGGGATCTCCGATCGTATTTA
TGTCGTCAACCAGGGCACGCCACTGGCTAACGGTACGCCGGAAGAAATTCGTAATAACCCGGACGTGATCCGCGCATACC
TTGGTGAGGCATAAGATGGAAAAAGTCATGTTGTCCTTTGACAAAGTTAGCGCCCACTACGGCAAAATCCAGGCGCTGCA
TGATGTCAGCCTGCATATCAATCAGGGTGAGATTGTCACCCTGATCGGTGCCAACGGCGCGGGTAAAACCACGTTGCTGG
GAACCCTGTGTGGCGATCCTCGCGCGACCAGCGGTCGTATTGTGTTTGATGGCAAAGACATTACCGACTGGCAGACGGCG
AAAATTATGCGCGAAGCGGTGGCGATTGTGCCGGAAGGGCGTCGCGTCTTCTCCCGTATGACCGTGGAAGAGAACCTGGC
GATGGGCGGCTTCTTTGCCGATCGCGACCAGTTCCAGGATCGCATCAAGTGGGTCTACGAGCTGTTCCCGCGTCTGCATG
AGCGTCGTATTCAGCGTGCGGGCACGATGTCCGGCGGTGAACAGCAGATGCTAGCAATTGGCCGTGCGCTGATGAGCCAG
CCGCGCCTGTTGCTGCTGGACGAACCTTCTCTGGGTCTTGCGCCGATTATCATTCAGCAGATTTTCGATACTATCGAACA
ACTGCGTAAAGAAGGGATGACCATCTTCCTCGTCGAGCAGAACGCCAACCAGGCGCTGAAACTCGCCGATCGCGGCTACG
TGCTGGAAAACGGTCATGTTGTGCTGGAAGATACCGGCGATGCGCTGCTGGCGAACGAAGCGGTGCGTAGCGCCTATCTG
GGCGGTTAATAAAAGCAAAACGGCAGCCATCAGGCTGTCGTTTTTAGTATTTTCTCCCTCTCCCCGTGGGAGAGGACCGG
GGTGAGGGCATCAGGCCGCACATCCTAATATATTTTCCCCTCTGCTTTCATGAATCCATCATCTCTCTGACGTCTGGCTG
TCACTTTATTGTAATTAAAAGGTTATTTTTCTGTCATTCGAGCATGTCATGTTACCTCGCGAGCATAAAACGCGTGATAT
CGCGCATCCGGCACAACAAGAGAGAAAACCGAATGACACCGTTACGACACACAGCTTTAGGACTGGCTCTTGGGTTGATC
TTTGCAGGCAACGCAATGGCTGTCACGACAATCCCATTCTGGCATTCCATGGAAGGCGAGTTAGGCAAAGAAGTCGACTC
CCTGGCGCAACGTTTTAACGACACCCACCCGGATTACAAAATTGTGCCGGTGTACAAAGGTAACTATGAGCAGAGCCTGA
GTGCGGGTATCGCTGCGTTCCGTACGGGTAATGCGCCCGCTCTGCTGCAGGTTTACGAAGTGGGTACAGCGACCATGATG
GCATCGAAAGCTATTAAGCCGGTCTACGAAGTATTTAAAGATGCGGGTATCAACTTTGATGAGTCTCAGTTTGTGCCGAC
CGTTGCCGGCTACTACACCGATTCTAAATCGGGGCACTTGCTGTCTCAGCCGTTCAACAGCTCCACGCCGGTGCTGTATT
ACAACAAAGATGCCTTCAAAAAAGCGGGCTTAGATCCGGAGCAGCCACCAAAAACCTGGCAGGATCTGGCTGCGTACACG
GCCAAACTGAAAGCCACAGGGATGAAATGCGGTTACGCCAGCGGTTGGCAGGGCTGGATTCAGATTGAAAACTTTAGCGC
CTGGCACGGCCTGCCGGTTGCGACCAAAAACAACGGTTTCGACGGTACGGATGCGGTTCTGGAGTTCAACAAACCGGAGC
AGGTGAAACACATCGCCATGCTCGAAGAGCTGAACAAGAAAGGGGATTTCAGCTACTTCGGTCGTAAAGACGAGTCTACC
GAGAAGTTCTATAACGGTGACTGCGCGATTACTACTGCCTCCTCTGGCTCGCTGGCGGATATCCGTCATTACGCCAAATT
TAACTACGGTGTAGGCATGATGCCTTACGACGCTGACGTGAAAGGCGCACCGCAGAACGCCATCATCGGCGGGGCCAGCC
TGTGGGTTATGCAGGGCAAAGATAAGCCGACCTATACGGGTGTTGCGCAGTTCCTTGAGTTCCTGGCTAAACCGGAAATC
GCTGCTGAATGGCACCAGAAAACCGGCTATCTGCCGATTACTACCGCTGCATATGATCTGACCCGTAAAGAAGGTTTCTA
TGACAAGAACCCGGGTGCGGACATCGCAACGCGTCAGATGTTGAACAAGCCGCCGTTGCCGTTCACCAAAGGTCTGCGTC
TGGGCAACATGCCGCAGATTCGTACCATTGTGGATGAAGAACTGGAAAGCGTCTGGACCGGTAAGAAAACGCCGCAGCAG
GCACTGGATTCGGCCGTAGAGCGTGGTAATCAGCTACTTCGCCGCTTCGAGCAGTCGACTAAGTCTTAATAGCTTACCCC
CTCACCCCGGCCCTCTTCCTGGAAGGGAGAGGGCGCAAACCCCCCCCTCGCCCCTGTGGGGGGAGGGTTAGGGTGAGGGG
AAAATACAACTCAGAGCATAACTATGTCCTCATCCCGTCCGGTGTTTCGTTCGCGCTGGCTGCCTTACCTGCTGGTCGCG
CCTCAACTGGTTATCACCATTATTTTCTTTATCTGGCCTGCGGGCGAAGCGCTGTGGTATTCGGTTCAAAGCGTTGATCC
GTTCGGCCTGTCGAGCCAGTTCGTTGGCCTGGATAACTTTGTGGCCCTGTTCCATGACAGCTATTACCTTGAGTCCTTCT
GGACGACGATGCGTTTTAGCGCGCTGGTCACTTTTTTTGGTCTGTTCTCCTCCCTGTTCTTTGCCGCGCTGGTCGACAAC
GTGGTACGCGGCAGCCGTGTATACCAGACATTAATGCTGCTCCCGTATGCCGTCGCCCCGGCGGTCGCCGCTGTGTTGTG
GATCTTTCTCTTCAATCCCGGTCGCGGTTTGATAACCCACGTTCTTGAACAATTTGGCTATAACTGGAACCACGCGCAAA
ACAGTGGCCAGGCCATGTTCCTGGTGGTTTTTGCTTCTATCTGGAAGCAGATTAGTTACAACTTTTTATTCTTCTTCGCT
GCGCTGCAATCTATCCCCCGTTCCCTGGTGGAAGCCGCGGCGATTGATGGCGCAGGGCCGATTCGCCGCTTCTTTAAGCT
GTCGCTGCCGCTGATTGCCCCGGTGAGTTTCTTCCTGCTGGTGGTCAACCTGGTGTACGCCTTCTTCGATACCTTCCCGG
TGATTGATGCTGCGACGGCGGGCGGCCCGGTACAGGCAACGACCACGCTGATTTATAAGATTTACCGTGAGGGCTTTGCC
GGTCTGGATCTGTCCGCATCCGCTGCACAGTCCGTGGTGCTGATGTTCCTGGTGATCGTGCTGACGGTCGTTCAGTTCCG
TTATGTTGAAAGCAAGGTACGCTACCAATGATTGAGAATCGTCCAGGGCTGACTTTTTTCAGCCACCTTCTGCTTATCCT
GGGCATTGTGACGATCCTGTTTCCCCTGTATGTCGCCTTTGTGGCGGCAACGCTGGATAACAAAGCCGTTTTTGAAACGC
CAATGACCCTGATTCCCGGCACGCACCTGCTGGAAAACATGAAAGCGATTTGGATTAACGGCGTGGGGGCTAACAGTGCG
CCGTTCTGGCTGATGATGCTTAACAGCTTCATCATGGCGTTCTCCATTACCGTGGGGAAAATCGCCGTTTCGATGCTATC
CGCTTTTGCCATCGTCTGGTTTCGTTTCCCGCTGCGTAACCTCTTCTTCTGGATGATTTTTATCACCCTGATGCTGCCGG
TTGAAGTGCGTATCTTCCCGACGGTGGAAGTGATTGCGAACCTGAAAATGCTCGACAGCTACACCGGGTTAACGCTACCG
CTGATGGCTTCCGCTACGGCGACATTTCTGTTTCGCCAGTTCTTTATGACGCTTCCCGATGAACTGATGGAAGCGGCACG
TATTGATGGTGCCTCGCCGATGCGCTTTTTCTGGGACATCGTGCTGCCGCTATCAAAAACCAATCTGGCGGCGCTGTTTG
TCATTACCTTTATCTACGGCTGGAACCAGTATTTGTGGCCGCTGCTTATCATCAGCGACGTCAATCTGGGCACGGCTGTT
GCGGGCATTAAAGGCATGATTGCCGTAGGTGAGGGCTCAACACAATGGAACCAGGTGATGGCGGCAATGCTGCTCACGCT
GATTCCCCCGGTGGTTATCGTTTTTGCCATGCAGCGTGCCTTTGTGCGTGGCCTGGTCGACAGTGAGAAATAAGATGGCA
GGATTAAAATTACAGGCCGTAACCAAAAGCTGGGATAACGGCAAAACGCAGGTTATTCAGCCGCTGACGCTGGACGTGGC
GGACGGCGAATTTATTGTAATGGTGGGGCCATCCGGTTGCGGAAAGTCGACGCTGCTCCGCATGGTCGCTGGCCTTGAGC
GCGTCAGCACGGGCGATATCTGGATTGATAGCCAGCGCGTGACGGAAACGGAGCCGAAAGATCGCGGTATTGCGATGGTG
TTCCAGAACTATGCGCTCTACCCGCATATGAGCGTGGAAGAGAATATGGCCTGGGGGCTGAAAATTCGCGGCATGGGTAA
AGAGCACATTGCCGAGCGCGTAAAAGAGGCGGCCCGTATTCTGGAGTTGGATGGTCTGTTAAAGCGCCGTCCGCGTGAAT
TATCCGGCGGCCAGCGTCAGCGTGTGGCGATGGGGCGTGCCATTGTGCGCGATCCGGCGGTGTTTCTCTTTGATGAACCG
CTATCAAACCTTGATGCGAAACTACGCGTCCAGATGCGGCTGGAACTGCAGCATTTACATCGTCGCCTGAAAACGACGTC
GCTCTACGTGACCCACGACCAGGTAGAGGCAATGACGCTGGCGCAGCGCGTGATGGTGATGAATAAAGGGGTGGCGGAAC
AGATCGGCACACCTGTAGAGGTGTACGAAAAACCGGCCAGCCGCTTTGTGGCGAGTTTTATCGGTAGCCCGGCGATGAAC
TTGCTGGATGGGCGTATCAGCAACACCGGTACCCATTTTGAATTGGATAGCGGTATGGCTCTGCCCATTAACTGGTACTA
CCGGGGCTATGCCGGGCGTAAAATGACATTGGGTATCCGCCCGGAACATATTGCGTTAAGCTCACAGTCCGCAGGTGGCG
TACCGCTGGTGATGGATACGCTTGAGATGCTTGGCGCAGATAACCTGGCCCACGGTCGCTGGGGCGACCATAAGCTGGTG
GTGCGCCTTGCACATCAGGACAGACCCAAGCAGGGCAGTACGCTGTGGCTGCATTTGCCGGAGAATCACCTGCACCTTTT
TGACGGTGAAACAGGACAACGTGTATGAGCAACTGGCCTTACCCCCACGTCGCCGCCCATCGTGGCGGTGGGAAACTCGC
CCCGGAAAATACGCTGGCGGCAATTGATGTGGGCGCTCGCTACGGCCACACGATGATCGAGTTCGATGCGAAGTTGTCGA
AAGACGGGCATATTTTTCTGCTGCATGACGATAATCTCGAGCGCACCAGCAACGGCTGGGGTGTTGCCGGGGATCTGGAA
TGGAACGATCTGCTGAAAGTAGACGCAGGTGGCTGGTTTGGCGGCGAATTCAAAGGTGAACCGCTGCCGCTGCTGTCGCA
GGTTGCCGACCGCTGCCGTCAGTACGGCATGATGGCGAACATCGAAATTAAACCGACGACCGGCACTGGCCCGCTGACGG
GTAAAGTGGTGGCACTGGCGGCGCGCGAACTCTGGGCTGATATGCCGACACCGCTGCTGTCGTCGTTTGAAATTGATGCG
CTGGAGGCGGCGAGAGCGGCAGCACCGGAACTACCGCGTGGGTTGCTGCTGGATGAATGGCGCGATGACTGGCGGGAGCT
GACTACCCGTCTGGAATGTTTCTCCATCCATCTTAATCACACGCTTCTTGATGAAGAACGTGTGGATATGCTGCGGGATG
CCGGGTTACGCATTCTGGTTTATACCGTCAATCGCCCGCAGCGCGCATCTCAACTGCTACGCTGGGGCGTTGATTGCATC
TGTACCGACAACATTGAAGTCATCGGGCCAAATTTTCAGCCTTAAGGCGTAACGGTTTTTAGCGGGATATTCGCTTGCGG
CGTGCTGGTATGGGTTTGATTCAGCATGCTGCTGCCGGCCTGGTTAGCGGGCAGCATATGTTGTTGCTGACCCAGTGTCG
CATCGTTGTTAACGCTTTGGTTCAGCATGCCGCCGTTTGTATTGGGGAGCATCTGCTGGGTACCCGGGTCGAGCTCCCCC
GGCTGCGCCTGCCTTACCCGCTGGGAATTATTATTAATTTGCGCTTCCAGATGCTGCTGTTGCAGGCGGGTCTGCGTCTG
CAAATTCTGATTTAACATCCCTTTTTGCTGCTGTTGCTGATTAAGCATTTGCGTCTGCATTCGCTGCTGACTCGGTATCT
GATAACCCGGTTGGTTCGGGTTATTGGTGGTATTGAGCGGCTGTGCGAAAGCGGCCAATGGCAAGAACGCGGCCAGAATA
AATAGTCGTTTCATCATCTTCTCCTCCTTCTGAAGGTTCTTCTAAGTTTACTCCGTTTCACGCACTACGATGATCTTTTA
GGAGTTCTGAACCAGACTTAAGCGGGGACTGTAGCCCCTTCTCAGGAGAACGACGATGATGAAACAGAAGTTTGCGCGTT
GGGTGGCGATAGCCGCTCTGATGGCGGGAGGATGTTTTAGCGTTGCGGCGGCACCTCCGCCCGTTGCGGCACCGGCTCCG
GTGTCGTATGGCGTTGAGGCGGATGTCTTTCATCCGGTTCGTGCGAAACAGGGGATGGTGGCGTCCGTTGACGAAACCGC
AACCCGTGTTGGCGTCGATATCCTCAAACAGGGGGGCAACGCCGTGGATGCCGCCGTGGCGGTTGGCTATGCGCTGGCCG
TAACGCACCCGCAGGCCGGTAATCTCGGTGGCGGCGGGTTTATGATGATCCGTACCAAAGATGGCAAAACGACCGCAATT
GATTTTCGTGAAATGGCCCCGGCAGCAGCAACGCGCGATATGTTTCTTGACGACCAGGGCAACCCGGACAGCAAAAAGTC
TCTCACGTCACACTTAGCTTCCGGTACGCCGGGCACAGTGGCGGGCTTTTCGCTGGCGCTGGAAAAATATGGCACATTGC
CGCTGAATAAAGTCGTACAGCCGGCCATTAAGCTGGCAAAGCAGGGCTTCGTGGTGAATGACGCCCTGGCTGACGATCTC
AAAACCTATGGCAGTGAAGTGCTGCCAAACCATGAAAACAGTAAAGCCATTTTCTGGAAAGACGGCGAGCCCCTGAAAAA
AGGCGACAAACTGGTTCAGGCGAACCTGGCAAAGAGCCTGGAGATGATTGCCGAAAAAGGGCCGGACGCATTCTATAAAG
GCTCGATTGCCGATCAGATTGCTCAGGAGATGAGTAAAAACGGCGGGCTGATCACGAAAGAAGATTTGGCCAATTACAAA
GCCGTCGAGCGCACCCCCATCAGCGGCGACTATCGCGGCTACCAGGTTTTCTCCATGCCGCCGCCCTCTTCCGGGGGGAT
CCATATCGTGCAGATCCTCAATATCCTTGAGAACTTTGACCTCGCAAAATATGGCTTCGGCAGCGCGGATACTTTGCAGG
TAATGGCAGAGGCGGAAAAATACGCCTATGCCGACAGGTCTGAATACCTTGGCGATCCGGATTTTGTGAAGGTGCCCTGG
CAGGCGCTGACCAACAAGGATTATGCAAAATCGCTGGCTCAGCAAATCGACGTCAACAAAGCGAAGCCATCGAGCCAGAT
TCGTCCGGGCAAGCTTGAGCCCTACGAGAGTAACCAAACAACGCACTATTCGGTGGTGGATAAAGACGGTAATGCCGTCG
CGGTGACCTACACCCTCAACACAACCTTTGGTAGCGGGATTGTGGCGGGAAATACCGGCATCCTGATGAACAACGAAATG
GATGATTTCTCGGCCAAACCTGGCGTGCCGAATGTCTATGGGCTGGTGGGGGGCGATGCGAATGCGGTGGGGCCGGGCAA
GCGTCCGCTCTCTTCCATGTCGCCGACTATCGTGGTGAAAGACGGGAAAACCTGGCTGGTTACGGGGAGTCCTGGCGGTA
GCCGAATTATCACAACTGTGCTGCAAATCGTGGTAAACAGCATCGATTTTGGGATGAACGTCGCCGAGGCGACCAATGCC
CCGCGCTTTCATCATCAGTGGCTGCCGGATGAGCTGCGCGTCGAAAAAGGCTTTAGCCCGGACACCCTCAAGCTGCTTGA
GCAGAAAGGGCAGAAGGTGGTTGTGAAAGAGGCGATGGGCAGTACGCAGAGCATTATGGTTGGCCCGGACGGCACGCTGT
ACGGTGCGTCTGACCCGCGTACGGTGGATGATTTAACGGCGGGATATTAAGTTTCTCAATCCCCTCTTCCTGAAAGGGAG
AGGGGATGGGTTGAGCGGTTTGTTAATCGTGGAGGCTTACTGTTTTATCCGTGCCATAAAATAGGCATCCACGTATTCGC
CGTTGCGCAGGGCGAAGCGCTTTCCGGTTCCTTCAATTTCAAAACCGAACTTCTGATACAGCGTCAGCGCCGGGGCATTA
TCAACGAAGACGGTCAATTCAATACGTTCTATTCGCAGCCAGTTGTCGCACAGGTTCACCATTTCGCGCATTAACGCGCT
GCCTACGCCACGCCCATGCTTTTCCGCTGAAACGCCAATTCCAAAGGTGGCAACGTGGCCACGCCGGGGGTTTTCCATGA
TATCCAGAGCCAGGTGTCCGACGACCTCTTCGTCAAGACAGGCGACGAGGTGGCGTCGGCCTGGTTTGACGGCGGCCCTT
TCTTGCCACATCGCCATGGAAGGATGAGGAATTTGTAGCGTGTCGTGATACACCCCAGGATGTGAATTGATGTGGCGTAA
TGCTTCTGCATCGCTGGCTTCAATATGGCGTATCACAATGTCACTCATTCCTTTTTCCTCTTTTAGTGAAATATCCTCTT
CAACATCACGAAGTTTGCAAAGTGCGTCAACTGCCATTTTTTGCAAAAAAGGGTAGACAAGTGCGAATGATAATGATTAT
TATTGCCATGCGTTCAGGGAAACCGATGCGGTAATCCTGAAAGCACGACATTGCTCACATTGCTTCCAGTATTTCTTAGC
CAGCCGGGTGCTGGCTTTTTTTTTAACTGCGTTTTCCCTCAGCCTTTTTGCTTGCGCCCTCCGTGGTGGTGTCGAGCACC
AGCCCCACAACGTTCGTCTGCTCCTGTCGTGGGGCACGCAGTTCCGCCTGGCCTGTAAAGGTGCCGCCCTGTTTTATGCT
CAGCGTGCGATAAACCAGCGTGCCGGTTAGCGTACCGTTTTCGGCAATATCTACCGTATCGCCCGTACACTGGCCTGTCA
CGGCGCCGTCGATAATCAATTGCTGGCAGTTAATGTTGCCTTCGACCCGTCCTTCACGCATGACGTTGACCAGACTCTCT
TTCACGTCGATATCACCCCGTACGCTGCCGTAAACGTACACCGGGCTGGATGAAGCAATATTGCCTTCAAGATGAACATC
ACGGGCGATCACCGTAGATGTTTCCGTCTCGGCCTGGTGTTGATTAACGGTAGAAGGGGTGGCAACTATCGCGCCGGGGT
TTTCGCTGTTTTTATGTTTTTTGAACATGCCTGTTATGAATCCTCTCAGGATAAAAGCGCTAAAGGTGGCAAAGGCTAGC
AGTCCTGCGTAACGCGCCAGCGAGGATGCGCCGACGCACCAGGCCAAAAGCGCAAACAGCCAGACCAGAAGGGTGAGGTT
TAGCAGGAGATATTTTCTGTCCATGCATACTTCCCTGAGCCGCTTTCCATGGCAGCCAGCCCGATGTGTGGCTGACCCGT
TATTGCGAGAAACATCCTGCTTTTCGCGGCACTTTTATCGGCAATTTGGTCAATGAGATCAAGACGTGTCAGAGGATTTT
AAGAATGGAAGTGGTTGTTTATTCTGCTTTTATAATCACGGTAAATGCATCGTAAGTTCAGAATGATTTAGCTGTATGTC
TTGTTCGTTGATGACAGTGGTTTTTATCGGTGGGCGTCTTGCGCTAAGGTTTAAGGCTGCGACGCTAAACAAGGACAGCA
TTATGACTCTGCATTGCGCATTTATCGGCTTTGGTAAAAGCACCACCCGCTACCACCTCCCTTACGTTCTGAATCGCAAA
GATACCTGGCATGTGGCGCATATCTTTCGCCGCCATGCGAAACCGGAAGAACAGCATCCGCAGTATCAGCATATTCACTT
CACCAGCGATCTTGATGAGGTGCTCAATGATCCGCAGGTCAGGCTGGTTATTGTTTGTACCCACGCGGACAGCCATTTTG
AGTACGCGAAACGGGCGCTGGAAGCCGGGAAAAACGTGCTGGTAGAAAAGCCATTCACGCCAACGATTGCCGAAGCCGTC
ACCCTCTTTGAACTGGCAAAAAGCAAAGGCCTGACCGTCACGCCGTATCAGAATCGCCGCTTTGACACCTGTTTTTTGAT
GGCCAAAAAAGCCATTGAGAGCGGCAAGTTAGGTGAAATTGTTGAAGTGGAGAGCCACTTCGATTACTACCGCCCGGTTG
CAGAAACGAAACCTGGCCTGCCGCAGGACGGATCCTTCTACGGGCTTGGCGTGCATACGATGGATCAAATTATTTCACTG
TTTGGTCGCCCGGACCATGTGGCGTATGACATTCGTAGCCTGCGCAACAAGGCCAACCCGGATGACACCTTTGAAGCGCA
GCTCTTTTATGGCGATCTGAAAGCCATCGTAAAAACCAGCTATCTGGTCAAAATCGACTATCCGAAGTTTATTGTCCACG
GGACCAGAGGATCATTTATCAAGTACGGCATCGACCAGCAGGAGACCAGCCTGAAGGCCAATATCATGCCAGGTGAAGCG
GGATTTGCGGCAGATGACAGTATCGGCGTGCTGGAGTATGTGAATGACGCGGGTGAAACGGTGCGTGAGGAGCTGAAACC
GGAAATTGGTGACTATGGCCGGGTCTATGATGCGCTCTATGCCACGTTGACCACCGGGGCGGATAATTACGTCAAGGAAT
CTGATGTTCTGACCAACCTGGAGATCCTGGAGCGCGCCTTCGAACAGGCCTCTCCATCCACGGTAACCCTCGCAAAATAA
GTGGTCTTAAGGTTGCAAAAGTCGTTCATTTTTTTTGAACAGAGGAGTCAATTTTCACCCTCTATGATTGGTCAGCGATC
GGGTCCACACTTACTCCATCGAAACGAACATGAGGGTGAAAACATGATTTATTTACGCAAAGCAAACGACCGTGGCCACG
CAAATCATGGCTGGCTTGACTCCTGGCATACCTTTTCGTTTGCCAACTATTACGATGCAAACTTTATGGGTTTTTCTGCA
CTGCGCGTGATTAACGACGACGTGATCGATGCCGGGCAGGGGTTTGGCACCCATCCCCATAAAGATATGGAAATCCTGAC
GTATGTACTGCAAGGCGCGGTCGAGCATCAGGACAGCATGGGCAATAAAGAACAGGTTCCGGCGGGTGAGTTCCAGATCA
TGAGCGCTGGCACCGGCGTGCGGCACTCTGAGTACAACCCCAGCGCCACTGAACCGCTGCGTCTGTACCAGATCTGGATT
ATTCCAGAAGAAAATGGCATCACGCCGCGTTACGAACAACGCCGCTTTGATGCAACGCAGGGCCGCCAACTGGTGCTGTC
GCCGGATGCTCGCGACGGTTCGCTGAAAGTGCATCAGGACATGGAGCTTTATCGCTGGGCGCTGTTGAAAGATGAGCAGT
CTGTGTATCAGGTTTCTGCAGACCGCAAAATCTGGATTCAGGTGGTGAAAGGTGAGGTATCCATTAACGGCACGAAAGCG
ACCACCAGCGATGGCCTGGCCATCTGGGACGAGCAGGCTCTGTCCATTCATGCTGATAGCGACAGCGAAATTTTACTTTT
CGACCTGCCGCCAGTTTGATCGGGCTTAAATAAATGACGCAACCTTCTGGTTAACACCAGAAGGTTGCGTGCTGTCCGTG
ATAAACTGGCCTGATGTTTCCCCGTTTATCAATTCAGGACGATGAAAAAGAAAAGACCCGTACTTCAGGATGTGGCCGAT
CGCGTTGGCGTGACCAAAATGACGGTCAGCCGATTTTTACGCAACCCGGAGCAAGTCTCCGTGGCGCTTCGGTCTAAAAT
AGCGGCTGCACTTGATGAACTGGGCTACATTCCGAATCGGGCTCCGGATATTCTCTCCAATGCTACCAGCCGTGCGGTTG
GCGTGCTGCTTCCCTCTTTAACCAACCAGGTGTTCGCAGAAGTCCTGCGCGGCATCGAAAGCGTGACGGATGCGTTTGGC
TATCAAACCATGCTGGCGCACTTCGGCTATAAGCCTGAGCTGGAAGAAGAGCGACTTGAATCGATGCTGTCGTGGAATAT
TGACGGCCTTATCCTCACTGAACGTACCCATACGCCTCGCACGCTGAAAATGATTGAAGTGGCGGGTATCCCTGTTGTTG
AACTGATGGATAGCAAGTCGCCTTGCCTGGACATCGCCGTTGGCTTCGACAACTTTGAAGCGGCGCGGCAGATGACGGCG
GCCATTATTGAACGTGGTCATCGCCGGGTGGCCTACCTGGGCGCACGTCTCGACGAACGTACTATCATCAAACAGAAGGG
GTATGAGCAGGCGATGCTTGATGCGGGTCTGACGCCATACAGCGTGATGGTAGAACAGTCCTCGTCCTATACCGCGGGCA
TTGAGCTTATGCGGCAGGCGCGTCGCGAATACTCGCAACTGGACGGAATTTTTTGCACCAACGATGACCTTGCGGTCGGC
GCGGCGTTCGAATGCCAGCGTTTGGGGCTGAAAGTTCCTGATGATATGGCGATCGCCGGGTTCCACGGTCACGACATTGG
CCAGGTAATGGAGCCGCGTCTGGCGAGCGTCCTTACGCCGCGTGAACGTATGGGACGTATTGGTGCAGAACGCCTGCTGG
CGCGCATTCGTGGTGAATCTGTTACGCCAAAATTGTTAGATTTAGGTTTCACATTGTCACCGGGTGGATCTATTTAGTCT
GACAAATTTGAAGTAGCTCACACTTATTCACTTCTGGCACGAATGGTTATTGCTTATCCATAACCCCGGCAGGACAATGT
TACCGATAACTGTTACCCGTAACAATTCACTTTGTACCTGTGGGAGCTACGCTTTGAGCACGACTAACCATGATCACCAC
GTCTATGTCCTGATGGGCGTATCTGGCAGTGGTAAATCCGCTGTCGCCAGTGAAGTGGCGCATCAACTCCATGCCGCGTT
TCTTGACGGCGACTTCCTTCATCCACGCGCCAACATCATGAAAATGGCCGCAGGCGAGCCGTTGAATGACGATGACCGTA
AACCCTGGTTGCAGGCGCTCAACGATGCGGCCTTTGCAATGCAGCGCACCAACAAAGTGTCGCTGATTGTCTGTTCGGCG
CTGAAAAAGCGTTACCGCGACCTGCTGCGTGACGGCAACCCTAATCTCTCCTTTATCTACCTGAAAGGGGACTTCGATGT
TATCGAAAGCCGCCTGAAAGCGCGTAAAGGCCACTTCTTTAAAACGCAAATGCTGGTGACCCAGTTTGAAGCCCTGGAAG
AGCCGGGTGCGGATGAGCGCGACGTACTGATCGTTGACATTGACCAGCCCCTGGAAGGTGTTGTCGCCAGCACAATTGAA
GTGATTAACAAATAAAGGCAGTTTGTTGTGAGTACATTGACGCTTGTTTTAACAGCAGTTGGCTCTGTGTTGCTGCTGCT
GTTTTTAGTCATGAAAGCGCGTATGCACGCTTTCGTTGCTTTGATGGTGGTTTCTATTGGTGCAGGGCTTTTTTCCGGTA
TGCCGTTGATCAAGATTGCGGCGACCATGGAAAAAGGGATGGGCGGGACGCTGGGCTTCCTCGCCATCGTGGTGGCTTTA
GGGGCGATGTTCGGCAAAATTCTGCATGAGACCGGCGCGGTCGATCAGATTGCCGTGAAGATGCTCAAATCTTTTGGTCA
CAATCGCGCGCATTTCGCGATTGGCCTGGCGGGGTTGATTTGCGCGCTGCCGCTGTTCTTTGAAGTGGCGGTGGTATTGC
TGATAAGCGTTGCCTTCTCTATGGCGCGCCATACCGGCACTAACCTTGTGAAGCTGGTGATTCCGCTGTTTGCGGGCGTG
GCGGCAGCCGCAGCGTTTCTGCTGCCTGGGCCTGCGCCGATGCTGCTGGCTTCCCAGATGCACGCCGACTTTGGCTGGAT
GATCCTGATTGGGCTGTGCGCTGCCGTTCCTGGAATGCTGATCGCTGGGCCGCTGTGGGGCAACTTTATCAGCCGCTATG
TCGAGCTGCATATCCCCGACGACATCACTGAGCCGCATCTGGGCGAAGGTAAAATGCCGTCATTCGGCTTTAGCCTGTCG
CTGATTCTGCTGCCGCTGGTGCTGGTGGGGCTGAAAACTATCGCTGCACGTTTTGTGGCAGAGGGTTCGGACCTTTACAA
CTGGCTGGAGTTTATCGGTCACCCGTTTACCGCGATTCTGGTGGCTTGCCTGGTGGCAATCTACGGTCTGGCGATTCGCC
AGGGCATGGCGAAAGACCGGGTCATGGAGATCTGCGGTCAGGCATTGCAGCCTGCCGGGATTATCCTGCTGGTGATTGGT
GCGGGCGGTGTATTCAAGCAGGTGCTGGTAGATTCCGGTGTTGGCCCGGCGCTGGGCGAAGCGCTGACCGGTATGGGGCT
GCCGATTGCAGTGACCTGTTTCGTGCTGGCAGCCGCCGTGCGCATTATTCAGGGGTCGGCGACCGTTGCCTGTTTGACGG
CGGTGGGGCTGGTGATGCCGGTGATTGAGCAACTGCATTTTTCCGGTGCGCAACTGGCGGCCCTGTCGATTTGTATCGCG
GGTGGTTCCATTGTGGTGAGCCATGTGAATGATGCGGGTTTCTGGTTGTTCGGTAAGTTTACCGGCGCCACCGAAGCGCA
GACGCTGAAAACCTGGACGTTAATGGAAACGATTCTGGGCACCACAGGGGCGATTGTCGGGATGATTGCGTTTACGTTGT
TGAGTTAAGAATTGCAGGGAGACGGTGCGGTCTGATGCCCTCACCCCGGCCCTCTCCCACGGGGAGAGGGAGCAAACACC
AAAAACGGCAACTCAGGTTGCCGTTTTGCTTTTGTTCCCGTTGCCGTTTTGCTTTTACCTAGCCCTTCATCCACAGGCGG
ATGCCGTCCAGGAACATCTGGGTTGCGAGCATCACCAGAACCAGCCCCATTAAACGCTCCAGTGCGTTCACCCCTTTCTC
GCCGAGCAAACGCAGGAACAGCGATGATTGCAGCAAGATCGCCACGGTACCGCCCCAGGCTATCAACAGGGCAATCACCA
GATGGCCCATCTGATTAGGGTACTGGTGTGAAAGCAGCATCAGGGTGGCAAGCAGCGTTGGCCCGGCCACCAGCGGAACC
GCCAGCGGTACGATAAACGGTTCTTCACCCGCCGGCAGCCCCATGCTGCTGCCGGACTCGCTGGGGAAAATCATCTTAAT
GGCGATCAGAAACAGGATGATGCCGCCGGAAATCGAAACCGTTTCGGCGCGTAGGTTGAGAAACGCCAGAATATTTTCGC
CCGCGAAGAGGAAAACCAGCATCAGCACCAGTGCGATGAGCAGCTCGCGAATCATGATTTTTCGGCGGCGCTTCGGCTCA
GTATGCTTGAGTACTGACATAAATATCGGCAGGTTCCCGAGAGGGTCCATAATCAGGATCAACAACACTGCCACCGAAAT
GATTTCGCTCATTATCAATTACCCATTTTGCCGCTGATTAGCGGTATTTCTGATGGCTTGCCCATCATTGATTAATTTCA
CTTGCGACTTTGCGTGCATTTTGTAAGGTGGACTATTAGCGCCAGTTGGATACTGGCTCGCACTAACAGCACACACCTTC
GCAGGAAATACGCTATGAAAAATGTTGGTTTTATCGGTTGGCGCGGAATGGTCGGCTCCGTACTCATGCAACGCATGGTA
GAAGAGCGCGACTTCGACGCCATTCGCCCGGTCTTCTTTTCAACTTCCCAGCTTGGTCAGGCAGCCCCGACGTTCGGCGG
TAAGTCTACCGGTACGTTGCAGGACGCATTCGATCTGGAAGCGCTGAAGGCCCTCGACATCATTGTCACCTGCCAGGGCG
GCGATTATACCAACGAAATTTATCCAAAGCTTCGTGAAAGCGGCTGGCAGGGTTACTGGATTGATGCTGCCTCTTCTCTG
CGTATGAAAGATGACGCCATCATCATTCTTGACCCGGTGAACCAGGCTGTCATCACCGACGGTCTGAACAAAGGCATCAA
AACCTTCGTTGGCGGCAACTGTACTGTCAGCCTGATGCTGATGTCACTGGGCGGTCTGTTCTCCAATGATCTGGTTGAAT
GGGTTTCTGTGGCGACGTATCAGGCGGCTTCCGGCGGCGGTGCGCGTCATATGCGTGAACTGCTGGCGCAAATGGGGCAA
CTGCACGGCCTCGTGGCTGCTGAACTGGCAGATCCGGCGTCTGCCATCCTCGATATCGAACGCAAAGTCACCCAGCTTTC
CCGCAGCGGCGAACTGCCTGTCGACAACTTCGGCGTGCCGTTGGCAGGCAGCCTGATTCCGTGGATCGACAAACAGCTCG
ATAACGGCCAAAGCCGCGAAGAGTGGAAAGGCCAGGCTGAAACCAACAAGATTCTGGGCACAACCGCCACGATTCCGGTT
GATGGCCTGTGTGTCCGCGTTGGCGCACTGCGCTGCCACAGCCAGGCATTTACCATTAAATTGAAAAAAGATGTGTCTAT
CCCGACCATCGAAGAGCTGCTGGCGGCCCATAACCCATGGGCGAAAGTGGTGCCGAACGACCGTGAAATCACCATGCGCG
AACTGACGCCTGCGGCGGTAACCGGCACGCTGACGACCCCTGTAGGGCGTCTGCGTAAGCTGAATATGGGGTCAGACTTC
CTCTCCGCATTCACCGTAGGGGACCAGCTCCTGTGGGGCGCAGCGGAGCCGCTACGCCGCATACTACGCCAACTGGCGTA
ATCAAAAATTTATTTAAAAAGGGGTGCTTGTCACCCCTTTTTTTTGCGTATTAACGGAGTGTACGCAGATGTTGATATTT
TTCTCGGGAGTCAGATAAAGCGTTGGCTATGCTTTAAGTGGGGTGTTTACGCATCTTGCCTGAAGGTGGGACGGAGCAGA
GAGGATGCACATTATGTGCTTGCGCCGTTCAGGTCAAAAAGAATGTCACAGCTGGGCGTATAACCTTGCCGGGAAGGTGT
GACAGAGACAACAAGGATTAAACCATGTCTGTTTTTGTAGATAGAGACGTGATTAATGCGCTAATTGAAGGCCATTTTGC
AGACCCCTTTTCCGTACTCGGCATGCACCAGACGGAAGCCGGGCTGGAAGTTCGCGCATTATTACCTGATGCGACCGAGG
TCTGGGTAATCGAACCCAAAACCGGGCGCAAAGTGGGCAATCTGGATTGCCTTGATTCACGTGGTTTCTTTAGTGGCGTT
ATGCCGCGCCGCAAAAACCCCTTTCGCTACCAGTTAGCCGTTATCTGGCATGGCCAGCAAAATCTTATCGACGATCCTTA
CCGCTTTGGTCCATTGATTCAGGATATGGACGCCTGGCTGCTTTCCGAAGGTACCCACCTCAGGCCTTACGAAACGCTGG
GCGCACATGCCGATACGATGGACGGCGTAACCGGGACTCGCTTCTCTGTCTGGGCGCCAAACGCCCGCCGTGTTTCCGTG
GTCGGGCAATTCAATTACTGGGATGGTCGCCGCCATCCGATGCGCCTGCGTCGTGAAAGCGGTATCTGGGAGCTTTTCAT
TCCGGGGGCGCACAACGGCCAGCTCTATAAGTTTGAGATGATTGATGCGCATGGCAATCTGCGGATCAAATCTGACCCGT
ATGCCTTTGAAGCCCAGATGCGCCCGGAAACGGCCTCCATGATTTGCGATCTGCCGGAAAAGGTAGAGCAGACAGAGGCG
CGTAAAAAGGCCAACGAGTTTGATGCGCCCATCTCCATCTATGAGGTGCATTTGGGGTCATGGCGTCGCCACACGGACAA
TAATTTCTGGCTGAGCTACCGCGAGCTGGCGGACCAACTGGTGCCGTATGCAAAATGGATGGGGTTCACCCATCTGGAGC
TGCTGCCTGTTAATGAGCACCCGTTTGACGGAAGCTGGGGCTATCAGCCGACGGGTCTCTATGCCCCGACGCGCCGCTTT
GGCACCCGCGACGACTTTATCTACTTTATCAAAGCGGCACACGCTGCCGGGTTGAACGTGATTCTGGACTGGGTGCCAGG
TCATTTCCCGTCCGATGACTTTGGCCTGGCCGAGTTTGACGGAACCGCGCTCTATGAACACAGCGATCCGCGTGAAGGTT
ACCATCAGGACTGGAATACCCTAATTTATAACTACGGTCGCCGCGAAGTCAGCAACTATCTGGTGGGCAATGCGCTCTAT
TGGGTTGAGCGTTTTGGTATCGACGCGCTGCGCGTGGACGCGGTCGCCTCCATGATTTACCGCGATTACAGCCGTAAACA
AGGTGAGTGGATCCCCAACGAATTTGGTGGTCGGGAAAACCTTGAGGCCATCGAATTTTTGCGTAGCACCAACCGTATCC
TCGGCGAGCAGGTTCCTGGCGCAGTGAGTATGGCAGAAGAGTCCACCGACTTTGCCGGCGTCTCGCGTCCGCCATCACTG
GGCGGCCTGGGCTTCTGGTACAAGTGGAACCTCGGCTGGATGCACGACACCCTGGATTACATGAAGCTCGATCCGGTCTA
TCGCAAACACCATCACGACAAACTCACCTTCGGCATGCTCTACAACTACACGGAGAATTTCGTGTTGCCGCTCTCCCATG
ACGAAGTGGTACACGGCAAGAAATCCATTCTTGACCGTATGCCCGGCGATGCATGGCAGAAGTTTGCCAACCTGCGCGCG
TACTACGCCTGGATGTGGGCCTTCCCCGGTAAAAAACTGCTGTTTATGGGTAACGAGTTTGCGCAAGGGCGTGAGTGGAA
CCATGACAGTAGCCTCGACTGGCATCTGCTTGAAGGGGGCGATAACTGGCACCACGGCGTGCAGCGTCTGGTGCGGGATA
TGAACCACGTCTACCGTCATCACAAAGCGTTGCATGAGCTGGATTTCGACCCGTATGGCTTTGAATGGCTGGTGGTGGAT
GACCATGAGAACTCGGTGTTTGTCTTTGTACGTCGCGATAAAGCCGGCAACGAGATCATTGTCGTCAGCAATTTCACACC
GGTTCCGCGCCATAACTACCGCTTTGGTATCAACCAGCCGGGGCGCTGGCGTGAAGAGCTGAACACGGACTCGATGCACT
ACCACGGCAGCAATGCTGGCAATGGCGGTGGTGTACAGAGTGATGAGATCCCGGTGAACGGTAGGGCGCACTCTCTCTCT
GTGACGATCCCGCCGCTGGCAACTGTCTGGTTTGTGCGGGAGGGGTGATGACCAAACTGACCGCAGGCAACGCGACGCCA
CTTGGGGCCCATGTAGAGAGAAATGGCGTGAATTTCACGCTATTTTCAGCACATGCGGAGCGAGTCGAACTGTGCATTTT
TGATGACGAAGGCAACGAACAACGTTATGACTTGCCCGCCCGCAGCGGCGATGTCTGGCACGGTTTCCTGGCAGATGCGC
GGCCTGGTACGCGTTATGGCTATCGCGTACACGGTCCGTGGGAACCGGGGCAGGGGCATCGCTTTAACCCGGCGAAGTTA
CTGCTCGATCCCTGTGCGCGCCGTGTCGACGGTGACGTGAAAGACAGCCCATTGTTGCACGGCGGCTATGACACTCCTGA
TCCGCATGACAGCGCGGCAATCGCGCCGAAAAGCGTGGTCGTGGATGACGCGTTTGACTGGGGGAATGATGCCGCGCCAC
GCACGCCATGGGGCAATACGGTCATCTATGAAGCCCATGTCAAAGGGCTGACCTGGCTGCACCCGGATTTGCCAGAAGAG
ATCCGCGGTACCTATAAAGCCCTTGGTCATCCGGTCATGATCAATCACTTCAAGACGCTGGGTATCACCGCGCTGGAACT
GATGCCGGTGGCGCATTTTATCAGCGAGCCGCGTCTGCAACGTCTGGGGTTAAGCAACTACTGGGGCTATAACCCGTTGT
CGCTGTTTGCACTTGACCCGCGTTATGCCACCTCTCCTGAGTTAGCCATCAATGAGTTTCGCGAGGCAGTTAAGTCCCTG
CATCAAAACGGTATTGAGGTCATCCTTGATATTGTGCTTAACCACAGCGCTGAAATTGACCTGCATGGTCCGACGCTCTC
CCTGCGCGGAATTGATAACCGTAGCTATTATTGGATAAGGGGCGACGGTGATTATGAAAACTGGACCGGTTGCGGTAACA
CCCTGAATTTGAACAACCCAAGCGGCGTGGCCTATGCCCTGGCCTGTCTGAAATATTGGGTTGAGACGTTCCATATCGAC
GGCTTTCGCTTTGATTTGGCAACGGTTATGGGGCGCACGCCGGGATTCAGCCAGCAGGCGCCCTTGTTCGAGGCAATTAA
AAACTGTCCGTTACTCTCACGGGTGAAGCTTATTGCGGAGCCGTGGGACATTGGCGAAGGCGGTTACCAGGTGGGCAATT
TCCCGCCCTTATTTGCCGAATGGAATGATCATTTTCGTGATGCTGCCCGCCGCTTCTGGCTGGAGCAGTCACTCTCGCCT
GGGGAATTTGCCGGGCGTTTTGCCGCATCCAGCGATATGTTCCGTCGCGAAGGGCGTCTGCCCCACGCGTCGGTCAATCT
GGTGACGGCGCATGACGGGTTTACGTTGCGTGACTGCGTGAGTTTCAACCATAAGCATAACGAAGCGAATGGCGAGGAAA
[truncated: 5,302,001 more chars]
